# Supplementary material for: Development of Transcriptomic Resources for Interrogating the Biosynthesis of Monoterpene Indole Alkaloids in Medicinal Plant Species
Source: PLoS One. 2012 Dec 26;7(12):e52506. doi: 10.1371/journal.pone.0052506 (PMC3530497; doi:10.1371/journal.pone.0052506)
Supplement: Table S1 — Tissue/treatment description for RNA samples used in this study. (XLSX) [file pone.0052506.s002.xlsx]

## Sheet: SuppTable1
Table S1. Tissue/treatment description for RNA samples used in this study.
Tissues	Source/Genotype	Description
Camptotheca acuminata
Developmental
Upper bark	SAZ 2009 San Antonio Zoo, Texas A&M	Bark from top 20 cm of 45 cm tall 4-month old plants
Lower bark	SAZ 2009 San Antonio Zoo, Texas A&M	Bark from bottom 20 cm of 45 cm tall 4-month old plants
Immature leaf	SAZ 2009 San Antonio Zoo, Texas A&M	Leaves less than 5 cm long at top of shoot on 4 month old plants
Mature leaf, rep 1	SAZ 2009 San Antonio Zoo, Texas A&M	Fully expanded leaves (~ 20-25 cm) on 4 month old plants
Mature leaf, rep 2	SAZ 2009 San Antonio Zoo, Texas A&M	Fully expanded leaves (~ 20-25 cm) on 4 month old plants
Seedling leaf	MSU	Seedling leaf was harvested from MSU growth chamber grown plants and included the first three sets of true leaves
Entire root	SAZ 2009 San Antonio Zoo, Texas A&M	Large tap root and all lateral roots from 4 month old plants
Seedling lateral roots	MSU	Lateral roots were harvested from MSU growth chamber grown seedlings once 3-4 sets of true leaves had emerged.
Seedling tap root	MSU	Tap roots were harvested from MSU growth chamber grown seedlings once 3-4 sets of true leaves had emerged.
Immature flower	Ole Miss, Oxford Mississippi	Young flowers were harvested from trees at Oxford Mississippi when the flowers were approximately 25% of full size.
Immature fruit	Ole Miss, Oxford Mississippi	Immature fruit were harvested from trees at Oxford Mississippi when the fruit were approximately 25% of full size.
Mature fruit	Ole Miss, Oxford Mississippi	Mature fruit were harvested from trees at Oxford Mississippi when the fruit reached full size.
Trichomes	MSU	Trichomes were collected from greenhouse grown plants at MSU using liquid nitrogen, a fine brush and filtration through various sized nylon mesh.
Whole seedlings	SAZ 2009 San Antonio Zoo, Texas A&M	The whole seedling library was made from 10-day old seedlings grown in a growth chamber at 25 C under a 16 hour photoperiod at 70% relative humidity.
Seedling cotyledons	MSU	Cotyledons were harvested from MSU growth chamber grown seedlings once the first true set of leaves had emerged.
Seedling apical stem	MSU	Apical stems are the portion of the stem from the cotyledon to the first true leaves and were collected from MSU growth chamber grown seedlings once 3-4 sets of true leaves had emerged.
Seedling basal stem	MSU	Basal stems are the portion of the stem from the soil to the cotyledons and were collected from MSU growth chamber grown seedlings once 3-4 sets of true leaves had emerged.
Cultured cells/tissues
Callus	SAZ 2009 San Antonio Zoo, Texas A&M	Callus tissue was derived from native root tissue after several cycles of sub-culturing.
Root culture	SAZ 2009 San Antonio Zoo, Texas A&M	In vitro propagated root cultures (not hairy root cultures) obtained from Argelia Lorence.
Catharanthus roseus
Developmental
Sterile seedlings	HH-5492	Seedlings were aseptically germinated on MS media and harvested after 2 weeks.
Mature leaf	Little Bright Eyes	Mature leaves were full size leaves and were harvested from mature plants.
Immature leaf	Little Bright Eyes	Immature leaves were 25-75% of full size and were harvested from mature plants.
Stem	Little Bright Eyes	All stem tissue were collected and combined from mature plants.
Root	Little Bright Eyes	Root tissue was harvested from mature plants.
Flowers	Little Bright Eyes	Flowers were harvested from plants when the flowers were fully opened.
Elicitor Treatment
Sterile seedlings MJ 0h	HH-5492	Sterile Seedlings were aseptically germinated, cultured, and elicited as described in reference [4]. Seedlings were harvested 5 or 12 days after exposure to methyl jasmonate.
Sterile seedlings MJ 6h	HH-5493	See above
Sterile seedlings MJ 12h	HH-5494	See above
Sterile seedlings MJ 24h	HH-5495	See above
Sterile seedlings MJ 5d	HH-5496	See above
Sterile seedlings MJ 12d	HH-5497	See above
Cultured Cells/Tissues
Suspension culture YE 6h	DSMZ PC510, CSC cell suspension culture	Cell suspension cultures were cultivated in AM1B media in the presence of yeast extract (0.3 mg/mL) (kindly provided by Prof. Carolyn Lee-Parsons) and harvested 0, 6, 12 and 24 hours after exposure. Cell suspension cultures were also cultivated in the presence of methyl jasmonate (100 µM). Tissue was harvested 0, 6, 12 and 24 after exposure to the elicitor.
WT Hairy roots	see reference 1	Wild type Hairy Root cultures were obtained from reference [1]
WT Hairy roots MJ 0h	see reference 2	Wild type hairy roots were cultured in the presence of methyl jasmonate (250 µM) and harvested 0 and 24 hours after exposure to the elicitor.
WT Hairy roots MJ 24h	see reference 3	Wild type hairy roots were cultured in the presence of methyl jasmonate (250 µM) and harvested 0 and 24 hours after exposure to the elicitor.
	see reference 4
Tryptophan decarboxylase silenced Hairy root	see reference 2	tryptophan decarboxylase silenced hairy root cultures was obtained from reference [2]
Tryptophan decarboxylase silenced Hairy roots - MJ 0h	see reference 2	Tryptophan decarboxylase silenced hairy roots were cultured in the presence of methyl jasmonate (250 µM) and harvested 0 and 24 hours after exposure to the elicitor.
Tryptophan decarboxylase silenced Hairy roots MJ 24h	see reference 2	Tryptophan decarboxylase silenced hairy roots were cultured in the presence of methyl jasmonate (250 µM) and harvested 0 and 24 hours after exposure to the elicitor.
Halogenase expressing Hairy root	see reference 3	Halogenase expressing hairy root culture was obtained from reference [3];These cultures were harvested after 3 weeks of subculturing.
YE: Yeast extract
MJ: Methyl jasmonate
1. McCoy, Elizabeth, and Sarah E O’Connor. “Directed Biosynthesis of Alkaloid Analogs in the Medicinal Plant Catharanthus Roseus.” Journal of the American Chemical Society 128, no. 44 (November 2006): 14276–14277.
2. Runguphan, Weerawat, Justin J Maresh, and Sarah E O’Connor. “Silencing of Tryptamine Biosynthesis for Production of Nonnatural Alkaloids in Plant Culture.” Proceedings of the National Academy of Sciences 106, no. 33 (2009): 13673–13678.
3. Runguphan, Weerawat, Xudong Qu, and Sarah E O’Connor. “Integrating Carbon-Halogen Bond Formation Into Medicinal Plant Metabolism.” Nature (November 3, 2010): 1–7.
4. Liscombe, Usera, and O’Connor (2011). Homolog of tocopherol C-methyltransferases catalyzes N-methylation in alkaloid biosynthesis. PNAS
Rauvolfia serpentina
Mature leaf	Richter Seed Co	Mature leaves were fully formed leaves harvested from mature plants.
Young leaf	Richter Seed Co	Young leaves were harvested from plants when approximately 25% of full size.
Pigmented portion of stem	Richter Seed Co	Red stems were harvested from mature plants from sections of stem that were red in color.
Upper stem	Richter Seed Co	Upper stems were harvested from mature plants from sections of stem that contained no bark.
Woody stem	Richter Seed Co	Woody stems were harvested from mature plants from sections of stem that were covered with bark.
Young root	Richter Seed Co	Young roots describe adventitious root growth harvested from the primary tap root from mature plants.
Mature root	Richter Seed Co	Mature roots describe the primary tap root that was harvested from mature plants.
Flower	Richter Seed Co	Flowers were harvested from plants when the flowers were fully opened.
