# Supplementary material for: Development of Transcriptomic Resources for Interrogating the Biosynthesis of Monoterpene Indole Alkaloids in Medicinal Plant Species
Source: PLoS One. 2012 Dec 26;7(12):e52506. doi: 10.1371/journal.pone.0052506 (PMC3530497; doi:10.1371/journal.pone.0052506)
Supplement: Table S2 — Expression abundances reported as fragments per kb transcript per million mapped reads in Camptotheca acuminata . (XLSX) [file pone.0052506.s003.xlsx]

## Sheet: SuppTable2
Table S2. Expression abundances reported as fragments per kb transcript per million mapped reads in Camptotheca acuminata.
SEQUENCE ID	UNIFIED FUNCTIONAL ANNOTATION	CAA_AA	CAA_AB	CAA_AE	CAA_AF	CAA_AH	CAA_AJ	CAA_AK	CAA_AL	CAA_AM	CAA_AN	CAA_AO	CAA_AP	CAA_AQ	CAA_AR	CAA_AS	CAA_RB	CAA_RE	CAA_RF	CAA_RG
		Lower bark	Immature leaf	Callus	Root culture	Mature leaf, rep 2	Immature flower	Immature fruit	Mature fruit	Trichomes	Seedling lateral roots	Seedling leaf	Seedling tap root	Seedling cotyledons	Seedling apical stem	Seedling basal stem	Whole seedlings	Mature leaf, rep1	Upper bark	Entire root
caa_locus_100009_iso_1_len_334_ver_4	Gene of unknown function	0	0	0	0	0	0	0	0	0	0	0	0	0	0	0	0	3.33574	2.49004	3.54333
caa_locus_100011_iso_1_len_286_ver_4	Gene of unknown function	0	0	3.299	5.69138	0	0	6.39348	0	0	0	0	0	0	2.50704	0	0	4.091	4.71954	3.53079
caa_locus_100019_iso_1_len_620_ver_4	Gene of unknown function	0	0	0	0	0	0	1.89139	2.12604	0	0	0	0	0	0	2.43346	0	0	0	2.10912
caa_locus_10001_iso_5_len_2918_ver_4	Zinc finger protein 1	45.5919	26.8566	71.728	83.232	32.0322	39.7742	44.1412	40.785	44.1778	58.2952	40.4896	54.2247	81.2384	64.8668	42.6632	41.276	37.8907	56.1651	61.4865
caa_locus_100023_iso_1_len_301_ver_4	Gene of unknown function	0	0	0	0	0	0	0	0	0	0	3.4108	0	0	0	0	0	0	0	0
caa_locus_100027_iso_1_len_302_ver_4	Ribonuclease	0	0	0	0	4.6099	0	0	0	0	2.49882	0	0	0	3.26355	0	0	0	0	0
caa_locus_10002_iso_1_len_1627_ver_4	Ubiquitin-protein ligase	15.4615	10.6622	11.1768	4.85688	3.59754	15.6992	11.3461	16.9618	18.781	28.3948	17.9026	43.4415	17.8381	37.2011	32.6478	15.5787	5.77078	19.1005	21.0962
caa_locus_100037_iso_1_len_620_ver_4	Conserved gene of unknown function	0	0	0	1.80341	0	0	1.41854	2.45312	0	0	0	0	0	0	0	0	0	1.83249	1.26547
caa_locus_100038_iso_1_len_313_ver_4	Gene of unknown function	0	0	0	0	0	5.63053	0	0	0	0	0	0	0	0	0	0	0	3.4476	2.65008
caa_locus_10004_iso_3_len_1821_ver_4	UBA	25.9211	31.0086	25.1219	35.3562	23.0068	32.8506	26.1943	27.0897	24.8633	32.8728	30.3383	32.0742	45.1166	35.5647	33.1597	23.5447	27.6769	29.3435	32.1678
caa_locus_100055_iso_1_len_433_ver_4	Gene of unknown function	0	0	0	2.27025	0	0	0	5.72076	0	0	0	0	0	0	0	0	0	2.95097	0
caa_locus_100057_iso_1_len_376_ver_4	Gene of unknown function	0	0	0	0	0	0	0	0	0	0	0	0	0	0	0	0	0	0	0
caa_locus_100058_iso_1_len_398_ver_4	Gene of unknown function	0	0	0	0	2.07417	0	2.98814	0	0	0	0	0	0	0	1.64033	0	0	2.54313	1.77713
caa_locus_10005_iso_1_len_1358_ver_4	Zinc finger protein	5.9235	2.36556	0	10.1768	0	1.66455	7.43962	3.19899	11.6723	30.0395	1.58973	17.2593	0	1.9455	0.78644	4.18529	0	19.5726	20.4486
caa_locus_100060_iso_1_len_338_ver_4	Nucleic acid binding protein	0	0	0	0	0	0	0	0	0	0	0	0	0	0	0	0	0	0	0
caa_locus_100064_iso_1_len_361_ver_4	Gene of unknown function	0	0	0	0	0	0	0	0	0	0	0	0	0	0	0	0	0	0	0
caa_locus_10006_iso_1_len_1626_ver_4	Neutral amino acid transport protein	3.5408	5.14535	4.96094	6.87526	3.66462	5.30445	6.19653	5.23565	5.95595	5.65326	8.52621	6.55206	9.24192	1.78078	5.82149	6.23544	3.30637	3.94392	2.52279
caa_locus_10007_iso_1_len_2108_ver_4	Pyruvate kinase isozyme A, chloroplastic	4.9623	3.65819	11.6402	8.53425	4.41741	6.30467	5.53727	3.79734	8.42729	3.93542	6.99021	2.72381	5.8074	4.36378	2.61292	4.80947	5.11677	4.54292	4.76991
caa_locus_100082_iso_1_len_460_ver_4	Non-LTR retroelement reverse transcriptase	0	0	0	0	0	2.66597	2.00654	2.31331	0	0	0	0	0	0	0	0	0	1.52475	0
caa_locus_100086_iso_1_len_464_ver_4	Gene of unknown function	0	0	0	2.45767	0	5.68319	3.97192	2.51854	0	0	0	0	0	0	0	0	0	1.50911	2.21458
caa_locus_10008_iso_1_len_282_ver_4	Conserved gene of unknown function	0	0	2.79351	2.95311	0	0	8.37827	14.5961	0	0	0	0	0	0	0	0	0	0	3.04505
caa_locus_1000_iso_1_len_1019_ver_4	Conserved gene of unknown function	69.7893	52.7094	62.1708	72.1108	64.94	62.4397	69.8619	62.6902	88.743	63.5375	38.2458	71.1257	16.2199	61.2763	49.2662	54.5937	44.3562	69.0928	60.6199
caa_locus_100105_iso_1_len_456_ver_4	Gene of unknown function	0	0	0	0	0	0	0	0	0	0	0	0	0	0	0	0	0	0	0
caa_locus_100106_iso_1_len_308_ver_4	Gene of unknown function	0	0	0	0	0	0	0	4.96076	0	2.43475	0	0	0	0	0	0	0	0	0
caa_locus_10010_iso_1_len_1406_ver_4	Acetylglutamate kinase	20.3642	70.4157	14.7445	20.1368	26.6641	13.5497	22.1445	32.446	31.5991	18.6916	28.1123	25.3246	30.8271	20.0307	18.8328	18.1159	16.9834	25.5835	19.193
caa_locus_100114_iso_1_len_601_ver_4	Conserved gene of unknown function	21.6124	0	1.71059	0	0	5.70784	2.08206	6.43863	0	0	0	6.52059	0	2.31961	6.65595	2.54485	0	29.1485	14.7498
caa_locus_100115_iso_1_len_374_ver_4	Gene of unknown function	0	0	0	0	0	7.12428	0	0	0	0	0	0	0	0	2.12587	0	0	2.74658	0
caa_locus_10011_iso_2_len_3990_ver_4	DNA polymerase III gamma-tau subunit	11.2752	8.0998	9.50924	6.6689	13.8452	36.5674	34.5794	27.8416	6.2335	14.316	8.01645	14.2193	2.2264	7.42407	10.9524	17.6441	14.9495	16.1116	17.2178
caa_locus_10012_iso_1_len_686_ver_4	Glutaredoxin	43.9799	15.5196	6.90666	6.83076	14.1062	6.85524	13.4993	7.87885	229.786	90.6728	54.4001	114.132	27.2283	161.88	55.4915	7.05685	2.95239	21.638	48.2648
caa_locus_100132_iso_1_len_433_ver_4	Gene of unknown function	0	0	0	0	0	0	0	2.98475	0	0	0	0	0	1.48048	2.36866	0	0	1.63943	0
caa_locus_10013_iso_1_len_2206_ver_4	K(+) efflux antiporter 4	7.108	6.65482	7.25587	4.60445	1.78516	11.6956	7.87119	4.52332	2.69401	9.56677	2.21196	9.80236	0.989368	3.53996	7.65294	6.21924	3.76288	8.86143	6.53571
caa_locus_100144_iso_1_len_376_ver_4	Conserved gene of unknown function	0	0	0	0	0	0	0	3.25242	0	0	0	0	0	0	0	0	0	2.33862	2.85989
caa_locus_100148_iso_1_len_293_ver_4	Gene of unknown function	0	0	0	0	0	0	0	0	0	0	0	0	0	0	0	0	0	0	0
caa_locus_10014_iso_2_len_1717_ver_4	Conserved gene of unknown function	7.93632	10.5928	9.71432	9.05986	4.4653	9.34679	12.3745	11.9022	6.39078	9.08518	4.24119	9.94534	1.66898	4.65825	7.89277	9.26397	5.45467	10.1376	10.5836
caa_locus_100159_iso_1_len_303_ver_4	Gene of unknown function	0	0	0	0	0	0	0	0	0	0	0	0	0	0	0	0	0	0	0
caa_locus_10015_iso_3_len_1576_ver_4	Cyclin dependent kinase inhibitor	34.1682	19.2937	10.6904	11.9916	26.1682	20.2902	25.9758	24.1064	31.5478	38.4054	26.2427	69.3823	34.1725	17.1443	64.8235	34.4957	13.4733	43.6908	23.2501
caa_locus_100161_iso_1_len_349_ver_4	Gene of unknown function	0	0	0	0	0	0	0	0	0	0	0	0	0	2.12597	1.93261	0	0	0	0
caa_locus_100166_iso_1_len_321_ver_4	Gene of unknown function	0	0	0	0	0	0	7.83932	0	0	0	0	0	0	0	0	0	0	3.33593	3.4967
caa_locus_100168_iso_1_len_288_ver_4	Gene of unknown function	0	0	0	0	0	0	0	0	0	0	0	0	0	0	0	0	0	0	0
caa_locus_10016_iso_2_len_1916_ver_4	MRNA, clone: RTFL01-13-M05	12.5014	8.70499	15.4423	10.5284	7.71014	14.8691	11.9837	11.7798	9.45187	19.3622	17.4247	16.0666	17.7495	19.1303	15.6671	14.6721	7.92586	15.0493	16.1922
caa_locus_100170_iso_1_len_439_ver_4	Gene of unknown function	0	0	0	0	0	0	0	0	0	0	0	0	2.50423	0	0	0	0	0	0
caa_locus_100174_iso_1_len_440_ver_4	Gene of unknown function	0	0	0	0	1.8596	0	0	0	0	1.55664	0	0	0	0	0	0	0	0	0
caa_locus_100176_iso_1_len_492_ver_4	Gene of unknown function	0	0	1.51264	0	0	2.46187	2.93381	2.56345	0	0	0	0	0	0	0	0	0	1.40802	1.92848
caa_locus_10017_iso_4_len_4093_ver_4	Cc-nbs-lrr resistance protein	3.56245	1.12775	19.0138	11.9207	2.51954	6.00731	8.44738	5.82108	4.15337	5.61367	9.2471	3.5248	7.05035	4.23184	6.42681	9.03156	3.20101	4.01253	7.96565
caa_locus_100180_iso_1_len_582_ver_4	Conserved gene of unknown function	0	0	1.26422	1.65297	0	0	1.65171	3.33972	0	0	1.38556	1.3805	0	1.36012	1.77853	0	2.70318	2.31714	3.74037
caa_locus_100181_iso_1_len_314_ver_4	Gene of unknown function	0	0	2.22683	0	0	0	0	0	0	0	0	0	0	0	0	0	3.31258	2.45231	0
caa_locus_100183_iso_1_len_347_ver_4	Conserved gene of unknown function	0	0	0	0	0	3.76946	0	3.925	0	0	0	0	0	0	0	0	0	0	0
caa_locus_10018_iso_2_len_584_ver_4	Peroxisome biogenesis factor 13	37.6491	45.9903	53.7699	32.3804	46.6042	33.0604	35.942	50.7748	90.4479	45.9136	54.101	56.5162	78.7208	49.9187	55.6478	34.6581	30.6103	32.659	35.6764
caa_locus_100191_iso_1_len_428_ver_4	DNA binding protein	0	0	0	0	0	0	281.877	0	0	0	0	0	0	0	0	0	0	0	0
caa_locus_100192_iso_1_len_288_ver_4	Gene of unknown function	5.29664	7.57012	1.90473	5.3402	2.42686	0	0	0	0	0	0	0	0	0	0	0	0	4.4004	0
caa_locus_100195_iso_1_len_393_ver_4	Gene of unknown function	0	0	0	0	0	0	0	0	0	0	0	0	0	0	0	0	0	0	0
caa_locus_100196_iso_1_len_393_ver_4	Gene of unknown function	11.7461	0	0	0	0	0	0	0	0	0	0	0	0	3.49886	3.49869	6.53374	0	3.87449	0
caa_locus_100199_iso_1_len_298_ver_4	Gene of unknown function	0	0	0	0	0	0	0	0	0	0	0	0	0	0	0	0	0	0	0
caa_locus_10019_iso_1_len_1464_ver_4	Stachyose synthase	0	10.1087	1.01739	1.10853	2.25588	1.02508	9.70478	53.7047	6.97292	1.59852	11.039	1.51359	0	10.6299	1.4147	9.62977	0	0.592788	2.19546
caa_locus_1001_iso_9_len_3569_ver_4	Protein kinase SRK	12.1739	29.2396	13.4378	10.385	20.9799	9.60356	12.2524	8.25888	50.5679	19.3364	39.9017	15.7742	12.5338	25.3217	13.7295	15.3696	11.4189	14.4984	16.0905
caa_locus_100200_iso_1_len_289_ver_4	Gene of unknown function	0	0	0	0	0	0	0	0	0	0	0	0	0	0	0	0	0	0	2.6781
caa_locus_100204_iso_1_len_432_ver_4	Gene of unknown function	0	0	0	0	0	0	2.88464	0	0	0	0	0	0	0	0	0	0	1.64401	0
caa_locus_100206_iso_1_len_318_ver_4	Gene of unknown function	0	0	0	0	0	0	0	0	0	0	0	0	0	0	0	0	0	0	0
caa_locus_10020_iso_1_len_1509_ver_4	RNA binding protein	0	0	6.99836	5.47591	0.697996	1.76521	2.56376	1.55564	0.625394	1.15137	1.7658	3.12773	0	3.8149	3.55546	2.11675	1.05767	4.26548	4.01248
caa_locus_100217_iso_1_len_284_ver_4	Gene of unknown function	0	0	0	8.60142	15.2011	3.01109	4.60662	5.31257	0	0	0	0	0	0	0	3.27992	0	0	0
caa_locus_100219_iso_1_len_311_ver_4	Conserved gene of unknown function	0	0	0	0	0	0	0	0	0	0	0	0	0	0	0	0	0	0	0
caa_locus_10021_iso_1_len_491_ver_4	Gene of unknown function	81.5161	79.0777	87.4705	727.768	31.5396	443.82	288.203	238.759	94.0483	377.498	69.205	293.973	63.5666	236.814	117.509	315.911	19.2385	95.9752	174.118
caa_locus_100225_iso_1_len_294_ver_4	Gene of unknown function	0	0	0	3.48395	0	0	0	4.0588	0	0	0	0	0	0	0	0	0	0	0
caa_locus_10022_iso_1_len_767_ver_4	GEX1	0	0	0.945145	1.85367	1.59184	1.48494	0	0	1.29501	0	1.01568	0	0	1.3805	0.766909	0	1.46009	1.35885	0.99704
caa_locus_100232_iso_1_len_913_ver_4	Copper ion binding protein	0	0	0	7.81478	0	0	0	0	0	22.409	0	8.4423	0	0	0	0	0	0	32.2552
caa_locus_10023_iso_3_len_656_ver_4	Small nuclear ribonucleoprotein E	31.7177	44.1564	66.9938	46.9641	53.5173	37.5392	37.3733	42.3454	125.673	40.2336	30.1138	42.4152	16.1885	26.392	32.6004	31.2425	53.0261	48.4394	39.5732
caa_locus_10025_iso_11_len_5510_ver_4	CGS1 mRNA stability 1	23.1389	9.76717	29.9712	32.3668	20.9945	30.0995	31.3932	30.1095	9.65789	26.5581	19.2799	21.7123	20.2422	16.1618	23.5621	27.4726	25.5008	27.0674	28.5671
caa_locus_100266_iso_1_len_389_ver_4	Conserved gene of unknown function	0	0	0	0	0	0	0	2.83472	0	0	0	0	0	0	0	0	0	0	0
caa_locus_100268_iso_1_len_635_ver_4	Gene of unknown function	0	0	2.9971	3.14	0	1.97544	5.06225	0	0	1.11712	0	0	1.50398	0	1.13683	0	0	1.7835	3.79755
caa_locus_100278_iso_1_len_314_ver_4	Gene of unknown function	0	0	0	0	0	0	0	0	0	0	0	0	0	0	0	0	0	0	0
caa_locus_10027_iso_1_len_344_ver_4	Gene of unknown function	271.174	48.9619	199.792	35.3078	48.7096	215.488	338.257	307.567	23.9318	51.2758	64.6514	107.532	80.2067	109.251	167.511	51.9045	17.1317	102.67	68.2418
caa_locus_100280_iso_1_len_298_ver_4	Gene of unknown function	0	0	0	0	0	0	5.18655	0	0	0	0	0	0	0	0	0	0	0	0
caa_locus_100289_iso_1_len_517_ver_4	Gene of unknown function	0	0	2.43839	2.34428	0	3.03769	3.35103	2.21722	0	2.05772	0	0	0	0	1.67958	0	2.61036	3.98569	4.80908
caa_locus_10028_iso_6_len_3666_ver_4	Conserved gene of unknown function	2.22682	1.85734	2.42248	3.53319	1.45512	6.14846	7.94219	7.05997	0	2.0778	2.21428	1.87429	0.391487	1.18373	2.1602	2.44677	2.83705	3.9652	3.79906
caa_locus_100294_iso_1_len_354_ver_4	Conserved gene of unknown function	0	0	0	0	0	3.67522	4.37975	4.46468	0	0	0	0	0	0	0	0	0	2.31218	2.46767
caa_locus_100298_iso_1_len_294_ver_4	Gene of unknown function	0	0	0	0	0	0	2.93381	0	0	0	0	0	0	0	0	0	0	0	0
caa_locus_10029_iso_8_len_2069_ver_4	Transcription factor	1.92696	40.8445	0	0	2.19231	0.515821	6.01761	3.80449	29.6898	0	5.7156	0	1.26877	0.399619	0	25.5916	1.55779	2.0946	0
caa_locus_1002_iso_9_len_2544_ver_4	Ethylene receptor	71.6702	37.1464	69.8863	70.2227	60.1319	102.201	92.7392	109.177	42.2197	111.155	66.853	102.043	96.4144	53.6657	92.8885	69.0272	50.358	78.4659	83.9209
caa_locus_100303_iso_1_len_453_ver_4	Gene of unknown function	0	0	0	0	0	2.50634	0	0	0	0	0	0	0	0	0	0	0	0	1.51924
caa_locus_100307_iso_1_len_658_ver_4	Gene of unknown function	0	0	0	0	0	0	1.32624	0	0	0	0	0	0	0	1.00105	0	0	0	0.985943
caa_locus_100308_iso_1_len_351_ver_4	Gene of unknown function	0	0	3.05964	0	0	0	0	0	0	0	0	0	0	0	0	0	0	0	3.118
caa_locus_10030_iso_8_len_2610_ver_4	MAP kinase activating protein	11.6073	12.9066	12.5864	13.421	12.6561	14.2648	13.8453	14.1898	13.6598	15.7709	14.7934	14.7394	7.20855	16.5568	11.1072	9.98303	16.0166	15.4565	17.528
caa_locus_100310_iso_1_len_347_ver_4	Gene of unknown function	0	0	0	0	0	0	0	0	0	0	0	0	0	0	0	0	0	0	0
caa_locus_100314_iso_1_len_421_ver_4	Gene of unknown function	0	0	0	0	0	7.07181	0	0	0	0	0	0	0	0	0	0	0	0	0
caa_locus_100318_iso_1_len_464_ver_4	Pentatricopeptide repeat protein	0	0	2.57783	1.93103	0	0	0	0	0	0	0	0	2.16342	0	1.49901	0	0	0	2.21458
caa_locus_10031_iso_6_len_2861_ver_4	Pentatricopeptide repeat-containing protein	21.9336	14.8333	23.5995	22.5739	40.2421	27.3803	34.6225	22.812	23.4423	10.4665	39.9034	12.1789	33.8058	17.2015	35.3168	32.6211	42.1925	21.8781	6.36324
caa_locus_100323_iso_1_len_437_ver_4	Gene of unknown function	0	0	0	0	0	104.018	0	2.95186	0	0	0	0	0	0	0	5.0687	0	0	0
caa_locus_10032_iso_1_len_3338_ver_4	Kinase	17.506	5.68731	88.3287	31.3112	18.6338	25.3676	13.941	13.3776	18.7517	23.7737	37.6732	19.2513	63.7194	16.4463	11.1862	18.8354	27.8558	11.414	32.4588
caa_locus_10033_iso_1_len_1127_ver_4	Nuc-1 negative regulatory protein preg	5.83001	9.03738	0.633844	0	0	2.70628	3.06476	1.18719	28.2954	22.9948	6.81807	25.7075	0	19.7354	15.293	8.47023	0.82364	8.99878	18.3728
caa_locus_10034_iso_2_len_1869_ver_4	Ras-GTPase-activating protein-binding protein	19.9006	45.2962	29.9769	19.7456	20.647	28.5765	24.0196	23.2313	26.5482	27.0741	8.66598	25.0826	6.81567	24.1319	24.9301	29.5616	44.0894	37.2805	41.3799
caa_locus_100352_iso_1_len_497_ver_4	Ty3-gypsy-like retroelement pol polyprotein	0	0	0	0	0	0	1.67844	0	0	0	0	0	0	0	0	0	0	0	1.63345
caa_locus_10035_iso_3_len_628_ver_4	Gene of unknown function	96.0938	77.0322	161.953	295.627	30.8442	57.2965	63.8439	89.6133	125.219	114.357	66.0662	146.587	33.5056	97.0884	151.477	162.997	15.7849	107.193	137.711
caa_locus_100362_iso_1_len_499_ver_4	Gene of unknown function	0	0	0	0	0	0	0	0	0	0	0	0	0	0	1.50062	0	0	0	0
caa_locus_100367_iso_1_len_411_ver_4	Serine-threonine protein kinase, plant-type	0	0	4.5941	0	0	0	0	0	0	0	0	0	0	0	2.8387	0	0	0	0
caa_locus_10036_iso_2_len_761_ver_4	Gene of unknown function	47.1965	82.5171	13.4365	11.4215	15.1056	23.6209	21.8904	5.06907	171.65	231.292	142.412	56.1445	3.78677	101.811	33.1877	35.7108	22.5134	39.4939	56.3219
caa_locus_10037_iso_3_len_2305_ver_4	Tryptophan synthase beta chain	15.1087	9.33565	26.1436	25.9264	5.98414	16.7826	23.7519	27.0563	51.8915	18.5399	19.2451	20.9037	23.7942	22.3699	9.88611	17.2481	2.75362	18.4401	29.2412
caa_locus_100384_iso_1_len_739_ver_4	Conserved gene of unknown function	0	0	3.63592	5.46067	0.973564	0	3.97939	2.68552	0	2.65589	1.27013	1.58187	1.05731	0.879161	0.95904	2.23946	3.36918	2.21261	3.11706
caa_locus_10038_iso_7_len_2476_ver_4	Protein phosphatase pp2a regulatory subunit B	17.9145	19.2384	10.908	8.84059	48.4124	18.0925	19.4007	19.1821	10.7603	8.87091	21.7138	12.3501	19.1731	10.6874	16.8379	12.386	36.4682	20.6557	11.5302
caa_locus_100393_iso_1_len_377_ver_4	Gene of unknown function	0	0	0	0	0	0	0	0	0	0	0	0	0	0	0	0	0	0	1.9003
caa_locus_100394_iso_1_len_301_ver_4	Conserved gene of unknown function	0	0	0	0	0	0	3.69634	0	0	0	0	0	0	0	0	0	0	0	3.80478
caa_locus_100398_iso_1_len_338_ver_4	Gene of unknown function	0	0	7.29254	3.72462	0	0	0	0	0	0	0	9.29749	0	3.42249	3.62364	8.74934	0	2.22937	3.05343
caa_locus_10039_iso_1_len_1578_ver_4	Isocitrate dehydrogenase	17.1432	34.9526	29.5244	41.3118	27.0277	20.316	26.9934	27.3106	24.7632	27.388	16.801	21.6357	20.9437	28.907	18.0925	31.3291	27.0549	26.258	31.5077
caa_locus_1003_iso_5_len_464_ver_4	Ribosomal protein	132.505	306.188	265.874	169.635	206.37	198.098	160.2	280.815	1032.73	362.573	365.102	523.446	187.766	459.058	283.517	316.821	267.597	321.209	445.711
caa_locus_100400_iso_1_len_1193_ver_4	Conserved gene of unknown function	0	0	2.09212	2.40981	0.651423	1.62703	4.44135	4.78786	0	1.57834	0	0.689388	0	0.712457	1.18737	2.82425	2.00224	0.788946	1.44076
caa_locus_100401_iso_1_len_585_ver_4	Gene of unknown function	0	0	1.38307	1.64397	0	3.09819	2.14725	0	0	0	0	0	0	3.43234	1.04005	2.62081	0	0	0
caa_locus_100406_iso_1_len_476_ver_4	Gene of unknown function	0	0	2.82132	5.46503	0	0	3.37169	4.22035	0	0	0	0	2.27374	2.11539	1.98309	0	0	0	1.43231
caa_locus_10040_iso_3_len_3149_ver_4	Zinc finger protein	12.5099	10.5186	9.67461	9.64472	17.9137	12.7684	15.2806	13.2416	18.1823	18.1387	20.372	14.1856	21.5621	11.1311	13.7058	12.3709	16.1002	13.7616	13.0887
caa_locus_100413_iso_1_len_318_ver_4	Potato DNA for copia-like transposable element	0	0	0	0	0	6.81284	2.64524	0	0	0	0	0	0	0	0	0	0	2.65332	0
caa_locus_10041_iso_2_len_1721_ver_4	Phosphate-responsive 1 family protein	50.121	79.9746	56.3021	3.31117	7.44543	36.7196	15.5971	13.8793	21.0329	36.7367	25.2998	43.5596	14.3867	40.2089	77.6388	43.5205	31.1127	64.4658	55.6562
caa_locus_100421_iso_1_len_345_ver_4	Gene of unknown function	0	0	0	0	0	0	0	0	0	0	0	0	0	2.74572	0	0	0	0	0
caa_locus_100428_iso_1_len_328_ver_4	Gene of unknown function	0	0	0	0	0	0	0	0	0	0	0	0	0	3.55724	2.72011	0	0	2.78057	0
caa_locus_10042_iso_7_len_1735_ver_4	COMPASS component SWD2	23.4855	14.5885	40.2397	38.4751	23.5244	28.7373	34.1954	34.1907	20.9637	60.8147	90.9813	45.0501	30.6897	57.1811	59.1302	29.8281	17.7967	33.8746	40.9744
caa_locus_100434_iso_1_len_408_ver_4	Receptor protein kinase	0	0	0	0	0	3.31803	0	0	0	0	0	0	0	2.38694	3.81893	0	0	0	0
caa_locus_100435_iso_1_len_311_ver_4	Gene of unknown function	0	0	0	0	0	0	0	0	0	0	0	0	0	0	0	0	0	0	0
caa_locus_10043_iso_7_len_3220_ver_4	Nucleolar GTP-binding protein	34.3857	52.9334	62.3425	59.7299	43.5816	52.3112	54.019	69.5957	32.5486	67.4224	42.9792	55.5508	23.2433	51.5612	53.0285	57.4129	57.8701	62.1667	67.9931
caa_locus_100444_iso_1_len_302_ver_4	Gene of unknown function	0	0	0	0	0	0	0	0	0	0	0	0	0	0	0	0	0	0	0
caa_locus_100445_iso_1_len_352_ver_4	Gene of unknown function	0	0	0	0	0	0	0	0	0	0	0	0	0	0	0	0	0	2.1171	0
caa_locus_100448_iso_1_len_335_ver_4	Gene of unknown function	0	0	0	0	0	0	3.21482	0	0	0	0	0	0	0	0	0	0	0	0
caa_locus_10044_iso_5_len_1592_ver_4	Conserved gene of unknown function	26.5849	12.8348	27.3025	27.859	22.4676	35.564	31.8892	37.7057	24.4757	18.7658	29.1654	18.0637	20.519	16.9462	20.6565	22.6691	30.4238	30.0093	29.093
caa_locus_100451_iso_1_len_600_ver_4	Conserved gene of unknown function	0	0	0	1.73377	0	3.76229	5.5218	3.22544	0	1.51639	0	0	0	0	0	0	0	1.79028	2.73665
caa_locus_100456_iso_1_len_336_ver_4	Gene of unknown function	0	0	2.75281	0	0	0	0	0	0	0	0	0	0	0	0	0	2.75857	0	2.19767
caa_locus_100458_iso_1_len_369_ver_4	Gene of unknown function	0	0	0	0	0	3.75668	2.18792	0	0	0	0	0	0	0	0	0	0	0	0
caa_locus_10045_iso_5_len_1014_ver_4	Aminopeptidase	206.193	144.673	140.113	216.866	207.376	241.939	200.292	205.565	137.194	172.919	203.896	157.866	176.974	162.388	165.603	201.033	198.447	141.629	187.989
caa_locus_100460_iso_1_len_622_ver_4	Gene of unknown function	0	0	0	0	0	2.16675	1.64893	2.933	0	1.87138	0	1.79163	0	0	2.81251	0	0	1.611	2.31157
caa_locus_100466_iso_1_len_371_ver_4	Conserved gene of unknown function	0	0	0	0	0	0	0	0	0	0	0	0	0	0	0	0	0	0	0
caa_locus_100467_iso_1_len_325_ver_4	Gene of unknown function	0	0	0	0	3.06622	0	2.82861	0	0	0	0	0	0	0	0	0	2.87946	0	0
caa_locus_100469_iso_1_len_486_ver_4	Gene of unknown function	0	0	0	0	0	0	2.03657	0	0	0	0	0	0	0	1.28997	0	1.92966	0	1.81681
caa_locus_10046_iso_1_len_299_ver_4	Conserved gene of unknown function	0	0	0	6.55159	0	0	0	0	0	10.635	0	6.85712	0	0	0	0	0	0	11.7717
caa_locus_100474_iso_1_len_308_ver_4	Polyprotein	0	0	0	3.02914	0	0	2.75828	0	0	0	0	0	0	0	0	0	11.7369	3.26974	0
caa_locus_10047_iso_2_len_1939_ver_4	Auxin-induced protein 5NG4	35.8943	34.0202	0.909174	11.8875	24.7883	117.104	33.0852	28.9666	0.866163	212.71	0	173.763	15.344	8.03652	366.927	7.06094	39.5669	46.9896	78.6965
caa_locus_10048_iso_7_len_3237_ver_4	Nodulation receptor kinase	9.25858	6.09266	26.1392	4.31279	33.4074	4.32958	10.1825	8.86443	8.79566	3.98073	6.27537	3.30361	27.542	4.3857	3.46135	6.30113	21.936	11.425	5.16992
caa_locus_10049_iso_4_len_1630_ver_4	(E)-beta-ocimene synthase	6.60316	25.3604	1.95336	0	7.65492	27.0645	36.4199	33.2269	91.7051	0	22.3916	0	28.3775	147.868	11.2715	6.04196	40.9214	8.851	0
caa_locus_100502_iso_1_len_285_ver_4	Gene of unknown function	0	0	0	0	0	0	0	0	0	0	0	0	0	0	0	0	0	0	0
caa_locus_100503_iso_1_len_294_ver_4	IAA3	27.5302	17.0605	17.0533	5.51626	26.7711	0	0	0	0	0	0	3.82525	0	0	0	0	0	0	0
caa_locus_100508_iso_1_len_435_ver_4	Conserved gene of unknown function	0	0	0	0	0	2.19276	0	0	0	0	0	0	0	0	0	0	0	0	0
caa_locus_100509_iso_1_len_290_ver_4	Gene of unknown function	0	0	0	0	0	4.03123	0	0	0	2.90141	0	0	0	0	0	0	0	0	0
caa_locus_10050_iso_7_len_6133_ver_4	Beta-galactosidase BG1	35.3222	16.9076	3.81256	1.52911	6.50164	21.0762	40.0667	27.7734	6.54688	10.9291	1.32129	6.51277	1.44713	11.2463	14.7189	12.6931	12.9594	31.7671	12.0312
caa_locus_100511_iso_1_len_457_ver_4	Conserved gene of unknown function	0	0	0	0	0	2.27349	0	4.896	0	0	0	0	0	0	0	0	3.58541	0	1.95438
caa_locus_10051_iso_5_len_1424_ver_4	Triose phosphate/phosphate translocator, non-green plastid, chloroplast	109.23	139.787	79.7706	125.556	51.1562	51.0134	102.218	77.6524	94.0651	100.357	66.6326	77.4023	127.341	40.8265	57.123	106.608	67.6167	116.534	73.7865
caa_locus_100523_iso_1_len_490_ver_4	Gene of unknown function	0	0	0	3.14524	0	3.99599	2.94791	0	0	1.64345	0	0	0	0	0	0	0	0	1.93776
caa_locus_100526_iso_1_len_335_ver_4	Gene of unknown function	0	0	5.52391	0	0	3.0329	9.89176	0	0	0	0	0	0	2.24001	0	0	0	0	2.86792
caa_locus_10052_iso_5_len_2158_ver_4	Allantoin permease	14.9996	9.64067	13.324	14.4286	8.99943	12.7626	12.9459	13.7111	1.80866	12.9037	4.82979	12.4847	1.58571	9.76784	9.69087	3.66342	5.30614	19.3172	14.3948
caa_locus_100531_iso_1_len_631_ver_4	Conserved gene of unknown function	0	0	0	7.83938	0	0	0	0	0	5.72799	0	1.38497	0	0	0	3.86187	0	2.95862	5.16868
caa_locus_10053_iso_4_len_1648_ver_4	GPI mannosyltransferase 1	13.059	8.65772	12.6625	13.0954	9.18552	12.3717	11.1947	8.56629	14.7673	14.4423	14.9359	15.2378	19.0295	13.5068	12.0543	9.92729	13.0406	16.6022	17.0469
caa_locus_100540_iso_1_len_495_ver_4	Glucose-methanol-choline oxidoreductase	0	0	1.65308	22.1053	0	0	0	0	0	0	0	0	0	0	0	0	0	0	5.74423
caa_locus_100541_iso_1_len_551_ver_4	Gene of unknown function	0	0	1.60771	1.60504	0	3.48497	3.92404	7.29985	0	2.38881	0	0	0	0	1.67128	2.51782	1.59077	2.96128	4.34559
caa_locus_100542_iso_1_len_310_ver_4	Gene of unknown function	0	0	5.77326	0	0	4.69585	3.82887	0	0	0	0	0	0	0	0	0	0	0	0
caa_locus_100548_iso_1_len_288_ver_4	Gene of unknown function	0	0	0	0	0	0	0	0	0	0	0	0	0	0	0	0	0	0	0
caa_locus_100549_iso_1_len_380_ver_4	Gene of unknown function	5.30832	0	5.50225	7.63065	1.78392	5.94984	3.58576	0	0	2.04805	2.53024	2.29182	0	3.6475	0	0	2.5981	3.65442	4.89234
caa_locus_10054_iso_4_len_2884_ver_4	Nucleic acid binding protein	17.2849	37.3643	12.0691	11.5876	8.87452	22.9025	18.9497	27.3283	22.5478	10.1578	42.6828	17.5698	0.975847	14.0534	12.01	13.0318	5.34985	25.9508	18.0114
caa_locus_100552_iso_1_len_366_ver_4	Gene of unknown function	0	0	0	0	0	0	0	0	0	0	0	0	0	0	0	4.4314	0	0	3.3522
caa_locus_100559_iso_1_len_283_ver_4	Gene of unknown function	0	0	0	3.33471	0	0	0	0	0	0	0	0	0	0	0	0	0	0	0
caa_locus_10055_iso_1_len_663_ver_4	Actin-101	81.8248	17.6192	83.2671	45.9635	41.5746	65.8536	30.6829	37.2941	81.9734	106.885	119.86	138.235	80.0997	267.1	107.106	59.0272	38.2846	93.2293	156.021
caa_locus_100564_iso_1_len_299_ver_4	Gene of unknown function	0	0	0	0	0	0	5.45036	0	0	0	0	0	0	0	0	0	0	0	0
caa_locus_100566_iso_1_len_815_ver_4	Transcription factor	0	0	0	0	0	327.531	1.91628	2.28958	0	0	0	0	0	0	0	0	0	0	0
caa_locus_100567_iso_1_len_370_ver_4	Conserved gene of unknown function	0	0	0	0	0	0	0	0	0	0	0	0	0	0	2.8728	0	0	0	0
caa_locus_10056_iso_6_len_1682_ver_4	DNA binding protein	0	0	9.07967	9.5036	2.249	3.54442	5.65962	3.16526	11.9436	6.76732	14.0073	9.20233	0.918241	20.3276	8.03151	4.21513	5.5734	5.34383	4.83406
caa_locus_100573_iso_1_len_286_ver_4	Gene of unknown function	0	0	0	0	0	0	3.65342	0	0	0	0	0	0	0	0	0	0	2.7762	0
caa_locus_100574_iso_1_len_319_ver_4	Gene of unknown function	0	0	0	0	0	0	0	0	0	0	0	0	0	0	0	0	0	0	0
caa_locus_100576_iso_2_len_305_ver_4	Conserved gene of unknown function	0	0	0	0	0	0	5.5882	8.1176	0	0	0	0	0	0	0	0	0	0	0
caa_locus_10057_iso_4_len_1494_ver_4	Conserved gene of unknown function	29.5444	4.95048	226.059	15.3039	9.68429	11.9853	8.22706	5.40793	26.9232	23.5114	37.3247	56.9926	12.2302	71.9387	33.2355	15.9432	30.7421	57.6534	73.7985
caa_locus_100582_iso_1_len_379_ver_4	Gene of unknown function	0	0	2.40971	0	0	0	0	0	0	0	0	0	0	0	0	0	0	0	0
caa_locus_100587_iso_1_len_324_ver_4	Gene of unknown function	0	0	0	0	0	3.48298	0	0	0	0	0	0	0	0	0	0	0	0	0
caa_locus_100589_iso_1_len_365_ver_4	Gene of unknown function	0	0	0	0	0	0	0	0	0	0	0	0	0	0	0	0	0	0	0
caa_locus_10058_iso_1_len_1951_ver_4	UDP-D-glucuronate 4-epimerase 2	0	2.13651	4.80653	3.46517	0	4.13295	1.20353	0.808733	10.6622	3.2478	2.47497	5.08131	1.1987	3.19972	3.42609	3.32355	0	3.57459	2.57679
caa_locus_10059_iso_1_len_436_ver_4	Chaperonin-60kD, ch60	0	0	0	0	0	0	0	0	4.71032	1.73123	2.52769	1.93728	0	0	2.34903	0	2.19618	3.90201	8.11196
caa_locus_1005_iso_1_len_1013_ver_4	Conserved gene of unknown function	82.2334	42.6966	70.4068	76.7935	108.315	74.8095	91.6167	70.5081	109.381	78.748	34.7422	91.2225	24.5602	107.515	61.5801	59.1595	51.0281	89.9049	75.9079
caa_locus_10060_iso_1_len_874_ver_4	Signal recognition particle 9 kDa protein	6.12712	5.16264	16.9074	12.8505	23.4507	8.11376	9.9236	13.8405	17.1636	21.08	7.47857	19.2856	5.97644	11.4935	9.30069	10.0461	18.972	11.9182	18.8571
caa_locus_100614_iso_1_len_296_ver_4	Gene of unknown function	0	0	0	0	3.66759	0	0	0	0	0	0	0	0	0	0	0	0	0	0
caa_locus_10061_iso_5_len_2866_ver_4	Abscisic insensitive 1B	18.866	11.0593	19.5459	21.8301	26.7807	26.3673	55.5973	44.2311	17.4217	14.6718	12.7311	15.3974	9.16663	26.1178	18.312	30.6184	51.5136	32.0416	20.4991
caa_locus_100621_iso_1_len_476_ver_4	Serine-threonine protein kinase, plant-type	0	0	10.8151	1.70782	0	0	1.60557	3.33185	0	0	2.27618	0	0	0	2.77632	0	0	2.63532	0
caa_locus_100624_iso_1_len_328_ver_4	Flavonol 3-sulfotransferase	0	0	0	4.36482	0	3.73978	0	0	0	36.5615	0	0	0	0	0	0	0	0	4.76047
caa_locus_10062_iso_1_len_1438_ver_4	Conserved gene of unknown function	3.84036	0	12.1386	11.3981	9.43504	10.5042	6.53009	6.15367	4.93461	7.56021	9.23695	8.48342	6.8043	6.19556	8.06553	4.04537	17.2208	6.17032	5.0656
caa_locus_100630_iso_1_len_594_ver_4	Gene of unknown function	0	0	2.35054	2.02194	0	2.58788	3.72368	3.43437	0	0	0	0	0	0	1.12426	3.35079	2.22383	1.92412	2.10385
caa_locus_100631_iso_1_len_434_ver_4	Conserved gene of unknown function	0	0	0	0	0	0	0	0	0	0	0	0	0	0	0	0	0	0	2.07924
caa_locus_100634_iso_1_len_404_ver_4	Gene of unknown function	0	0	2.05965	0	0	0	2.73822	2.70587	0	1.72646	0	0	0	0	2.09366	0	0	4.28039	2.44275
caa_locus_100636_iso_1_len_304_ver_4	Conserved gene of unknown function	0	0	0	0	0	0	0	0	0	0	0	0	0	0	2.77288	0	0	0	0
caa_locus_100639_iso_1_len_297_ver_4	Gene of unknown function	0	0	0	0	0	0	0	0	0	0	0	0	0	0	0	0	0	0	3.61483
caa_locus_10063_iso_1_len_1880_ver_4	Pentatricopeptide repeat-containing protein	2.38977	0	4.01564	3.23043	1.48724	3.06817	5.00339	4.84539	2.5343	2.33444	3.66353	2.05807	1.01223	1.53032	2.64851	2.07146	7.36351	4.85573	4.43161
caa_locus_100640_iso_1_len_355_ver_4	Gene of unknown function	0	0	0	0	0	0	0	0	0	0	0	0	0	0	0	0	0	0	0
caa_locus_100644_iso_1_len_298_ver_4	Potato DNA for copia-like transposable element	0	0	0	0	0	0	0	0	0	0	0	0	0	0	0	0	0	0	0
caa_locus_100648_iso_1_len_329_ver_4	Gene of unknown function	0	0	0	0	0	0	0	0	0	0	0	0	0	0	0	0	0	0	0
caa_locus_10064_iso_5_len_772_ver_4	Bel1 homeotic protein	128.352	34.767	120.204	40.246	66.4499	154.575	174.028	264.299	28.1575	43.0971	75.4286	86.1047	66.6847	218.308	226.293	37.6933	116.799	148.319	36.9562
caa_locus_100658_iso_1_len_420_ver_4	Gene of unknown function	0	0	0	0	0	2.74539	3.35777	5.9357	0	0	0	0	0	0	0	0	0	0	0
caa_locus_10065_iso_5_len_1681_ver_4	Protein disulfide isomerase	39.7314	23.1123	51.3599	85.7521	32.422	51.4753	51.3298	43.73	25.8566	68.7789	26.7618	45.6039	28.5707	28.2779	30.2279	30.729	29.7283	38.7852	52.312
caa_locus_10066_iso_8_len_4831_ver_4	GPI transamidase component PIG-S	11.146	8.61941	10.6596	15.3944	10.0949	13.1829	14.6748	14.3842	8.58354	10.5515	12.5043	10.4848	11.7113	8.00508	12.1397	10.6978	12.0363	13.2084	13.2963
caa_locus_100674_iso_1_len_296_ver_4	Conserved gene of unknown function	0	0	0	0	0	0	0	0	0	0	0	0	0	0	0	0	0	0	0
caa_locus_100675_iso_1_len_377_ver_4	Gene of unknown function	0	0	1.78201	2.42082	0	0	2.7692	0	0	0	0	0	0	0	0	0	0	0	1.9003
caa_locus_10067_iso_8_len_1366_ver_4	MRNA, clone: RTFL01-13-N20	55.6542	16.0067	87.6066	146.882	32.2024	108.904	79.1799	82.2437	32.5424	67.997	55.2957	54.6326	49.7942	104.344	75.2569	77.3281	31.2983	47.7174	78.9036
caa_locus_10068_iso_1_len_2645_ver_4	Zinc ion binding	11.3578	14.3022	10.0031	7.25657	3.68023	11.4535	11.9749	8.7175	11.6238	18.3705	21.8743	10.8563	14.3302	11.0598	8.37201	12.3917	4.75083	12.5677	12.4519
caa_locus_100695_iso_1_len_432_ver_4	Gene of unknown function	0	0	8.35527	3.79325	3.10415	3.75893	2.70435	4.98847	0	0	0	0	0	2.37539	0	0	0	1.64401	2.25169
caa_locus_100696_iso_1_len_305_ver_4	Gene of unknown function	0	0	0	0	0	0	0	0	0	0	0	0	0	0	0	0	0	0	0
caa_locus_10069_iso_1_len_2117_ver_4	DNA-3-methyladenine glycosylase	9.41276	15.2674	7.5166	6.26933	4.90965	15.886	13.4901	12.1069	14.4522	10.5413	7.88963	12.8039	3.61364	8.24686	8.79276	13.1781	7.35834	14.0873	9.18785
caa_locus_1006_iso_6_len_1284_ver_4	ATP-dependent clp protease	55.5836	131.443	125.003	91.9687	368.981	95.7755	104.337	122.576	93.4525	77.7376	106.801	65.6668	86.5233	72.9156	85.2984	148.949	550.839	126.661	60.7673
caa_locus_100702_iso_1_len_342_ver_4	Gene of unknown function	0	0	0	0	0	0	0	0	0	0	0	0	0	0	0	0	0	0	2.14847
caa_locus_100707_iso_1_len_336_ver_4	Chloroplast-targeted copper chaperone	0	0	0	0	0	8.45971	0	0	0	0	0	0	0	0	0	0	0	7.41308	4.61511
caa_locus_10070_iso_1_len_615_ver_4	Calcyclin-binding protein	105.036	98.6915	120.553	93.4151	135.855	238.208	190.052	167.694	110.646	63.5023	29.2735	75.574	25.863	64.5455	64.2477	173.237	95.9206	76.153	75.0337
caa_locus_100715_iso_1_len_315_ver_4	Gene of unknown function	0	0	0	0	0	0	3.2138	5.5577	0	0	0	0	0	0	0	0	0	0	0
caa_locus_100717_iso_1_len_281_ver_4	Gene of unknown function	0	0	0	0	0	0	0	0	0	0	0	0	0	2.82436	0	0	0	6.25516	0
caa_locus_10071_iso_5_len_3404_ver_4	Transferase, transferring glycosyl groups	29.1629	15.8709	35.4207	20.2938	5.49905	26.4575	45.7427	39.7933	8.75881	29.1538	40.2873	22.85	41.4265	9.60837	22.8707	21.019	12.6534	24.5496	21.7694
caa_locus_10072_iso_1_len_1284_ver_4	Conserved gene of unknown function	54.98	28.8463	70.8303	8.88131	40.3259	12.0113	22.3535	25.9203	46.8376	66.9377	34.8195	128.247	32.3535	75.0754	70.2075	40.6352	28.5432	88.8505	57.5376
caa_locus_100731_iso_1_len_460_ver_4	Gene of unknown function	0	0	0	0	0	3.07611	4.18029	4.16395	0	0	0	0	0	0	0	0	0	0	1.64085
caa_locus_10073_iso_6_len_1305_ver_4	Amino acid transporter	88.6016	34.2134	59.4663	52.5594	54.2161	94.2059	80.4306	80.7342	19.5381	73.4032	61.5239	58.7926	64.6565	38.7286	80.044	36.3492	47.8502	56.6561	57.1581
caa_locus_10074_iso_1_len_3049_ver_4	DNA ligase 1	6.86878	8.66995	6.65198	9.56396	8.27502	11.6143	10.1209	10.37	6.03321	7.28669	4.50708	5.94033	4.58499	4.71644	7.21724	7.46856	13.1187	10.7819	9.12553
caa_locus_100758_iso_1_len_396_ver_4	Conserved gene of unknown function	0	0	2.10517	0	0	2.45834	0	0	0	0	0	0	0	0	2.47578	0	4.48909	2.19337	3.93397
caa_locus_100759_iso_2_len_331_ver_4	Conserved gene of unknown function	0	0	1.51538	2.39078	0	0	4.3947	5.73245	0	0	0	0	0	0	2.68836	0	0	0	2.12814
caa_locus_10075_iso_1_len_579_ver_4	Conserved gene of unknown function	148.4	19.0086	38.6438	0	395.823	43.7332	39.4931	35.0102	20.7922	44.7887	18.5374	88.7383	220.54	143.766	328.984	51.4193	324.591	233.79	33.8633
caa_locus_100760_iso_1_len_376_ver_4	Gene of unknown function	0	0	0	0	0	0	0	0	0	0	0	0	0	0	0	0	0	0	2.28791
caa_locus_100766_iso_1_len_372_ver_4	Gene of unknown function	0	7.83732	7.37835	10.8313	0	0	7.58064	7.49108	0	3.63251	3.07055	6.35402	0	5.52895	6.06373	0	8.00354	12.6401	10.4338
caa_locus_100767_iso_1_len_295_ver_4	Conserved gene of unknown function	0	0	0	4.45722	0	0	10.806	5.65661	0	0	0	0	0	0	0	0	0	0	0
caa_locus_100768_iso_1_len_401_ver_4	Gene of unknown function	0	0	0	0	0	0	0	3.5499	0	0	0	0	0	0	1.95034	0	0	0	0
caa_locus_100769_iso_1_len_294_ver_4	Membrane protein	0	0	0	0	0	0	5.86761	0	0	0	0	0	0	0	0	0	0	0	2.87895
caa_locus_10076_iso_1_len_1701_ver_4	AP-1 complex subunit gamma-2	21.6121	8.81603	43.7618	39.5768	11.5698	38.5819	39.3927	37.3749	11.087	41.9156	20.5925	26.8105	22.9905	25.611	33.9068	28.4012	27.1418	29.4458	48.3777
caa_locus_100776_iso_1_len_746_ver_4	Conserved gene of unknown function	0	0	2.43255	5.72504	0	5.18301	3.4577	1.72741	0	0	0	0	0	0	0	0	0	0.963407	3.17027
caa_locus_100778_iso_1_len_309_ver_4	Gene of unknown function	0	0	3.27501	0	0	0	0	0	0	0	0	0	0	0	2.48772	0	0	0	0
caa_locus_10077_iso_1_len_492_ver_4	Monoglyceride lipase	18.1877	6.5723	8.16145	21.9902	21.4952	27.27	58.8305	38.4518	25.5491	6.26976	39.2346	7.04652	60.3868	31.5336	18.4361	28.051	17.9822	15.0659	3.85697
caa_locus_10078_iso_6_len_3164_ver_4	E3 ubiquitin-protein ligase RF298	27.7971	16.8569	30.0578	35.8376	21.8408	42.7815	37.9952	41.8438	10.1361	43.1262	13.5306	45.7772	4.34609	25.233	44.9254	32.5146	23.4132	41.2559	42.7464
caa_locus_10079_iso_3_len_2458_ver_4	F-actin-capping protein subunit beta	9.30189	13.4178	8.08828	8.53262	24.521	25.5008	27.6964	23.5969	29.6261	14.3867	6.11158	14.679	3.36219	9.87632	15.5383	18.3685	38.229	26.8602	17.0274
caa_locus_1007_iso_1_len_2197_ver_4	Putative high-affinity potassium transporter protein 1	26.4572	29.7395	23.6212	51.3004	53.5001	34.7508	38.7323	52.4069	34.8324	32.4449	51.6212	24.6428	37.1261	77.5835	40.3044	27.5981	20.7666	33.0455	25.0332
caa_locus_100802_iso_1_len_298_ver_4	Gene of unknown function	0	0	0	0	0	0	0	0	0	0	0	0	0	0	0	0	3.54919	3.15297	0
caa_locus_100805_iso_1_len_442_ver_4	Gene of unknown function	0	0	0	0	0	0	0	0	0	0	0	0	0	0	0	0	0	0	2.81637
caa_locus_100806_iso_1_len_313_ver_4	Conserved gene of unknown function	0	0	0	0	0	0	2.70058	0	0	0	0	0	0	0	0	0	0	0	0
caa_locus_10080_iso_5_len_928_ver_4	Zinc finger protein	24.3988	11.588	16.0411	25.0775	17.8116	27.5294	19.8015	16.1021	30.7904	22.3489	24.6435	24.882	20.8299	22.6538	22.0304	13.4243	10.071	18.5388	20.6988
caa_locus_100812_iso_1_len_566_ver_4	Calcium-binding protein	0	0	0	0	0	9.6535	9.7078	0	0	0	0	0	0	0	0	0	0	0	0
caa_locus_100813_iso_1_len_348_ver_4	Gene of unknown function	0	0	0	0	0	0	0	0	0	2.7031	0	0	0	0	0	0	0	3.43681	2.94199
caa_locus_100824_iso_1_len_689_ver_4	Gene of unknown function	0	0	4.33655	4.49457	1.15267	6.8218	5.35241	5.37214	0	0	0	0	0	0	0	2.19493	1.17519	1.3398	1.12349
caa_locus_100825_iso_1_len_471_ver_4	Gene of unknown function	0	0	0	0	0	0	2.60126	4.2735	0	0	1.95026	0	0	0	2.81129	0	2.36667	2.37201	1.59539
caa_locus_100829_iso_1_len_399_ver_4	Gene of unknown function	0	0	4.55534	0	0	0	0	0	0	0	0	0	0	0	0	0	0	2.17312	1.94883
caa_locus_10082_iso_7_len_1082_ver_4	Conserved gene of unknown function	25.4907	11.9542	20.0962	21.6805	71.5834	22.3812	26.445	21.5261	31.0721	27.4692	27.6519	29.0815	47.7808	10.1764	22.0918	16.5905	27.6048	31.7632	22.2205
caa_locus_100839_iso_1_len_298_ver_4	Gene of unknown function	0	0	0	0	2.20772	0	0	3.98632	0	0	0	0	0	0	0	0	0	0	0
caa_locus_10083_iso_2_len_1912_ver_4	Polygalacturonase	94.2232	28.8646	1.62315	0.602921	0	10.9392	14.2221	11.8054	5.90807	12.8019	4.25077	19.3448	0	0	7.77828	9.19915	0	61.8974	54.8536
caa_locus_100844_iso_1_len_348_ver_4	Gene of unknown function	0	0	0	0	0	0	0	0	0	0	0	0	0	0	0	0	0	0	0
caa_locus_10084_iso_6_len_1235_ver_4	Acid phosphatase 1	13.2644	42.7283	34.6107	33.6889	38.7472	29.9998	45.4753	41.2243	110.306	43.1837	60.1408	23.3765	76.5488	25.682	19.9129	52.471	32.8067	11.5582	20.3337
caa_locus_100851_iso_1_len_282_ver_4	Gene of unknown function	0	0	0	0	0	0	0	0	0	0	0	0	0	0	0	0	0	0	4.42916
caa_locus_100857_iso_1_len_392_ver_4	Gene of unknown function	0	0	0	2.53025	1.91721	0	0	4.21196	0	0	0	0	0	0	0	0	5.68195	2.59112	2.17279
caa_locus_10085_iso_1_len_485_ver_4	Glycine-rich protein 2	661.074	348.564	199.004	153.231	375.596	64.9063	65.8001	42.5829	404.613	231.774	157.385	269.598	117.698	181.82	153.492	193.959	94.0798	217.092	176.24
caa_locus_100866_iso_1_len_500_ver_4	Gene of unknown function	0	0	1.93268	0	0	0	2.57569	0	0	1.60488	1.65227	0	1.98059	1.62193	1.49709	0	3.05385	3.17764	1.89227
caa_locus_10086_iso_7_len_1710_ver_4	FMN binding protein	11.3328	12.0749	17.5256	18.8935	20.7213	18.4349	12.1907	15.6646	16.4019	10.9001	11.3152	11.874	7.17723	12.8325	9.90817	14.7157	19.659	16.6925	16.5065
caa_locus_100881_iso_1_len_512_ver_4	R2r3-myb transcription factor	0	0	0	0	0	7.40983	12.673	0	0	0	0	0	0	0	0	3.64083	0	0	0
caa_locus_100885_iso_1_len_568_ver_4	Gene of unknown function	0	0	3.37314	0	0	0	5.74884	3.07286	0	2.19127	0	0	0	0	1.72135	0	0	1.1914	2.09802
caa_locus_100888_iso_1_len_450_ver_4	Gene of unknown function	0	0	0	0	1.8149	0	3.26152	6.88701	0	0	0	0	0	0	0	0	0	0	0
caa_locus_10088_iso_1_len_767_ver_4	Gene of unknown function	4.34666	0	6.42698	7.82662	1.4982	6.16821	19.6518	19.9719	0	1.72646	2.8439	1.21437	0	0.997029	3.60447	4.69556	3.65022	4.24642	5.06829
caa_locus_10089_iso_3_len_624_ver_4	KED	58.9865	25.7257	111.199	208.033	48.3944	127.086	110.663	129.232	80.117	10.9803	9.34222	30.7295	0	83.686	77.4011	167.593	29.4354	82.8256	85.6357
caa_locus_1008_iso_1_len_450_ver_4	Gene of unknown function	0	0	0	0	0	0	4.29147	5.69959	0	0	0	0	0	1.97896	0	0	0	0	0
caa_locus_100906_iso_1_len_880_ver_4	Gene of unknown function	0	0	0	0	0	1.6696	2.24221	2.99123	0	1.20167	1.13527	0	0	1.45073	1.12096	0	0	1.16835	1.71451
caa_locus_10090_iso_4_len_1609_ver_4	50S ribosomal protein L1p	14.3929	116.552	25.4009	29.2823	150.965	30.2195	34.2271	34.6122	124.355	14.9206	54.9795	15.625	55.9282	23.9605	23.7862	83.6526	209.996	27.2614	12.2285
caa_locus_100911_iso_1_len_1073_ver_4	FBD-associated F-box protein	0	0	1.33357	0.944479	2.17998	1.18857	2.06747	4.37977	0	0.969512	0	1.2636	0	3.51137	2.66	0	1.2299	1.76743	1.90201
caa_locus_10091_iso_1_len_2347_ver_4	Beta-1,3-n-acetylglucosaminyltransferase radical fringe	4.13243	8.02036	8.53633	33.0923	1.78045	8.60193	10.1373	9.15329	15.2798	8.29656	19.5707	10.7061	2.35092	10.873	6.33646	12.2259	2.98891	4.19471	9.22075
caa_locus_100924_iso_1_len_362_ver_4	Conserved gene of unknown function	0	0	0	0	0	0	0	0	0	0	0	0	0	0	0	0	0	0	1.99927
caa_locus_10092_iso_1_len_2072_ver_4	Cytochrome c biogenesis protein CCS1, chloroplastic	1.6836	10.7576	5.09905	3.03721	11.619	2.49599	5.20097	3.35186	13.52	1.82496	14.9017	2.10599	21.2904	8.06018	1.5694	6.59672	46.5913	3.32866	1.87319
caa_locus_100931_iso_1_len_346_ver_4	Gene of unknown function	0	0	0	3.38718	4.83974	2.91025	4.98316	4.26771	0	0	0	0	0	0	0	0	4.78287	0	0
caa_locus_100933_iso_1_len_370_ver_4	Gene of unknown function	0	0	0	2.47126	0	0	0	0	0	0	0	0	0	0	0	0	0	0	0
caa_locus_10093_iso_3_len_2733_ver_4	Binding protein	32.7809	20.2629	31.5208	28.891	27.0832	35.8134	37.9883	33.5817	27.8109	63.4439	60.4864	58.7622	59.5489	35.3596	50.9482	43.493	18.4559	26.2071	34.8419
caa_locus_10094_iso_1_len_1061_ver_4	Conserved gene of unknown function	14.0798	12.1987	7.28544	7.79112	10.2253	11.148	20.7299	16.6464	13.0024	18.0097	9.48471	15.9159	19.3765	15.0778	14.9156	8.4674	8.27458	15.6232	14.0593
caa_locus_100951_iso_1_len_298_ver_4	Gene of unknown function	0	0	0	0	0	0	0	0	0	0	0	0	0	0	0	0	0	0	3.08459
caa_locus_100953_iso_1_len_520_ver_4	Gene of unknown function	0	0	2.85099	0	0	0	1.59189	0	0	0	0	2.20138	0	1.31086	2.62159	0	0	4.09084	2.06562
caa_locus_100958_iso_1_len_282_ver_4	Gene of unknown function	8.38013	0	4.18098	6.22782	3.86543	0	0	0	0	0	0	0	0	0	0	0	0	0	0
caa_locus_10095_iso_3_len_1921_ver_4	Exostosin family protein	9.48128	13.2782	13.4373	15.4012	5.81971	10.7145	13.4888	10.3459	21.4764	19.7725	13.5285	19.0986	6.50958	16.575	12.2868	12.2316	7.12179	16.4744	16.273
caa_locus_100964_iso_1_len_434_ver_4	Gene of unknown function	0	0	0	0	0	0	0	0	0	0	0	0	12.1091	0	0	0	0	0	0
caa_locus_100978_iso_1_len_283_ver_4	Gene of unknown function	0	0	0	0	0	4.92375	4.63233	0	0	0	0	0	0	0	0	0	0	0	3.30597
caa_locus_10097_iso_1_len_1073_ver_4	N-acetyltransferase	10.8507	31.0719	2.53379	2.17957	40.5608	2.69409	5.55632	10.279	38.9879	3.25072	43.0492	6.52858	34.8388	6.22469	8.3524	8.77972	61.8565	14.6697	1.84437
caa_locus_10098_iso_2_len_740_ver_4	ADP-glucose pyrophosphorylase family protein	29.8545	29.3476	50.3402	24.8055	17.9854	47.5427	40.6064	12.7371	23.1771	45.6811	23.4622	26.4302	15.5191	22.8239	15.2418	23.9886	7.27085	31.5486	30.4322
caa_locus_100990_iso_1_len_321_ver_4	Gene of unknown function	0	0	0	0	0	0	0	0	0	0	0	0	0	0	0	0	0	0	0
caa_locus_100995_iso_1_len_615_ver_4	Gene of unknown function	0	0	0	0	0	1.75583	3.57914	4.62148	0	1.57966	0	0	0	0	0	3.22647	0	2.1758	2.23505
caa_locus_10099_iso_1_len_436_ver_4	Protein cornichon homolog 4	35.6559	8.38894	61.6042	61.4886	34.4828	38.0486	32.6285	26.1468	64.4571	57.6026	82.0528	48.6258	39.2343	25.9874	28.7756	17.056	32.9428	28.7774	39.9236
caa_locus_1009_iso_7_len_960_ver_4	Arabinogalactan peptide 12	51.0814	83.5167	5.91042	3.58679	4.59552	13.0442	16.6095	8.56655	94.0996	107.259	80.5553	269.674	8.49129	51.1097	213.247	13.4153	3.99712	57.859	47.441
caa_locus_100_iso_4_len_1185_ver_4	Single-stranded DNA-binding protein, ssb	16.6087	34.1186	13.3623	11.3458	34.6461	15.5325	12.6647	9.8858	42.2468	10.3587	22.6175	13.0665	11.9611	6.41045	11.3373	23.495	50.0261	19.7068	13.3194
caa_locus_101003_iso_1_len_436_ver_4	Gene of unknown function	0	0	0	3.94328	2.04884	0	5.34893	3.20668	0	0	0	2.13101	0	2.93643	2.78947	0	2.9948	2.76393	2.54493
caa_locus_10100_iso_6_len_3070_ver_4	Subtilase family protein	93.6423	73.8007	44.429	56.1916	59.7741	81.2988	80.1626	81.8128	24.1135	67.7553	92.8463	73.2896	313.232	27.8697	61.9987	125.968	48.1508	68.3045	47.3163
caa_locus_101013_iso_1_len_381_ver_4	Gene of unknown function	0	0	0	0	0	0	2.52288	0	0	0	0	0	0	0	0	0	0	0	0
caa_locus_10101_iso_8_len_1035_ver_4	Structural constituent of ribosome	20.0769	10.3494	22.1472	22.1706	11.8622	26.7706	22.2982	15.3314	8.31137	9.48563	12.2316	14.8141	2.85341	9.40206	12.0562	13.6771	14.0638	18.4957	17.9747
caa_locus_10102_iso_1_len_764_ver_4	Conserved gene of unknown function	0	0	0	0	0	0	0	0	3.77185	5.53217	7.85473	7.62278	0	8.08794	2.15668	0	0	0.938274	1.16827
caa_locus_101033_iso_1_len_312_ver_4	Gene of unknown function	0	0	0	0	0	0	0	0	0	0	0	0	0	0	0	0	0	0	0
caa_locus_101037_iso_1_len_460_ver_4	Gene of unknown function	0	0	0	1.77196	0	0	3.17702	3.23863	0	0	0	0	0	0	0	0	0	0	0
caa_locus_10104_iso_4_len_1865_ver_4	PMP	30.9172	19.8686	24.1935	30.463	26.8004	28.7729	26.4878	26.3244	27.2589	31.3654	35.7631	27.0181	49.5043	24.5715	26.7069	23.2837	38.1347	34.0119	30.0916
caa_locus_10105_iso_2_len_3141_ver_4	Alpha-mannosidase	54.6648	27.3724	110.039	109.766	8.26198	86.0757	88.1137	116.486	16.6789	88.8869	49.9843	71.6616	9.53681	64.2574	82.3108	64.9676	14.0448	66.8384	87.2603
caa_locus_101065_iso_1_len_306_ver_4	Gene of unknown function	0	0	0	0	0	0	0	0	0	0	0	0	0	0	0	0	0	0	0
caa_locus_101066_iso_1_len_300_ver_4	Gene of unknown function	0	0	0	0	0	0	0	0	0	0	0	0	0	0	0	0	0	0	0
caa_locus_101068_iso_1_len_407_ver_4	Gene of unknown function	0	0	0	0	0	2.37714	4.45798	6.43558	0	0	0	0	0	0	0	0	2.1704	0	2.42074
caa_locus_10106_iso_1_len_2972_ver_4	Kinase	2.6694	14.8425	2.49952	0.796479	7.3939	10.8713	20.4678	13.3725	7.55609	1.57276	39.1765	0.750179	21.0108	1.59558	4.10796	5.67092	14.8888	2.31522	0.635793
caa_locus_101079_iso_1_len_285_ver_4	Gene of unknown function	0	0	0	0	0	0	0	0	0	0	0	0	0	0	0	0	0	0	0
caa_locus_10107_iso_2_len_1926_ver_4	Xyloglucan 6-xylosyltransferase	47.022	37.8182	44.7822	51.5271	19.0452	28.2099	25.5805	21.552	25.5858	43.4681	26.1099	28.8168	42.3689	23.3891	24.5933	40.5635	15.1417	36.1967	35.3185
caa_locus_101082_iso_1_len_317_ver_4	Gene of unknown function	0	0	0	0	0	0	0	0	0	0	0	0	0	0	0	0	0	0	0
caa_locus_101083_iso_1_len_396_ver_4	Gene of unknown function	0	0	0	2.08524	0	0	0	0	0	0	0	0	0	0	0	0	0	2.74171	2.1458
caa_locus_10108_iso_5_len_3429_ver_4	Dipeptidyl peptidase IV	29.0925	12.2058	23.8141	28.9714	19.2262	27.9592	26.6255	27.2272	16.1031	23.8251	15.5459	17.8512	25.8611	10.2497	14.6371	24.7702	29.3191	31.2609	28.0945
caa_locus_10109_iso_3_len_1050_ver_4	Minor allergen Alt a	18.5743	34.858	0.818257	6.01805	8.7822	12.328	4.16625	3.20213	36.6884	101.629	1.15388	112.739	1.65692	26.3568	95.8929	10.5251	6.36844	57.7096	89.2593
caa_locus_1010_iso_3_len_2161_ver_4	N(4)-(Beta-n-acetylglucosaminyl)-l-asparaginase	14.8641	17.1036	12.4422	17.3261	20.7328	20.2543	21.5558	17.157	22.4898	30.493	18.4482	22.5141	18.799	11.129	16.0688	20.486	14.4757	20.8405	25.4098
caa_locus_101101_iso_1_len_306_ver_4	Gene of unknown function	0	0	0	0	0	0	0	0	0	0	0	0	0	0	0	0	0	0	5.2119
caa_locus_101102_iso_1_len_284_ver_4	Conserved gene of unknown function	0	0	0	0	0	0	0	0	0	0	0	0	0	0	0	0	0	0	0
caa_locus_10110_iso_1_len_1026_ver_4	Wound-induced protein 1	8.8942	5.10019	22.2783	20.6977	2.35245	16.3805	1.76275	3.18906	19.7965	146.023	68.0946	58.2694	22.8216	12.0033	33.9425	19.9858	1.2147	10.4481	170.076
caa_locus_101110_iso_1_len_533_ver_4	Gene of unknown function	0	0	0	0	0	0	5.20287	0	0	4.71672	0	4.73642	0	0	19.3366	0	0	12.5661	5.645
caa_locus_10111_iso_2_len_794_ver_4	Membrane protein	6.12712	15.8502	6.38097	7.44924	17.5203	6.81644	12.7295	9.67348	20.5663	5.61818	16.9123	7.49997	17.5778	21.3335	8.93161	9.805	26.4002	9.40051	6.8775
caa_locus_101120_iso_1_len_461_ver_4	Conserved gene of unknown function	0	0	0	0	5.9474	0	2.16814	0	0	0	0	3.26184	0	5.35613	6.31719	0	6.90996	3.34578	3.12444
caa_locus_101122_iso_2_len_522_ver_4	Conserved gene of unknown function	0	0	0	0	0	0	0	2.19248	0	0	0	0	0	1.18637	1.18631	0	0	1.83923	1.41377
caa_locus_101128_iso_1_len_302_ver_4	Gene of unknown function	0	0	0	0	0	0	0	5.87458	0	0	0	0	0	0	0	0	0	0	0
caa_locus_101129_iso_1_len_390_ver_4	Gene of unknown function	0	0	0	0	0	0	0	0	0	0	0	0	0	0	0	0	0	0	0
caa_locus_10112_iso_2_len_2308_ver_4	Phospholipase/Carboxylesterase family protein	9.69992	6.14492	11.6074	11.8838	9.47748	11.2325	13.6946	12.5507	11.8105	12.2923	10.3658	11.6464	8.15155	11.6338	10.1345	11.1933	13.8467	12.1715	14.2272
caa_locus_101134_iso_1_len_501_ver_4	Cytochrome P450	0	0	0	0	0	3.3369	5.74394	8.9921	0	0	0	0	0	1.24471	0	0	0	0	0
caa_locus_101136_iso_1_len_393_ver_4	NtRab11D	0	5.02764	6.26878	3.76241	3.4757	4.46663	5.05781	3.07909	0	3.57198	0	4.83652	0	2.6658	1.99925	0	2.1521	6.82649	3.70001
caa_locus_101139_iso_1_len_372_ver_4	Gene of unknown function	0	0	2.04968	2.2333	0	0	0	0	0	0	0	0	0	4.45883	0	0	0	0	2.31862
caa_locus_10113_iso_3_len_2518_ver_4	Pentatricopeptide repeat-containing protein	17.2664	6.20737	16.9014	14.7689	13.8986	23.7087	20.4142	14.9432	5.58146	15.5254	17.4238	15.2942	7.33606	16.2666	15.3743	7.62402	12.2429	26.0081	24.8316
caa_locus_101140_iso_1_len_300_ver_4	Gene of unknown function	0	0	0	0	0	0	0	0	0	0	0	0	0	3.99796	0	0	4.79697	0	4.33117
caa_locus_10114_iso_5_len_769_ver_4	Zinc finger family protein	24.3394	10.6519	55.3736	30.86	26.0524	60.3656	61.5719	40.3427	29.9577	165.099	133.886	132.288	79.4161	44.0489	64.9997	54.9218	18.9265	41.9186	79.0366
caa_locus_101150_iso_1_len_290_ver_4	Gene of unknown function	0	0	7.84802	8.25624	3.75354	9.16188	16.1359	18.6028	0	2.63764	0	0	0	0	0	0	0	2.72479	0
caa_locus_101159_iso_1_len_271_ver_4	Conserved gene of unknown function	0	0	4.96939	0	0	0	3.27633	0	0	0	0	0	0	0	0	0	8.43813	4.78013	3.50735
caa_locus_10115_iso_1_len_1404_ver_4	Polychome, UV-B-insensitive 4	1.78894	9.84796	1.41592	0.55099	0	2.02361	0.630879	0.939933	47.3012	4.66922	0	4.00741	0	5.51474	3.1968	4.35422	0	5.04475	4.45913
caa_locus_101164_iso_1_len_603_ver_4	Gene of unknown function	0	0	0	1.59196	0	6.88336	2.1962	5.5703	0	0	0	0	0	0	2.1098	0	0	4.2278	2.72113
caa_locus_101165_iso_1_len_579_ver_4	Gene of unknown function	0	0	2.28751	0	1.63719	4.23225	2.42838	3.35956	0	0	0	0	0	0	1.99958	2.91553	3.86418	3.96254	1.71027
caa_locus_101168_iso_1_len_329_ver_4	Conserved gene of unknown function	0	0	0	0	0	0	2.53113	0	0	0	0	0	0	0	0	0	0	0	6.77401
caa_locus_10116_iso_1_len_1916_ver_4	Pentatricopeptide repeat-containing protein	19.0129	13.0575	29.7804	32.0874	4.01168	21.9599	17.2397	17.9363	44.4823	25.61	31.4867	26.6508	13.6652	28.4502	23.3996	19.2618	8.23975	28.6928	33.0095
caa_locus_101170_iso_1_len_322_ver_4	Gene of unknown function	0	0	0	0	0	0	0	5.04077	0	0	0	0	0	0	0	0	0	0	0
caa_locus_101172_iso_1_len_889_ver_4	Gene of unknown function	0	0	0.972338	0	0	1.26265	1.34631	1.64344	0	0	0	0	0	0	0.717319	0	1.06416	3.53854	1.41298
caa_locus_101178_iso_1_len_456_ver_4	Gene of unknown function	0	0	1.80585	6.08178	0	0	0	0	0	9.39608	0	0	0	0	0	0	0	0	4.67264
caa_locus_10117_iso_3_len_569_ver_4	Conserved gene of unknown function	88.4137	114.833	118.098	137.567	106.867	68.1244	109.268	89.1133	195.987	79.1868	73.3727	73.9549	42.1866	105.762	58.6225	75.6407	95.1978	84.4188	64.791
caa_locus_101181_iso_1_len_300_ver_4	Gene of unknown function	0	0	0	0	0	0	0	3.95105	0	0	0	0	0	0	0	0	0	0	2.54775
caa_locus_101183_iso_1_len_904_ver_4	Gene of unknown function	0	0	3.66303	2.68972	0	3.81488	8.94281	9.46728	0	1.85334	0	1.2674	0	1.28071	1.72887	0	0	2.55276	4.71732
caa_locus_101184_iso_1_len_342_ver_4	Gene of unknown function	0	0	0	0	0	0	0	0	0	0	0	0	0	0	2.1814	0	0	2.63532	0
caa_locus_101186_iso_1_len_570_ver_4	Gene of unknown function	0	0	1.55102	0	0	2.39391	1.8218	0	0	0	0	0	0	1.07156	1.39296	0	0	0	1.16087
caa_locus_101188_iso_1_len_363_ver_4	Gene of unknown function	0	0	0	3.02991	0	0	0	0	0	2.95708	0	0	0	0	2.75848	0	0	4.48034	4.38318
caa_locus_10118_iso_1_len_335_ver_4	Conserved gene of unknown function	0	0	5.96356	8.07485	0	8.49212	9.64447	5.81606	0	2.40116	4.58456	0	0	0	4.27618	4.52158	4.98444	5.86299	6.39767
caa_locus_10119_iso_1_len_714_ver_4	Conserved gene of unknown function	43.6106	75.1114	28.221	31.8594	77.4678	24.6134	43.2645	25.6719	31.9713	32.8485	58.6188	40.5437	67.0152	47.4191	13.7019	65.2736	33.6528	47.912	34.0976
caa_locus_1011_iso_2_len_5428_ver_4	ATP binding / protein kinase/ protein serine/threonine kinase/ protein tyrosine kinase	8.72381	6.69976	7.24387	9.62813	4.80988	10.8965	11.8865	10.0568	8.71627	7.06577	9.82046	6.44448	7.44609	4.56643	6.93866	10.3418	6.3851	9.12401	8.96917
caa_locus_101209_iso_1_len_319_ver_4	Gene of unknown function	0	0	0	0	0	0	0	0	0	0	0	0	0	0	0	0	0	0	3.05521
caa_locus_10120_iso_2_len_1588_ver_4	BHLH domain class transcription factor	17.9792	13.7981	22.7364	32.011	24.0713	44.4418	41.1818	45.6495	20.3317	44.141	23.5707	53.5931	9.1488	28.2597	58.307	24.4623	23.9642	37.6301	45.295
caa_locus_101212_iso_1_len_446_ver_4	Gene of unknown function	0	0	0	2.01539	0	2.34071	2.42907	6.72103	0	0	0	0	0	0	0	4.9538	0	2.3732	0
caa_locus_101218_iso_1_len_299_ver_4	Gene of unknown function	0	0	0	4.27277	0	0	3.44233	0	0	0	0	0	0	5.19682	3.30691	0	0	4.44685	3.5827
caa_locus_10122_iso_1_len_776_ver_4	Uncharacterized ACR, YggU family COG1872 containing protein	6.60605	10.0655	13.7251	14.9547	12.1177	15.5611	13.0559	14.6279	10.2272	15.2577	13.7364	15.2847	5.5087	14.158	14.8387	9.08163	7.61867	19.6185	17.0605
caa_locus_101235_iso_1_len_285_ver_4	Gene of unknown function	0	0	0	4.81184	6.56283	0	0	0	0	0	0	0	0	0	2.51881	0	7.53572	2.78935	0
caa_locus_10123_iso_3_len_731_ver_4	UPF0426 protein, chloroplastic	20.3944	18.6655	33.5959	20.4689	69.9164	24.8199	22.5952	28.5413	73.7623	36.4211	62.7801	35.0114	111.834	36.9699	31.6292	31.7203	45.9828	26.9642	20.5076
caa_locus_101242_iso_1_len_346_ver_4	Gene of unknown function	0	0	2.88663	2.66135	0	0	0	0	0	0	0	0	0	0	1.95393	0	0	0	2.75194
caa_locus_10124_iso_1_len_503_ver_4	Gene of unknown function	0	0	7.38583	2.2533	3.36596	3.13682	4.664	2.49772	0	0	3.60957	0	0	0	1.98216	0	11.2876	4.52734	2.01325
caa_locus_101256_iso_1_len_606_ver_4	Gene of unknown function	0	0	1.33229	0	0	1.78553	1.5772	2.01414	0	0	0	0	0	0	1.6983	0	0	1.1063	0
caa_locus_10125_iso_1_len_2001_ver_4	Bile acid:Na+ symporter family protein	4.73473	8.94124	4.94838	6.25529	106.705	4.10787	4.28729	2.5486	15.555	1.00523	15.1585	1.45573	133.106	2.78572	4.68861	5.39737	184.605	6.59718	1.13545
caa_locus_101261_iso_1_len_376_ver_4	Gene of unknown function	0	0	0	0	0	4.71807	2.99209	3.54809	0	0	0	0	0	0	0	0	0	0	0
caa_locus_101265_iso_2_len_378_ver_4	Conserved gene of unknown function	0	0	0	0	0	0	0	0	0	0	0	0	0	0	2.0979	0	0	2.12964	2.08345
caa_locus_101269_iso_1_len_983_ver_4	Spotted leaf protein	0	0	0.730022	6.12476	0	0	0	0	0	10.467	0	2.77741	0.928199	0	0	0	0	0	10.2616
caa_locus_10126_iso_5_len_1093_ver_4	Conserved gene of unknown function	5.3229	14.3326	10.0746	1.85328	46.7297	9.24424	3.86376	2.10309	26.5093	0	28.3895	0	7.93501	3.18166	3.23366	31.2168	64.4015	7.68181	0
caa_locus_101274_iso_1_len_307_ver_4	Gene of unknown function	0	0	0	0	0	0	0	0	0	0	0	0	0	0	0	0	0	0	0
caa_locus_101279_iso_1_len_413_ver_4	Gene of unknown function	0	0	0	0	0	0	0	0	0	0	0	0	0	0	0	0	0	0	0
caa_locus_10127_iso_3_len_1724_ver_4	Mannose-1-phosphate guanyltransferase	36.4001	39.7734	46.1876	17.3081	16.3671	83.1406	50.2268	45.5127	26.3793	54.2798	29.3064	34.0022	26.6756	19.8424	31.2117	37.7397	14.3235	33.8864	43.6205
caa_locus_101282_iso_1_len_328_ver_4	Gene of unknown function	0	0	0	0	0	0	0	0	0	0	0	0	0	0	0	0	0	2.54886	2.94696
caa_locus_101288_iso_1_len_302_ver_4	Gene of unknown function	0	0	0	0	0	0	0	0	0	0	0	0	0	0	0	0	0	0	0
caa_locus_101290_iso_1_len_380_ver_4	Gene of unknown function	0	0	0	0	0	2.84557	2.10927	4.08533	0	0	0	0	0	0	0	0	0	0	0
caa_locus_101291_iso_1_len_706_ver_4	Gene of unknown function	0	0	4.63923	9.54804	0	1.75351	3.57442	3.95605	0	1.35221	1.44782	0	0	2.18652	1.00912	0	6.63278	2.32814	5.10194
caa_locus_10129_iso_1_len_2345_ver_4	IFA binding protein	8.90831	5.21254	10.1026	10.583	1.24739	19.659	14.2957	12.071	6.20424	8.50457	4.64905	10.0362	2.91028	4.86792	9.829	17.9877	1.05022	10.4183	7.65692
caa_locus_1012_iso_2_len_1543_ver_4	Cyclin D3-1	13.1556	99.6264	9.27394	21.21	2.82004	13.4176	7.29358	9.48251	207.713	12.4107	10.2058	16.0405	2.91966	9.8773	10.3472	74.4689	5.06757	16.3064	21.8322
caa_locus_101308_iso_1_len_420_ver_4	Gene of unknown function	0	0	0	0	0	0	0	2.58074	0	0	0	0	0	0	0	0	0	0	1.83055
caa_locus_10130_iso_6_len_1212_ver_4	N-acetyltransferase	28.0869	25.9739	41.9321	41.908	63.8585	35.7536	41.857	47.1577	36.1184	35.3954	20.6583	35.3113	19.2151	24.2394	37.3148	28.1434	61.6047	32.8411	28.1318
caa_locus_10131_iso_10_len_3627_ver_4	Conserved gene of unknown function	13.7043	8.88404	22.1087	19.4281	12.4791	21.1988	29.8921	25.1822	7.36281	18.232	11.8467	15.297	4.86815	16.7541	22.572	15.5075	14.6054	21.1783	18.3692
caa_locus_101328_iso_1_len_357_ver_4	Gene of unknown function	0	0	0	0	0	0	0	0	0	0	0	0	0	0	0	0	0	0	0
caa_locus_10132_iso_1_len_2190_ver_4	Multicopper oxidase, type 1	10.3445	11.789	22.0112	4.09639	0.65258	9.12794	1.73865	1.39258	21.6302	34.5716	8.14967	7.12564	3.12346	44.3078	7.00754	12.6631	0.853904	8.26089	17.3064
caa_locus_101330_iso_1_len_484_ver_4	Gene of unknown function	0	0	0	0	0	0	0	0	0	0	0	0	0	0	1.81477	0	0	0	2.94917
caa_locus_101335_iso_1_len_643_ver_4	Gene of unknown function	0	0	0	0	0	2.08678	2.72241	2.82476	0	1.30167	1.97924	0	0	1.21431	1.68127	1.89193	2.28636	1.86186	1.82148
caa_locus_101337_iso_1_len_327_ver_4	Gene of unknown function	0	0	0	0	0	0	0	0	0	0	0	0	0	0	0	0	0	2.3263	2.27585
caa_locus_10133_iso_4_len_648_ver_4	Nuclear transport factor	80.018	104.361	89.7886	54.3831	76.7289	83.2956	51.3876	39.6688	163.775	167.346	121.889	180.089	120.472	157.689	125.089	49.8301	42.8734	114.635	103.321
caa_locus_101342_iso_1_len_338_ver_4	Gene of unknown function	0	0	0	0	0	0	0	0	0	0	0	0	0	0	0	0	0	0	0
caa_locus_101347_iso_1_len_320_ver_4	Gene of unknown function	11.1219	0	3.14272	9.49167	8.62528	4.50497	4.19797	0	0	0	0	0	0	0	0	6.21662	4.11318	4.78499	0
caa_locus_10134_iso_2_len_2107_ver_4	Spore coat protein	43.744	80.424	22.4915	2.84027	141.709	37.2237	61.3689	63.5553	21.3655	9.6403	12.4639	21.2148	52.1194	36.6267	42.7945	33.6513	212.486	71.4776	11.2439
caa_locus_101358_iso_1_len_317_ver_4	Gene of unknown function	0	0	0	0	0	4.23483	0	0	0	0	0	0	0	2.40594	0	0	0	0	0
caa_locus_10135_iso_7_len_575_ver_4	PG1 protein	784.277	811.25	9.2722	6.65554	63.2567	0	0	0	42.4538	0	1.8264	12.108	14.4552	0	0	55.6331	0	0	3.44785
caa_locus_101366_iso_1_len_365_ver_4	Gene of unknown function	0	0	0	0	0	0	0	0	0	0	0	0	0	0	0	0	0	0	1.97866
caa_locus_10136_iso_1_len_347_ver_4	Gene of unknown function	0	0	51.7933	30.3872	16.0078	26.9661	19.8596	33.0354	35.1744	45.2863	59.3	32.6244	15.7105	45.3619	32.3164	13.199	24.3562	21.9899	37.3315
caa_locus_101372_iso_1_len_317_ver_4	Reverse transcriptase	0	0	0	0	0	0	0	0	0	0	0	0	0	0	0	0	0	0	0
caa_locus_101379_iso_1_len_328_ver_4	Gene of unknown function	0	0	0	0	0	3.42813	0	0	0	0	0	0	0	0	0	0	0	0	0
caa_locus_10137_iso_1_len_801_ver_4	Gene of unknown function	67.4169	37.7268	60.8962	62.7205	55.2942	47.5823	47.1427	56.1309	47.2792	97.9592	62.2539	99.1654	50.4847	43.426	50.0764	24.4711	29.8244	73.0228	67.9544
caa_locus_101386_iso_1_len_977_ver_4	Gene of unknown function	0	0	1.46933	4.64281	0	2.89284	3.21647	2.96657	0	0.883303	0	1.00962	0	0.82402	1.23597	0	0	2.08568	1.53034
caa_locus_10138_iso_1_len_2709_ver_4	Two pore calcium channel protein 1B	30.8302	45.0773	23.3994	7.28049	67.2122	19.1964	19.2039	9.18352	26.6337	9.25407	4.78148	10.6725	77.0353	21.0177	10.9319	26.8805	53.7052	31.8288	20.8465
caa_locus_101399_iso_1_len_317_ver_4	Gene of unknown function	0	0	5.14085	3.73427	0	0	0	0	0	0	0	0	0	0	0	0	0	0	2.60646
caa_locus_10139_iso_1_len_508_ver_4	Conserved gene of unknown function	7.23879	0	15.2005	9.23664	12.7426	7.84291	14.1282	7.81834	25.4344	10.8958	16.5425	11.9576	4.21218	10.7768	6.1229	7.95722	10.3249	9.62841	9.41961
caa_locus_1013_iso_5_len_1608_ver_4	33 kd chloroplast ribonucleoprotein	14.3251	78.9812	36.9723	20.6698	60.0894	28.9492	28.6113	28.1153	222.137	10.3621	25.0987	13.2122	9.85455	76.1899	16.8033	61.993	75.1955	25.591	20.1564
caa_locus_101403_iso_1_len_273_ver_4	Gene of unknown function	0	0	0	3.79008	0	6.36452	6.16247	10.3204	0	0	0	0	0	4.00623	3.4719	11.2882	0	4.14058	3.18276
caa_locus_101404_iso_1_len_366_ver_4	Gene of unknown function	0	0	0	0	0	0	0	0	0	0	0	0	0	0	0	0	0	0	0
caa_locus_101409_iso_1_len_306_ver_4	Gene of unknown function	0	0	0	0	0	0	0	4.23375	0	0	0	0	0	0	0	0	0	0	0
caa_locus_10140_iso_1_len_3815_ver_4	Conserved gene of unknown function	16.1077	9.55762	20.2925	21.0824	18.3072	26.0688	32.039	30.2897	7.98845	16.5696	15.0896	15.8031	12.3669	14.2072	18.2839	16.3751	15.3977	20.0118	18.1926
caa_locus_101411_iso_1_len_331_ver_4	Gene of unknown function	0	0	0	0	0	0	3.26486	4.16935	0	0	0	0	0	0	0	0	0	0	0
caa_locus_101412_iso_1_len_384_ver_4	Gene of unknown function	0	0	0	2.80375	0	0	0	4.03262	0	0	0	0	0	0	0	0	0	2.46813	1.85739
caa_locus_101419_iso_1_len_292_ver_4	Gene of unknown function	0	0	0	0	0	0	0	0	0	0	0	0	0	0	0	0	0	0	0
caa_locus_10141_iso_1_len_1448_ver_4	Conserved gene of unknown function	10.9196	40.5515	9.94601	4.75122	55.0449	10.9463	11.0391	10.2031	33.9643	4.27091	17.571	5.25717	18.5756	5.14473	7.62003	20.986	64.9628	12.2508	4.48396
caa_locus_101420_iso_1_len_268_ver_4	Conserved gene of unknown function	0	0	0	0	0	0	0	0	0	0	0	0	0	0	0	0	0	0	0
caa_locus_10142_iso_3_len_2943_ver_4	F-box and wd40 domain protein	10.1943	5.71458	11.0027	24.911	12.3399	16.9685	17.8176	17.3359	2.47117	8.36029	8.56218	8.6287	4.97495	6.09485	9.66979	8.25184	9.09413	10.2366	12.9849
caa_locus_101438_iso_1_len_346_ver_4	Gene of unknown function	0	0	3.55277	0	0	0	0	0	0	0	0	0	0	3.51723	2.14932	0	0	0	2.96363
caa_locus_10143_iso_7_len_2263_ver_4	ENT domain containing protein	8.57631	11.2409	14.4837	14.7653	10.377	16.5984	18.0156	14.318	14.0212	10.4628	10.3216	12.2062	5.10711	10.1977	11.1926	15.1008	18.3245	20.5147	16.3873
caa_locus_101443_iso_1_len_319_ver_4	Gene of unknown function	0	0	0	0	0	0	0	0	0	0	0	0	0	0	0	0	0	0	0
caa_locus_101444_iso_1_len_493_ver_4	Gene of unknown function	0	0	2.56589	0	0	2.26707	2.46468	0	0	0	0	0	0	0	1.39526	0	0	1.82606	0
caa_locus_10144_iso_5_len_2315_ver_4	UDP-n-acteylglucosamine pyrophosphorylase	15.902	12.6746	22.2629	15.4876	13.1645	30.4837	29.9534	16.0179	9.37087	24.1773	8.26045	30.4177	16.8169	16.0325	28.0319	16.676	11.9329	18.9619	28.8024
caa_locus_101453_iso_1_len_482_ver_4	Potato DNA for copia-like transposable element	0	0	1.54641	1.68495	0	0	3.00571	0	0	0	0	0	0	0	0	0	0	1.87529	2.11688
caa_locus_10145_iso_3_len_2924_ver_4	O-linked n-acetylglucosamine transferase, ogt	58.3454	54.437	67.8647	76.9222	36.8356	131.792	134.749	172.885	54.4762	43.1396	46.9244	54.9472	19.5637	80.9361	73.2307	77.9822	55.8669	73.4143	77.1761
caa_locus_101465_iso_1_len_595_ver_4	Gene of unknown function	0	0	0	0	0	1.97517	1.73438	4.6275	0	1.20289	0	0	0	0	1.53014	0	0	0	1.21568
caa_locus_101466_iso_1_len_333_ver_4	Gene of unknown function	0	0	0	0	2.75463	0	0	0	0	0	0	0	0	0	3.4884	0	0	0	5.1132
caa_locus_101467_iso_1_len_336_ver_4	Gene of unknown function	0	0	0	0	0	0	0	0	0	0	0	0	0	0	0	0	0	0	0
caa_locus_10146_iso_2_len_1963_ver_4	Mitochondrial transcription termination factor family protein	7.94064	10.8653	12.7316	10.3894	10.3006	8.42292	10.2846	9.40679	11.5921	11.0086	17.1774	8.68731	6.1043	9.87581	6.78051	5.72471	24.7929	7.50881	11.0952
caa_locus_101472_iso_1_len_424_ver_4	Gene of unknown function	0	0	0	0	0	0	0	0	0	0	0	0	0	0	0	0	2.06498	2.35422	2.7967
caa_locus_101474_iso_1_len_307_ver_4	Conserved gene of unknown function	0	0	4.31408	0	0	3.39737	0	0	0	0	0	0	0	0	0	0	0	0	0
caa_locus_101475_iso_1_len_591_ver_4	Gene of unknown function	0	0	0	0	0	0	1.49811	1.72715	0	0	0	0	0	0	0	0	0	0	0
caa_locus_101476_iso_1_len_288_ver_4	Gene of unknown function	0	0	0	0	0	0	0	0	0	2.66229	0	0	0	0	0	0	0	0	2.69061
caa_locus_10147_iso_1_len_1649_ver_4	Hydrolase, hydrolyzing O-glycosyl compounds	3.18686	10.4425	3.73206	2.00984	5.7374	16.5354	17.5395	10.6018	6.43878	37.3671	11.3065	174.678	2.81244	24.3306	118.745	10.2723	6.60795	9.37949	34.1087
caa_locus_101481_iso_1_len_509_ver_4	S-locus-specific glycoprotein	0	0	4.37552	4.29076	0	1.81974	0	0	0	6.02474	0	1.93461	0	0	0	0	0	1.4883	4.89753
caa_locus_101486_iso_1_len_592_ver_4	Conserved gene of unknown function	0	0	0	1.48807	0	1.98661	1.74443	0	0	1.09987	1.35881	1.48924	0	0	0	0	0	0	2.11197
caa_locus_10148_iso_2_len_1465_ver_4	Conserved gene of unknown function	20.5518	34.6822	20.7434	22.1535	30.3358	20.7713	34.7543	33.7018	20.5166	24.4521	19.8358	26.4183	7.48098	10.5076	25.1788	28.3729	27.9537	25.2177	24.8364
caa_locus_101498_iso_1_len_292_ver_4	Gene of unknown function	0	0	0	4.09612	0	5.08358	5.62537	0	0	0	0	0	0	2.68185	0	0	0	0	0
caa_locus_10149_iso_8_len_4440_ver_4	Conserved gene of unknown function	16.5204	11.6467	25.0556	31.5489	13.241	28.8097	31.444	30.5655	10.1954	39.6306	22.3283	29.0413	9.30824	23.653	28.4237	30.68	25.94	29.8456	38.6674
caa_locus_1014_iso_8_len_1263_ver_4	Peroxisomal membrane protein	38.0258	105.635	55.5922	29.7733	316.269	40.4289	34.4045	33.0721	43.8332	28.4473	163.351	24.0883	629.696	52.0625	63.8816	67.4178	290.521	23.1336	12.4007
caa_locus_10150_iso_5_len_2404_ver_4	WD-repeat protein	56.0467	39.6422	59.221	73.2531	42.5125	91.0495	88.5607	105.198	69.0991	55.726	38.1235	59.7155	17.5929	49.5452	53.4889	48.4648	39.115	66.2818	69.5644
caa_locus_101511_iso_1_len_291_ver_4	Gene of unknown function	9.53637	0	4.09897	3.81834	0	5.83658	0	9.05281	0	2.62549	5.51415	3.87813	0	4.65363	11.2661	6.38525	4.3298	7.0518	7.6949
caa_locus_10151_iso_2_len_426_ver_4	Gene of unknown function	10.6287	11.6774	6.5391	4.04388	3.85203	2.92347	3.4839	0	25.2405	12.9484	21.5959	8.1685	156.602	9.21053	8.00222	7.45228	2.66923	4.18007	4.253
caa_locus_101524_iso_1_len_306_ver_4	Gene of unknown function	132.454	51.3734	23.6873	13.321	315.929	3.75321	3.06026	0	0	0	0	3.92968	0	0	0	9.29215	17.4455	14.4602	9.92742
caa_locus_101525_iso_1_len_380_ver_4	Gene of unknown function	0	0	0	0	0	0	0	0	0	0	0	0	0	0	0	0	0	0	0
caa_locus_101526_iso_1_len_369_ver_4	Gene of unknown function	0	0	0	0	0	0	0	0	0	5.79387	0	0	0	0	0	0	0	0	5.07476
caa_locus_10152_iso_1_len_1457_ver_4	OJ000315_02.19 protein	10.1616	22.5178	0	1.6975	0	4.35001	5.74033	2.7763	24.4639	11.0403	7.63412	2.83967	0	9.3386	0	43.6991	0	8.59638	4.12171
caa_locus_101537_iso_1_len_738_ver_4	Gene of unknown function	6.96263	0	2.4602	0	1.65741	0	0	0	0	0	0	1.79549	0	10.7259	5.84295	0	1.08847	23.1344	2.77489
caa_locus_10153_iso_5_len_870_ver_4	B2 protein	264.138	144.092	214.176	132.054	176.884	218.581	173.928	134.614	197.414	259.242	199.399	217.613	84.6206	273.425	161.043	157.586	101.329	232.76	176.065
caa_locus_101542_iso_1_len_412_ver_4	Conserved gene of unknown function	0	0	0	3.79425	0	2.81037	3.05533	4.4911	0	2.02271	0	0	0	0	0	0	2.35213	3.6567	2.04423
caa_locus_101550_iso_1_len_424_ver_4	Gene of unknown function	0	0	4.61861	3.87106	2.81585	3.39251	4.79468	7.39862	0	0	0	0	0	0	0	0	3.30397	0	2.13865
caa_locus_101555_iso_1_len_310_ver_4	Gene of unknown function	0	0	0	0	0	0	0	0	0	0	0	0	0	0	0	0	0	0	3.41571
caa_locus_10155_iso_5_len_4285_ver_4	Pentatricopeptide repeat-containing protein	7.26433	3.00375	8.5234	7.40473	4.10106	12.3878	9.81712	11.2596	2.96229	7.82685	5.82513	7.76903	4.75864	3.39519	8.27934	7.52784	4.31654	10.1051	9.83806
caa_locus_10156_iso_8_len_2576_ver_4	Type I inositol polyphosphate 5-phosphatase	2.12111	2.0851	0	0.519634	0.324011	7.52988	5.7269	5.92436	2.76191	2.96023	7.39875	1.34541	0	4.88583	3.41992	1.89005	0.924373	2.28176	3.35993
caa_locus_101572_iso_1_len_341_ver_4	Gene of unknown function	0	0	0	0	0	0	0	0	0	0	0	0	0	0	0	0	0	0	3.88173
caa_locus_101578_iso_2_len_592_ver_4	Gene of unknown function	11.8589	4.74939	16.8852	5.95227	1.59905	3.97322	2.24283	8.79146	0	2.19973	0	5.14464	0	0	6.9768	5.69146	0	10.1122	3.33469
caa_locus_10157_iso_1_len_388_ver_4	Serine-threonine protein kinase, plant-type	0	0	0	0	0	0	2.87775	0	4.28714	0	0	0	0	0	0	0	0	0	0
caa_locus_101585_iso_1_len_1626_ver_4	Serine carboxypeptidase	3.5408	0	0	0.568987	0	0	1.9962	1.03562	0	1.90889	0	3.7053	3.17125	6.7464	43.2845	0.890777	0.465686	6.14341	0.890398
caa_locus_101587_iso_1_len_320_ver_4	Gene of unknown function	0	0	0	2.90329	0	0	0	0	0	0	0	0	0	0	0	0	0	0	2.57467
caa_locus_101599_iso_1_len_490_ver_4	Cytochrome P450	0	0	0	10.9256	0	0	0	0	0	5.88904	0	4.04594	0	0	0	0	0	0	9.41196
caa_locus_10159_iso_3_len_692_ver_4	Conserved gene of unknown function	65.3546	36.4258	67.2564	85.8407	71.5421	52.77	65.9531	81.2016	84.6615	101.132	58.086	101.336	94.8858	52.6333	73.2703	60.2881	46.3701	81.2357	90.1885
caa_locus_1015_iso_1_len_533_ver_4	Gene of unknown function	40.7656	56.9719	39.2905	64.7452	236.994	37.2511	51.7475	28.9864	90.3306	26.0661	72.3801	21.6959	302.23	51.2966	25.4734	56.5965	103.609	37.0571	22.9564
caa_locus_101608_iso_1_len_619_ver_4	Conserved gene of unknown function	0	0	1.30268	0	0	3.48589	2.72386	0	0	1.04538	0	1.41546	0	0	0.97517	0	1.32614	4.75163	1.69039
caa_locus_10160_iso_3_len_513_ver_4	26S proteasome non-atpase regulatory subunit	104.634	63.6241	112.813	104.955	139.062	169.677	108.504	105.159	87.2909	110.442	47.6191	125.882	95.937	153.637	171.91	84.4669	61.4086	119.051	103.485
caa_locus_101615_iso_1_len_444_ver_4	Gene of unknown function	0	0	2.53218	2.16927	0.516459	0	0	0	0	0	1.90234	0	0	0	0	0	0	2.06789	2.02305
caa_locus_10161_iso_1_len_1661_ver_4	Ubiquitin carboxyl-terminal hydrolase	15.2887	12.0682	21.8862	21.6431	21.5777	23.3436	28.5912	40.9614	14.4767	20.2475	13.7491	20.5926	6.42414	18.7546	14.6346	17.7773	18.672	19.9151	22.7849
caa_locus_101622_iso_1_len_281_ver_4	Conserved gene of unknown function	0	0	0	6.41781	4.72395	0	7.48333	0	0	0	0	0	0	0	0	0	0	3.41191	5.00687
caa_locus_101624_iso_1_len_325_ver_4	F-box and wd40 domain protein	0	0	0	0	0	0	0	0	0	0	0	0	0	0	0	0	2.87946	0	3.21158
caa_locus_10162_iso_1_len_1621_ver_4	UPA17	3.70638	19.2799	0.785774	2.42582	8.64981	8.69876	3.67153	2.07794	19.3759	6.03981	19.1095	2.17597	1.86345	7.21484	2.43919	31.0976	3.36377	6.69589	1.86099
caa_locus_101631_iso_1_len_332_ver_4	Conserved gene of unknown function	0	0	0	0	0	0	0	0	0	0	0	0	0	0	0	0	0	2.28122	0
caa_locus_101639_iso_1_len_354_ver_4	Gene of unknown function	0	0	0	0	0	0	0	4.78359	0	0	0	0	2.76222	0	0	0	0	0	0
caa_locus_10163_iso_2_len_3262_ver_4	GTP-binding protein alpha subunit, gna	5.99804	2.46297	50.0277	20.9994	2.76416	15.643	10.8518	7.59052	13.8782	9.43594	6.71189	8.97518	7.89566	9.46951	5.63476	9.48745	8.56955	10.7262	25.2676
caa_locus_101641_iso_1_len_535_ver_4	Gene of unknown function	0	0	0	3.31474	2.19198	2.57566	6.02035	12.2028	0	0	0	0	0	0	1.614	0	2.35166	3.31939	3.12251
caa_locus_101649_iso_1_len_351_ver_4	Gene of unknown function	0	0	0	0	0	0	0	0	0	0	0	0	0	0	0	0	0	0	0
caa_locus_10164_iso_7_len_1668_ver_4	Abhydrolase domain containing	22.4234	28.7516	22.5133	29.0345	26.7779	23.8867	19.3955	24.2561	36.0328	19.4438	27.9515	22.174	33.0383	22.4067	21.7388	23.9476	19.5422	23.8892	23.335
caa_locus_101655_iso_1_len_756_ver_4	Kinesin	0	0	0	0	0	2.43744	2.46061	2.61858	0	0	0	1.95376	0	0	3.58468	0	0	1.81226	2.87051
caa_locus_10165_iso_1_len_2203_ver_4	Amidase	10.9604	5.44271	15.8745	18.0275	3.63908	16.7687	11.5506	15.3926	11.3392	11.1859	9.25704	11.6608	3.96305	17.3004	10.5595	9.58677	5.87293	12.1636	14.983
caa_locus_101661_iso_1_len_689_ver_4	AP2/ERF domain-containing transcription factor	0	0	3.91348	7.49094	0	0	1.36434	0	0	30.293	0	5.47353	0	0	1.72835	0	0	1.1484	8.4262
caa_locus_101669_iso_1_len_325_ver_4	Conserved gene of unknown function	0	0	0	0	0	3.15373	0	0	0	0	0	0	0	0	0	0	0	0	0
caa_locus_10166_iso_1_len_2126_ver_4	Lipase class 3 family protein	6.67774	6.1037	1.52335	0.757743	6.72583	5.47784	10.4113	8.70308	3.28012	9.6621	7.85503	7.21118	35.2241	28.854	6.9671	5.07254	12.398	6.31003	4.34929
caa_locus_10167_iso_2_len_739_ver_4	Glucose-6-phosphate 1-dehydrogenase	0	21.5293	1.27749	4.49702	1.36299	0	3.29998	2.8198	10.9312	8.73873	1.27013	3.69103	0	1.75832	2.63736	5.49687	3.2605	4.86774	13.1609
caa_locus_101687_iso_1_len_294_ver_4	Gene of unknown function	0	0	0	0	0	0	0	0	0	3.10762	0	0	0	0	2.89892	0	3.94224	3.74534	3.66412
caa_locus_10168_iso_2_len_1163_ver_4	OJ991113_30.3 protein	9.87693	7.04205	11.2897	8.15573	7.29526	8.50465	6.99372	8.77357	8.5706	9.20777	11.1817	7.98537	7.42495	8.19934	7.02767	7.94431	3.84933	7.07994	10.4689
caa_locus_101692_iso_1_len_482_ver_4	Gene of unknown function	0	0	0	0	1.83847	0	1.74015	0	0	0	0	0	0	0	1.56314	0	0	0	0
caa_locus_10169_iso_1_len_1598_ver_4	ATP binding protein	9.24552	7.8562	31.1402	11.2939	5.70506	13.4528	11.8161	11.2496	9.1864	7.73847	11.0845	7.1326	6.0438	8.33509	7.46287	7.25503	9.95907	11.7016	9.10535
caa_locus_1016_iso_1_len_2433_ver_4	Pentatricopeptide repeat-containing protein	8.17289	11.2478	6.1222	8.18102	10.0136	8.69101	12.5038	9.50093	6.04888	5.74802	10.4729	6.03489	7.71961	3.83017	8.83151	10.4885	15.4721	7.50974	4.02736
caa_locus_101702_iso_1_len_405_ver_4	Gene of unknown function	0	0	0	0	0	0	0	0	0	0	0	0	0	0	0	0	0	0	2.08746
caa_locus_10170_iso_1_len_1422_ver_4	S-adenosylmethionine-dependent methyltransferase	15.5385	21.1763	14.5746	11.8558	11.7196	15.6203	19.7749	15.5005	23.7675	14.4546	19.372	12.7461	9.96247	15.9684	10.1326	13.096	11.9564	11.8759	10.2515
caa_locus_10171_iso_1_len_718_ver_4	Small nuclear ribonucleoprotein sm d1	22.5736	46.8462	20.1558	16.5539	21.7749	29.8689	13.029	22.6007	152.593	27.8673	28.7448	42.7965	15.1758	31.1138	25.9132	19.318	32.2093	46.3349	35.4952
caa_locus_101720_iso_1_len_312_ver_4	Gene of unknown function	0	0	0	0	0	0	0	0	0	0	0	0	0	0	0	0	0	0	0
caa_locus_101726_iso_1_len_339_ver_4	Gene of unknown function	0	0	4.99718	0	0	0	7.30684	17.5218	0	0	0	0	0	0	0	5.81278	0	0	0
caa_locus_101727_iso_1_len_373_ver_4	Pentatricopeptide repeat-containing protein	0	0	0	0	0	0	0	3.28505	0	0	0	0	0	0	0	0	0	0	2.69601
caa_locus_10172_iso_8_len_1926_ver_4	PTAC16	27.8505	247.545	34.7128	14.762	134.298	42.3148	21.3636	35.8235	123.713	0.892127	57.0846	4.43043	103.379	35.7868	44.6238	82.998	321.957	54.0885	2.23849
caa_locus_101731_iso_1_len_367_ver_4	Gene of unknown function	0	0	0	0	0	2.97183	2.20286	0	0	0	0	0	0	0	0	0	0	2.41046	0
caa_locus_101738_iso_1_len_539_ver_4	Gene of unknown function	0	0	0	0	0	0	0	0	0	0	0	1.96061	0	0	4.0003	0	0	0	2.60034
caa_locus_101739_iso_1_len_341_ver_4	Conserved gene of unknown function	0	0	0	0	0	0	6.5269	3.17672	0	3.6275	0	4.33354	0	2.18967	0	0	2.9776	3.08605	4.31304
caa_locus_10173_iso_5_len_1904_ver_4	WD-repeat protein	27.2607	41.0987	47.3839	35.8456	40.6679	30.9281	32.413	38.3036	27.6588	23.0072	16.3851	22.5718	17.0207	23.8446	20.9102	29.8368	44.3915	29.5885	32.7854
caa_locus_101743_iso_1_len_344_ver_4	Gene of unknown function	0	0	0	0	0	0	0	0	0	0	0	0	0	0	0	0	0	2.39781	0
caa_locus_101747_iso_1_len_405_ver_4	Pentatricopeptide	0	0	0	0	0	0	0	0	0	0	0	0	0	0	0	0	0	0	0
caa_locus_10174_iso_4_len_3294_ver_4	DNA photolyase	27.666	10.7898	40.5049	27.624	64.5097	39.7514	37.8844	41.6519	11.5107	29.4597	59.1291	24.7196	122.979	16.5225	32.0036	14.0692	48.1904	27.4537	22.1733
caa_locus_101753_iso_1_len_304_ver_4	Gene of unknown function	0	0	0	0	0	0	0	0	0	0	0	0	0	0	0	0	0	0	0
caa_locus_10175_iso_1_len_1083_ver_4	Conserved gene of unknown function	10.5136	15.3879	12.4821	3.02231	8.04791	2.51048	5.75712	3.0974	18.5892	4.91244	5.37142	4.72628	2.29957	3.05516	6.21538	10.4609	24.7123	26.0154	6.73372
caa_locus_10176_iso_1_len_1755_ver_4	Conserved gene of unknown function	4.55706	2.37984	3.945	14.1234	9.85076	6.68681	15.3968	16.3608	15.2154	10.5066	13.1896	11.0972	2.00769	16.7574	8.34667	8.15186	3.00964	6.09211	5.20643
caa_locus_101775_iso_1_len_283_ver_4	Gene of unknown function	0	0	0	0	0	3.7875	0	0	0	0	0	0	0	0	0	0	0	0	0
caa_locus_101776_iso_1_len_411_ver_4	Gene of unknown function	0	0	0	0	0	0	3.63896	2.64966	0	0	0	0	0	0	0	0	3.21696	1.74645	1.70858
caa_locus_10177_iso_1_len_2313_ver_4	Sigma factor 2	6.34488	30.7629	12.4028	11.5928	35.6645	9.33358	8.90756	9.17264	29.3402	4.73291	23.0116	4.60431	24.9025	12.4862	10.8477	29.2864	81.4096	15.9822	4.5518
caa_locus_101784_iso_1_len_534_ver_4	Conserved gene of unknown function	0	0	0	0	0	1.72084	1.96437	3.4941	0	0	0	0	0	0	0	0	0	0	0
caa_locus_101788_iso_1_len_1701_ver_4	Glycosyltransferase 1	0	0	0	0	0	21.6507	69.6216	157.348	0	1.12055	0	0	0	0	0	0	0	0	0.530846
caa_locus_10178_iso_8_len_2063_ver_4	Choline transporter like family	55.5638	61.7448	40.188	40.9981	26.4532	44.8128	27.6477	31.9643	32.3061	73.4721	117.771	66.3569	63.6299	60.4977	58.9718	32.1545	23.3284	42.196	52.4262
caa_locus_10179_iso_4_len_1815_ver_4	Blight resistance protein RGA3	38.531	23.9435	35.4759	21.9972	21.273	42.512	39.5196	31.5426	20.5674	29.4192	40.9544	34.4404	36.2661	40.6633	37.4256	27.0451	20.5075	38.6735	40.7783
caa_locus_1017_iso_1_len_1691_ver_4	Lysophospholipase	13.016	12.068	48.6668	57.7645	47.366	18.5536	19.918	11.9279	83.9165	33.8245	45.5314	27.8437	75.355	54.7599	19.7863	17.3669	67.7154	14.5592	23.466
caa_locus_101807_iso_1_len_366_ver_4	Gene of unknown function	0	0	0	0	0	0	2.43144	0	0	0	0	0	0	0	0	0	0	0	0
caa_locus_10180_iso_1_len_1365_ver_4	NAD dependent epimerase/dehydratase family protein	10.1275	40.5461	11.7113	5.16093	80.703	17.1071	15.1485	11.7583	35.1052	4.76614	36.1474	5.7038	42.5352	7.36927	11.1563	22.3096	133.632	13.9958	5.61964
caa_locus_10181_iso_1_len_637_ver_4	Conserved gene of unknown function	0	5.99312	2.7571	3.88069	2.95917	5.90527	4.81499	6.02692	10.5206	7.48847	6.25103	5.23169	7.3683	2.92652	6.98555	10.5112	2.56747	8.04949	4.39769
caa_locus_10182_iso_1_len_1133_ver_4	ATP synthase subunit d	10.0353	7.01506	10.811	10.2342	8.275	12.0345	17.6749	11.383	14.8302	21.6272	7.11177	17.2178	2.92133	8.13049	9.68586	11.0151	9.82768	19.5629	19.0843
caa_locus_101832_iso_1_len_344_ver_4	Gene of unknown function	0	0	0	0	0	0	0	0	0	0	0	0	0	0	0	0	0	0	0
caa_locus_101835_iso_1_len_347_ver_4	Gene of unknown function	0	0	0	0	0	0	0	0	0	0	0	0	0	0	0	0	0	0	0
caa_locus_101836_iso_1_len_288_ver_4	Gene of unknown function	0	0	0	0	0	0	0	0	0	2.66229	0	0	0	0	0	0	17.2243	7.97573	5.38122
caa_locus_10183_iso_3_len_1107_ver_4	Vacuolar-processing enzyme	291.328	28.8516	91.3905	84.734	433.427	213.338	59.7951	51.0867	24.5862	125.363	42.1774	165.31	228.97	45.5859	136.391	69.9047	31.1347	83.0698	76.7535
caa_locus_101844_iso_1_len_452_ver_4	Conserved gene of unknown function	0	0	0	0	0	0	2.56126	2.59849	0	1.50722	0	0	0	0	1.8278	0	0	0	3.04651
caa_locus_10184_iso_10_len_1681_ver_4	OJ991113_30.19 protein	19.4937	22.6734	14.2176	13.1538	37.4228	19.9498	21.5681	18.3922	39.4829	16.3084	49.5816	16.7141	55.4788	15.6769	19.5456	20.9164	24.5562	13.2214	9.45916
caa_locus_10185_iso_3_len_1428_ver_4	Syringolide-induced protein 19-1-5	9.31814	5.35769	180.701	15.6495	0	64.0753	1.81142	2.17629	5.5013	5.6384	0.883731	0.776916	0.882783	2.47297	0	18.3362	5.33784	21.0384	84.8802
caa_locus_101864_iso_1_len_377_ver_4	Gene of unknown function	0	0	2.0198	0	0	0	0	0	0	0	0	0	0	0	0	0	0	0	0
caa_locus_10186_iso_5_len_865_ver_4	Casein kinase	30.6675	14.4912	36.5877	28.475	22.3388	40.9798	35.8212	41.0879	16.3943	29.8189	19.3538	37.5467	16.0889	24.0549	33.1915	22.7219	31.8422	70.5738	58.1602
caa_locus_101874_iso_1_len_289_ver_4	Retrotransposon polyprotein	0	0	0	0	0	0	0	0	0	0	0	0	0	0	0	0	0	0	0
caa_locus_101878_iso_1_len_336_ver_4	WRKY72	0	0	0	6.24881	0	0	0	0	0	0	0	0	0	0	0	0	0	0	0
caa_locus_10187_iso_1_len_1525_ver_4	Zinc finger protein	14.6295	70.7743	0	0	0	34.9149	9.07438	14.1541	14.2873	1.37426	3.54116	6.52481	0.775311	4.9816	19.2662	53.6776	0	15.373	3.65077
caa_locus_10188_iso_6_len_1930_ver_4	Endoplasmic oxidoreductin-1	21.07	12.3257	102.439	41.0671	14.1	66.6195	31.472	29.1551	33.4606	18.6329	10.6187	19.7995	4.77327	25.6583	18.6987	32.337	19.2368	28.952	36.4522
caa_locus_101896_iso_1_len_527_ver_4	Gene of unknown function	0	0	0	0	0	0	3.41954	5.32214	0	0	0	0	0	0	0	0	0	0	0
caa_locus_101897_iso_1_len_423_ver_4	Armadillo/beta-catenin repeat family protein	0	0	1.39234	2.52724	0	4.76313	0	0	0	0	0	0	0	1.82748	2.96934	0	0	2.19232	1.9794
caa_locus_1018_iso_3_len_614_ver_4	CuZn-superoxide dismutase	47.5334	84.5176	74.5864	68.1912	117.911	58.7809	41.1159	50.5165	127.385	85.828	109.161	117.596	70.4413	54.4288	91.9734	67.8722	89.8026	105.666	83.2743
caa_locus_101903_iso_1_len_435_ver_4	Gene of unknown function	0	0	5.70127	5.08258	2.39628	4.38552	1.96671	0	0	0	0	0	0	0	0	0	3.60371	3.26069	2.39248
caa_locus_101907_iso_1_len_376_ver_4	Gene of unknown function	0	0	0	0	0	0	0	0	0	0	0	0	0	0	0	0	0	0	0
caa_locus_101917_iso_1_len_353_ver_4	Gene of unknown function	0	0	0	0	0	0	2.54474	0	0	0	0	0	0	0	0	0	6.73525	2.32046	0
caa_locus_10191_iso_1_len_1938_ver_4	Transcription factor	21.4316	21.7007	22.5768	21.9034	15.4283	26.4145	31.7525	23.521	23.4471	33.9271	37.7233	25.3956	25.9894	15.7395	21.7833	25.9534	10.4689	21.2498	22.5806
caa_locus_101920_iso_1_len_414_ver_4	Gene of unknown function	0	0	2.37007	2.18511	6.86362	2.09538	6.07471	3.93943	0	0	2.48423	0	0	0	1.56314	0	5.3143	1.90414	0
caa_locus_101926_iso_1_len_319_ver_4	Gene of unknown function	0	0	2.43085	3.17834	0	0	0	0	0	0	0	0	0	0	2.16926	0	0	0	3.29023
caa_locus_101927_iso_1_len_331_ver_4	Conserved gene of unknown function	0	0	0	0	0	0	0	0	0	0	0	0	0	0	0	0	0	0	0
caa_locus_101929_iso_1_len_385_ver_4	Gene of unknown function	0	0	1.97376	0	0	0	0	0	0	0	0	4.73544	0	0	4.44314	0	0	4.1634	4.07312
caa_locus_10192_iso_5_len_2362_ver_4	MRNA, clone: RTFL01-42-F20	6.00078	5.69192	3.30326	2.23733	3.33157	33.6978	29.1688	12.6057	7.02106	4.55685	3.96847	2.17622	2.95011	5.62156	3.29845	7.04503	10.0451	6.94535	4.58015
caa_locus_101932_iso_1_len_523_ver_4	Gene of unknown function	0	0	0	0	0	0	2.15625	0	0	0	0	0	0	0	1.65714	0	0	1.83513	2.05181
caa_locus_101936_iso_1_len_904_ver_4	GPI-anchored protein II	0	0	0	0	0	112.539	6.76543	0	0	0.960991	0	0	0	0	0	65.0623	0	0.850921	0
caa_locus_10193_iso_2_len_3115_ver_4	Chromosome structural maintenance protein	10.2616	7.50668	13.2217	15.5332	4.72278	16.6074	15.8547	13.9769	8.97146	19.8965	18.3547	16.9501	18.4737	14.821	18.8399	13.3328	7.3439	14.4961	18.1579
caa_locus_101942_iso_1_len_347_ver_4	Gene of unknown function	0	0	0	0	0	0	0	0	0	0	2.83609	0	0	0	0	0	0	0	0
caa_locus_101943_iso_1_len_282_ver_4	Gene of unknown function	0	0	0	0	0	0	0	0	0	0	0	0	0	0	0	0	0	0	0
caa_locus_101945_iso_1_len_293_ver_4	Gene of unknown function	0	0	0	0	0	0	0	0	0	0	0	0	0	0	0	0	0	0	0
caa_locus_101948_iso_1_len_315_ver_4	Gene of unknown function	0	0	5.47411	3.35758	1.93211	5.58381	6.96323	10.0039	0	0	4.08885	0	0	3.63859	5.51315	13.2013	0	3.6632	4.77834
caa_locus_10194_iso_2_len_2400_ver_4	TCP domain class transcription factor	34.0274	39.1522	22.7071	14.2451	27.1667	17.6286	26.5556	21.9587	28.4743	30.0541	62.4582	22.4318	94.8565	15.1953	16.794	26.1114	11.8075	18.1677	18.1451
caa_locus_101956_iso_1_len_334_ver_4	G-type lectin S-receptor-like serine/threonine-protein kinase	0	0	2.3093	3.89979	0	0	0	0	0	2.84865	0	0	0	0	0	0	0	0	7.97248
caa_locus_101957_iso_1_len_560_ver_4	G-type lectin S-receptor-like serine/threonine-protein kinase	0	0	0	0	0	1.30302	0	0	0	1.87566	0	0	0	0	0	0	0	1.21102	9.35956
caa_locus_10195_iso_1_len_1034_ver_4	Hypothetical conserved protein	12.0091	5.05939	12.6088	19.3243	21.6891	7.00884	12.5726	10.2316	22.81	10.9198	25.1485	10.5925	29.223	7.14194	4.65034	6.41766	20.3272	11.4032	8.87677
caa_locus_10196_iso_2_len_2916_ver_4	OBERON	9.43941	4.93216	26.3462	13.1222	15.099	14.9571	18.2367	16.4009	11.2101	11.968	7.4052	11.6965	6.5561	10.1361	13.3521	8.37855	9.38398	18.4933	16.8969
caa_locus_101973_iso_1_len_516_ver_4	Gene of unknown function	0	0	0	3.28879	33.3213	0	5.40298	5.25257	0	0	0	0	0	4.3289	0	0	36.3007	5.59259	0
caa_locus_101974_iso_1_len_785_ver_4	CBS domain-containing protein	0	0	0	1.55736	0	0	0	0	0	1.20196	0	0	0	0	0	0	0	0	5.34489
caa_locus_10197_iso_7_len_1871_ver_4	Uv excision repair protein rad23	17.9443	31.7381	28.0206	32.7295	22.0434	34.4915	35.1632	43.6282	34.759	32.7508	38.3855	22.8692	57.4383	48.9198	23.4828	35.5429	23.0458	16.7035	28.6453
caa_locus_101980_iso_1_len_329_ver_4	Gene of unknown function	0	0	2.81813	0	0	0	3.03735	0	0	0	0	0	0	0	0	0	0	0	0
caa_locus_101982_iso_1_len_295_ver_4	Gene of unknown function	0	0	0	0	0	0	0	0	0	0	0	0	0	0	0	0	0	0	3.90808
caa_locus_101986_iso_1_len_323_ver_4	Gene of unknown function	0	0	0	0	0	0	2.59212	5.02053	0	0	2.82677	0	0	0	0	0	4.06362	0	0
caa_locus_10198_iso_1_len_1999_ver_4	Ring finger protein	20.4549	10.0538	14.3847	17.4405	8.59263	18.9981	16.6976	12.3851	6.80656	19.0601	8.92172	19.4177	6.64759	8.66955	13.5283	16.6409	8.22239	25.7435	21.2968
caa_locus_101998_iso_1_len_603_ver_4	Peptide transporter	10.7682	7.19806	0	0	19.0589	1.49638	0	0	0	2.04629	0	6.36337	9.30392	2.31084	14.6681	0	7.51435	3.33773	1.63268
caa_locus_10199_iso_1_len_608_ver_4	Protein kinase atmrk1	43.5506	38.6149	46.2257	83.7038	145.759	46.5465	45.2048	35.2827	37.9816	45.237	28.9982	37.56	82.6879	32.9446	32.8435	43.2232	82.4253	51.9118	56.7164
caa_locus_1019_iso_3_len_1039_ver_4	Cold induced protein	17.5583	5.27395	35.0876	55.6941	0.956127	44.4601	49.3609	22.3003	92.348	165.547	310.576	104.141	85.6848	228.459	43.8943	37.3182	1.49792	4.08633	5.96674
caa_locus_101_iso_1_len_1629_ver_4	WD40 repeat protein	21.6658	62.8365	19.3721	24.4678	25.5611	17.5625	16.3123	24.5199	90.0904	37.9943	62.6916	42.0327	50.1447	42.4169	32.1273	41.5203	14.0831	27.6677	20.0694
caa_locus_102001_iso_1_len_521_ver_4	Gene of unknown function	0	0	1.42257	2.79002	0	2.12507	0	0	0	0	0	1.56889	0	0	0	0	0	1.58001	1.54575
caa_locus_10200_iso_1_len_1690_ver_4	Electron carrier/ protein disulfide oxidoreductase	17.6114	18.9131	20.8544	24.3865	32.7425	22.2879	22.5663	26.9649	10.7182	10.3651	11.3246	14.1474	10.0942	13.8793	17.595	18.4904	30.5914	18.975	15.7131
caa_locus_102010_iso_1_len_444_ver_4	RING-H2 finger protein ATL3F	0	0	0	0	0	0	0	0	0	5.69731	0	0	0	0	0	0	0	0	4.82419
caa_locus_102019_iso_1_len_396_ver_4	Conserved gene of unknown function	0	0	0	0	0	0	0	4.15964	0	0	0	0	0	2.64096	2.06296	0	0	2.01059	3.03989
caa_locus_10201_iso_3_len_3914_ver_4	Polyribonucleotide nucleotidyltransferase	4.2953	17.1379	12.3203	10.7976	16.5222	9.37948	7.71499	6.95281	12.1295	4.61422	16.8634	4.49268	7.5621	6.87896	8.52563	16.5009	33.7657	8.9969	6.55262
caa_locus_102027_iso_1_len_429_ver_4	Gene of unknown function	0	0	0	0	2.08515	0	0	0	0	0	0	0	1.98059	0	0	0	0	2.15527	0
caa_locus_102029_iso_1_len_395_ver_4	Gene of unknown function	0	0	0	0	0	3.4524	3.21713	0	0	0	0	0	0	0	0	0	0	0	0
caa_locus_102030_iso_1_len_328_ver_4	Gene of unknown function	0	0	0	0	0	0	0	0	0	0	0	0	0	0	0	0	0	4.866	4.53378
caa_locus_102031_iso_1_len_336_ver_4	Gene of unknown function	0	0	0	0	0	0	0	0	0	0	0	0	0	0	0	0	0	0	0
caa_locus_10203_iso_2_len_2560_ver_4	MRNA, clone: RTFL01-08-D23	22.2187	19.2662	25.6711	30.4513	18.0965	24.8048	28.2476	32.1831	31.4429	29.1741	21.8295	21.2138	21.4101	23.6884	19.7537	25.6783	24.3628	21.7808	30.6656
caa_locus_102041_iso_1_len_436_ver_4	Copia-type polyprotein	0	0	0	0	0	0	2.31787	0	0	0	0	0	0	0	0	0	0	0	2.38587
caa_locus_10204_iso_1_len_682_ver_4	Vesicle-associated membrane protein 725	47.1609	23.235	76.103	56.6079	75.5378	72.2583	56.7943	54.7805	46.2005	72.6219	38.2032	72.5518	43.0193	64.6009	78.3216	45.7156	62.2891	64.8571	59.2837
caa_locus_10205_iso_10_len_4975_ver_4	ABI3-interacting protein 3	38.6401	36.9114	27.3275	24.2987	20.6075	42.8339	33.7798	35.2547	13.4406	37.9549	26.0664	30.5932	34.3163	29.7033	41.4027	35.9316	43.9014	50.3771	42.4001
caa_locus_102062_iso_1_len_305_ver_4	Gene of unknown function	0	0	3.57899	0	0	0	0	0	0	0	0	0	0	0	0	0	3.12876	0	0
caa_locus_102068_iso_1_len_315_ver_4	Gene of unknown function	0	0	0	0	0	0	2.67816	0	0	0	0	0	0	0	2.64631	0	0	0	0
caa_locus_102069_iso_1_len_295_ver_4	Gene of unknown function	0	0	3.18525	0	0	0	3.50464	0	0	0	0	0	0	0	0	0	0	2.66314	3.64754
caa_locus_10206_iso_5_len_2294_ver_4	Streptococcal hemagglutinin	7.80801	21.6405	2.78956	0.868419	0.54666	3.88662	1.48276	1.68934	11.8446	11.061	0.50729	19.4278	0.855135	8.57092	14.5555	10.5122	0.651121	13.3353	16.5994
caa_locus_102070_iso_1_len_453_ver_4	Gene of unknown function	0	0	0	0	0	2.08862	5.109	3.29845	0	0	0	0	0	0	0	0	0	1.55291	0
caa_locus_102071_iso_1_len_294_ver_4	Gene of unknown function	0	0	0	0	0	0	0	0	0	0	0	0	0	0	0	0	0	0	3.92584
caa_locus_102078_iso_1_len_902_ver_4	Gene of unknown function	0	0	0	0	0	1.52964	2.7283	1.83332	0	1.30735	0	1.77865	0	0	1.73305	0	6.72117	2.63001	2.99022
caa_locus_102079_iso_1_len_424_ver_4	Gene of unknown function	0	0	0	0	2.11188	0	2.39734	5.86787	0	0	0	0	0	0	0	0	5.98845	0	0
caa_locus_10207_iso_5_len_677_ver_4	ATP synthase subunit H protein	23.2506	22.8559	34.1547	27.0011	20.7083	35.4442	29.3283	15.5486	48.3695	33.9193	19.0265	33.2621	4.78069	25.8254	17.363	36.6847	13.7837	35.6256	41.7281
caa_locus_102086_iso_1_len_426_ver_4	Gene of unknown function	0	0	4.06484	0	0	3.37324	0	0	0	3.23711	0	0	0	0	0	0	0	2.67524	4.58015
caa_locus_102088_iso_1_len_479_ver_4	Gene of unknown function	0	0	1.55683	0	0	3.51816	1.75304	0	0	0	0	0	0	0	0	0	0	0	0
caa_locus_10208_iso_4_len_1203_ver_4	Protein grpE	12.1599	44.9284	23.172	29.8327	67.873	22.9273	37.6172	52.9118	19.793	14.7353	12.8429	15.8397	14.8843	18.1244	28.3387	35.6667	81.9409	27.3685	22.593
caa_locus_102091_iso_1_len_307_ver_4	Conserved gene of unknown function	0	0	0	0	0	3.39737	6.64828	5.74852	0	0	0	0	0	0	3.42147	0	0	2.52598	3.95393
caa_locus_102093_iso_1_len_449_ver_4	Conserved gene of unknown function	0	0	0	0	0	0	3.0981	0	0	1.51928	0	0	0	1.41731	0	0	0	3.45285	1.99607
caa_locus_10209_iso_1_len_1479_ver_4	Gene of unknown function	27.307	38.1809	30.1567	89.8775	85.2371	21.1841	57.4692	47.6656	33.5343	21.8971	46.6906	31.8952	19.567	45.2053	33.9686	23.3798	86.8322	51.399	30.2444
caa_locus_1020_iso_13_len_5983_ver_4	Calmodulin-domain protein kinase 7	23.7581	16.5225	27.0043	32.5422	12.3299	29.2573	23.5989	26.0974	14.4283	26.259	24.4901	24.1633	10.5663	20.2739	30.7016	24.6671	13.9618	28.3017	27.0057
caa_locus_102102_iso_1_len_292_ver_4	Gene of unknown function	0	0	0	0	3.45842	0	0	0	0	0	0	0	0	0	0	0	3.64687	0	0
caa_locus_102104_iso_1_len_383_ver_4	Conserved gene of unknown function	0	0	0	0	0	2.56177	0	2.88976	0	0	0	0	0	0	0	0	0	0	0
caa_locus_10210_iso_1_len_1364_ver_4	Bidirectional sugar transporter SWEET17	7.18669	9.78185	1.09388	2.44051	11.7662	3.0068	4.45302	3.59943	11.618	10.0697	7.09322	4.72967	7.19462	2.67807	4.4083	8.01191	7.3395	11.178	8.83771
caa_locus_102113_iso_1_len_286_ver_4	Zinc finger protein	0	0	0	2.69592	0	0	0	0	0	42.9985	0	13.232	0	3.50986	3.00831	0	0	0	0
caa_locus_102116_iso_1_len_472_ver_4	Gene of unknown function	0	0	2.2144	0	0	2.58558	0	3.58969	0	0	0	0	0	0	0	0	0	0	0
caa_locus_10211_iso_5_len_2241_ver_4	Transferase, transferring glycosyl groups	59.9663	41.4821	56.6287	36.5457	23.7288	50.9947	65.6756	47.6755	18.9676	51.8989	85.88	50.971	112.589	33.1601	48.0945	49.5381	17.2765	42.994	30.6893
caa_locus_10212_iso_1_len_1070_ver_4	Mitotic-spindle organizing protein 1B	17.506	20.9296	24.1407	16.3212	16.4303	20.0281	15.6823	16.2271	50.008	31.8042	73.92	33.5158	60.4986	24.4935	24.4923	12.2452	10.667	21.2139	21.332
caa_locus_102137_iso_1_len_316_ver_4	Gene of unknown function	0	0	0	0	11.196	0	4.53406	0	0	0	0	0	0	0	0	0	10.1543	3.16165	0
caa_locus_10213_iso_10_len_2758_ver_4	BZIP domain class transcription factor	20.4998	18.0322	33.5598	34.9461	35.9747	33.1021	43.9823	46.123	37.4281	24.0166	20.7843	24.1563	18.1444	33.0335	30.5404	26.5278	29.9004	32.7444	28.1316
caa_locus_102145_iso_1_len_373_ver_4	Leaf senescence protein	0	0	3.47417	2.22672	0	3.17694	10.3615	0	0	0	0	2.81457	0	0	0	0	0	0	0
caa_locus_102146_iso_1_len_302_ver_4	Gene of unknown function	0	0	0	0	2.56105	0	0	0	0	2.99858	0	0	0	0	0	0	0	0	3.53556
caa_locus_10214_iso_1_len_1712_ver_4	Ubiquitin-protein ligase	7.30288	4.02018	8.50506	8.81716	10.2668	10.0036	9.14173	10.0851	13.1493	6.88685	6.2308	8.52002	5.83779	10.221	6.97592	8.785	12.3105	8.73129	7.7686
caa_locus_10215_iso_1_len_341_ver_4	Cytochrome c oxidase subunit	43.1093	83.1853	64.3134	131.547	21.9099	130.745	120.143	93.9757	182.513	454.291	87.5219	322.544	91.1147	365.277	217.165	145.767	39.2502	141.517	242.824
caa_locus_102162_iso_1_len_315_ver_4	Gag-pol polyprotein	0	0	0	0	0	0	0	0	0	0	0	0	0	0	0	0	0	26.8635	7.16752
caa_locus_10216_iso_1_len_347_ver_4	Gene of unknown function	169.132	140.09	197.213	81.756	164.464	125.842	113.247	102.377	435.9	118.746	102.099	135.122	157.363	176.386	109.992	147.075	106.956	242.967	176.323
caa_locus_102178_iso_1_len_463_ver_4	Gene of unknown function	0	0	2.09937	6.51042	0	0	0	0	0	0	0	0	0	1.91283	0	0	0	2.57209	2.36829
caa_locus_10217_iso_5_len_2386_ver_4	Conserved gene of unknown function	16.7766	15.7747	15.1989	27.5529	19.7708	26.158	25.0972	30.434	40.1364	29.7433	38.8466	30.4845	31.719	27.0804	24.2287	26.5683	14.4111	18.5323	21.0691
caa_locus_102181_iso_1_len_457_ver_4	Gene of unknown function	0	0	8.66286	18.88	3.56164	3.30444	1.60075	0	0	0	0	0	0	0	0	0	0	0	1.42802
caa_locus_102182_iso_1_len_357_ver_4	Gene of unknown function	0	0	0	0	0	4.19569	0	0	0	0	0	0	0	0	0	0	0	0	0
caa_locus_102184_iso_1_len_311_ver_4	Conserved gene of unknown function	0	0	0	0	0	0	0	0	0	0	0	0	0	0	0	0	0	0	0
caa_locus_10218_iso_3_len_836_ver_4	N-rich protein	39.2566	10.8102	96.6452	96.4138	41.1104	79.6732	50.6927	49.6826	71.5478	49.5707	16.7191	28.7145	18.6389	45.7209	21.0634	38.9077	32.8171	45.493	93.0935
caa_locus_10219_iso_3_len_897_ver_4	Synbindin	21.0154	23.1711	13.4063	20.3803	11.9298	17.6977	14.5086	15.2982	77.3129	46.3815	30.0191	48.7414	20.0767	25.7674	21.827	19.8786	9.83564	31.1798	33.2321
caa_locus_1021_iso_4_len_1138_ver_4	Conserved gene of unknown function	9.10187	28.3696	23.5323	10.2562	31.0231	20.2361	15.4687	12.3366	81.7312	10.1202	17.1336	12.9845	74.4742	20.2307	18.8811	19.3492	56.4474	19.8028	10.9855
caa_locus_102204_iso_1_len_344_ver_4	Gene of unknown function	0	0	0	0	0	0	0	3.30717	0	0	0	0	0	0	0	0	0	0	0
caa_locus_10220_iso_7_len_2605_ver_4	Serine-threonine protein kinase, plant-type	13.727	23.8018	14.8744	9.7183	7.04783	14.4181	14.1277	13.6886	11.6657	12.7857	7.6755	10.4737	6.22271	10.2897	9.76423	15.4435	7.08181	12.6501	14.0137
caa_locus_10221_iso_12_len_7768_ver_4	2-oxo acid dehydrogenase, lipoyl-binding site	14.1334	7.88125	20.4774	20.6917	8.95448	19.2701	22.2808	21.3311	5.87874	16.6091	23.4835	14.0642	13.4792	14.0368	14.3885	14.9957	14.4098	15.9722	15.8279
caa_locus_102224_iso_2_len_388_ver_4	Conserved gene of unknown function	0	0	0	1.70488	0	0	2.61145	3.47031	0	0	0	0	0	0	0	0	0	2.15486	2.47531
caa_locus_102227_iso_1_len_419_ver_4	LOB domain-containing protein	0	0	0	0	0	11.0134	0	0	0	0	0	0	0	0	0	0	0	0	0
caa_locus_10222_iso_1_len_2573_ver_4	Amino acid transporter	3.7639	4.222	4.44684	4.3994	2.39192	4.52969	6.14702	4.75232	11.025	5.40321	4.25305	5.89324	2.11018	26.3939	3.7643	1.72533	2.02449	5.27555	5.46068
caa_locus_102230_iso_1_len_298_ver_4	Gene of unknown function	0	0	0	0	0	0	3.16956	0	0	0	0	0	0	2.61001	0	0	0	0	4.62689
caa_locus_102236_iso_1_len_298_ver_4	Gene of unknown function	0	0	0	0	0	0	0	0	0	0	0	0	0	0	0	0	0	0	0
caa_locus_10223_iso_1_len_1299_ver_4	Cinnamoyl-CoA reductase	2.7124	0	73.4961	33.9536	3.47251	7.04351	9.95818	9.25738	38.9746	22.0451	22.9834	18.9493	5.45269	32.1499	10.8463	14.9466	5.13296	5.04475	19.0833
caa_locus_10224_iso_3_len_2055_ver_4	Peptide/nitrate transporter	16.6139	12.0402	12.5121	11.7655	28.9692	15.7039	20.2656	17.3088	26.9096	20.7645	38.2312	15.7535	63.1415	13.227	18.2164	14.0756	25.3198	13.1615	15.957
caa_locus_102256_iso_1_len_413_ver_4	Gene of unknown function	0	0	0	0	0	0	2.85592	0	0	0	0	0	0	0	0	0	0	0	1.86835
caa_locus_10225_iso_2_len_527_ver_4	Ubiquitin 5	4.97129	5.37557	12.6473	8.95704	7.37874	5.2423	5.69923	4.33656	19.2167	6.91726	4.50598	4.64434	1.70733	12.4367	4.45823	0	3.82911	9.22457	6.60951
caa_locus_102260_iso_1_len_309_ver_4	Gene of unknown function	0	0	0	3.01943	0	0	0	0	0	0	0	0	0	0	0	0	0	0	0
caa_locus_102269_iso_1_len_358_ver_4	Gene of unknown function	0	0	0	0	0	0	3.63627	0	0	2.60792	0	0	0	0	0	0	0	3.3158	5.67681
caa_locus_10226_iso_1_len_374_ver_4	EF-1 alpha	22.346	33.3041	15.2822	3.33025	18.5722	0	6.02408	5.35762	101.411	26.5874	1085.83	58.2076	241.636	974.581	262.899	16.8571	11.0821	24.9154	9.59651
caa_locus_102271_iso_1_len_284_ver_4	Gene of unknown function	0	0	0	0	0	0	0	0	0	0	0	0	0	0	0	0	0	0	0
caa_locus_102279_iso_1_len_802_ver_4	Kiwellin	0	0	0	0	0	2.06595	19.0617	27.475	0	0	0	0	0	3.57736	0	0	0	0	0
caa_locus_102288_iso_1_len_407_ver_4	Gene of unknown function	0	0	0	0	0	0	0	0	0	0	0	0	0	0	1.596	0	0	0	0
caa_locus_10228_iso_1_len_1148_ver_4	Heat shock protein binding protein	4.62009	0	34.7017	9.35101	25.5692	0.81075	2.10338	3.49193	18.4669	2.44019	32.7029	6.07268	2.88053	24.6446	26.227	6.13542	69.5826	13.7	3.21671
caa_locus_102291_iso_1_len_402_ver_4	Gene of unknown function	0	0	0	0	0	0	0	0	0	0	0	0	0	0	0	0	0	0	0
caa_locus_102299_iso_1_len_326_ver_4	Gene of unknown function	0	0	0	0	0	0	0	5.66944	0	2.26084	0	0	0	0	0	0	0	0	0
caa_locus_10229_iso_1_len_2839_ver_4	WRKY domain class transcription factor	10.0034	8.46013	38.3175	12.4236	13.3103	14.2858	13.539	16.3086	12.3013	26.8278	14.281	23.1314	14.9522	11.4949	18.3755	12.8894	13.1218	17.1138	17.9921
caa_locus_1022_iso_1_len_1276_ver_4	Nucleosome/chromatin assembly factor group	42.0286	31.3276	58.8425	69.0378	12.8754	31.7425	29.5333	34.6923	80.1873	38.8668	14.7566	51.6929	3.62669	42.6256	38.202	31.8274	23.39	60.0795	67.2554
caa_locus_102301_iso_1_len_817_ver_4	Gene of unknown function	0	0	1.63676	1.06046	0	6.81851	5.03841	6.00899	0	0	0	0	0	0	0	0	0	0	0
caa_locus_102304_iso_1_len_299_ver_4	Gene of unknown function	0	0	0	0	0	0	0	0	0	0	0	0	0	0	0	0	0	0	0
caa_locus_10230_iso_1_len_5077_ver_4	DNA binding protein	14.6769	7.54827	23.0793	22.4825	8.07085	22.3726	27.0018	28.0928	8.23357	19.6895	29.4461	18.2929	11.1306	27.0368	21.0441	21.9598	14.3451	17.6107	17.413
caa_locus_10231_iso_4_len_901_ver_4	Conserved gene of unknown function	5.65362	12.7826	2.47711	6.61697	7.20404	2.58438	4.05837	4.85878	9.33252	5.30463	14.5539	4.3248	9.35214	3.72752	3.34176	3.79218	3.75792	3.84304	4.45594
caa_locus_102327_iso_1_len_541_ver_4	Gene of unknown function	0	0	0	0	0	1.86455	0	0	0	0	0	0	0	0	0	0	0	0	0
caa_locus_10232_iso_1_len_880_ver_4	Protein phosphatase 2a, regulatory subunit	4.05577	0	5.48664	3.61357	0	8.15158	12.7326	7.86582	4.34246	8.6944	3.14382	9.223	1.83193	4.61594	5.93451	6.25463	1.61407	9.1277	8.644
caa_locus_102331_iso_1_len_305_ver_4	Gene of unknown function	0	0	0	0	0	0	4.47056	0	0	0	0	0	0	0	0	0	0	0	3.24038
caa_locus_102336_iso_1_len_326_ver_4	Gene of unknown function	0	0	0	0	0	3.14122	3.07351	0	0	0	0	0	0	0	0	0	0	0	0
caa_locus_102338_iso_1_len_561_ver_4	Gene of unknown function	0	0	0	0	0	2.11307	2.12053	3.48374	0	2.10578	0	0	0	1.09136	3.38306	0	1.78089	2.53791	2.48287
caa_locus_10233_iso_5_len_1939_ver_4	Xylulose kinase	14.4089	8.85283	29.5841	29.3025	5.54846	24.5753	17.9961	15.4169	16.5052	26.6078	24.5315	29.2927	12.4788	17.8969	24.7353	19.9193	10.2696	18.2404	21.5497
caa_locus_102349_iso_1_len_304_ver_4	Gene of unknown function	0	0	0	0	0	0	0	0	0	0	0	0	0	0	0	0	0	0	0
caa_locus_10234_iso_1_len_3519_ver_4	Serine-threonine protein kinase, plant-type	3.05908	0	36.5675	19.0175	1.1423	4.71046	12.1406	16.2517	2.13614	11.345	6.53808	12.662	14.9806	2.97759	1.61986	11.6186	0.608406	3.55353	19.3379
caa_locus_102351_iso_1_len_296_ver_4	Gene of unknown function	0	0	0	0	0	0	0	0	0	0	0	0	0	0	0	0	0	0	0
caa_locus_102359_iso_1_len_345_ver_4	Gene of unknown function	0	0	5.56906	9.46605	0	8.17876	4.28704	0	0	0	0	0	0	3.53021	0	0	0	0	0
caa_locus_10235_iso_1_len_1744_ver_4	Glycosyl transferase family 9	3.43978	69.3183	0.648225	0.927017	83.7282	4.69264	1.8938	0.802039	35.3602	1.26228	17.4491	0.6719	51.6176	1.49582	1.08203	23.8684	161.86	5.32165	0.724048
caa_locus_10236_iso_1_len_2040_ver_4	BRASSINOSTEROID INSENSITIVE 1-associated receptor kinase 1	9.16318	17.8951	2.31391	0.978379	3.69527	11.6362	1.41169	2.31637	18.4418	22.0242	1.32467	34.4227	0.60798	10.7596	35.7376	10.795	1.58077	16.4951	23.1663
caa_locus_102370_iso_1_len_292_ver_4	Gene of unknown function	0	0	0	0	0	0	0	0	0	0	0	0	0	0	3.65689	0	0	2.69979	0
caa_locus_10237_iso_2_len_1085_ver_4	Endonuclease	9.09448	8.02314	6.98708	0.789879	2.48162	60.2107	16.918	5.29933	3.63947	18.7656	5.84814	65.6208	1.25183	4.31082	36.8505	6.10174	2.57357	3.84219	17.0288
caa_locus_102380_iso_1_len_498_ver_4	Gene of unknown function	0	0	0	2.60295	2.07092	2.42703	3.65342	3.79077	0	0	0	0	0	0	0	0	0	0	1.4938
caa_locus_102381_iso_1_len_285_ver_4	Gene of unknown function	0	0	0	0	0	0	0	0	0	0	0	0	0	0	0	0	0	0	0
caa_locus_102386_iso_1_len_358_ver_4	Gene of unknown function	0	0	2.56589	2.3298	0	0	0	3.14414	0	0	2.72624	0	0	0	0	0	0	3.93751	2.63566
caa_locus_102388_iso_1_len_611_ver_4	Gene of unknown function	0	0	2.64149	4.18638	0	0	0	0	0	4.03161	0	1.43655	0	0	0	0	0	0	4.71784
caa_locus_10238_iso_5_len_2443_ver_4	Protein AFR	19.9405	15.9015	21.5976	23.7205	22.195	25.161	21.1422	24.1232	24.0934	28.8833	33.8117	27.738	37.1292	22.3456	29.8151	26.4638	20.044	22.8316	22.8469
caa_locus_102391_iso_1_len_899_ver_4	Retrotransposon polyprotein	0	0	3.44393	3.57793	0	1.7271	1.09529	0	0	0.966816	1.10912	0	0	0	0.708624	0	0	0.927418	3.21047
caa_locus_102394_iso_1_len_323_ver_4	Gene of unknown function	0	0	0	0	0	0	0	0	0	0	0	0	0	0	4.05538	0	0	0	0
caa_locus_102397_iso_1_len_286_ver_4	Gene of unknown function	13.6158	0	0	0	3.26839	0	3.34897	6.31795	0	0	0	0	0	0	0	0	0	43.8639	0
caa_locus_10239_iso_2_len_1941_ver_4	Serine carboxypeptidase	12.4663	17.3081	0.690248	0	2.33946	1.61116	1.59026	2.91747	9.80599	1.19012	0	14.1611	0	11.4725	20.2681	7.64745	1.39361	14.3119	6.84657
caa_locus_1023_iso_2_len_1078_ver_4	26S proteasome regulatory particle non-ATPase subunit 8	121.132	101.076	99.3364	136.869	112.222	100.131	117.516	140.789	178.237	138.177	159.982	128.594	103.716	105.822	88.825	106.346	76.3776	93.3245	103.746
caa_locus_10240_iso_10_len_9933_ver_4	Nucleotide binding protein	26.2193	16.1362	31.7316	35.9546	8.50066	34.782	40.0002	33.3753	6.64501	27.9982	24.9733	23.0896	11.5105	18.2591	26.1772	31.8074	17.3007	27.3652	48.5909
caa_locus_10241_iso_7_len_1782_ver_4	Fasciclin-like arabinogalactan protein	161.38	508.31	20.0545	2.72059	28.2712	60.6667	31.7806	36.1775	98.3612	159.378	185.115	246.726	43.5533	197.1	316.36	140.638	62.3303	171.191	132.182
caa_locus_102420_iso_1_len_290_ver_4	Gene of unknown function	0	0	0	0	5.36221	0	0	0	0	0	0	0	0	0	0	0	7.02668	0	0
caa_locus_102434_iso_1_len_632_ver_4	Gene of unknown function	0	0	0	0	0	1.41861	1.73505	1.44022	0	0	0	0	0	0	1.52392	0	1.29524	1.16023	1.7542
caa_locus_102439_iso_1_len_1061_ver_4	Receptor-kinase	0	0	0.742035	3.16055	0	0	10.0053	13.2991	0	0	0	0	0	0	0	0	0	0.954089	0
caa_locus_10243_iso_2_len_480_ver_4	Gene of unknown function	13.1884	0	22.6006	23.9487	17.3128	6.82402	9.37951	6.37812	1.76836	4.20983	4.85425	4.31833	0	6.67639	2.09445	8.14823	6.40857	5.79856	4.68007
caa_locus_102445_iso_1_len_450_ver_4	Gene of unknown function	0	0	0	0	0	0	0	0	0	0	2.05918	0	0	0	1.69617	0	0	0	1.68449
caa_locus_10244_iso_7_len_3939_ver_4	Serine/threonine-protein kinase bri1	8.78664	1.97428	95.4473	19.3305	0.817287	5.22263	0.885076	0.623785	6.80337	63.3116	94.9536	29.0317	51.3007	13.8477	10.8494	48.5706	0.934986	8.223	50.1601
caa_locus_10245_iso_1_len_599_ver_4	Gene of unknown function	0	8.52826	6.8666	0	0	4.67413	1.2294	3.23158	9.91458	1.73632	2.41325	2.6716	0	5.16307	4.04928	3.57574	0	6.83843	3.94828
caa_locus_102460_iso_1_len_282_ver_4	Gene of unknown function	0	0	0	0	0	0	0	0	0	0	0	0	0	0	0	0	0	0	0
caa_locus_102464_iso_1_len_398_ver_4	Gene of unknown function	0	0	0	0	0	0	0	0	0	0	2.17242	0	0	0	0	0	0	0	0
caa_locus_10246_iso_1_len_3733_ver_4	HOS1	17.2931	15.4363	29.5733	37.5898	14.1206	28.7083	34.1152	37.2647	19.3518	17.9997	19.0057	16.4447	11.8178	17.1548	14.3652	19.5232	19.1994	20.1868	21.5744
caa_locus_102472_iso_1_len_322_ver_4	Gene of unknown function	0	0	3.60143	5.75942	4.87623	2.71196	0	0	0	0	0	0	0	0	0	5.65652	0	0	0
caa_locus_10247_iso_4_len_1110_ver_4	Conserved gene of unknown function	14.3497	12.9866	17.8349	22.1687	23.8568	20.783	22.1791	29.1325	30.3189	42.9498	26.9045	41.4956	15.3381	31.1919	42.4251	29.2602	21.8358	27.837	28.0114
caa_locus_102483_iso_1_len_452_ver_4	Gene of unknown function	0	0	0	0	0	0	1.87826	4.72453	0	0	0	0	0	0	0	0	0	2.33553	0
caa_locus_10248_iso_3_len_2395_ver_4	Kinase	9.13488	4.79602	66.6089	56.878	2.35474	7.5714	7.56394	8.8101	15.5051	28.5724	34.8445	34.9893	38.8362	24.3649	22.4403	24.1311	3.45647	9.7881	44.6045
caa_locus_102497_iso_1_len_435_ver_4	Gene of unknown function	0	0	0	0	0	0	2.1455	0	0	0	0	0	0	0	0	0	0	0	2.39248
caa_locus_10249_iso_6_len_1710_ver_4	Conserved gene of unknown function	28.8077	28.0311	30.8573	30.7617	26.8648	31.1603	32.7453	42.5182	19.9127	36.8096	32.7409	39.3086	24.5831	38.465	34.2725	30.6999	15.9923	30.2191	27.7689
caa_locus_1024_iso_4_len_1177_ver_4	Thiol:disulfide interchange protein txlA	11.15	47.0043	26.851	22.8504	133.97	21.2429	26.7421	32.0583	45.8077	14.8244	39.2454	14.8779	46.2791	27.5143	22.8391	26.526	164.862	25.5591	14.8776
caa_locus_102501_iso_1_len_407_ver_4	Gene of unknown function	0	0	0	0	0	0	0	0	0	0	0	0	0	1.59608	0	0	0	0	0
caa_locus_102505_iso_1_len_525_ver_4	Gene of unknown function	0	0	0	0	0	0	0	0	0	0	1.87281	0	0	0	0	0	0	0	0
caa_locus_10250_iso_1_len_1031_ver_4	Short chain alcohol dehydrogenase	38.8399	23.1982	29.6017	24.3038	84.8143	26.7171	49.4363	71.1923	49.0451	88.5255	30.0081	85.5185	52.7517	84.9167	58.3115	32.3294	32.2478	88.3753	65.5811
caa_locus_102522_iso_1_len_303_ver_4	Gene of unknown function	0	0	0	0	0	0	3.94591	0	0	0	0	0	0	0	3.48123	0	0	3.85516	0
caa_locus_102524_iso_1_len_504_ver_4	Gene of unknown function	0	0	0	2.0879	2.77466	0	0	0	0	0	0	0	0	0	0	0	5.8828	1.5056	0
caa_locus_102527_iso_1_len_374_ver_4	Gene of unknown function	0	0	2.12144	2.10837	0	0	3.01204	2.97645	0	0	2.58084	0	0	0	0	0	4.09555	0	2.49509
caa_locus_10252_iso_3_len_463_ver_4	Gene of unknown function	38.2766	24.7101	40.3724	38.1827	58.0768	47.4138	37.3325	51.1889	39.9119	23.873	49.9401	20.0113	27.6545	61.3471	23.9092	34.6099	23.4102	23.4514	18.0582
caa_locus_10253_iso_3_len_2326_ver_4	MdVOZ1 protein	38.9201	25.9092	37.4778	33.0967	49.4836	47.2759	38.8629	44.2097	48.9561	28.726	41.1465	33.3042	43.5541	53.1256	36.6386	37.5706	47.1286	53.6664	32.4835
caa_locus_102541_iso_1_len_314_ver_4	Gene of unknown function	0	0	0	0	0	0	0	0	0	0	0	0	0	0	0	0	0	0	0
caa_locus_102548_iso_1_len_651_ver_4	1-aminocyclopropane-1-carboxylate oxidase	0	0	21.7831	16.761	0	7.54545	1.11861	1.54755	0	0	0	0	0	0	0	0	0	0	0
caa_locus_102549_iso_1_len_385_ver_4	Gene of unknown function	0	0	0	0	0	0	0	5.45524	0	0	0	0	0	0	0	0	0	0	0
caa_locus_10254_iso_1_len_1727_ver_4	Lipoprotein	7.81723	43.1186	3.88749	1.73889	5.47306	5.50711	5.81792	6.42828	13.1386	3.58451	9.32526	3.56375	11.9099	5.36959	5.69085	12.1388	12.0239	10.7884	2.43831
caa_locus_102554_iso_1_len_373_ver_4	Gene of unknown function	0	0	0	0	0	0	0	0	0	2.096	0	0	0	0	0	0	0	0	2.31086
caa_locus_10255_iso_1_len_1881_ver_4	Esterase/lipase superfamily protein	18.0463	38.4799	17.2916	26.4016	36.4177	26.065	31.6111	30.5881	51.105	14.2196	18.9697	14.3597	36.459	15.9713	11.7058	24.0771	37.3171	17.0671	14.4346
caa_locus_10256_iso_1_len_1121_ver_4	S-adenosylmethionine-dependent methyltransferase	60.4256	25.7103	88.718	65.9024	2.58886	51.4116	121.135	85.9675	35.1433	83.3102	64.7395	59.4795	15.2441	93.76	71.2685	53.5956	17.8788	49.9175	97.7799
caa_locus_102579_iso_1_len_374_ver_4	Conserved gene of unknown function	0	0	0	0	0	0	0	0	0	0	0	0	0	0	2.8345	0	0	0	2.11123
caa_locus_10257_iso_8_len_1765_ver_4	Zeaxanthin epoxidase	40.0687	19.903	55.0311	15.3937	104.56	52.1951	73.2463	38.8647	16.3991	21.8998	66.349	41.099	41.9954	31.1792	60.9098	26.114	72.1035	49.6668	29.5897
caa_locus_102580_iso_1_len_298_ver_4	Deficiens H7 homologue	0	0	0	0	0	0	18.4411	25.9111	0	0	0	0	0	0	0	0	0	0	0
caa_locus_102581_iso_1_len_336_ver_4	Triosephosphate isomerase	38.5009	6.77054	18.6665	20.4664	15.6613	20.2429	13.5493	6.13468	10.276	9.13309	5.64167	5.08573	9.12434	9.1287	0	24.9323	3.31028	4.94205	9.45
caa_locus_10258_iso_2_len_2720_ver_4	Transcription factor	9.4895	9.68717	12.5223	9.25996	10.9879	11.7272	16.5872	11.8451	10.0055	12.3592	9.31039	23.0055	1.32863	13.0965	22.7169	10.4134	31.8488	22.2432	21.8261
caa_locus_10259_iso_1_len_2686_ver_4	Paramyosin	14.6016	12.0825	23.7722	27.2967	12.8628	21.9111	30.6163	31.1776	5.39426	18.104	8.65011	17.1297	3.23022	14.6913	18.3328	19.2841	7.969	17.3051	23.036
caa_locus_1025_iso_3_len_1940_ver_4	Phenazine biosynthesis protein	44.1049	39.6904	84.5452	66.4559	39.0715	32.1131	40.85	40.2922	165.252	55.2938	178.456	65.4317	60.8534	40.8731	30.5893	37.6632	25.5246	37.6599	47.7357
caa_locus_102601_iso_1_len_498_ver_4	Gene of unknown function	0	0	2.38893	1.62685	0	0	0	3.15897	0	1.3437	0	1.9848	0	0	2.50692	0	3.06825	3.47025	1.358
caa_locus_102602_iso_1_len_321_ver_4	Gene of unknown function	0	0	0	0	0	0	0	0	0	0	0	0	0	0	0	0	0	0	0
caa_locus_102609_iso_1_len_276_ver_4	Conserved gene of unknown function	0	0	0	0	0	0	0	0	0	0	0	0	0	0	0	0	0	0	0
caa_locus_10260_iso_4_len_2238_ver_4	UDP-D-xylose 4-epimerase	16.0128	4.04454	51.8965	140.936	17.4393	33.946	32.0929	30.1634	15.1371	21.8783	11.7419	26.7037	19.3323	18.3714	23.7736	9.24096	11.7563	19.9086	51.2464
caa_locus_102611_iso_1_len_571_ver_4	Gene of unknown function	0	0	3.74133	0	0	1.91128	2.07787	0	0	1.14634	0	0	0	1.39022	2.35257	0	1.45421	2.96053	4.40242
caa_locus_10261_iso_5_len_2959_ver_4	Phosphoglycerate kinase	3.18401	4.03598	5.87392	8.30988	11.0287	7.7924	14.5643	11.5138	4.69718	1.59959	8.05115	1.79882	3.48509	2.39494	2.78169	12.9373	12.6011	3.42728	2.79413
caa_locus_102629_iso_1_len_1335_ver_4	Gene of unknown function	0	0	1.33127	1.6246	1.63545	1.06717	2.61041	2.19516	0	0.677713	1.50709	0.667371	0.669098	0.421485	0.632198	1.20158	3.32428	2.00696	2.69402
caa_locus_10262_iso_8_len_1895_ver_4	Ring finger protein	44.2492	18.1889	15.1696	20.6455	24.0648	21.7784	17.0486	14.5145	31.4917	27.6574	30.4197	44.6349	42.8971	37.3008	47.2805	22.6009	20.0828	37.4593	27.003
caa_locus_102630_iso_1_len_384_ver_4	Gene of unknown function	0	0	0	0	0	0	0	0	0	0	2.49759	0	0	0	0	0	0	0	0
caa_locus_10263_iso_3_len_915_ver_4	Structural constituent of ribosome	6.67654	31.3083	8.53201	11.053	18.2299	9.50657	12.0492	9.44962	40.5502	13.8199	18.6637	9.42288	6.93914	9.41646	7.39379	15.7346	19.4221	14.7663	10.6805
caa_locus_102641_iso_1_len_431_ver_4	Conserved gene of unknown function	0	0	0	0	0	2.43906	2.8021	3.50171	0	0	0	0	0	0	1.48871	3.67737	2.63184	2.30805	2.09672
caa_locus_102642_iso_1_len_362_ver_4	Gene of unknown function	0	0	4.22434	0	3.13885	0	4.93043	3.10047	0	0	0	0	0	0	0	0	0	0	0
caa_locus_10264_iso_5_len_3618_ver_4	Poly(A) polymerase beta	24.857	15.9316	61.8946	41.1862	50.3376	51.7301	57.6049	62.1075	12.079	24.9016	20.6751	27.1693	6.90413	25.5399	41.0598	24.4425	61.7106	52.3786	45.1989
caa_locus_102650_iso_1_len_901_ver_4	EMB1417	3.39217	0	7.43132	2.61196	0	13.1133	1.48287	1.1877	0	0.688913	0	1.1024	0	0	0	0	0	3.2737	0.835488
caa_locus_102652_iso_1_len_402_ver_4	Gene of unknown function	0	0	0	0	0	0	3.14848	4.35579	0	0	0	0	0	0	0	0	0	0	1.75546
caa_locus_102657_iso_1_len_351_ver_4	Conserved gene of unknown function	0	0	0	0	0	0	0	0	0	0	0	3.03811	4.06129	1.91875	0	0	0	2.12474	2.28653
caa_locus_102658_iso_1_len_321_ver_4	Gene of unknown function	0	0	0	0	0	0	0	0	0	0	0	0	0	0	0	0	0	0	3.03048
caa_locus_10265_iso_1_len_2996_ver_4	RLK4 (RECEPTOR KINASE 4); protein kinase/ sugar binding	6.28846	8.45916	15.8813	20.0565	5.0979	15.0624	27.5669	24.9668	4.79126	5.18646	5.63671	5.44812	4.01846	5.94792	4.98365	8.43711	6.52993	8.27843	8.02008
caa_locus_102666_iso_1_len_472_ver_4	Gene of unknown function	0	0	0	0	0	0	1.78387	5.16019	0	0	0	0	0	0	0	0	0	0	1.73605
caa_locus_10266_iso_5_len_5382_ver_4	Erect panical 2	25.3194	17.7266	21.5751	22.4352	13.4884	29.7665	35.3483	31.5421	9.40047	24.9445	10.7277	30.1763	6.59663	13.3774	28.7161	30.2128	13.0851	36.4021	35.2764
caa_locus_10267_iso_1_len_2463_ver_4	Telomeric repeat binding protein	9.6861	5.7528	14.46	12.2283	10.1582	16.4017	16.6155	16.259	9.24112	10.0639	8.01387	11.9769	2.20734	8.85451	12.5915	10.8234	12.2827	20.103	14.9431
caa_locus_102681_iso_1_len_285_ver_4	Reverse transcriptase	0	0	0	0	0	0	3.05895	0	0	0	0	0	0	0	0	0	0	0	0
caa_locus_102682_iso_1_len_262_ver_4	Reverse transcriptase	0	0	0	0	0	0	0	0	0	0	0	0	0	0	0	0	0	0	0
caa_locus_10268_iso_1_len_444_ver_4	Gene of unknown function	83.9856	100.483	149.71	114.886	91.4034	65.8942	52.8561	36.4415	169.058	57.743	25.4913	53.2606	26.0341	83.3151	26.1425	182.085	22.659	38.9718	39.9941
caa_locus_102693_iso_1_len_445_ver_4	Gene of unknown function	0	0	0	0	0	0	0	0	0	4.76055	0	3.21349	0	0	0	0	0	0	5.12159
caa_locus_102695_iso_1_len_404_ver_4	Gene of unknown function	0	0	3.18309	3.46826	0	0	0	0	0	9.15022	0	5.52536	0	0	1.77156	0	0	0	3.66412
caa_locus_10269_iso_8_len_3941_ver_4	ATP binding protein	42.9068	29.6296	39.0193	70.9934	56.3914	52.6496	50.5901	80.1495	23.7647	63.2936	58.61	65.7046	21.9643	52.6408	80.7166	46.7409	93.6745	86.1599	64.9197
caa_locus_1026_iso_4_len_545_ver_4	Gene of unknown function	136.211	280.056	152.522	127.188	183.075	124.2	96.6101	108.631	270.375	113.099	102.217	99.4619	88.374	181.114	83.0489	124.049	62.4537	97.7174	83.4957
caa_locus_102701_iso_1_len_358_ver_4	Gene of unknown function	0	0	0	0	0	0	2.27267	0	0	0	0	0	0	0	0	0	0	0	0
caa_locus_102703_iso_1_len_317_ver_4	Gene of unknown function	0	0	0	0	0	0	0	0	0	0	0	0	0	0	2.62453	0	0	3.63305	2.60646
caa_locus_102705_iso_1_len_436_ver_4	Gene of unknown function	0	0	2.06803	0	0	2.84271	0	0	0	0	0	0	0	0	0	0	0	0	0
caa_locus_102706_iso_1_len_541_ver_4	Gene of unknown function	0	0	0	0	0	6.10217	9.95107	41.1095	0	0	0	0	0	0	0	0	0	0	0
caa_locus_102707_iso_1_len_366_ver_4	Gene of unknown function	0	0	0	0	0	2.982	2.65248	0	0	0	0	0	0	0	0	0	0	2.82183	0
caa_locus_10270_iso_1_len_504_ver_4	Conserved gene of unknown function	0	5.12603	0	0	0	0	0	0	5.00897	3.17989	2.45534	0	0	1.73044	0	4.32232	0	0	2.9459
caa_locus_10271_iso_3_len_2003_ver_4	Eukaryotic translation initiation factor 3 subunit	30.3711	87.8532	39.5127	17.3667	50.475	21.9133	50.0222	82.3501	26.9372	10.7507	47.1433	5.81687	21.1407	122.555	25.5953	113.301	98.9511	48.4512	15.8201
caa_locus_102723_iso_1_len_370_ver_4	Gene of unknown function	0	0	0	2.69592	0	0	0	0	0	0	0	0	0	1.79558	2.8728	0	0	0	0
caa_locus_102726_iso_1_len_334_ver_4	Gene of unknown function	0	0	0	0	0	0	0	0	0	0	0	0	0	2.86189	2.04411	0	0	0	0
caa_locus_10272_iso_5_len_1578_ver_4	Ubiquitin-protein ligase	6.66681	12.4831	11.1277	14.8136	8.97961	13.6843	13.7756	14.249	30.6108	6.70494	27.5181	8.67294	10.1446	14.2415	7.20874	10.2899	10.0435	9.00049	7.73336
caa_locus_102734_iso_1_len_322_ver_4	Gene of unknown function	0	0	0	0	0	0	3.38334	0	0	0	0	0	0	0	0	0	0	0	0
caa_locus_102737_iso_1_len_328_ver_4	Gene of unknown function	0	0	0	0	0	0	0	0	0	0	0	0	0	0	0	0	0	0	0
caa_locus_10274_iso_5_len_900_ver_4	Retrotransposon protein	2.83008	0	8.71989	4.79412	6.34053	9.48754	9.29868	7.45915	2.06433	3.10386	7.4136	4.24513	1.44708	9.71615	9.2653	3.63156	12.7749	11.6856	8.36499
caa_locus_10275_iso_3_len_2258_ver_4	Asparaginyl-tRNA synthetase, chloroplastic/mitochondrial	14.6566	27.9489	19.5626	19.686	34.7502	18.0137	19.505	15.5773	19.8062	7.27815	11.1832	8.57354	16.5154	8.83388	9.46616	22.5117	55.3641	19.3759	13.6829
caa_locus_102763_iso_1_len_389_ver_4	Gene of unknown function	0	0	2.34183	0	4.06017	0	0	0	0	0	0	0	0	1.85601	5.23032	0	6.65384	5.79212	3.8386
caa_locus_10276_iso_2_len_1828_ver_4	S-adenosylmethionine synthase 2	23.5614	26.5861	7.92926	11.716	5.22055	10.6508	25.4274	7.07629	9.97725	59.7665	8.14622	37.9835	16.5155	24.7262	37.1179	13.8186	5.15069	24.6964	38.211
caa_locus_102777_iso_1_len_340_ver_4	Gene of unknown function	0	0	0	0	2.24301	0	0	0	0	0	0	0	0	0	2.7972	0	0	6.63782	4.54571
caa_locus_10277_iso_3_len_1799_ver_4	JPR ORF1 protein	41.102	40.4042	41.2142	72.7913	48.8815	53.2313	68.8467	66.1549	43.3373	71.175	44.5577	58.7056	51.7245	38.7913	54.8105	81.7969	36.1582	57.9	55.9101
caa_locus_102781_iso_1_len_316_ver_4	Reverse transcriptase	0	0	3.09963	3.05458	3.65086	0	6.66774	9.59353	0	0	0	0	0	3.514	2.85499	0	10.1543	5.10729	4.52067
caa_locus_102783_iso_1_len_362_ver_4	Gene of unknown function	0	0	2.32338	4.94772	8.37027	3.84799	10.5332	12.4019	0	2.37388	0	0	0	2.58365	4.4289	4.93684	16.061	5.51769	3.99854
caa_locus_102784_iso_1_len_304_ver_4	Gene of unknown function	0	0	0	0	0	0	0	0	0	0	0	0	0	0	0	0	0	0	2.75378
caa_locus_102788_iso_1_len_370_ver_4	Gene of unknown function	0	0	0	0	2.65557	0	0	0	0	0	0	0	0	0	4.3092	0	2.68587	2.38603	0
caa_locus_10278_iso_8_len_1693_ver_4	Protein bem46	11.0798	2.46878	4.55179	14.8787	10.8395	8.60527	15.827	14.009	3.99109	40.3633	12.347	18.4096	4.25601	18.0228	20.2542	8.37384	11.83	11.9238	19.7028
caa_locus_102795_iso_1_len_321_ver_4	Gene of unknown function	0	0	0	0	0	4.48673	4.18097	0	0	0	0	0	0	2.15179	0	0	0	0	0
caa_locus_102797_iso_1_len_487_ver_4	Gene of unknown function	0	0	0	1.66635	0	4.21668	6.40749	2.59449	0	2.06924	0	0	0	0	0	0	2.09998	1.9951	3.20658
caa_locus_10279_iso_4_len_1762_ver_4	Acetylcholinesterase	9.64453	18.6827	64.8289	34.0297	3.1776	40.3766	43.0547	38.8279	15.4181	9.45051	15.9704	17.657	5.4566	15.4284	14.1053	18.8613	3.68223	20.955	19.1703
caa_locus_1027_iso_1_len_1426_ver_4	Conserved gene of unknown function	46.3055	37.9039	66.9897	35.0314	43.44	36.9446	36.1388	30.7772	53.3021	87.2716	23.9481	79.0514	34.6355	20.5207	48.862	40.1942	33.5178	46.4487	49.9984
caa_locus_102804_iso_1_len_457_ver_4	Gene of unknown function	0	0	0	0	0	0	1.85374	0	0	1.93381	0	2.74659	0	0	5.82811	0	0	6.30045	4.0591
caa_locus_102806_iso_1_len_301_ver_4	Gene of unknown function	0	0	0	0	0	3.83588	3.12767	0	0	0	0	0	0	0	0	0	0	0	0
caa_locus_102807_iso_1_len_313_ver_4	Gene of unknown function	0	0	0	0	0	0	0	0	0	0	0	0	0	0	0	0	0	0	0
caa_locus_10280_iso_2_len_1549_ver_4	Repressor of RNA polymerase III transcription MAF1	4.36784	4.77076	7.59098	10.3139	13.9991	4.83002	5.20726	2.72421	9.73495	5.94837	14.1728	6.56128	6.10157	6.08965	5.47682	4.21427	13.8669	7.18235	6.16779
caa_locus_102811_iso_1_len_579_ver_4	Gene of unknown function	0	0	0	0	0	1.881	0	0	0	0	0	0	0	0	0	0	0	1.16545	2.05232
caa_locus_102817_iso_1_len_358_ver_4	Gene of unknown function	0	0	0	0	0	0	0	0	0	0	0	0	0	0	0	0	0	2.48685	0
caa_locus_10281_iso_2_len_451_ver_4	Aa1011	2218.69	430.427	11.7957	7.60287	28.6396	0	0	0	2.38048	0	0	0	2.79752	0	0	23.762	0	0	5.80372
caa_locus_102821_iso_1_len_291_ver_4	Gene of unknown function	0	0	10.7827	6.75553	0	3.64787	10.4103	5.76088	0	3.67568	0	0	0	0	0	0	0	3.25468	2.91875
caa_locus_102823_iso_1_len_299_ver_4	Gene of unknown function	0	0	0	0	0	0	0	7.14349	0	0	0	0	0	0	0	0	0	0	0
caa_locus_102838_iso_1_len_288_ver_4	Gene of unknown function	0	0	0	0	0	0	0	0	0	0	0	5.24333	0	0	12.6658	0	0	4.12538	3.76685
caa_locus_10283_iso_1_len_337_ver_4	Gene of unknown function	0	0	0	0	0	0	0	0	0	0	4.81733	2.93318	0	36.7801	2.62703	0	0	2.46163	0
caa_locus_102841_iso_1_len_470_ver_4	Gene of unknown function	0	0	0	0	0	1.79906	1.62989	3.38234	0	0	0	0	0	0	0	0	0	0	0
caa_locus_10284_iso_1_len_2378_ver_4	RNA binding protein	7.84187	28.1626	14.3051	11.4323	8.4624	9.00155	10.6732	12.8282	39.4188	9.42133	34.2462	9.98373	14.465	47.7513	16.1701	22.6787	20.8918	11.7506	7.12241
caa_locus_102852_iso_1_len_442_ver_4	Gene of unknown function	0	0	0	0	0	0	0	0	0	0	0	0	0	0	0	0	0	0	0
caa_locus_10285_iso_2_len_1107_ver_4	DNA-binding WRKY	20.341	13.7713	56.8631	21.6914	43.1377	12.7972	9.37228	16.2509	17.5492	14.8362	15.3992	34.4199	120.611	32.826	34.7281	13.0119	21.7593	24.5563	23.8008
caa_locus_10286_iso_1_len_2449_ver_4	Brg-1 associated factor	15.933	17.0592	13.8271	22.4113	18.303	16.6317	21.4149	22.6336	15.2282	13.2417	23.4424	12.579	22.4107	10.697	11.8825	12.4087	18.0153	16.083	15.0554
caa_locus_102871_iso_1_len_287_ver_4	Gene of unknown function	0	0	0	0	0	0	3.33325	4.19219	0	0	0	0	0	0	0	0	0	3.3158	3.24389
caa_locus_102879_iso_1_len_353_ver_4	LEC1 transcription factor	0	0	0	0	0	4.25584	0	0	0	0	0	0	2.77212	2.85749	0	0	0	0	0
caa_locus_10287_iso_2_len_416_ver_4	Monodehydroascorbate reductase	107.786	141.905	202.941	261.236	306.527	193.036	242.7	223.495	130.68	256.212	135.628	258.372	119.447	210.732	234.965	140.858	508.246	187.924	283.686
caa_locus_10288_iso_1_len_800_ver_4	Long cell-linked locus protein	5.75917	3.14521	31.5645	5.32144	0	30.0934	3.73394	4.0588	44.0067	25.8184	1.06646	4.44347	1.45271	8.7118	0.951664	2.43167	5.27623	13.133	45.1274
caa_locus_102891_iso_1_len_291_ver_4	Gene of unknown function	0	0	2.69568	0	0	0	0	6.17237	0	0	0	0	0	0	0	0	0	3.5259	0
caa_locus_102895_iso_1_len_328_ver_4	Gene of unknown function	0	0	0	0	0	0	0	3.5155	0	0	0	0	0	0	0	0	0	0	0
caa_locus_10289_iso_5_len_902_ver_4	Multidrug resistance pump	164.613	89.0973	7.42276	8.9574	51.9516	80.4971	42.6394	140.95	17.4502	145.391	20.5719	169.056	244.221	41.7235	205.27	18.774	106.579	201.658	85.6732
caa_locus_1028_iso_2_len_575_ver_4	Harpin inducing protein 1-like 18	119.59	25.1585	202.822	120.476	35.3311	56.0905	22.8029	8.55508	126.645	96.4335	63.081	49.8326	99.7828	41.0554	24.3987	66.2318	18.8981	45.2282	64.2449
caa_locus_102900_iso_1_len_291_ver_4	Gene of unknown function	0	0	0	0	0	0	6.84104	8.22983	0	4.46333	3.24362	0	0	0	0	0	4.66287	0	3.58179
caa_locus_102907_iso_1_len_489_ver_4	Gene of unknown function	0	0	4.26333	1.99083	0	2.47967	3.26607	4.9488	0	0	0	1.85886	0	0	0	0	0	1.84366	3.32987
caa_locus_10290_iso_2_len_782_ver_4	Conserved gene of unknown function	0	5.15344	3.33429	1.41283	3.30335	4.91947	5.56097	2.77466	0	0.965645	2.68423	1.98106	0	1.42632	2.02678	1.91645	5.00204	3.9902	2.43979
caa_locus_10291_iso_2_len_1266_ver_4	Conserved gene of unknown function	9.54875	8.79996	7.25406	1.34796	2.11703	2.52351	3.24885	2.7717	14.4554	22.7032	1.47623	40.1245	1.17972	14.3129	45.1659	7.5028	1.51582	26.317	28.4997
caa_locus_102925_iso_1_len_490_ver_4	Gene of unknown function	0	0	0	0	0	0	0	0	0	0	0	0	0	0	1.53308	0	0	2.54663	0
caa_locus_10292_iso_1_len_434_ver_4	Gene of unknown function	47.7915	78.9024	96.2979	107.567	44.6136	38.4799	74.4046	25.2999	215.884	78.1797	48.0975	63.5063	28.7103	130.363	20.0777	65.312	49.3875	85.3403	94.8455
caa_locus_102935_iso_1_len_306_ver_4	Gene of unknown function	0	0	0	0	0	0	0	0	0	0	0	0	3.03065	2.97819	0	0	0	0	0
caa_locus_10293_iso_1_len_1557_ver_4	ER Phosphatidate Phosphatase	31.3798	17.7173	52.4934	19.2057	22.9613	39.179	25.4606	24.8071	34.5542	22.4358	16.4219	18.3954	25.3651	14.2281	13.009	16.8608	20.1277	24.9232	20.5778
caa_locus_102941_iso_1_len_397_ver_4	Gene of unknown function	0	0	2.48107	0	0	0	0	2.76451	0	0	0	0	0	0	1.80995	0	0	2.00436	1.9609
caa_locus_102948_iso_1_len_971_ver_4	Gene of unknown function	0	0	0.739371	1.93346	0	2.3827	1.51106	1.89139	0	0.698666	0	0.860006	0	0	0.710994	0	0	1.31227	1.47639
caa_locus_10294_iso_8_len_2610_ver_4	Ufm1-specific protease	20.4554	13.0001	26.9747	33.025	13.7486	21.8186	27.258	23.9079	12.1027	19.343	21.7599	19.3575	11.2841	17.6047	21.5228	24.1348	18.1541	27.8728	25.3838
caa_locus_102956_iso_1_len_877_ver_4	Gene of unknown function	0	0	0	0	0	0.985787	4.17967	4.0032	0	1.41901	1.40247	0.873345	0	0	0	0	0.990061	1.17271	1.64921
caa_locus_102957_iso_1_len_294_ver_4	Gene of unknown function	0	0	0	0	0	0	0	0	0	0	0	0	0	0	0	0	0	0	0
caa_locus_10295_iso_2_len_989_ver_4	Gene of unknown function	52.3532	52.4734	47.2984	63.3922	56.7058	37.2868	44.6516	42.939	91.7057	33.4367	58.0785	37.1725	45.414	50.0126	20.8521	39.6021	26.7771	50.2361	39.8334
caa_locus_10296_iso_4_len_1685_ver_4	Phosphatidylglycerotransferase	12.1715	11.9652	15.5254	20.1394	14.9033	18.2541	13.3815	11.5566	17.6311	10.3442	8.89111	10.0557	6.89581	10.5903	11.4805	11.806	19.2238	15.0151	14.2786
caa_locus_102978_iso_1_len_362_ver_4	Gene of unknown function	0	0	0	0	0	0	2.2411	3.10047	0	0	0	0	0	0	0	0	0	0	0
caa_locus_10297_iso_1_len_763_ver_4	Ethylene response factor 10	0	0	21.0973	1.13902	0	10.1103	14.9884	26.9566	57.3112	2.14993	5.72082	8.34634	12.0417	18.1278	0	16.5265	0	0	8.02262
caa_locus_10298_iso_3_len_3911_ver_4	P-loop ATPase fused to an acetyltransferase (ISS)	22.8206	15.4111	25.3922	31.1522	19.0666	30.2235	28.3273	36.7693	14.4779	22.0498	25.1865	20.3425	7.82456	18.5475	23.2699	25.498	30.006	29.8495	36.4352
caa_locus_10299_iso_3_len_1541_ver_4	Vitellogenic carboxypeptidase	11.7094	12.6297	26.1578	21.1881	16.9883	14.677	37.1776	26.9646	34.5028	28.2729	59.4951	15.68	75.1039	28.9839	8.87591	30.7879	9.45923	11.0329	14.7578
caa_locus_1029_iso_8_len_1156_ver_4	Suppressor of actin	16.1642	7.30071	41.6169	39.0884	19.6366	23.9963	29.8261	24.923	9.95313	19.8511	39.877	31.1759	16.9604	29.2763	37.2322	32.232	19.5715	21.8668	23.3616
caa_locus_102_iso_3_len_989_ver_4	Caltractin	62.6185	68.8713	85.819	130.262	92.3535	79.3317	119.282	123.645	77.8763	70.2356	42.8473	80.5532	6.60847	53.3816	76.3223	88.0214	71.8795	111.729	90.8679
caa_locus_103002_iso_1_len_353_ver_4	Gene of unknown function	0	0	0	0	0	0	0	0	0	0	0	0	0	0	0	0	0	0	2.88927
caa_locus_103006_iso_1_len_1103_ver_4	Conserved gene of unknown function	23.4989	18.1363	18.2424	3.56572	6.09942	18.3857	27.1598	17.9629	2.18037	5.31527	3.89896	7.70131	4.71474	6.30147	7.4891	6.26409	1.40475	7.03519	6.82667
caa_locus_10300_iso_2_len_1682_ver_4	Cytochrome P450 CYP85A1	2.52818	6.13934	1.34523	2.45048	11.598	34.5089	35.3224	27.3212	4.29745	23.0656	23.1776	21.5884	5.422	3.3053	8.89085	14.9674	18.4282	4.502	14.9677
caa_locus_103012_iso_1_len_294_ver_4	Conserved gene of unknown function	0	0	2.26394	7.02693	0	0	6.60072	8.52348	0	0	0	0	0	0	2.65734	0	0	0	0
caa_locus_103013_iso_1_len_253_ver_4	Gene of unknown function	0	0	0	3.79152	0	0	0	5.98617	0	0	0	0	0	0	0	0	0	0	0
caa_locus_10301_iso_1_len_3534_ver_4	Endoplasmic reticulum-type calcium-transporting ATPase 4	5.04174	3.7171	0.395646	1.66017	1.06869	1.02952	1.11926	0.59357	3.29407	7.90378	1.81052	6.79	1.62569	4.9309	7.92594	2.41852	0.522214	4.09946	14.9273
caa_locus_103023_iso_1_len_365_ver_4	Gene of unknown function	0	0	0	0	0	0	4.6578	0	0	0	0	0	0	0	1.82635	0	0	2.02252	0
caa_locus_103025_iso_1_len_312_ver_4	Gene of unknown function	0	0	0	0	0	0	0	0	0	0	0	0	0	0	0	0	0	0	0
caa_locus_103026_iso_1_len_304_ver_4	Gene of unknown function	0	0	0	0	0	0	0	0	0	2.7248	0	3.04911	0	0	0	0	0	3.83839	5.25722
caa_locus_103028_iso_1_len_284_ver_4	Gene of unknown function	0	0	0	0	0	0	0	0	0	2.713	0	4.00741	0	0	5.0616	0	0	3.36316	0
caa_locus_103029_iso_1_len_333_ver_4	Conserved gene of unknown function	0	0	0	0	0	0	0	0	0	0	0	0	0	0	0	0	0	0	3.11238
caa_locus_10302_iso_8_len_1922_ver_4	Membralin	29.2076	15.0577	29.6124	45.2994	20.1764	49.2172	48.7221	41.8443	15.5887	46.7376	35.8408	39.0115	25.834	35.8643	37.3581	38.0251	24.991	28.7907	38.6664
caa_locus_103030_iso_1_len_286_ver_4	Gene of unknown function	0	0	0	0	0	0	0	0	0	0	0	0	0	0	0	0	0	0	0
caa_locus_103034_iso_1_len_432_ver_4	Gene of unknown function	0	0	0	0	0	3.75893	0	0	0	0	0	0	0	0	0	0	0	0	0
caa_locus_103036_iso_1_len_318_ver_4	Gene of unknown function	0	0	0	0	0	0	2.90976	4.02553	0	0	0	0	0	2.17825	2.39596	0	0	4.583	0
caa_locus_103038_iso_1_len_308_ver_4	Gene of unknown function	0	0	4.04549	0	0	9.47198	8.55067	4.57916	0	2.43475	0	0	0	0	0	0	0	2.51519	3.69096
caa_locus_103039_iso_1_len_371_ver_4	Gene of unknown function	0	0	0	0	0	0	0	3.90848	0	0	0	0	0	1.96849	1.78945	0	0	1.98166	0
caa_locus_10303_iso_1_len_1762_ver_4	Oxysterol-binding family protein	10.4244	7.94713	7.57721	4.28091	83.7289	19.0862	19.6537	13.8596	3.45578	6.34534	2.83548	8.39229	2.37425	3.96731	12.1218	16.8111	44.1011	28.3119	13.7467
caa_locus_10304_iso_4_len_2200_ver_4	Conserved gene of unknown function	18.8962	11.6791	30.4815	45.375	9.82329	28.1486	19.8853	18.9844	16.0408	16.0253	25.0293	16.8562	12.4681	12.6748	13.3242	12.2124	15.264	18.9633	19.8791
caa_locus_103058_iso_1_len_385_ver_4	Gene of unknown function	0	0	0	5.59153	0	0	0	0	0	0	0	0	0	0	0	0	0	0	10.9234
caa_locus_10305_iso_6_len_1628_ver_4	Serine/threonine-protein phosphatase PP2A-2 catalytic subunit	37.23	34.7942	24.649	22.2921	31.0503	34.4345	29.1568	29.2474	31.936	31.6395	77.1353	32.7633	35.065	31.2261	32.9004	29.4474	21.487	31.5486	29.4565
caa_locus_103064_iso_1_len_325_ver_4	Gene of unknown function	0	0	0	2.59401	0	3.15373	3.3429	0	0	0	0	0	0	0	0	0	3.7433	2.57932	2.06459
caa_locus_10306_iso_2_len_2099_ver_4	Cysteine-type endopeptidase	10.2069	11.9003	14.9294	14.5488	9.17366	19.9753	28.1443	27.648	7.88861	9.39704	7.09079	9.41988	6.77069	8.08394	9.97323	12.3344	10.279	12.178	10.7765
caa_locus_103076_iso_1_len_538_ver_4	Gene of unknown function	0	0	0	0	0	0	0	0	0	0	0	2.5694	0	0	3.55076	0	0	0	1.86139
caa_locus_10307_iso_2_len_454_ver_4	Gene of unknown function	10.2042	9.17667	43.9398	14.19	203.907	45.0959	26.1544	24.5521	18.7751	95.872	20.5594	94.1134	33.7676	18.4624	47.2723	21.1556	72.6471	30.5854	44.7693
caa_locus_103082_iso_1_len_370_ver_4	Gene of unknown function	0	0	0	2.2466	0	0	0	0	0	0	0	0	0	0	0	0	0	3.18137	3.89048
caa_locus_10308_iso_2_len_1539_ver_4	UPF0497 membrane protein	41.0374	9.28476	28.7244	27.4357	33.4744	72.2424	45.467	35.8394	12.7418	23.917	5.71741	34.4664	15.694	12.988	34.3912	6.59952	22.9403	35.7551	29.6345
caa_locus_103096_iso_1_len_309_ver_4	Gene of unknown function	0	0	0	0	0	0	2.74654	0	0	0	0	0	0	0	0	0	0	3.00538	0
caa_locus_10309_iso_1_len_1386_ver_4	Conserved gene of unknown function	9.24506	5.88053	7.68629	9.60321	4.26438	8.20547	6.24776	5.71697	22.778	6.55711	8.26184	5.23834	8.14579	3.2003	3.32167	11.6625	4.62733	7.17749	5.79301
caa_locus_1030_iso_3_len_2126_ver_4	Pyridoxine biosynthesis protein isoform A	11.705	60.6677	20.6195	16.1543	159.493	12.684	13.0117	11.9172	33.1308	5.77169	57.6699	11.5808	325.873	12.8693	16.16	29.873	97.7318	15.3681	5.52561
caa_locus_103100_iso_1_len_286_ver_4	Gene of unknown function	0	0	0	0	0	0	0	0	0	0	0	0	0	0	0	0	0	0	2.98759
caa_locus_10310_iso_6_len_1496_ver_4	Carbonic anhydrase	11.5669	40.0433	3.12751	13.0628	20.9852	40.3587	60.731	37.6766	38.9396	9.41538	8.01872	7.94013	4.1534	11.4372	7.32544	20.5811	21.8551	28.8896	17.0875
caa_locus_103115_iso_1_len_525_ver_4	Pectinesterase-1	0	0	0	0	0	0	20.322	9.89952	0	0	0	0	0	0	0	0	0	0	0
caa_locus_10311_iso_9_len_1437_ver_4	CYP72A54	2.61988	5.75242	373.167	1522.29	58.6381	30.3742	199.456	117.071	49.3164	21.8195	30.1066	37.0972	53.0299	27.2571	5.45895	143.461	185.485	10.9247	170.878
caa_locus_103128_iso_1_len_375_ver_4	Gene of unknown function	0	0	0	2.65639	0	0	0	5.04316	0	0	0	0	0	0	0	0	0	0	0
caa_locus_10312_iso_3_len_1641_ver_4	Desacetoxyvindoline 4-hydroxylase	25.24	44.4508	42.9809	30.2032	19.8598	7.82999	12.4392	10.8269	28.5784	27.0867	97.1128	29.9852	37.0176	9.97185	54.8426	38.2955	11.0695	28.3197	28.8446
caa_locus_103137_iso_1_len_824_ver_4	Gene of unknown function	0	0	1.40312	3.63096	0	3.48298	7.57313	4.76233	0	2.35489	0	1.02857	0	1.20472	1.98415	3.62517	2.69824	2.98201	3.76183
caa_locus_10313_iso_1_len_370_ver_4	Conserved gene of unknown function	16.7766	0	3.299	24.2633	19.4061	5.34856	2.61664	0	27.5902	14.2433	23.3037	25.114	48.9327	4.48896	20.2891	5.25142	26.8587	37.3811	11.866
caa_locus_10314_iso_1_len_539_ver_4	Topoisomerase I	36.3987	39.1202	40.0584	57.5485	56.6759	27.0672	43.168	49.5436	18.9138	25.4847	27.2464	36.6484	4.83861	66.0651	77.6057	54.4701	29.8423	54.1723	41.977
caa_locus_10315_iso_8_len_1355_ver_4	Troponin C, skeletal muscle	14.2858	21.7032	28.2675	33.2571	71.312	24.2234	37.1845	37.6413	24.3101	21.8375	14.6158	16.4785	18.6618	24.4794	15.3093	36.4634	31.539	17.4591	17.9345
caa_locus_103160_iso_1_len_1345_ver_4	AP2/ERF domain-containing transcription factor	0	0	0	0	0	61.9069	0	0	0	0	0	0	0	0	0	1.95105	0	0	0
caa_locus_103168_iso_1_len_398_ver_4	Gene of unknown function	0	0	1.71249	3.44502	0	6.84087	6.6728	9.75863	0	1.5302	2.60691	0	0	3.13578	3.60834	0	2.72218	3.63262	4.12395
caa_locus_10316_iso_1_len_1781_ver_4	Protein phosphatase 2c	21.7448	6.48163	43.1458	29.1227	19.2512	48.3206	28.6987	26.3644	20.241	41.3864	13.03	28.8817	15.2814	43.3726	17.2486	15.9779	12.0669	22.756	30.4929
caa_locus_103171_iso_2_len_595_ver_4	Gene of unknown function	0	0	1.6054	1.34556	0	1.51936	3.34488	8.22667	0	0	0	0	0	0	0	0	0	2.82415	4.97324
caa_locus_103175_iso_1_len_709_ver_4	Gene of unknown function	0	0	0	0	0	2.24387	0	0	0	0	0	0	0	2.00879	2.0087	0	0	2.50251	1.45081
caa_locus_10317_iso_10_len_3088_ver_4	Signal recognition particle 68 kDa protein	6.74103	3.2344	13.0143	11.4788	4.74206	14.0773	16.3822	16.1463	5.12143	9.26238	6.04848	8.91163	2.72939	7.21236	10.1392	8.36659	8.34489	11.6578	15.5888
caa_locus_10318_iso_3_len_2337_ver_4	Conserved gene of unknown function	10.4291	3.243	17.5379	25.2056	13.4113	21.6523	28.0079	25.0953	8.20902	15.5587	17.6355	16.2386	3.79052	12.1424	21.7472	16.4543	10.0603	15.0064	17.3271
caa_locus_103191_iso_1_len_431_ver_4	Gene of unknown function	0	0	0	0	0	0	0	2.50122	0	0	2.16877	0	0	1.78653	0	0	2.63184	0	0
caa_locus_103196_iso_1_len_554_ver_4	Gene of unknown function	0	0	0	0	0	13.5229	8.87477	8.18525	0	0	0	0	0	0	0	0	0	0	0
caa_locus_103199_iso_1_len_447_ver_4	Gene of unknown function	0	0	4.0259	2.37606	0	0	0	0	0	0	0	2.06817	0	1.85239	2.56472	0	0	1.73568	0
caa_locus_10319_iso_1_len_1335_ver_4	3'-5' exonuclease	51.9934	18.3331	57.8835	82.1001	39.9367	97.175	45.6055	47.5147	70.3861	103.78	102.203	111.952	72.0396	43.3287	54.8327	65.7591	23.27	58.9487	68.7204
caa_locus_1031_iso_8_len_1354_ver_4	Conserved gene of unknown function	25.2511	149.117	34.1672	20.8729	72.0681	23.8094	24.2039	22.0444	215.526	17.0474	166.838	26.0794	85.1972	61.4124	42.4344	136.17	110.67	37.8882	12.5054
caa_locus_103201_iso_1_len_364_ver_4	Retrotransposon protein, unclassified	0	0	1.72167	1.92296	0	0	4.89642	8.31355	0	0	2.66983	0	0	0	0	0	0	0	0
caa_locus_103208_iso_1_len_330_ver_4	Gene of unknown function	0	0	5.38317	10.2008	0	3.71056	8.32009	7.67367	0	4.45102	6.59874	5.47888	0	6.43605	6.64335	0	0	2.29904	4.04853
caa_locus_10320_iso_1_len_3859_ver_4	Lrr receptor protein kinase	4.74151	4.28308	15.4316	16.3108	0.771554	3.4926	4.65533	4.10491	2.39476	11.4398	3.23574	13.4701	2.76786	3.22968	11.2472	4.24007	2.19592	7.09063	14.2236
caa_locus_10321_iso_2_len_1005_ver_4	Gene of unknown function	0	0	11.4871	1.47706	0	4.93147	2.01049	2.01414	4.33779	5.87477	14.8938	6.47814	1.58596	8.10655	2.74011	6.75928	0	2.02296	1.60801
caa_locus_10322_iso_4_len_1879_ver_4	Flavonol synthase/flavanone 3-hydroxylase	8.16933	5.09269	26.9605	44.1248	4.72455	108.015	3.4328	3.8092	15.8606	70.735	150.6	123.047	3.46686	222.697	109.474	13.3182	2.40247	9.78206	37.6098
caa_locus_103233_iso_1_len_415_ver_4	Gene of unknown function	0	0	0	0	0	0	0	0	0	0	0	0	0	0	0	0	0	0	0
caa_locus_10323_iso_8_len_2276_ver_4	ATP binding protein	11.9699	14.6137	11.4639	19.2752	21.8732	23.726	45.4913	98.5799	5.37975	13.9198	4.82669	11.0513	8.49352	11.2236	13.7815	26.0197	11.4878	23.1733	15.846
caa_locus_103241_iso_1_len_370_ver_4	Gene of unknown function	0	0	4.12376	3.3699	0	0	2.61664	7.84336	0	0	0	0	0	0	0	0	0	0	0
caa_locus_103245_iso_1_len_331_ver_4	Gene of unknown function	0	0	0	0	0	0	0	0	0	0	0	0	0	0	0	0	0	0	0
caa_locus_103248_iso_1_len_304_ver_4	Gene of unknown function	0	0	0	0	0	0	0	0	0	0	0	0	0	0	0	0	0	0	0
caa_locus_10324_iso_3_len_3855_ver_4	Conserved gene of unknown function	1.98839	1.1664	2.13412	3.66452	0.610739	6.15516	10.2508	10.2495	0	3.4657	1.5265	2.74509	0	1.53221	2.5512	7.75088	2.53274	5.38587	6.29698
caa_locus_103251_iso_1_len_352_ver_4	Gene of unknown function	0	0	0	0	0	0	0	0	0	0	0	0	0	0	0	0	0	0	0
caa_locus_103259_iso_1_len_299_ver_4	Gene of unknown function	0	0	0	0	0	0	0	0	0	0	0	0	0	3.30707	0	0	0	0	0
caa_locus_10325_iso_5_len_2431_ver_4	Protein phosphatase-2c	25.9191	29.1478	48.3529	36.546	32.829	24.3488	29.3281	20.8743	51.1355	52.042	44.7942	38.1443	33.142	28.232	25.1867	25.1228	35.0793	25.0703	23.6472
caa_locus_103260_iso_1_len_414_ver_4	Gene of unknown function	0	0	0	0	0	0	0	0	0	0	0	0	0	0	0	0	0	0	0
caa_locus_103262_iso_1_len_295_ver_4	Gene of unknown function	0	0	0	0	0	0	0	0	0	0	0	0	0	0	0	0	0	0	2.60539
caa_locus_103263_iso_1_len_420_ver_4	Gene of unknown function	0	0	0	0	0	0	0	0	0	0	0	0	0	0	0	0	0	0	2.66261
caa_locus_103266_iso_1_len_582_ver_4	Gene of unknown function	0	0	0	0	0	0	0	2.1093	0	0	0	1.3805	0	1.15087	1.25544	0	0	2.20128	0
caa_locus_10326_iso_4_len_1971_ver_4	Conserved gene of unknown function	16.3221	9.45285	21.9247	26.1491	17.54	20.2382	23.0003	24.3828	29.3785	24.1167	50.7956	24.2884	24.5737	22.8903	24.2621	21.6341	17.9067	18.3361	24.0393
caa_locus_103270_iso_1_len_580_ver_4	Conserved gene of unknown function	0	0	0	0	0	0	0	0	0	0	0	0	0	0	2.73086	0	2.71386	1.86104	3.0724
caa_locus_10327_iso_9_len_2045_ver_4	Conserved gene of unknown function	15.5996	26.4764	32.7276	32.1687	22.3895	31.6876	32.2228	35.3369	29.9602	31.7095	12.3917	28.2867	10.0597	19.7119	30.2271	28.081	31.0952	28.1885	34.8805
caa_locus_10328_iso_1_len_2580_ver_4	Zinc finger protein	12.0328	8.89505	13.9864	15.5359	10.5677	14.2144	11.2037	9.3712	15.8288	20.0292	9.32495	14.9438	11.5034	9.96814	14.8455	11.6554	9.66158	16.6279	16.0835
caa_locus_103295_iso_1_len_1672_ver_4	UNE1	4.03986	2.50043	10.3623	0	0.838049	3.17031	7.35104	11.2874	0	2.567	0	3.99361	0	3.25947	2.56089	0.86553	0.633193	3.7199	4.07161
caa_locus_10329_iso_8_len_2892_ver_4	Conserved gene of unknown function	7.46059	16.3538	10.181	18.6997	37.3681	9.83163	8.88679	7.35136	16.6877	3.65938	29.4485	5.12658	10.6539	8.58159	8.39259	15.9598	48.4993	13.5547	6.53843
caa_locus_1032_iso_3_len_464_ver_4	Copper transporter	238.815	363.066	146.936	26.1567	567.446	21.109	35.5818	51.5156	128.403	16.0693	114.965	80.5591	362.553	23.0314	144.995	33.511	567.817	326.119	101.871
caa_locus_10330_iso_2_len_5475_ver_4	DNA-directed RNA polymerase I largest subunit	5.85573	3.05527	13.1402	11.3208	5.10893	11.813	11.8069	13.1932	2.22657	4.70468	8.83579	4.99906	0.950325	5.53044	6.00251	5.72154	8.14944	7.86773	10.3943
caa_locus_103313_iso_1_len_293_ver_4	Cc-nbs-lrr resistance protein	0	0	0	0	0	0	0	0	0	0	0	0	0	0	0	0	0	0	0
caa_locus_103316_iso_1_len_340_ver_4	Gene of unknown function	0	0	0	0	0	7.73731	0	4.02828	0	0	0	0	0	0	0	0	0	0	0
caa_locus_10331_iso_1_len_322_ver_4	Conserved gene of unknown function	0	0	0	0	0	0	0	0	10.4943	0	0	0	0	0	0	0	0	0	0
caa_locus_103320_iso_1_len_446_ver_4	Gene of unknown function	0	0	0	0	0	2.55351	2.25556	0	0	0	0	0	0	0	0	0	0	0	2.01217
caa_locus_10332_iso_1_len_675_ver_4	Conserved gene of unknown function	0	20.2962	0	0	0	6.58558	22.2305	7.13161	8.66083	0	6.09002	0	0	0	0	11.2201	0	1.66479	0
caa_locus_103336_iso_1_len_422_ver_4	Receptor protein kinase	0	0	0	11.4785	0	0	0	0	0	0	0	0	0	0	0	0	0	0	4.13643
caa_locus_10333_iso_4_len_2223_ver_4	Ankyrin repeat-containing protein	7.27752	6.38354	14.0837	6.03472	1.81859	9.61397	5.13587	8.10249	13.7811	7.6618	3.40633	12.1071	3.82801	8.18633	13.3794	31.985	3.06048	24.8677	14.2809
caa_locus_103347_iso_1_len_332_ver_4	R2r3-myb transcription factor	0	0	0	6.83931	0	0	0	0	0	7.50808	0	3.80548	0	0	0	0	0	3.42182	8.25746
caa_locus_103349_iso_1_len_350_ver_4	Gene of unknown function	0	0	0	0	0	0	0	0	0	0	0	0	0	0	0	0	0	3.62515	3.1293
caa_locus_10334_iso_1_len_2414_ver_4	AP2 domain-containing transcription factor	3.50121	4.85896	49.9652	8.57932	0	9.74261	0.937815	1.56455	6.44316	16.7997	5.92571	17.1428	0.811281	3.31615	8.92594	40.8656	0.308865	5.28189	11.0729
caa_locus_103351_iso_1_len_425_ver_4	Conserved gene of unknown function	0	0	0	0	1.7554	0	3.12605	3.05277	0	0	0	0	0	0	1.36274	4.10966	0	3.01822	1.96851
caa_locus_10335_iso_1_len_592_ver_4	Zinc finger family protein	0	5.18115	0	0	0	0	0	0	3.98478	3.40958	0	8.25851	0	1.33386	1.2312	0	0	1.47707	4.44626
caa_locus_10336_iso_2_len_2034_ver_4	HDA6 (HISTONE DEACETYLASE 6); histone deacetylase	17.7069	24.7545	34.2757	15.0403	20.2126	26.4132	19.0997	25.3302	20.284	16.6559	12.4254	21.0031	25.8286	14.2635	24.9193	14.8614	14.3811	15.975	17.685
caa_locus_103371_iso_1_len_437_ver_4	Gene of unknown function	0	0	0	0	0	3.92522	3.02271	3.44383	0	1.56951	0	0	0	0	3.07461	0	0	0	0
caa_locus_10337_iso_1_len_526_ver_4	Cu2+ plastocyanin	7.97023	0	0	4.90964	0	0	3.5699	0	24.4215	74.1154	1.71295	39.8746	0	1.41104	2.11647	5.30096	0	17.3181	33.2481
caa_locus_103380_iso_1_len_394_ver_4	Gene of unknown function	0	0	2.3093	2.30651	0	2.72108	3.63059	3.06947	0	0	0	0	0	0	0	0	3.16201	3.86238	4.13849
caa_locus_103384_iso_1_len_369_ver_4	Gene of unknown function	0	0	0	2.92929	0	0	3.28189	7.26457	0	0	0	0	0	0	0	0	0	0	0
caa_locus_10338_iso_3_len_759_ver_4	Conserved gene of unknown function	44.7147	21.8913	30.2359	21.41	99.5941	46.0778	51.588	39.8684	20.0111	30.0059	19.5423	27.8449	143.627	18.6677	43.3173	21.1369	48.6404	59.594	38.1653
caa_locus_103394_iso_1_len_281_ver_4	Gene of unknown function	0	0	0	0	0	0	3.11806	0	0	0	0	0	0	0	0	0	0	0	0
caa_locus_1033_iso_6_len_2035_ver_4	Signalosome subunit	19.352	26.1271	23.5257	24.1999	21.6095	26.4804	23.4345	27.5941	38.3048	25.8863	29.7555	27.6084	14.9514	27.9434	29.6766	17.8954	23.1455	26.6215	27.7472
caa_locus_103409_iso_1_len_335_ver_4	Gene of unknown function	0	0	0	0	0	0	0	3.76333	0	0	0	0	0	0	0	0	0	0	0
caa_locus_10340_iso_2_len_860_ver_4	Aquaporin TIP3	37.9792	38.7928	19.123	11.1492	5.56735	21.1493	68.9781	98.3821	51.6086	55.1609	2.41786	27.4808	2.1469	233.289	30.4952	91.8027	2.48271	14.9759	133.545
caa_locus_10341_iso_4_len_1987_ver_4	Conserved gene of unknown function	1.63139	33.4307	0	1.77795	0	7.28276	26.8567	17.3173	24.2539	15.2484	2.9435	0	0	5.22325	0	11.5976	0	2.73818	6.29065
caa_locus_103422_iso_1_len_285_ver_4	Gene of unknown function	0	0	3.31215	0	0	0	0	0	0	0	0	0	0	0	0	0	0	0	4.0933
caa_locus_103425_iso_1_len_312_ver_4	Gene of unknown function	0	0	0	0	0	0	0	0	0	0	0	0	0	0	0	0	0	0	0
caa_locus_103429_iso_2_len_427_ver_4	Gene of unknown function	0	0	0	0	0	0	2.19412	6.82983	0	0	0	0	0	0	0	0	0	2.00075	1.79425
caa_locus_103431_iso_1_len_330_ver_4	Gene of unknown function	0	0	0	0	0	0	6.3031	0	0	0	0	0	0	0	0	0	0	0	0
caa_locus_103433_iso_1_len_443_ver_4	Gene of unknown function	0	0	0	0	0	0	0	0	0	0	0	0	0	0	2.30447	0	0	0	0
caa_locus_103439_iso_1_len_578_ver_4	Gene of unknown function	0	0	1.40086	0	0	0	0	0	0	1.69563	0	0	15.3457	0	0	0	0	0	0
caa_locus_10343_iso_3_len_2205_ver_4	UBX domain-containing protein	13.7726	13.4278	16.53	22.983	23.3003	23.1421	29.6822	27.4879	13.9396	15.9075	15.4249	17.7052	9.66736	14.3161	14.49	19.8725	22.4522	22.3159	19.8055
caa_locus_103440_iso_1_len_395_ver_4	Conserved gene of unknown function	0	0	0	0	0	0	0	3.33808	0	0	0	0	0	0	0	0	0	1.8335	0
caa_locus_103444_iso_1_len_320_ver_4	Gene of unknown function	0	0	2.66228	0	0	0	0	0	0	0	0	0	0	0	0	0	0	2.3925	2.34061
caa_locus_103445_iso_1_len_414_ver_4	Metallothionein	0	0	0	0	0	72.6397	0	0	0	0	0	0	0	0	0	28.8648	0	0	0
caa_locus_10344_iso_7_len_2499_ver_4	CRAL/TRIO domain containing protein	17.6978	4.69141	16.6944	14.4234	9.3	20.1732	17.7262	19.7735	6.66142	15.647	10.333	14.373	13.9172	9.86276	15.5605	13.9902	9.14979	18.3726	19.8262
caa_locus_103451_iso_1_len_297_ver_4	Gene of unknown function	0	0	0	0	0	0	0	0	0	0	0	0	0	0	0	0	0	0	2.84022
caa_locus_103459_iso_1_len_321_ver_4	Gene of unknown function	0	0	0	0	0	0	0	0	0	0	0	0	0	0	0	0	0	0	0
caa_locus_10345_iso_1_len_5212_ver_4	Pattern formation protein	20.1634	12.0508	17.7011	18.6017	11.5852	28.5791	25.4632	22.3495	9.0827	21.534	14.5897	20.3919	25.1658	9.64094	20.2843	16.3521	16.4017	21.7758	18.7485
caa_locus_103460_iso_1_len_334_ver_4	Gene of unknown function	0	0	0	0	0	3.04456	3.22719	0	0	0	0	0	0	0	0	0	0	0	0
caa_locus_10346_iso_2_len_3187_ver_4	Sec15	32.0248	12.2257	34.2001	27.0771	16.4026	17.9016	26.4561	25.5575	12.3676	28.9898	20.0555	25.5242	50.1867	18.3709	28.1867	19.5179	33.2699	32.0462	23.4533
caa_locus_103475_iso_1_len_290_ver_4	Gene of unknown function	0	0	0	0	0	0	3.58576	0	0	0	0	0	0	0	0	0	0	0	4.26511
caa_locus_103479_iso_1_len_309_ver_4	Gene of unknown function	0	0	0	0	0	0	3.0212	0	0	0	0	0	0	0	0	0	0	0	0
caa_locus_10347_iso_5_len_1173_ver_4	Conserved gene of unknown function	5.42364	10.1955	14.7571	13.1103	17.0305	12.6049	12.8618	12.5125	16.7403	12.2863	14.7946	12.1243	11.5799	8.80179	7.30224	7.39942	20.7156	9.15766	11.0548
caa_locus_103483_iso_1_len_296_ver_4	Gene of unknown function	0	0	0	0	0	0	0	0	0	0	0	0	0	0	0	0	0	0	2.59365
caa_locus_103489_iso_1_len_304_ver_4	Gene of unknown function	0	0	0	0	0	0	0	0	0	0	0	0	0	0	0	0	4.39931	0	2.50344
caa_locus_10348_iso_3_len_1958_ver_4	Chaperone protein DNAj	13.8847	25.2945	14.9072	11.3385	11.0232	24.1594	20.2813	23.4135	13.7665	9.67695	14.6078	8.3009	5.03821	11.3126	13.8791	27.3004	14.2324	15.4011	14.0586
caa_locus_103493_iso_1_len_414_ver_4	Gene of unknown function	0	0	0	0	0	0	0	0	0	0	0	0	5.37673	0	0	0	0	0	0
caa_locus_103494_iso_1_len_376_ver_4	Gene of unknown function	0	0	0	0	0	0	0	0	0	0	0	0	0	2.11189	10.031	0	0	8.18519	0
caa_locus_103499_iso_1_len_290_ver_4	Gene of unknown function	0	0	0	0	0	0	0	4.54736	0	0	0	0	0	0	0	0	0	0	0
caa_locus_10349_iso_6_len_1607_ver_4	Transcription factor Homeobox	30.5382	8.27073	1.45341	3.64711	45.2921	10.224	8.37848	12.0573	3.1027	101.979	3.39765	78.5927	26.6934	15.5322	83.031	40.3935	33.9921	49.7564	60.1707
caa_locus_1034_iso_8_len_2157_ver_4	BRI1-KD interacting protein 130	105.162	78.6399	119.217	54.4869	65.1886	94.1316	86.9156	89.6366	146.055	158.967	169.124	150.191	124.082	118.852	121.96	131.877	90.1435	136.274	104.322
caa_locus_103503_iso_1_len_536_ver_4	Gene of unknown function	0	0	0	2.70666	0	0	0	0	0	3.82287	0	1.51796	0	0	0	0	0	0	5.23446
caa_locus_103507_iso_1_len_307_ver_4	Gene of unknown function	0	0	9.1357	6.6361	3.51981	0	0	0	0	0	0	0	0	0	2.96527	0	4.03248	4.79937	3.45969
caa_locus_103517_iso_1_len_351_ver_4	Gene of unknown function	0	0	0	0	0	0	0	0	0	0	0	0	0	0	0	0	0	0	0
caa_locus_10351_iso_4_len_1622_ver_4	Conserved gene of unknown function	20.9757	12.8377	10.2266	8.20952	28.6522	38.6078	36.8583	49.3768	19.4214	13.0655	6.09289	11.3258	9.40206	10.3346	12.9434	15.5389	20.3097	20.0367	15.6966
caa_locus_103526_iso_1_len_398_ver_4	Gene of unknown function	0	0	0	0	0	0	2.39051	2.75598	0	0	0	0	0	0	0	0	0	1.99818	1.77713
caa_locus_10352_iso_2_len_386_ver_4	Ubiquitin-conjugating enzyme E2-17 kDa	122.86	90.3235	178.575	137.124	208.799	97.1723	87.5064	40.6401	195.021	152.111	99.4887	156.443	117.185	169.839	97.4358	84.6188	174.2	177.132	117.373
caa_locus_10353_iso_7_len_1350_ver_4	Fiber protein Fb2	13.7796	4.02716	13.9751	17.894	21.2252	16.3156	11.4823	17.4249	9.28387	10.6266	11.584	15.2241	16.5859	15.8698	13.1201	9.71775	8.43957	13.7452	13.8081
caa_locus_103547_iso_1_len_464_ver_4	Gene of unknown function	0	0	1.61114	0	0	0	1.98596	3.89229	0	0	0	0	0	0	0	0	0	0	1.77166
caa_locus_10354_iso_4_len_1310_ver_4	U3 small nucleolar ribonucleoprotein protein imp4	22.8566	14.7273	30.6218	30.7622	24.5283	33.7513	24.3345	32.2931	20.766	37.8899	23.5191	32.4548	37.8861	29.8427	36.2482	32.306	32.7457	30.2372	38.619
caa_locus_10355_iso_1_len_456_ver_4	Gene of unknown function	0	0	3.1192	2.32539	3.90348	0	3.37925	0	32.6556	0	18.0573	0	1.8406	0	0	16.5671	1.892	4.00586	0
caa_locus_103562_iso_1_len_283_ver_4	Gene of unknown function	0	0	0	0	0	0	0	0	0	0	0	0	0	0	0	0	3.80392	0	0
caa_locus_103567_iso_1_len_297_ver_4	Gene of unknown function	0	0	0	0	0	0	0	4.40462	0	0	0	0	0	0	0	0	0	0	3.09842
caa_locus_103568_iso_1_len_363_ver_4	Gene of unknown function	0	0	0	0	0	0	2.45668	4.94359	0	0	0	0	0	0	0	0	0	0	0
caa_locus_10356_iso_1_len_533_ver_4	Protein AFR	0	0	0	0	0	3.7941	5.34349	0	5.08354	10.1782	1.53348	1.68067	2.60411	0	0	3.7731	0	0	2.38345
caa_locus_103576_iso_1_len_332_ver_4	Gene of unknown function	0	0	2.78976	3.54631	0	3.98862	0	0	0	0	0	0	0	2.26606	0	0	3.92187	0	2.45492
caa_locus_103579_iso_1_len_359_ver_4	Retrotransposon protein, unclassified	0	0	0	0	0	0	0	0	0	0	0	0	0	0	0	0	0	2.27161	2.02032
caa_locus_10357_iso_3_len_5124_ver_4	Conserved gene of unknown function	8.6022	8.50314	9.64452	12.6386	12.2743	12.0774	13.1645	15.0174	10.7914	8.08391	6.98294	8.71058	6.97591	10.4114	12.2365	12.485	14.2688	14.5155	13.6536
caa_locus_103580_iso_1_len_408_ver_4	Rock-N-rollers	0	0	0	0	0	2.37002	0	0	0	0	0	0	0	0	0	0	0	0	0
caa_locus_103584_iso_1_len_322_ver_4	Gene of unknown function	0	0	0	0	0	0	0	0	0	0	0	0	0	0	0	0	0	0	0
caa_locus_10358_iso_1_len_310_ver_4	Ribosomal protein L37	101.671	195.088	166.165	88.3388	106.681	89.8921	73.5689	87.0235	340.343	126.741	90.0709	207.417	51.5416	118.009	120.031	94.7268	62.1682	153.872	144.924
caa_locus_103597_iso_1_len_399_ver_4	Gene of unknown function	0	0	0	0	1.88045	0	2.18456	0	0	0	0	2.80518	0	1.63536	3.92469	0	0	2.8975	3.54333
caa_locus_103598_iso_1_len_384_ver_4	Gene of unknown function	0	0	0	0	0	6.89447	0	0	0	0	0	0	0	0	0	0	0	0	0
caa_locus_10359_iso_5_len_1734_ver_4	Coiled-coil domain-containing protein	27.2476	35.2882	29.464	38.3201	66.1734	29.4699	44.7529	57.5567	37.1411	24.1964	25.7801	31.0091	20.3733	32.0176	47.576	41.1005	40.2299	40.8442	29.4832
caa_locus_1035_iso_6_len_2868_ver_4	MdTCP2A protein	5.10233	55.7677	6.89369	12.3723	34.7298	8.30118	16.6326	13.1032	55.6645	18.5356	61.1915	3.84031	53.828	3.6143	2.72011	28.4041	28.9977	6.29841	17.4138
caa_locus_103603_iso_3_len_3171_ver_4	NBS-LRR type resistance protein	0	0	4.69293	84.8126	0	0	0	0	0	50.6264	0	13.1111	0	0	0	3.55463	0	0.399084	46.0893
caa_locus_10360_iso_1_len_2081_ver_4	Catalytic/ pyridoxal phosphate binding	18.1388	9.29797	20.0696	14.5292	9.48888	18.3008	11.3201	12.8134	13.5041	21.1768	24.865	18.834	36.3291	8.34182	12.1017	8.91798	10.5153	19.2372	13.7134
caa_locus_103619_iso_1_len_339_ver_4	Gene of unknown function	0	0	0	0	0	2.98712	0	0	0	0	0	0	0	0	0	0	0	0	0
caa_locus_10361_iso_2_len_949_ver_4	Neighbor of COX4	22.2317	24.4873	20.0644	21.7795	14.3273	15.2889	18.7361	10.9193	49.949	66.4794	66.0427	42.7991	20.4103	31.0392	23.2631	22.7882	14.9505	32.69	43.6943
caa_locus_10362_iso_9_len_2250_ver_4	Malate dehydrogenase	14.7082	11.6323	25.7447	60.1564	2.0596	15.6789	15.513	8.94578	30.767	22.962	11.6772	28.4579	1.64792	12.408	16.5107	51.4417	2.19215	12.9558	25.6142
caa_locus_103630_iso_1_len_295_ver_4	Gene of unknown function	0	0	3.71612	0	0	0	0	0	0	0	0	0	0	0	0	0	0	0	3.387
caa_locus_103636_iso_1_len_494_ver_4	Gene of unknown function	0	0	0	0	0	1.88473	0	0	0	0	0	0	0	0	0	0	1.72082	0	2.05639
caa_locus_103638_iso_1_len_430_ver_4	Conserved gene of unknown function	0	0	0	0	0	0	0	0	0	0	0	0	0	0	0	0	0	2.31454	2.10261
caa_locus_10363_iso_5_len_2026_ver_4	Chloroplast-targeted copper chaperone	41.1188	113.568	24.5948	8.98089	10.6124	61.3966	108.124	99.9064	48.7799	38.9355	15.9019	69.2674	1.2607	17.426	44.8426	161.65	8.55297	83.7302	49.6737
caa_locus_10364_iso_1_len_2756_ver_4	Conserved gene of unknown function	6.75288	6.90376	2.44335	2.10761	1.41206	4.60431	3.80235	4.12842	4.68463	7.20129	6.6135	3.76535	0	2.6753	2.02124	6.38289	2.07499	8.1195	5.77508
caa_locus_103655_iso_1_len_428_ver_4	Conserved gene of unknown function	0	0	0	0	0	0	0	2.77466	0	0	0	0	0	0	0	0	0	0	3.57836
caa_locus_10365_iso_4_len_1620_ver_4	Esterase/lipase superfamily protein	36.3146	29.4698	92.6488	73.4867	33.7555	161.492	54.2318	105.87	38.3125	47.0599	81.9052	41.8237	119.292	39.0197	30.0111	66.7057	38.1474	28.514	31.3221
caa_locus_103664_iso_1_len_380_ver_4	Gene of unknown function	0	0	0	0	0	0	0	0	0	0	0	0	0	0	0	0	0	2.50039	0
caa_locus_103665_iso_1_len_314_ver_4	AC1147	30.6356	143.694	0	0	3.18668	0	0	0	0	0	0	0	18.1637	0	0	0	0	0	0
caa_locus_103675_iso_1_len_319_ver_4	Gene of unknown function	0	0	0	0	0	0	0	0	0	0	0	0	0	0	0	0	0	0	0
caa_locus_10367_iso_1_len_679_ver_4	Thioredoxin H	146.671	18.3027	3.65192	2.22361	112.904	11.6448	14.7224	21.1058	6.82352	4.33184	1.16341	59.4653	38.5839	27.3214	91.2719	5.12847	32.1352	178.609	19.4151
caa_locus_103684_iso_1_len_401_ver_4	Gene of unknown function	0	0	0	0	6.91973	0	3.1581	0	0	0	0	0	5.8055	1.95043	0	0	6.40966	0	0
caa_locus_103687_iso_1_len_430_ver_4	Gene of unknown function	0	0	2.44926	3.81241	0	2.22356	5.62038	3.51155	0	0	0	0	0	0	0	0	2.63923	3.47181	3.71999
caa_locus_103688_iso_1_len_371_ver_4	Gene of unknown function	0	0	0	2.46392	2.85136	0	2.17319	0	0	0	0	0	0	0	0	0	0	2.17983	2.32643
caa_locus_103689_iso_1_len_435_ver_4	Benzoate carboxyl methyltransferase	0	0	79.1267	0	10.2698	3.50842	0	0	0	0	0	0	9.73837	0	0	0	0	4.07586	0
caa_locus_10368_iso_7_len_2696_ver_4	Acyl-peptide hydrolase	26.5155	12.6707	27.4435	47.8378	35.401	51.3233	32.9119	34.2258	14.0332	39.5465	23.3548	31.9622	19.656	17.4732	29.026	30.9927	26.2691	30.1235	37.3539
caa_locus_103693_iso_1_len_295_ver_4	Gene of unknown function	0	0	0	0	0	0	5.25696	6.4647	0	0	0	0	0	0	0	0	0	0	0
caa_locus_103699_iso_1_len_317_ver_4	Gene of unknown function	0	0	0	3.73427	0	0	0	0	0	0	0	0	0	0	0	0	0	3.14864	0
caa_locus_10369_iso_4_len_2866_ver_4	Ribosome biogenesis protein tsr1	28.299	32.0721	38.1867	43.8467	17.0379	36.8008	33.4277	40.4892	45.9328	34.1798	25.6891	34.0601	10.4761	36.9875	30.1711	32.4635	30.7529	36.8268	49.0618
caa_locus_1036_iso_9_len_2111_ver_4	Copine	87.6272	35.4945	83.5389	63.8749	49.0376	66.7618	70.9917	74.0168	95.427	73.1809	113.199	81.0774	76.9038	84.5374	83.7114	60.5977	44.9542	83.7177	76.0935
caa_locus_103701_iso_1_len_340_ver_4	Gene of unknown function	0	0	0	0	0	0	3.15439	4.36398	0	0	0	0	0	0	0	0	0	0	0
caa_locus_103702_iso_1_len_321_ver_4	Ankyrin repeat-containing protein	0	0	0	0	0	0	0	0	0	0	0	0	0	8.82235	0	0	0	0	0
caa_locus_103706_iso_1_len_377_ver_4	Gene of unknown function	0	0	7.0693	0	3.20169	0	0	0	0	0	0	0	0	0	2.45563	0	20.9906	5.43878	1.9003
caa_locus_103709_iso_1_len_361_ver_4	Gene of unknown function	0	0	0	0	0	0	0	0	0	0	0	0	0	0	0	0	0	0	0
caa_locus_10370_iso_1_len_965_ver_4	Prenylated rab acceptor family protein	0	0	27.0121	38.9185	1.9168	2.13222	5.72273	2.50543	19.1373	5.24331	42.2635	5.27349	48.2156	0.656164	2.74383	3.52722	3.89357	1.189	4.71747
caa_locus_103713_iso_1_len_317_ver_4	Gene of unknown function	0	0	0	0	0	0	0	0	0	0	0	0	0	0	0	0	0	0	3.08036
caa_locus_10371_iso_9_len_1873_ver_4	Galactosyltransferase family protein	23.9219	13.8212	5.76366	26.2901	18.0452	28.249	52.9912	48.2204	12.3716	13.4911	12.481	15.8659	2.73584	20.3852	32.7921	22.7959	15.7887	38.2445	18.9476
caa_locus_103720_iso_1_len_1025_ver_4	Conserved gene of unknown function	0	0	1.74771	2.66599	0	4.57805	3.59708	1.6901	0	0	0	0	0	0	1.17359	0	0	2.10419	2.54292
caa_locus_103721_iso_1_len_314_ver_4	Gene of unknown function	0	0	0	0	0	0	0	5.2088	0	0	0	0	0	0	2.65734	0	0	0	0
caa_locus_103727_iso_1_len_283_ver_4	Gene of unknown function	0	0	0	0	0	0	0	0	0	0	0	0	0	0	0	0	0	0	0
caa_locus_10372_iso_3_len_1098_ver_4	Non-race specific disease resistance protein 1 b	30.4052	62.948	29.4306	39.0198	15.9334	9.81753	20.8002	10.8129	107.973	59.1986	45.4351	27.9423	81.5032	31.6093	15.2589	27.3184	23.0092	35.1178	38.5735
caa_locus_103731_iso_1_len_314_ver_4	Conserved gene of unknown function	0	0	0	0	0	0	0	0	0	0	0	0	0	0	0	0	0	0	0
caa_locus_103735_iso_1_len_306_ver_4	Gene of unknown function	0	0	0	3.88529	0	0	0	0	0	0	0	0	0	0	0	0	0	0	2.97823
caa_locus_10373_iso_2_len_1413_ver_4	Bcr-associated protein, bap	10.6636	5.59068	23.8634	22.8263	12.0449	17.2033	23.1856	17.0718	5.83102	28.5504	6.04515	18.2787	7.29891	7.34326	15.6781	30.2784	5.7215	18.5928	20.7267
caa_locus_103741_iso_1_len_450_ver_4	Gene of unknown function	0	0	0	1.81456	0	4.84215	5.32143	0	0	1.66677	0	2.05166	1.86997	0	0	4.20376	2.30663	3.13061	1.68449
caa_locus_103749_iso_1_len_439_ver_4	Gene of unknown function	0	0	2.39483	0	2.20314	0	3.89031	6.60528	0	0	0	0	0	0	0	0	0	3.7087	2.36626
caa_locus_10374_iso_5_len_2493_ver_4	1,4-dihydroxy-2-naphthoate phytyltransferase family protein	15.1496	22.3386	13.8896	11.2968	46.0273	11.1588	13.7412	13.5472	27.3795	4.02745	24.791	5.47933	8.80705	8.39315	7.25029	14.7718	60.7715	24.1845	8.33099
caa_locus_10375_iso_4_len_3080_ver_4	Conserved gene of unknown function	9.75235	7.4512	24.5255	20.5259	16.0715	31.6529	33.3455	35.1115	8.29968	8.33937	13.3702	12.1782	1.61393	23.2683	16.7078	18.5385	22.9855	23.0644	22.9665
caa_locus_103761_iso_1_len_381_ver_4	SUMO activating enzyme 2	0	0	7.57401	6.54465	2.85055	2.57846	2.52288	0	0	0	0	2.28435	0	0	0	0	4.47301	3.06738	4.31374
caa_locus_103764_iso_1_len_560_ver_4	Gene of unknown function	3.25605	0	6.37742	7.1642	7.68356	2.52364	2.32174	3.49003	0	1.4641	1.23052	2.16312	0	0	1.74969	3.43074	1.48642	1.75497	1.59815
caa_locus_103766_iso_1_len_283_ver_4	Gene of unknown function	0	0	0	0	0	0	0	0	0	0	0	0	0	0	0	7.80419	0	0	0
caa_locus_103768_iso_1_len_512_ver_4	Gene of unknown function	0	0	0	0	0	2.34946	2.35776	0	0	0	0	1.60113	0	0	1.33474	0	0	0	1.84043
caa_locus_10376_iso_1_len_1174_ver_4	CXE carboxylesterase	20.8537	4.22673	10.9996	17.1498	17.2193	11.2981	14.7864	19.3199	18.2752	21.1318	7.8705	23.4615	10.9302	20.39	12.6103	6.11849	7.68737	29.8022	13.5572
caa_locus_103770_iso_1_len_311_ver_4	Gene of unknown function	0	0	0	0	0	3.34003	2.72336	0	0	0	0	0	0	0	0	0	0	0	0
caa_locus_103774_iso_1_len_346_ver_4	Gene of unknown function	0	0	0	0	0	0	3.3221	0	0	0	0	0	0	0	0	0	0	0	0
caa_locus_103776_iso_1_len_296_ver_4	Gene of unknown function	0	0	0	0	0	0	0	0	0	0	0	0	0	0	0	0	0	0	2.59365
caa_locus_10377_iso_3_len_2623_ver_4	Conserved gene of unknown function	7.19445	6.70007	26.7323	12.8579	3.81754	15.7758	18.9909	18.8816	24.927	8.8734	7.40039	10.2622	4.27549	19.2664	8.65277	6.7127	13.8084	17.1787	31.0823
caa_locus_103780_iso_1_len_281_ver_4	Conserved gene of unknown function	0	0	0	0	0	0	3.74167	0	0	0	0	0	0	0	0	0	0	0	0
caa_locus_103788_iso_1_len_1186_ver_4	NAC domain protein	0	0	5.0516	15.7917	0	7.5457	21.592	30.8352	0	14.6531	0	5.48676	0	4.9708	0.764702	9.26619	0	0	15.2232
caa_locus_10378_iso_2_len_382_ver_4	Gene of unknown function	0	13.1539	10.352	18.6545	6.90307	7.45325	7.96319	10.147	15.1516	7.21412	3.19939	7.0585	3.88081	11.2166	10.5258	15.1865	7.97834	11.2742	13.8339
caa_locus_10379_iso_1_len_1810_ver_4	Conserved gene of unknown function	25.6676	18.0421	25.3165	34.0876	27.2458	28.043	25.3193	33.5366	31.2243	32.0309	44.843	32.035	59.9021	39.617	31.7472	18.8258	32.307	24.5457	31.5093
caa_locus_1037_iso_2_len_1988_ver_4	ATP binding protein	30.3519	17.508	34.655	38.5508	21.2491	42.2262	30.5183	32.0039	14.8167	44.0246	12.7976	58.478	13.4451	20.4378	36.9306	32.7459	16.6526	38.9602	63.2046
caa_locus_103802_iso_1_len_328_ver_4	Gene of unknown function	0	0	0	0	0	0	0	0	0	0	0	0	0	0	0	0	0	0	0
caa_locus_103803_iso_1_len_282_ver_4	Gene of unknown function	0	0	0	0	0	0	0	0	0	6.57382	0	0	0	0	0	0	0	4.24438	4.15233
caa_locus_103806_iso_1_len_475_ver_4	Gene of unknown function	0	0	0	0	0	0	2.41435	3.34016	0	0	0	0	0	0	1.72296	0	0	0	1.72306
caa_locus_10380_iso_1_len_1229_ver_4	Prolyl 4-hydroxylase alpha subunit	8.40876	10.4837	28.8131	16.3288	5.11182	36.8036	18.7205	21.5696	10.4119	13.9596	8.5317	13.358	5.41791	9.57148	15.783	24.6427	5.19375	17.4783	19.4921
caa_locus_10381_iso_1_len_808_ver_4	SWIb domain-containing protein	13.9325	11.517	15.6639	13.3612	22.1693	19.1965	16.2678	15.085	23.9644	12.8849	11.5073	12.0386	2.87375	11.3684	8.25441	12.7705	15.2623	17.2397	13.4926
caa_locus_10382_iso_3_len_1302_ver_4	Catechol O-methyltransferase	33.2449	110.772	44.037	409.397	223.555	9.73368	26.9633	21.4508	84.9938	87.501	18.1125	98.7411	64.4709	40.5545	18.3071	127.471	515.397	69.4954	86.603
caa_locus_103831_iso_1_len_287_ver_4	Gene of unknown function	0	0	0	0	0	0	0	0	0	0	0	0	0	0	0	0	0	2.76316	0
caa_locus_103836_iso_1_len_291_ver_4	Gene of unknown function	0	0	0	0	0	5.83658	11.0052	10.2873	0	0	0	0	0	0	0	0	0	4.06834	4.77614
caa_locus_10383_iso_3_len_1417_ver_4	Vacuolar proton ATPase subunit E	94.2765	115.323	104.92	78.9786	49.6284	93.4815	71.1279	65.1584	101.438	152.635	31.446	128.301	34.2917	114.253	84.647	114.701	88.7958	129.149	145.255
caa_locus_103841_iso_1_len_437_ver_4	Conserved gene of unknown function	0	0	0	0	0	0	1.95587	1.9679	0	0	0	0	0	0	2.48897	0	0	0	0
caa_locus_10384_iso_1_len_1370_ver_4	BZIP protein	2.56825	6.31162	23.5943	8.81419	8.32266	6.53548	3.83478	4.75406	15.3036	29.3657	17.8682	31.5475	1.1393	8.89923	12.2205	2.33949	20.2993	4.13259	4.88711
caa_locus_10385_iso_2_len_492_ver_4	ATP-citrate synthase	122.521	135.162	293.479	171.877	47.7212	386.486	277.995	211.902	179.373	192.784	69.119	216.837	126.66	156.841	226.7	201.792	53.0791	117.285	242.152
caa_locus_103862_iso_1_len_325_ver_4	Gene of unknown function	0	0	0	0	0	0	0	4.26902	0	0	0	0	0	0	0	0	0	0	0
caa_locus_103863_iso_1_len_310_ver_4	Gene of unknown function	0	0	2.51011	0	0	3.01876	0	0	0	0	0	0	0	0	0	0	0	0	0
caa_locus_10386_iso_9_len_1121_ver_4	Gene of unknown function	23.6742	18.1745	17.9093	26.1804	33.0237	24.7229	46.1731	26.9501	23.9146	23.0722	24.605	22.9077	13.028	34.2653	24.8729	31.1877	20.9851	25.3522	16.8833
caa_locus_103870_iso_1_len_384_ver_4	Gene of unknown function	0	0	0	0	0	5.10701	0	0	0	0	0	0	0	0	0	0	0	0	0
caa_locus_10387_iso_3_len_1099_ver_4	Flavoprotein wrbA	8.05442	9.95364	8.39155	18.3575	26.4233	18.8436	18.8909	34.1494	56.3855	51.3035	31.6568	24.2204	10.4952	70.9867	17.1107	12.0408	33.7046	12.2304	9.94292
caa_locus_10388_iso_1_len_1069_ver_4	MADS box transcription factor	46.4122	12.1044	2.67745	3.57372	21.3535	10.4219	40.4777	37.2431	56.0111	0	2.61739	0	2.54392	5.66214	0	1.9281	6.24683	34.3668	1.73605
caa_locus_103896_iso_1_len_417_ver_4	Gene of unknown function	0	0	1.80885	0	0	0	3.38714	3.12398	0	0	0	0	0	0	0	0	0	0	1.84656
caa_locus_10389_iso_4_len_921_ver_4	Ubiquitin-conjugating enzyme E2-17 kDa	82.8106	24.2284	63.8753	37.0138	35.3284	84.4858	36.2725	47.4405	16.3171	61.0762	25.7613	87.1031	20.919	44.5525	53.4605	39.7099	19.6259	94.2937	64.1051
caa_locus_1038_iso_3_len_2197_ver_4	Chaperonin CPN60-2, mitochondrial	13.7067	23.9428	39.9394	18.9327	5.58992	23.6578	20.3691	18.338	20.4802	25.212	2.86781	25.4187	2.68262	14.9458	22.0047	17.1983	19.9151	26.8767	51.6789
caa_locus_103902_iso_1_len_376_ver_4	Gene of unknown function	0	0	0	0	40.9409	2.62115	0	0	0	0	0	0	0	0	0	0	0	0	0
caa_locus_103903_iso_1_len_1109_ver_4	Flavonol synthase/flavanone 3-hydroxylase	0	0	4.31786	17.9761	0	0.994264	0	0	0	4.40372	0	11.5866	0	0	2.61883	3.3131	0	4.49234	14.353
caa_locus_10390_iso_1_len_3365_ver_4	Nbs-lrr resistance protein	2.42804	1.73586	5.65713	10.2883	1.81327	4.04092	5.98172	4.55829	4.79944	3.0815	3.37924	1.70476	4.48658	2.98773	1.72796	2.03342	4.15067	3.32638	3.93658
caa_locus_103910_iso_1_len_344_ver_4	Gene of unknown function	0	0	0	0	0	0	2.62956	5.29148	0	0	0	0	0	0	0	0	0	0	0
caa_locus_103915_iso_1_len_485_ver_4	Conserved gene of unknown function	0	0	0	0	0	2.3112	0	0	0	0	0	0	0	0	0	0	0	2.00481	1.54104
caa_locus_103916_iso_1_len_333_ver_4	ATP binding protein	0	0	0	0	0	0	0	0	0	2.85965	0	4.87387	0	0	4.9248	0	0	3.63585	4.89088
caa_locus_103918_iso_1_len_307_ver_4	Gene of unknown function	0	0	0	0	0	0	0	0	0	0	0	0	0	0	0	0	0	0	4.20105
caa_locus_10391_iso_1_len_327_ver_4	Gene of unknown function	0	0	2.60092	0	0	0	0	0	20.9285	0	4.72953	6.65261	3.61282	12.8147	2.10066	0	0	4.6526	3.41378
caa_locus_10392_iso_1_len_1775_ver_4	Anthranilate N-benzoyltransferase protein	16.3998	20.0654	0	1.1273	9.97414	48.7703	56.0442	47.7178	25.4301	1.1053	92.1936	0.865798	42.2858	16.3104	16.747	44.4378	14.7438	12.1102	0
caa_locus_10393_iso_2_len_933_ver_4	Bet1	18.5381	10.1836	38.9165	36.2734	19.1632	32.3454	32.6851	22.8692	56.521	29.2493	31.2192	29.4724	13.0145	35.7629	20.6648	29.8749	11.8634	16.4439	19.5058
caa_locus_103940_iso_1_len_336_ver_4	Gene of unknown function	0	0	0	0	0	0	0	0	0	0	0	0	0	3.0429	2.23135	0	2.75857	0	0
caa_locus_103942_iso_1_len_349_ver_4	Gene of unknown function	0	0	0	2.87564	0	3.4542	2.58175	0	0	0	0	0	0	0	2.51239	0	0	0	0
caa_locus_10394_iso_3_len_1125_ver_4	Lipid binding protein	11.4568	12.808	7.68357	7.40327	15.9166	8.81215	7.67647	5.6074	20.2372	8.02285	18.417	9.67535	15.6544	7.93952	5.61303	8.35542	11.1403	8.00792	6.13592
caa_locus_103954_iso_1_len_366_ver_4	Gene of unknown function	0	0	0	2.15971	0	0	0	0	0	0	0	0	0	0	0	0	0	2.0156	0
caa_locus_10395_iso_1_len_2813_ver_4	Carbon catabolite repressor protein 4 homolog 6	8.20182	4.07463	9.09927	7.60561	6.54502	9.76839	11.9237	10.8561	4.65267	6.82262	5.03679	6.09377	4.64633	4.87056	7.33461	9.45313	6.83427	8.93897	10.0064
caa_locus_103963_iso_1_len_388_ver_4	Proline-rich receptor kinase PERK4	0	0	0	0	0	0	18.9109	6.25624	0	0	0	0	0	0	0	0	0	0	0
caa_locus_10396_iso_4_len_2223_ver_4	DNA methyltransferase	7.50145	10.5659	3.48136	5.68987	5.29901	15.0656	10.4219	8.39335	11.7766	7.92692	6.74715	10.6386	2.61744	8.06267	8.26013	8.0124	4.23759	10.6263	9.85998
caa_locus_103975_iso_1_len_361_ver_4	Gene of unknown function	0	0	0	0	0	0	0	0	0	0	0	0	0	0	0	0	0	0	0
caa_locus_10397_iso_7_len_2210_ver_4	E3 ubiquitin-protein ligase PRT1	8.33468	12.6219	19.4211	17.3104	21.8273	14.4902	12.5703	13.9208	17.4782	12.4829	29.5254	10.0138	35.748	10.3761	14.6303	12.0909	33.701	11.1043	9.43477
caa_locus_103980_iso_1_len_327_ver_4	Conserved gene of unknown function	0	0	0	0	0	5.00608	6.88807	6.35291	0	2.47709	0	0	0	0	0	0	0	0	2.61696
caa_locus_10398_iso_3_len_2777_ver_4	Regulatory protein NPR1	21.9786	7.4215	18.5758	41.4432	19.8797	27.3526	26.2664	22.8602	19.1574	33.5346	16.2491	18.4989	25.57	17.6771	12.6034	9.16592	16.1501	15.6991	26.4996
caa_locus_10399_iso_2_len_698_ver_4	Gene of unknown function	6.27476	11.6108	26.71	56.5006	54.3715	30.6994	128.363	158.124	58.8226	65.099	119.793	28.0968	45.2965	63.8814	13.3719	43.2898	38.222	3.3955	16.6093
caa_locus_1039_iso_6_len_1356_ver_4	Phosphatidylinositol transporter	93.4362	82.0079	73.157	57.8989	106.952	102.19	115.142	120.01	80.8537	122.612	74.12	175.598	66.1429	111.315	110.356	111.026	53.0501	114.176	97.7766
caa_locus_103_iso_12_len_4314_ver_4	Ubiquitin-protein ligase	39.1105	17.9567	33.895	28.9773	21.4729	40.4008	33.9311	33.0639	25.7379	25.7722	46.8469	24.4461	38.8037	22.8893	30.5093	34.8142	24.0006	27.8314	27.1328
caa_locus_10400_iso_1_len_1440_ver_4	Protein phosphatase 2c	0	0	0.689835	16.3211	0	3.24516	6.37877	1.89569	1.57676	6.00595	0.772912	3.49108	0	0.389087	1.40065	3.83758	0	0.904805	12.7719
caa_locus_104015_iso_1_len_415_ver_4	Gene of unknown function	0	0	4.54587	4.16063	2.16177	0	0	0	0	0	0	0	0	1.71449	0	0	2.96728	4.31491	4.7279
caa_locus_104017_iso_1_len_308_ver_4	MLO 3	0	0	0	12.9483	0	0	0	0	0	0	0	0	0	0	0	0	0	0	0
caa_locus_10401_iso_2_len_561_ver_4	Gene of unknown function	40.2202	35.6563	60.2018	62.5869	31.7098	122.231	66.0677	66.2816	94.3497	76.6262	64.5325	70.9211	41.3628	47.7469	45.835	39.9167	39.2536	73.1152	69.8749
caa_locus_10402_iso_1_len_2289_ver_4	Pentatricopeptide repeat-containing protein	1.73896	1.81627	3.77886	2.97926	2.34368	5.64653	5.74046	5.03914	2.18789	3.8325	2.98706	3.48273	2.0633	1.43971	2.99925	3.70002	5.31861	4.38426	4.57513
caa_locus_104035_iso_1_len_495_ver_4	Gene of unknown function	0	0	2.10392	0	0	3.38446	1.53311	0	0	0	0	0	0	0	0	0	0	1.39799	1.77798
caa_locus_104036_iso_1_len_374_ver_4	Conserved gene of unknown function	0	0	0	0	0	0	0	0	0	0	0	0	0	0	0	0	0	0	1.9193
caa_locus_104037_iso_1_len_704_ver_4	Gene of unknown function	0	0	0	1.12665	2.35617	3.26687	1.53676	2.12604	0	0	0	0	13.839	0	0	0	3.44164	0	0
caa_locus_10403_iso_5_len_854_ver_4	Hydroxylase-like cytochrome P450 CASS	224.91	234.46	85.923	108.211	384.739	43.1313	167.152	240.291	341.718	199.187	298.421	167.682	393.652	459.401	198.687	356.511	332.74	320.46	182.481
caa_locus_104046_iso_1_len_418_ver_4	Gene of unknown function	0	0	5.0516	0	0	0	0	0	0	1.82181	0	0	0	0	0	0	0	1.882	2.84548
caa_locus_10404_iso_5_len_2605_ver_4	COP9 signalosome complex subunit 2	29.3128	20.1472	43.5988	52.3346	36.1067	43.4106	52.4816	47.6985	28.4373	32.6171	21.1354	31.7814	6.63941	26.5222	28.9567	39.6255	31.6682	36.0667	37.1272
caa_locus_104052_iso_1_len_322_ver_4	Conserved gene of unknown function	0	0	2.40552	0	0	0	0	0	0	0	0	0	0	0	0	0	0	0	3.4826
caa_locus_104056_iso_1_len_379_ver_4	Gene of unknown function	0	0	0	0	0	0	2.96266	4.09872	0	0	0	0	0	0	0	0	0	2.12265	0
caa_locus_10405_iso_1_len_3002_ver_4	Auxin response factor	8.05103	6.57507	5.18165	5.4169	19.6792	11.4629	9.17015	7.38014	6.03811	9.39822	5.81747	8.98176	3.31384	2.54129	11.3808	6.04145	28.7814	13.3872	9.81282
caa_locus_104060_iso_1_len_876_ver_4	Gene of unknown function	2.91074	0	0	0.896504	0	1.77663	1.60957	3.11748	0	0	0	2.36097	0	2.18694	5.89784	0	0	4.99023	2.01024
caa_locus_104067_iso_1_len_368_ver_4	Gene of unknown function	0	0	3.94103	0	0	0	0	0	0	0	0	0	0	0	0	0	0	0	2.15432
caa_locus_10406_iso_3_len_1151_ver_4	H/ACA ribonucleoprotein complex subunit	29.4014	45.5102	49.3699	44.5345	22.4281	41.8946	34.8189	34.5733	124.492	58.8775	37.3826	50.5949	18.3449	50.7805	38.0466	31.7408	34.3589	66.4514	65.3846
caa_locus_104073_iso_1_len_307_ver_4	Gene of unknown function	0	0	0	0	0	0	3.60115	0	0	0	0	0	0	0	0	0	0	0	0
caa_locus_104074_iso_1_len_385_ver_4	Gene of unknown function	0	0	0	0	0	0	3.73565	0	0	0	0	0	0	3.07617	1.87979	0	0	3.21718	2.03656
caa_locus_104075_iso_1_len_310_ver_4	Gene of unknown function	0	0	0	0	0	0	0	0	0	0	0	0	0	0	0	0	0	0	3.90366
caa_locus_104076_iso_1_len_302_ver_4	Gene of unknown function	0	0	0	0	0	0	0	0	0	0	0	0	0	0	0	0	0	0	0
caa_locus_104077_iso_1_len_362_ver_4	Gene of unknown function	0	0	10.0599	5.427	2.19297	4.12285	0	0	0	0	0	0	0	0	0	0	0	2.65667	2.1992
caa_locus_10407_iso_3_len_2881_ver_4	Formin 20	9.48647	12.8798	3.30926	3.0888	2.04208	9.02415	15.9347	8.30269	5.69093	9.07266	13.7664	11.1178	2.02893	21.9452	33.2096	19.3203	6.79745	21.7641	17.4563
caa_locus_10408_iso_4_len_2618_ver_4	Conserved gene of unknown function	5.78567	4.00917	11.3946	14.7232	6.34832	15.4335	21.337	24.5698	2.22244	7.43516	4.42683	7.49813	0.773864	9.71479	8.41909	7.54598	6.33538	8.21292	9.91337
caa_locus_104094_iso_1_len_328_ver_4	Gene of unknown function	0	0	2.35643	4.10806	0	0	2.54109	4.9217	0	0	0	0	0	0	0	0	4.26817	3.93914	2.26689
caa_locus_10409_iso_4_len_1011_ver_4	Ubiquitin-conjugating enzyme	139.186	101.072	75.3246	76.4131	175.635	92.1204	69.0606	58.1337	175.484	122.629	103.136	122.623	298.88	92.0043	92.3029	71.7462	72.9208	106.29	100.059
caa_locus_1040_iso_2_len_4652_ver_4	Serine/threonine-protein phosphatase BSL3	39.4991	41.3223	44.2302	46.1794	37.0949	40.3157	43.2744	52.8465	42.089	45.477	68.456	45.2393	83.7636	42.9869	55.0851	42.8941	47.2591	43.9464	39.8758
caa_locus_104105_iso_1_len_303_ver_4	Gene of unknown function	0	0	2.57543	0	0	0	0	0	0	0	0	0	0	2.32093	0	0	0	0	3.01724
caa_locus_104108_iso_1_len_282_ver_4	Gene of unknown function	0	0	5.02832	0	0	0	0	0	0	0	0	0	0	0	0	0	0	0	0
caa_locus_104109_iso_1_len_387_ver_4	Gene of unknown function	0	0	0	2.56609	8.16635	0	2.26831	0	0	0	0	0	0	0	0	0	5.54181	0	0
caa_locus_104114_iso_1_len_380_ver_4	Gene of unknown function	0	0	0	0	0	0	2.3202	2.91809	0	0	0	0	0	0	0	0	0	0	0
caa_locus_10411_iso_3_len_1230_ver_4	Gene of unknown function	6.14761	0	0.753034	0.757381	1.03299	1.57496	8.20755	2.78077	1.24213	0.591416	0.91332	0	1.03399	1.51724	0	2.49787	0	2.29108	0.796942
caa_locus_104126_iso_1_len_313_ver_4	Gene of unknown function	0	0	0	0	0	0	0	0	0	0	0	0	0	0	0	0	0	0	0
caa_locus_104127_iso_1_len_300_ver_4	Gene of unknown function	0	0	0	0	0	0	0	0	0	0	0	0	0	0	0	0	0	0	3.56684
caa_locus_104128_iso_1_len_318_ver_4	Gene of unknown function	0	0	0	0	0	0	0	0	0	0	0	0	0	0	2.17815	0	0	0	0
caa_locus_10412_iso_3_len_2426_ver_4	Protein pim1	19.0576	7.25188	30.9902	27.9915	15.7531	93.4288	55.1586	37.1677	19.0401	17.683	24.33	17.6815	17.7272	10.1011	17.2185	14.6563	14.9035	17.4414	12.2649
caa_locus_104130_iso_1_len_377_ver_4	Gene of unknown function	0	0	0	2.20075	0	0	2.7692	0	0	0	0	0	0	0	0	0	0	0	2.66042
caa_locus_104135_iso_1_len_863_ver_4	Gene of unknown function	0	0	0	0	0	1.40459	2.29053	1.47125	0	0	1.60578	0	0	0	0	0	1.55724	1.04433	1.53252
caa_locus_104136_iso_1_len_709_ver_4	U-box domain-containing protein	0	0	2.36062	5.14421	0	4.73705	2.13452	0	0	0.897214	0	0	0	0	0	0	0	1.2976	0
caa_locus_10413_iso_1_len_771_ver_4	Conserved gene of unknown function	18.6224	18.9601	3.76006	8.60352	63.6073	2.83926	9.26022	6.02124	59.8723	27.6283	6.96797	7.74746	22.7981	6.71038	8.54009	3.89129	18.3538	15.3683	54.192
caa_locus_104147_iso_1_len_365_ver_4	Gene of unknown function	0	0	0	0	0	0	0	0	0	0	0	0	0	0	0	0	0	0	1.97866
caa_locus_10414_iso_4_len_1121_ver_4	GPI-anchored protein	61.3275	95.9704	72.657	54.583	28.4143	30.9225	19.5419	19.7862	103.973	111.28	120.874	61.623	133.907	62.9466	58.0706	74.169	24.0224	41.4855	53.5645
caa_locus_104156_iso_1_len_443_ver_4	Gene of unknown function	0	0	0	0	0	0	0	3.14585	0	1.69838	0	0	0	0	3.88879	0	0	1.7545	0
caa_locus_10415_iso_1_len_358_ver_4	Gene of unknown function	0	0	2.77972	0	0	0	0	0	0	0	0	0	0	0	0	0	2.79936	0	0
caa_locus_104163_iso_1_len_1704_ver_4	Endo-1,4-beta-glucanase	21.7929	0	20.3062	1.06196	0.657593	0	2.55295	1.67012	0	43.8298	0	74.1087	1.46661	0.912994	102.055	0.976013	0	50.7307	46.3275
caa_locus_104165_iso_1_len_392_ver_4	Gene of unknown function	0	0	0	0	0	0	2.23265	0	0	0	0	0	0	0	0	0	0	2.22096	2.17279
caa_locus_10416_iso_1_len_1960_ver_4	EMB1967	3.94477	0	3.12943	4.42881	1.63929	9.69547	3.69604	4.2611	2.85506	6.43439	4.62775	5.35454	1.37938	3.74807	2.9025	4.41053	1.9544	3.83839	4.5184
caa_locus_104175_iso_1_len_473_ver_4	Gene of unknown function	0	0	0	0	0	0	0	0	0	0	0	0	0	0	0	0	0	0	2.45324
caa_locus_10417_iso_4_len_1663_ver_4	Epidermis-specific secreted glycoprotein EP1	0	9.16958	417.758	22.2426	0	16.5391	1.25919	9.32835	29.6511	92.0031	855.713	609.143	53.4523	398.837	196.934	462.594	0	16.5936	52.2523
caa_locus_104186_iso_1_len_276_ver_4	Conserved gene of unknown function	2273.61	48.7749	16.3178	9.35773	13.8974	0	0	0	0	0	0	0	20.1883	0	0	0	0	0	0
caa_locus_10418_iso_3_len_1382_ver_4	Heterogeneous nuclear ribonucleoprotein A1	54.5441	77.5673	37.569	30.6311	35.9475	50.5333	39.575	49.4255	104.153	57.278	107.033	63.8029	58.7538	48.9234	50.0181	55.9584	48.5697	44.5015	51.2401
caa_locus_10419_iso_1_len_622_ver_4	Transcription regulator	31.2608	36.4663	35.3465	47.2427	35.4854	24.2676	51.2345	15.9686	29.1504	16.9464	19.2664	14.0771	28.2271	14.7421	11.735	39.7156	6.46249	9.98823	9.8767
caa_locus_1041_iso_1_len_1373_ver_4	Serine acetyltransferase 3, mitochondrial	2.37946	1.88903	4.63062	2.00123	1.02519	7.55633	11.1299	6.87403	165.947	28.2453	16.4181	9.44779	25.4397	104.416	2.20934	12.0953	2.1699	1.6764	13.209
caa_locus_104203_iso_1_len_584_ver_4	Heat shock factor protein HSF30	0	0	11.5885	2.33319	57.904	25.1445	54.5458	71.2598	0	0	0	0	0	0	1.87577	19.1677	178.844	29.5431	1.8064
caa_locus_10420_iso_1_len_419_ver_4	Sulfate transporter	170.604	254.065	83.3149	142.54	272.941	48.6424	35.7329	29.5057	87.4029	286.682	335.611	184.573	1276.2	33.7382	152.2	61.8852	201.321	50.6668	107.982
caa_locus_10421_iso_5_len_2281_ver_4	Protein-tyrosine phosphatase mitochondrial 1, mitochondrial	24.9775	17.5841	10.9145	11.8587	5.89533	33.6792	23.2205	19.7441	12.2397	21.1939	12.9164	24.8806	6.65836	19.8196	21.6247	20.4545	7.72848	25.1209	25.9849
caa_locus_104224_iso_1_len_332_ver_4	Gene of unknown function	0	0	0	0	0	0	0	0	0	0	0	0	0	0	0	0	0	0	2.23175
caa_locus_10422_iso_3_len_1754_ver_4	Beta-1,3-galactosyltransferase sqv-2	12.3967	6.16316	28.5575	38.445	33.5196	18.0463	44.3738	28.7547	15.0642	13.0224	9.17539	13.8589	17.8289	6.89675	12.2111	13.7592	40.0951	13.803	17.9592
caa_locus_10423_iso_6_len_3736_ver_4	Phosphatidylinositol glycan	17.0805	13.2111	18.4894	21.4304	12.3108	30.133	20.0047	21.6529	9.72922	7.82563	12.9548	11.95	2.86083	17.5326	13.8164	10.6681	13.6181	25.5383	21.148
caa_locus_104241_iso_1_len_381_ver_4	Conserved gene of unknown function	0	0	0	0	0	3.352	0	0	0	0	0	2.28435	0	0	2.76987	0	0	0	0
caa_locus_104244_iso_1_len_425_ver_4	Serine-threonine protein kinase, plant-type	0	0	0	0	0	0	0	0	0	0	0	0	6.20981	0	0	0	0	0	0
caa_locus_104249_iso_2_len_409_ver_4	Gene of unknown function	0	0	0	0	0	4.96219	4.8167	3.46513	0	0	0	0	0	0	0	0	0	1.58119	2.06253
caa_locus_10424_iso_1_len_1677_ver_4	Transcription factor	11.6352	24.195	10.4994	9.37254	15.9998	11.7528	22.2259	16.5998	29.0563	14.2522	32.5368	16.4496	12.0621	20.7226	12.6319	22.8661	9.60353	11.4186	9.48276
caa_locus_104252_iso_1_len_412_ver_4	Gene of unknown function	0	0	0	0	0	5.62073	2.48245	2.90601	0	2.02271	0	6.22452	0	3.30218	6.91852	0	2.77979	12.7114	6.13268
caa_locus_104253_iso_1_len_401_ver_4	Gene of unknown function	0	0	0	2.87956	0	0	0	0	0	0	0	0	0	0	2.43793	0	0	0	3.87382
caa_locus_104257_iso_1_len_362_ver_4	Gene of unknown function	0	0	0	0	0	3.29828	2.2411	0	0	0	0	0	0	0	0	0	0	0	0
caa_locus_10425_iso_1_len_410_ver_4	60 ribosomal protein L14	28.0283	85.2203	64.12	51.5953	39.6119	26.1506	24.2039	25.5125	297.01	78.338	77.2995	123.353	14.2296	34.1674	25.7825	57.9802	64.3156	87.0569	118.757
caa_locus_104261_iso_1_len_425_ver_4	Gene of unknown function	0	0	0	2.89587	0	47.1344	5.33267	5.34235	0	0	0	0	0	0	0	0	0	1.67679	0
caa_locus_104264_iso_1_len_327_ver_4	Gene of unknown function	0	0	4.72895	2.5763	0	4.06744	0	0	0	0	0	0	0	0	0	0	0	0	0
caa_locus_104265_iso_1_len_289_ver_4	Gene of unknown function	0	0	0	0	0	0	4.50305	4.15319	0	0	0	0	0	0	0	0	0	0	0
caa_locus_10426_iso_1_len_943_ver_4	Conserved gene of unknown function	6.7405	5.83093	93.2105	60.2058	5.28552	5.64768	7.79873	7.60383	60.6211	111.324	42.7665	90.305	50.3262	160.243	30.7628	47.1394	8.81598	15.9837	41.1468
caa_locus_104271_iso_1_len_326_ver_4	Gene of unknown function	0	0	0	0	0	3.14122	3.07351	6.37812	0	0	0	0	0	0	0	0	4.01525	0	0
caa_locus_104274_iso_1_len_317_ver_4	Gene of unknown function	0	0	0	0	0	0	0	0	0	0	0	0	0	0	0	0	0	0	0
caa_locus_104275_iso_1_len_330_ver_4	Gene of unknown function	0	0	0	0	0	3.09214	0	5.23205	0	0	0	0	0	0	0	0	0	0	0
caa_locus_10427_iso_2_len_1577_ver_4	Mitochondrial carnitine/acylcarnitine carrier protein	2.06487	6.08944	1.30207	1.85901	10.4978	4.26604	4.03667	8.31744	4.53796	15.6553	6.46264	18.7106	5.09907	2.43999	22.56	14.7095	10.1944	5.79547	5.47825
caa_locus_104285_iso_1_len_428_ver_4	Gene of unknown function	0	0	0	0	0	0	0	0	0	0	0	0	0	0	0	0	0	0	0
caa_locus_10428_iso_1_len_910_ver_4	PR4 protein	26.0193	8.52583	630.709	87.5496	9.79399	18.3694	49.7203	30.7614	10.8423	0.885945	123.261	34.9809	15.7275	23.2687	14.3674	25.1257	7.60783	46.2536	16.3232
caa_locus_104294_iso_1_len_294_ver_4	Gene of unknown function	0	0	0	0	0	0	0	0	0	0	0	0	0	0	0	0	0	0	0
caa_locus_104299_iso_1_len_506_ver_4	Gene of unknown function	0	0	1.46778	1.7592	0	2.56533	2.2411	0	0	0	2.76984	0	0	0	0	0	2.34223	1.36239	2.26584
caa_locus_1042_iso_7_len_816_ver_4	AN1-like transcription factor	73.0239	39.7431	65.2924	88.3215	179.753	35.6321	29.7493	18.0513	145.743	169.153	203.666	194.983	701.594	186.739	182.218	21.6116	69.1575	62.5041	46.0943
caa_locus_10430_iso_1_len_325_ver_4	Gene of unknown function	166.759	125.843	82.8492	128.663	168.642	57.7133	77.6582	94.9857	210.952	46.9858	51.5981	47.2187	167.234	123.662	30.4906	169.996	34.8415	79.4899	47.7149
caa_locus_104318_iso_1_len_607_ver_4	Gene of unknown function	0	0	0	0	0	2.97031	2.90629	1.6753	0	1.38959	0	0	0	2.2935	2.19368	0	1.49159	2.76057	2.59268
caa_locus_10431_iso_5_len_1876_ver_4	Protein cbxX, chromosomal	5.05603	6.53972	27.5311	15.0807	4.24785	12.5195	8.41719	6.54093	6.47432	14.101	4.10133	11.5196	2.45816	6.87225	6.66547	6.68931	5.93597	10.2556	15.1457
caa_locus_104328_iso_1_len_300_ver_4	Gene of unknown function	0	0	2.60448	0	0	4.90363	0	0	0	0	0	0	0	0	0	0	0	0	0
caa_locus_10432_iso_1_len_1118_ver_4	Conserved gene of unknown function	3.1653	9.33467	0	0	1.13972	0	2.04018	1.45402	23.1237	3.32889	13.5514	3.42587	5.38782	4.58184	3.20713	2.36535	3.11528	3.55162	1.87518
caa_locus_104331_iso_4_len_385_ver_4	Gene of unknown function	0	0	0	0	0	0	0	0	0	0	0	0	0	0	0	0	0	0	0
caa_locus_104332_iso_1_len_1326_ver_4	MYB transcription factor MYB161	0	0	1.52815	13.9631	0	0	0	0	0	18.6573	0	16.1881	0	0	1.78288	2.09008	0	9.8249	24.2365
caa_locus_104338_iso_1_len_332_ver_4	Gene of unknown function	0	0	0	0	0	0	0	0	0	0	0	0	0	0	0	0	0	0	0
caa_locus_10433_iso_1_len_1538_ver_4	Conserved gene of unknown function	28.1909	15.5383	59.7428	12.447	8.41932	28.6031	20.4124	14.0894	8.45948	15.0605	13.2215	15.281	17.8659	18.1158	22.8342	23.2082	7.99758	18.6536	20.3729
caa_locus_104342_iso_1_len_324_ver_4	Conserved gene of unknown function	0	0	0	0	0	0	4.1308	4.64327	0	0	0	0	0	0	0	5.87382	0	0	2.64836
caa_locus_10434_iso_5_len_2874_ver_4	Conserved gene of unknown function	8.71604	17.9844	7.89433	12.4712	2.22343	29.006	16.9197	4.81548	17.1155	35.7506	11.0356	24.0695	1.40622	26.157	24.5045	34.0622	2.11661	21.8816	36.7478
caa_locus_104355_iso_1_len_289_ver_4	Gene of unknown function	0	0	0	0	0	0	3.30224	4.15319	0	0	0	0	0	0	0	0	0	3.83244	0
caa_locus_10435_iso_1_len_850_ver_4	Cp protein	7.80907	19.1912	40.6675	7.30805	5.63557	12.9551	7.31939	4.02742	20.7013	33.479	10.3403	49.163	4.89278	9.31483	45.8186	18.239	15.8333	27.9866	28.5669
caa_locus_104363_iso_1_len_348_ver_4	Gene of unknown function	0	0	2.64761	0	0	0	0	0	0	0	0	0	0	0	0	0	0	0	2.52171
caa_locus_10436_iso_5_len_3512_ver_4	FHY3 (FAR-RED ELONGATED HYPOCOTYLS 3); transcription factor	7.46951	7.41196	11.7523	14.4113	8.90021	17.5217	21.6835	19.5054	4.82916	8.46807	11.7925	7.44541	3.04722	8.87368	11.1611	11.6826	11.0577	11.5554	13.415
caa_locus_104374_iso_1_len_326_ver_4	Gene of unknown function	0	0	0	2.84364	7.05167	0	0	0	0	0	0	0	0	0	0	8.11411	10.8985	2.80264	0
caa_locus_10437_iso_6_len_2353_ver_4	WRKY 13	18.9177	21.4016	7.85701	18.4889	46.823	15.0398	25.9421	26.7215	16.4997	18.5994	22.8857	11.3241	12.6801	5.50383	10.5874	15.9742	74.5895	36.1035	29.6864
caa_locus_10438_iso_1_len_601_ver_4	Rapid alkalinization factor 5	109.359	110.476	89.0731	45.3979	141.994	89.2225	74.2192	75.7386	99.621	62.5947	104.177	84.2354	177.445	75.3369	195.14	55.9866	50.6058	72.3687	40.7533
caa_locus_10439_iso_2_len_2936_ver_4	Bromodomain-containing protein	6.08067	9.04916	8.451	9.23412	7.14271	6.69336	10.9828	10.6079	12.1666	6.40997	5.82866	5.70936	3.02175	13.8909	4.93957	9.82891	5.02537	7.58827	6.37755
caa_locus_1043_iso_7_len_1365_ver_4	Conserved gene of unknown function	343.478	496.67	3.22688	1.95655	109.961	55.5521	112.839	60.7625	190.367	14.0778	472.206	12.0595	357.056	1073.46	354.12	296.427	163.919	70.6401	12.9787
caa_locus_104403_iso_1_len_282_ver_4	Fertility restore protein RF2	12.8472	17.4864	16.4817	45.3523	47.049	6.08913	3.10306	16.3133	7.76631	5.20427	64.2954	17.1952	40.5641	12.0097	20.6966	9.64639	20.8484	5.65917	4.70598
caa_locus_104405_iso_1_len_343_ver_4	Gene of unknown function	0	0	3.13886	0	0	0	0	3.98336	0	0	0	0	0	0	0	0	0	3.93828	2.14048
caa_locus_10440_iso_3_len_1309_ver_4	Aquarius	17.8768	14.5499	27.0053	24.037	40.9126	16.5368	19.0757	16.7019	20.7828	14.2548	27.5277	18.3416	13.6068	20.6572	24.0559	15.9429	25.9252	25.4007	13.0544
caa_locus_104412_iso_1_len_257_ver_4	Conserved gene of unknown function	0	0	0	0	0	0	5.1137	0	0	0	0	0	0	0	3.77546	0	0	0	3.46029
caa_locus_104413_iso_1_len_360_ver_4	Conserved gene of unknown function	0	0	0	0	0	0	4.9649	4.0588	0	0	0	0	0	0	0	0	0	4.52734	2.81855
caa_locus_10441_iso_6_len_2648_ver_4	Calcium ion binding protein	35.0657	51.2446	40.6027	33.469	46.8428	40.4712	34.3531	34.1356	15.8987	27.6897	59.2571	14.1404	129.341	19.1412	32.9122	32.592	35.9407	31.3026	34.5608
caa_locus_10442_iso_3_len_1237_ver_4	Mtn21	61.7295	187.551	12.4679	10.8554	61.5045	34.5086	27.3603	34.013	138.436	39.1414	67.542	56.8635	93.2846	51.824	48.8969	68.9371	22.5586	59.3614	23.8139
caa_locus_10443_iso_12_len_1418_ver_4	Receptor serine-threonine protein kinase	33.1148	30.4636	47.8546	67.5226	40.0709	28.3299	41.5885	41.9228	27.2437	26.1127	27.6519	26.0899	23.3324	32.546	33.1772	36.1193	28.77	31.661	32.1312
caa_locus_104443_iso_1_len_381_ver_4	Gene of unknown function	0	0	2.99477	0	0	0	2.31264	0	0	0	2.29272	0	0	0	0	0	2.35422	0	0
caa_locus_104449_iso_1_len_345_ver_4	Gene of unknown function	0	0	2.67315	0	0	10.2234	8.81225	15.8158	0	0	0	0	0	0	0	0	0	0	0
caa_locus_10444_iso_2_len_3165_ver_4	Transcriptional activator DEMETER	6.02731	7.61783	6.21764	8.34176	4.45001	15.801	17.7699	16.4085	5.45839	4.90289	6.99084	4.90068	0	29.8331	8.88932	10.5041	4.79335	14.6615	13.2259
caa_locus_104457_iso_1_len_417_ver_4	Gene of unknown function	0	0	0	0	0	2.53862	2.25809	0	0	0	0	0	0	0	2.01431	0	0	0	0
caa_locus_10445_iso_7_len_958_ver_4	Dehydration-induced 19	15.1189	13.2977	68.0045	29.0832	18.4218	19.4315	18.6184	24.4446	55.1256	24.104	31.7695	21.8957	27.9176	35.6533	25.9121	20.3991	23.7917	20.3064	26.3795
caa_locus_104469_iso_1_len_327_ver_4	Gene of unknown function	0	0	0	0	0	0	3.06136	0	0	0	0	0	0	0	0	0	0	0	0
caa_locus_10446_iso_4_len_1711_ver_4	Ribokinase	13.5915	22.9861	16.8137	15.5743	12.3193	15.9575	14.1547	7.36386	9.86801	12.39	7.61052	12.7664	6.52858	10.9415	10.4865	16.6508	10.4195	14.2015	14.2804
caa_locus_104470_iso_1_len_352_ver_4	Gene of unknown function	0	0	0	0	0	0	0	4.4968	0	0	0	0	0	0	0	0	0	3.59907	2.07119
caa_locus_104472_iso_1_len_303_ver_4	Pol polyprotein	0	0	0	0	0	4.8394	0	0	0	0	0	0	0	0	0	0	0	0	0
caa_locus_104475_iso_1_len_580_ver_4	Gene of unknown function	0	0	0	5.94484	0	0	0	0	0	4.5038	0	6.09823	0	0	1.05033	0	0	2.90787	36.755
caa_locus_10447_iso_8_len_1568_ver_4	Zinc finger protein	19.5714	25.4419	25.0873	15.9434	25.2573	8.05363	4.01778	3.76539	22.8265	77.2607	31.0002	80.0341	31.8141	49.2005	70.4355	46.3319	20.7535	31.6338	45.5545
caa_locus_104480_iso_1_len_578_ver_4	Gene of unknown function	4.94934	0	8.77363	29.3961	3.71556	11.1513	10.8854	4.78359	0	0	0	0	0	0	0	0	0	2.33553	0
caa_locus_104487_iso_1_len_316_ver_4	Gene of unknown function	0	0	13.2662	0	0	3.27102	0	0	0	0	0	0	0	0	0	0	0	0	0
caa_locus_10448_iso_1_len_299_ver_4	60S ribosomal protein L19	51.7915	114.552	148.753	94.9963	63.4555	90.7686	50.7744	59.926	82.5645	95.2083	32.8471	111.584	4.6874	27.4014	20.0777	107.04	39.51	58.5938	77.028
caa_locus_104494_iso_1_len_476_ver_4	Conserved gene of unknown function	0	0	0	0	0	1.96912	5.45892	6.6637	0	0	0	0	0	3.12246	3.30515	0	2.69681	3.95297	3.43755
caa_locus_104499_iso_1_len_369_ver_4	Gene of unknown function	0	0	0	0	0	0	0	3.0269	0	0	0	0	0	0	0	0	0	1.9951	2.3422
caa_locus_10449_iso_1_len_2661_ver_4	DNA replication licensing factor MCM7	12.5948	22.1022	9.62576	2.84472	1.59376	7.80265	6.08762	6.351	33.4069	16.429	1.27877	11.25	1.30457	7.14958	7.66283	13.7141	3.82744	25.89	18.5624
caa_locus_1044_iso_1_len_2995_ver_4	Stachyose synthase	11.5052	3.98691	0.444547	10.1973	1.0431	1.19239	9.52357	4.43258	47.8062	5.83189	14.9882	4.3936	2.76815	903.265	9.9889	39.7203	0.692805	16.1394	17.1101
caa_locus_104500_iso_1_len_339_ver_4	Gene of unknown function	0	0	0	0	0	0	0	3.70653	0	0	0	0	0	0	0	0	0	0	2.39007
caa_locus_104504_iso_1_len_345_ver_4	Gene of unknown function	0	0	3.5642	0	0	4.08938	0	0	0	0	0	0	0	0	0	0	0	0	0
caa_locus_10450_iso_1_len_308_ver_4	Gene of unknown function	0	0	0	5.7854	5.00995	0	0	0	0	0	0	0	0	0	3.40685	0	4.01525	3.77278	2.95277
caa_locus_104513_iso_1_len_1454_ver_4	Oxysterol-binding protein	0	0	0	0	0	0	1.35635	14.8823	0	0	0	0	0	0	0	0	0	0	0
caa_locus_10451_iso_1_len_1320_ver_4	SlHDL1	0	0	5.06395	0	0	0	9.37594	13.4012	9.07524	0	0	0	0	61.3819	0.426539	0	0	2.9286	0
caa_locus_104524_iso_1_len_364_ver_4	Gene of unknown function	0	0	0	0	0	0	0	0	0	0	0	0	0	0	0	0	0	0	0
caa_locus_104529_iso_1_len_287_ver_4	Gene of unknown function	0	0	0	0	0	0	4.84836	5.86907	0	0	0	0	0	0	2.74467	0	0	0	2.70324
caa_locus_10452_iso_7_len_1672_ver_4	Aldose 1-epimerase	6.13318	8.89665	5.26326	4.05321	5.40353	5.54804	9.89563	9.61108	8.4802	5.66878	7.9284	5.96848	2.24397	6.35264	7.01751	6.49147	3.98007	7.91859	6.12543
caa_locus_104531_iso_1_len_429_ver_4	Gene of unknown function	0	0	0	2.86654	0	0	2.7272	5.78522	0	0	1.98272	0	0	0	0	0	0	0	2.10853
caa_locus_10453_iso_3_len_2920_ver_4	Zinc ion binding protein	12.3311	8.61561	15.1572	16.9228	13.1993	19.2751	20.1387	21.5547	8.32482	15.014	12.0444	13.6021	11.8091	13.8009	14.5846	12.428	16.2275	15.6961	14.7893
caa_locus_104544_iso_1_len_337_ver_4	Gene of unknown function	0	0	0	0	0	0	0	3.3952	0	0	0	0	0	0	0	0	0	0	2.40825
caa_locus_104548_iso_1_len_300_ver_4	Gene of unknown function	0	0	0	0	0	0	0	0	0	0	0	0	0	0	0	0	0	0	3.05729
caa_locus_104549_iso_1_len_541_ver_4	Gene of unknown function	8.70123	0	3.27948	1.93518	0	4.74613	1.93493	6.30983	0	0	1.50721	0	0	0	1.93468	0	2.01192	2.77263	4.06875
caa_locus_10454_iso_2_len_627_ver_4	Peptidoglycan-binding LysM domain-containing protein	7.85263	0	25.2346	121.056	20.4287	172.489	116.365	220.731	24.8297	40.7981	6.49135	133.031	95.9943	27.6799	77.5578	16.0405	10.9784	20.9666	38.5249
caa_locus_104555_iso_1_len_302_ver_4	Gene of unknown function	0	0	0	0	2.81716	5.20781	0	0	0	0	0	0	0	2.79733	0	0	0	4.1302	0
caa_locus_10455_iso_8_len_4095_ver_4	Glycerol-3-phosphate dehydrogenase	1.86701	2.72309	5.63531	1.89226	4.19976	4.65673	3.20462	3.32538	5.92468	0.933329	7.33773	1.6534	0.907485	5.05396	3.66861	3.25779	5.70493	2.35176	1.35774
caa_locus_104560_iso_1_len_949_ver_4	Gene of unknown function	0	0	0	0	0	0.995138	0	0	0	1.17202	0	0.801481	0	0	1.09331	1.56084	0	1.74885	3.29023
caa_locus_10456_iso_3_len_2855_ver_4	DNA methyltransferase	5.56023	20.4969	5.894	2.8364	0.729914	7.91302	2.57618	4.9447	26.1391	12.128	1.08832	9.15392	0.429805	6.2686	9.32601	16.9211	0.597739	10.9838	17.4745
caa_locus_104572_iso_1_len_411_ver_4	Gene of unknown function	0	0	0	0	0	0	0	2.64966	0	0	0	0	0	0	0	0	0	0	0
caa_locus_10457_iso_1_len_2366_ver_4	Selenoprotein O	52.5482	46.9036	34.3128	58.5564	86.384	54.7411	38.5798	35.7253	25.96	51.1564	60.8358	46.5083	126.511	34.0647	48.3469	48.8663	84.9824	47.3514	45.596
caa_locus_104580_iso_1_len_297_ver_4	Gene of unknown function	0	0	0	0	0	0	3.76264	0	0	0	0	0	0	0	0	0	0	0	0
caa_locus_104581_iso_1_len_360_ver_4	Gene of unknown function	0	0	0	0	0	0	4.28787	0	0	0	0	0	0	0	0	0	0	0	0
caa_locus_10458_iso_3_len_763_ver_4	Conserved gene of unknown function	21.0093	15.0327	23.7086	25.884	14.2613	26.4245	26.0423	25.2718	70.9877	32.745	99.5015	29.8229	33.982	51.0665	21.6753	21.9349	5.45467	12.4715	14.4574
caa_locus_10459_iso_1_len_1265_ver_4	Cationic peroxidase 2	6.5701	0	225.618	0	0	0	0	0	15.6732	0.5262	14.8338	33.1511	3.36501	4.99809	13.6548	40.4329	0	20.508	31.6177
caa_locus_1045_iso_4_len_2510_ver_4	Beta-glycosidase	33.9515	11.2872	26.1895	22.164	23.7843	23.0067	28.8274	33.0636	22.2518	24.0428	26.1783	24.7584	44.0743	25.2874	24.348	34.7621	23.7651	30.2733	22.8094
caa_locus_104609_iso_1_len_304_ver_4	Gene of unknown function	1695.62	37.477	0	0	88.9729	0	2.80625	0	0	0	0	0	0	0	0	0	0	89.8184	0
caa_locus_10460_iso_9_len_1904_ver_4	Gene of unknown function	4.0629	3.34974	14.4115	12.9173	4.91832	14.8368	20.3859	16.0045	0.735607	3.61141	9.34641	5.71001	0.883691	6.91231	6.65061	7.49708	7.5434	11.0635	11.2326
caa_locus_10461_iso_2_len_357_ver_4	Gene of unknown function	0	8.95072	1119.4	3822.54	0	53.9845	301.964	122.739	142.068	99.4512	61.6815	118.204	747.583	6.38543	0	171.49	0	2.49563	102.544
caa_locus_10462_iso_9_len_1734_ver_4	ARF domain class transcription factor	552.539	197.332	3.5418	4.26272	53.0255	132.996	90.6334	74.8238	74.6606	128.601	107.53	343.762	72.3442	300.101	301.464	57.6908	27.0376	357.671	143.739
caa_locus_104637_iso_1_len_534_ver_4	Cytochrome P450	0	0	0	0	0	0	0	0	0	0	0	4.72613	0	1.15542	22.7607	0	0	1.27946	0
caa_locus_10463_iso_1_len_1260_ver_4	Glycine-rich protein	8.59595	25.35	12.5448	12.0679	23.5692	13.6826	14.0407	14.6815	69.843	13.883	41.3655	12.1219	32.132	13.3097	10.7548	23.6639	22.0602	13.6965	10.9235
caa_locus_104640_iso_1_len_441_ver_4	Gene of unknown function	0	0	2.04263	0	0	0	0	0	0	2.01812	0	3.63069	0	0	4.92368	0	2.16626	5.77328	4.39295
caa_locus_104645_iso_1_len_297_ver_4	Gene of unknown function	0	0	0	0	0	0	3.18377	0	0	0	0	3.14483	0	5.24343	5.95816	0	0	3.69496	3.09842
caa_locus_10464_iso_3_len_1862_ver_4	Calcium-dependent protein kinase	42.4325	36.4415	113.126	71.8083	47.1582	76.281	55.7358	86.0975	33.127	66.5004	31.5322	60.9516	19.7799	40.6051	70.9218	45.4047	37.4307	61.2912	66.7569
caa_locus_104652_iso_1_len_575_ver_4	Gene of unknown function	0	0	3.45755	1.3953	0	3.31803	3.34958	1.96054	0	2.38809	0	2.23967	0	2.12173	3.28852	0	3.17373	2.23204	2.52842
caa_locus_104654_iso_1_len_285_ver_4	Gene of unknown function	0	0	0	0	0	0	0	0	0	0	0	0	0	0	0	0	0	0	0
caa_locus_104658_iso_1_len_372_ver_4	Gene of unknown function	0	0	0	0	0	0	0	4.49465	0	0	0	0	0	0	0	0	0	1.97501	0
caa_locus_10465_iso_2_len_2536_ver_4	Conserved gene of unknown function	16.1627	17.4289	22.6915	17.6797	9.21734	17.5229	17.4598	15.9582	17.4968	26.5195	24.844	23.4715	26.1882	15.241	22.882	19.374	8.74808	21.2759	21.7968
caa_locus_104660_iso_1_len_284_ver_4	Gene of unknown function	0	0	0	0	0	0	0	0	0	0	0	0	0	0	0	0	0	5.04475	3.56442
caa_locus_104668_iso_1_len_282_ver_4	Gene of unknown function	0	0	0	0	0	0	0	0	0	0	0	0	0	0	0	0	0	0	0
caa_locus_10466_iso_5_len_2181_ver_4	Protein kinase atn1	21.6889	21.7695	11.8423	20.8315	36.1243	27.2754	40.5581	38.862	27.9838	24.0114	12.8279	25.2626	17.219	63.542	16.9505	25.7626	31.2149	24.9723	27.8741
caa_locus_104671_iso_1_len_495_ver_4	Gene of unknown function	0	0	1.5028	0	0	2.06828	0	2.12099	0	0	0	0	0	0	2.39855	0	0	3.21538	1.36767
caa_locus_104672_iso_2_len_305_ver_4	Gene of unknown function	0	0	0	0	0	0	3.63233	7.3445	0	0	0	0	0	0	0	0	0	3.56699	2.4926
caa_locus_10467_iso_4_len_4317_ver_4	Binding protein	4.86393	4.44384	10.032	8.54771	5.04323	13.0034	10.0246	14.2895	2.55928	8.90246	8.24467	8.13193	2.78394	11.186	11.6991	5.2991	7.2564	8.5169	9.9335
caa_locus_10468_iso_1_len_1714_ver_4	Transmembrane protein 45a	12.6919	4.73242	9.67016	8.44721	3.63609	9.17082	15.8998	10.7806	4.15887	16.5708	5.10732	10.3484	3.77279	4.73158	4.69895	12.1492	2.15942	11.0174	17.695
caa_locus_10469_iso_5_len_1551_ver_4	Tubby; Cyclin-like F-box	57.1918	32.3984	69.1421	55.6315	59.0444	74.2816	75.1627	83.9131	106.514	90.5706	87.0658	87.5077	94.3511	77.367	85.0637	63.7845	42.523	82.007	61.0486
caa_locus_1046_iso_7_len_1824_ver_4	Thioredoxin family protein	26.8361	35.802	10.2177	11.0487	83.0153	20.9884	26.0757	22.7571	28.513	14.52	36.1988	13.7053	20.3299	16.127	20.8639	30.0736	75.3306	35.1787	19.1491
caa_locus_104704_iso_1_len_285_ver_4	Gene of unknown function	0	0	0	0	0	0	0	0	0	0	0	0	0	0	0	0	0	0	0
caa_locus_104708_iso_1_len_449_ver_4	Gene of unknown function	0	0	0	0	0	0	3.44233	2.8574	0	0	0	0	0	0	0	0	0	0	0
caa_locus_10470_iso_2_len_738_ver_4	Tau class glutathione transferase GSTU5	177.577	26.0775	56.4907	35.6455	62.8269	81.6622	65.5158	60.7842	49.3322	100.904	107.276	204.474	117.22	146.241	242.922	42.2033	43.43	162.118	45.0053
caa_locus_104711_iso_1_len_333_ver_4	Gene of unknown function	0	0	0	0	0	0	0	0	0	0	0	0	0	0	4.5144	0	0	2.49965	2.66775
caa_locus_10471_iso_2_len_1331_ver_4	Conserved gene of unknown function	15.8724	25.0738	23.7954	26.6256	11.6946	22.9226	19.9742	22.7319	15.4214	21.3479	15.5108	21.8144	4.19517	16.5325	28.3703	22.5171	14.5469	22.3341	21.6208
caa_locus_104721_iso_1_len_293_ver_4	Conserved gene of unknown function	0	0	0	0	0	0	0	0	0	0	0	0	0	0	0	0	0	0	0
caa_locus_104725_iso_1_len_284_ver_4	Gene of unknown function	0	0	0	0	0	0	0	0	0	0	0	0	0	0	0	0	0	0	0
caa_locus_104729_iso_1_len_307_ver_4	Gene of unknown function	0	0	0	0	0	0	0	0	0	0	0	0	0	0	0	0	0	0	0
caa_locus_10472_iso_6_len_3853_ver_4	Formin 1	43.1574	40.1422	21.6634	1.44099	7.95638	23.9215	36.0635	40.9725	9.57048	15.4079	5.96023	16.3493	7.57253	8.12921	23.7536	34.6756	6.52172	43.9352	18.6648
caa_locus_104731_iso_1_len_629_ver_4	Gene of unknown function	0	0	0	0	0	0	1.97702	4.02224	0	1.64247	0	0	0	1.14917	0	0	1.82314	0	2.07492
caa_locus_10473_iso_3_len_2105_ver_4	Hydroxyproline-rich glycoprotein	12.0708	14.8905	11.7918	5.43089	13.9195	11.8485	9.18422	10.3758	4.02103	18.3739	11.1246	21.3393	26.7604	7.32733	19.966	11.1369	8.61172	10.6351	12.1055
caa_locus_104742_iso_1_len_330_ver_4	Gene of unknown function	0	0	0	0	0	0	0	0	0	0	0	0	0	0	0	0	0	2.29904	2.24918
caa_locus_10474_iso_2_len_509_ver_4	Gene of unknown function	0	5.57928	4.37552	1.90701	4.33492	1.81974	2.07727	0	15.8857	5.10793	9.8703	2.7407	17.9414	3.4211	1.71047	3.3592	7.14437	5.00609	2.91204
caa_locus_10475_iso_3_len_711_ver_4	Chorismate synthase	118.017	137.01	124.436	127.612	129.01	133.588	133.951	156.019	79.1777	112.873	51.3811	128.149	48.8976	108.885	117.724	126.046	106.88	107.363	130.163
caa_locus_104761_iso_1_len_282_ver_4	Gene of unknown function	0	0	0	0	0	0	0	0	0	0	0	0	0	0	0	0	0	0	0
caa_locus_104762_iso_1_len_439_ver_4	Gene of unknown function	0	0	0	2.05023	0	2.16873	1.94515	3.6696	0	0	0	0	0	0	0	0	0	0	0
caa_locus_104763_iso_1_len_354_ver_4	Gene of unknown function	0	0	0	0	0	0	0	0	0	0	0	0	2.76222	0	0	0	0	0	0
caa_locus_104765_iso_1_len_461_ver_4	Gene of unknown function	0	0	0	0	0	2.24999	1.6678	2.53806	0	2.64991	0	0	0	0	0	0	0	0	1.93418
caa_locus_104770_iso_1_len_311_ver_4	Gene of unknown function	0	0	0	0	0	0	0	0	0	0	0	0	0	0	0	0	0	0	0
caa_locus_104772_iso_1_len_283_ver_4	Gene of unknown function	0	0	0	0	0	0	0	0	0	0	0	0	0	0	0	0	4.14973	0	0
caa_locus_10477_iso_3_len_911_ver_4	Small basic intrinsic protein 1-2	119.608	119.5	84.8412	101.996	131.638	124.271	82.5882	77.6652	133.49	117.486	112.686	129.618	176.408	87.1217	98.4835	70.8896	60.7036	82.06	78.8358
caa_locus_104783_iso_1_len_302_ver_4	Gene of unknown function	0	0	0	0	0	0	0	0	0	0	0	0	0	0	0	0	0	0	0
caa_locus_10478_iso_1_len_896_ver_4	Protein 1	0	0	2.25037	2.10169	0	1.2519	0.863724	1.52082	4.58546	1.38621	0	1.36505	0	1.48715	1.03449	0	1.14303	2.36281	1.12076
caa_locus_104791_iso_1_len_404_ver_4	Oligopeptide transporter	0	0	0	4.69235	0	0	0	0	0	0	0	3.40022	0	0	0	7.1227	0	0	3.8386
caa_locus_104798_iso_1_len_318_ver_4	Gene of unknown function	0	0	4.63487	0	0	0	2.64524	5.48936	0	0	0	0	0	0	0	0	0	0	0
caa_locus_10479_iso_1_len_1807_ver_4	Tyrosyl-tRNA synthetase	8.70859	35.7377	11.5661	11.325	32.7116	12.2872	9.98138	10.4597	37.6998	11.1448	27.456	13.6779	37.6101	15.9479	11.6843	17.3397	32.1544	8.99981	7.67499
caa_locus_1047_iso_5_len_4869_ver_4	DNA binding protein	16.0179	11.5603	20.9915	22.0915	10.8455	25.1591	37.111	34.7119	7.26188	17.6088	17.0425	15.1228	5.16152	11.8824	17.2575	24.1023	14.2589	23.6035	22.5873
caa_locus_10480_iso_1_len_626_ver_4	Mitochondrial import inner membrane translocase subunit Tim8/small zinc finger	8.69388	10.1741	12.4047	10.8383	5.79698	7.88719	9.12031	4.85292	30.4024	22.6034	16.9591	21.7249	4.5855	10.5913	6.83591	8.52104	5.49914	11.835	14.812
caa_locus_104813_iso_1_len_304_ver_4	Integrase	0	0	0	0	0	0	0	4.6588	0	0	0	0	0	0	0	0	0	0	0
caa_locus_104814_iso_1_len_469_ver_4	Gene of unknown function	0	0	0	0	0	4.40884	1.79742	0	0	0	0	2.48561	0	2.28744	0	0	0	3.12902	1.89501
caa_locus_10481_iso_3_len_2520_ver_4	Conserved gene of unknown function	26.1253	9.49738	31.4905	2.36842	43.7052	11.9741	15.8061	15.8801	7.66824	9.20047	9.95656	17.1453	11.0095	8.06148	19.6422	8.9254	21.1859	33.831	21.9629
caa_locus_104821_iso_1_len_677_ver_4	Carotenoid cleavage dioxygenase 8	0	0	0	0	0	0	0	0	0	10.8655	0	2.20972	0	0	1.58647	0	0	0	8.02096
caa_locus_104822_iso_1_len_512_ver_4	Gene of unknown function	0	0	0	0	0	0	2.65248	2.65027	0	2.21128	0	0	0	0	0	0	0	0	0
caa_locus_10482_iso_4_len_5258_ver_4	Protein phosphatase 2c	14.745	9.0192	15.6131	13.35	10.3166	27.1336	29.4403	18.7676	10.0356	14.6166	14.6032	13.7671	19.2174	24.2872	17.4527	15.8485	8.84694	18.1125	17.6533
caa_locus_104835_iso_1_len_345_ver_4	Gene of unknown function	0	0	5.79182	3.39807	5.51738	0	3.57253	0	0	2.94326	0	0	0	2.94184	0	0	7.73416	5.86382	11.2608
caa_locus_104837_iso_1_len_319_ver_4	Gene of unknown function	0	0	0	0	0	0	0	0	0	0	0	0	0	0	0	0	0	0	0
caa_locus_10483_iso_5_len_2143_ver_4	Hydrolase	17.7791	24.2172	18.4273	27.935	20.0468	23.7973	27.4833	29.1316	9.02212	26.6829	27.76	17.6256	26.9826	10.9176	15.9004	28.175	13.9728	18.0065	27.2728
caa_locus_104845_iso_1_len_344_ver_4	Gene of unknown function	0	0	0	0	3.0997	0	0	0	0	0	0	0	2.86452	0	0	0	4.01525	0	0
caa_locus_10484_iso_3_len_877_ver_4	HVA22 e	22.0954	32.2946	0	0	5.21082	0	7.23404	13.5664	111.202	0	13.1482	4.36672	0	297.318	37.6594	140.306	3.3302	23.161	6.95538
caa_locus_104851_iso_1_len_306_ver_4	Gag-pol polyprotein	0	0	0	0	0	0	0	0	0	0	0	0	0	0	0	0	0	0	0
caa_locus_104852_iso_1_len_329_ver_4	Gene of unknown function	0	0	0	2.55884	0	0	0	0	0	0	0	0	0	2.50114	0	0	0	0	0
caa_locus_10485_iso_1_len_480_ver_4	Gene of unknown function	72.8104	90.4807	66.1724	142.339	63.942	133.556	103.652	64.6609	251.549	90.6517	56.3439	53.2018	52.9931	176.204	12.8285	184.15	13.3512	49.5777	55.3099
caa_locus_10486_iso_1_len_2363_ver_4	Conserved gene of unknown function	11.6807	14.5857	18.0857	2.43084	1.53245	10.1672	9.07955	9.12832	4.35194	5.202	5.01224	6.55646	1.75087	2.71667	5.27056	12.5056	1.19984	12.9333	6.74145
caa_locus_10487_iso_1_len_1157_ver_4	Calcium/calmodulin protein kinase	11.1303	12.014	65.8244	45.3721	25.1809	24.7782	14.7801	13.8516	45.0792	36.3512	28.5316	88.779	67.7791	29.4456	58.9375	28.9065	17.0175	17.0099	35.0366
caa_locus_104887_iso_1_len_326_ver_4	Gene of unknown function	0	0	0	0	0	0	0	0	0	0	0	0	0	0	0	0	0	0	0
caa_locus_104891_iso_1_len_601_ver_4	Gene of unknown function	0	0	0	1.46445	0	1.65227	2.08206	3.04988	0	1.51352	0	0	0	1.81535	2.1178	0	0	2.34528	1.3111
caa_locus_104892_iso_1_len_402_ver_4	Gene of unknown function	0	0	1.88258	0	0	0	0	0	0	0	0	0	0	1.94449	0	0	3.74593	0	0
caa_locus_10489_iso_1_len_1045_ver_4	Early nodulin 16	5.81803	27.1664	7.26368	267.672	0.882563	1.0598	5.1183	3.67842	100.003	18.4825	8.26371	24.3395	7.82039	1.36842	0.985213	34.6958	0	8.18278	61.9671
caa_locus_104907_iso_1_len_1624_ver_4	Short chain dehydrogenase	0	0	0	0	0	35.4427	0.791181	1.49783	0	0	0	0	0	0	0	0	0.839316	0	0
caa_locus_10490_iso_1_len_1819_ver_4	Conserved gene of unknown function	1.64763	21.4604	1.9794	3.63684	3.4991	1.7238	3.58782	6.95928	12.703	5.97483	0	2.41133	0.644686	0.395955	1.00507	3.09522	5.67427	4.216	4.61952
caa_locus_104914_iso_1_len_437_ver_4	Gene of unknown function	0	0	0	0	0	0	0	0	0	3.29596	0	0	0	0	0	0	0	0	27.5999
caa_locus_10491_iso_5_len_1468_ver_4	Cellular nucleic acid binding protein	13.1601	12.2646	22.8515	20.7928	10.1471	20.5563	20.4188	30.3624	14.0346	19.9038	14.1884	19.6705	1.46271	16.4709	18.8721	15.7404	13.532	16.086	22.6351
caa_locus_104921_iso_1_len_397_ver_4	Gene of unknown function	0	0	0	0	0	3.43103	0	2.76451	0	0	0	0	0	0	0	4.84398	0	0	0
caa_locus_10492_iso_2_len_1471_ver_4	Serine/threonine-protein kinase SAPK2	5.4577	4.86166	40.4972	7.14396	48.5278	17.169	81.315	86.9926	29.8719	0.897214	22.3705	2.15861	4.42904	13.0876	2.13044	39.3173	11.8474	3.244	1.48378
caa_locus_104930_iso_1_len_402_ver_4	Gene of unknown function	63.9351	0	0	2.25637	11.9367	0	0	0	0	48.1144	0	7.69715	0	0	0	0	7.27151	98.3315	69.1651
caa_locus_10493_iso_6_len_2605_ver_4	Vacuolar membrane protein	21.21	14.3373	10.8324	10.6872	10.465	9.72673	14.4082	10.6193	14.3959	34.8456	10.0393	18.3152	7.30613	13.6076	11.6331	9.45297	6.51069	15.115	23.2273
caa_locus_104940_iso_1_len_344_ver_4	Gene of unknown function	0	0	0	0	0	0	2.62956	3.96861	0	0	0	0	0	0	0	0	0	0	0
caa_locus_10494_iso_2_len_445_ver_4	Cinnamyl alcohol dehydrogenase	0	0	10.6194	34.3451	0	5.12078	14.2657	9.86803	57.5717	15.3566	20.8693	12.2869	27.8591	135.524	5.1571	52.8557	0	2.85552	13.192
caa_locus_10495_iso_1_len_1068_ver_4	Elongation factor P (EF-P) family protein	4.26646	36.1152	8.24113	4.96424	20.644	7.6451	6.0388	5.56962	29.6137	3.66829	7.36439	4.72705	4.66854	6.52335	4.27741	18.8863	24.9398	7.46054	4.5762
caa_locus_104965_iso_1_len_476_ver_4	Conserved gene of unknown function	0	0	0	2.39095	0	0	4.8167	4.88672	0	0	0	0	0	0	0	0	0	0	0
caa_locus_10496_iso_7_len_1711_ver_4	Conserved gene of unknown function	5.99193	4.16624	4.50293	5.89661	5.77085	3.43327	4.13995	1.69096	3.23451	4.1764	1.80589	3.04166	1.46034	3.01948	2.79207	4.14158	3.39959	10.4624	7.14022
caa_locus_104972_iso_1_len_390_ver_4	Gene of unknown function	0	0	2.14065	0	0	2.50502	5.51481	0	0	0	0	0	0	0	0	0	0	0	2.00433
caa_locus_104973_iso_1_len_491_ver_4	Gene of unknown function	0	0	0	0	2.70304	1.89829	2.4765	0	0	0	0	0	0	1.65693	1.91176	0	0	1.4114	1.65695
caa_locus_104977_iso_1_len_363_ver_4	Gene of unknown function	0	0	0	0	0	0	0	4.32564	0	0	0	0	0	0	0	0	0	0	0
caa_locus_10497_iso_1_len_575_ver_4	NAC 14	0	0	33.2949	21.4876	8.88085	18.6442	101.776	129.039	128.078	0	9.13199	1.39979	4.63127	241.559	0	20.0298	12.8392	3.75923	1.95378
caa_locus_10498_iso_4_len_1971_ver_4	Epoxide hydrolase 3	44.2848	20.647	39.5574	19.9528	28.3829	17.4424	19.1556	20.9937	18.9707	19.3114	17.9584	23.0685	26.5381	18.9399	16.2214	16.2987	8.76284	30.1878	21.0344
caa_locus_10499_iso_1_len_1208_ver_4	Ngg1 interacting factor 3 like 1 binding protein 1 isoform 1	21.5023	36.118	33.3413	42.0508	43.4969	47.1183	47.4687	61.8914	35.0588	32.757	17.1932	32.6529	9.42441	33.0894	35.9936	41.573	43.9128	40.6382	37.1166
caa_locus_1049_iso_4_len_856_ver_4	Phenylacetaldehyde reductase	90.6205	40.7338	90.9634	109.017	120.721	30.9215	82.4064	147.578	87.7312	102.794	92.5675	115.232	124.798	100.827	93.1088	104.433	53.602	78.908	76.9752
caa_locus_104_iso_10_len_2652_ver_4	ABC transporter family protein	10.3913	18.037	16.5656	17.9055	23.2807	19.4059	22.1822	22.6871	12.1492	4.30944	12.8596	5.38621	9.70936	7.42193	7.89574	13.06	42.6413	12.7847	9.20193
caa_locus_105000_iso_1_len_490_ver_4	Conserved gene of unknown function	0	0	0	0	0	0	2.79276	5.58085	0	0	0	0	0	0	0	3.18539	0	0	0
caa_locus_105002_iso_1_len_342_ver_4	Gene of unknown function	0	0	2.92412	6.37217	2.22845	0	2.64918	0	0	0	2.889	0	0	1.98318	2.1814	0	7.28138	2.85493	3.00786
caa_locus_105004_iso_1_len_948_ver_4	MYB domain class transcription factor	0	0	4.28194	1.85814	0	11.8191	2.5847	1.78779	0	2.73784	0	1.6048	0	1.45948	0	2.10929	0	0	2.9646
caa_locus_10500_iso_1_len_315_ver_4	Conserved gene of unknown function	0	20.1453	2.71082	0	7.68859	2.95535	0	0	43.3679	0	23.3579	0	14.0032	4.8518	7.05579	12.1426	12.2921	2.44213	0
caa_locus_105012_iso_1_len_293_ver_4	Gene of unknown function	0	0	0	0	0	0	0	0	0	0	0	0	0	0	2.42679	0	0	0	2.62918
caa_locus_105015_iso_2_len_733_ver_4	Gene of unknown function	0	0	4.95559	2.3758	0	2.76275	4.79916	2.43898	0	0	0	0	0	0	0	0	2.74182	1.60758	2.35908
caa_locus_10501_iso_2_len_2148_ver_4	1-aminocyclopropane-1-carboxylate synthase	27.2445	16.8669	14.5833	15.3185	1.55844	32.9383	4.35686	12.3995	19.645	13.1582	3.59738	12.7139	3.72913	2.20388	7.48258	16.932	2.78783	16.4307	49.4447
caa_locus_105022_iso_1_len_608_ver_4	Gene of unknown function	0	0	1.32765	0	1.4349	3.40946	2.2965	0	0	0	1.58172	0	0	0	1.49289	0	1.75949	2.86562	0
caa_locus_105028_iso_1_len_585_ver_4	Gene of unknown function	0	0	1.38307	1.64397	0	2.32364	2.52617	0	0	1.22643	1.51517	3.56824	0	1.87219	4.26422	0	1.69725	4.4919	2.92966
caa_locus_10502_iso_7_len_1811_ver_4	Ribulose-1,5 bisphosphate carboxylase/oxygenase large subunit N-methyltransferase, chloroplast	9.93027	10.8463	6.74467	9.85519	14.0594	8.29412	8.80649	9.0476	8.93824	3.31277	12.7644	5.61198	4.81694	7.2824	7.46564	8.76975	19.0984	11.046	10.4086
caa_locus_105032_iso_1_len_358_ver_4	Gene of unknown function	0	0	2.77972	0	0	0	0	3.45856	0	0	0	0	0	0	2.0585	0	0	2.90132	2.23017
caa_locus_10503_iso_3_len_1086_ver_4	Type-a response regulator	11.6485	20.1533	11.1294	0	3.97986	5.31896	2.42358	7.8529	10.3755	3.09636	1.39104	17.4631	0	2.52092	25.5756	0	19.3541	37.4534	19.0603
caa_locus_10504_iso_1_len_1155_ver_4	1-aminocyclopropane-1-carboxylate oxidase	2.29536	0	0	11.1435	0	0	1.25386	0	30.2191	0	0	0.908092	0	8.99752	0	0	0	3.62055	0.505951
caa_locus_105055_iso_1_len_389_ver_4	Gene of unknown function	0	0	0	0	0	0	4.09802	9.92152	0	2.713	0	2.6716	0	0	3.54312	5.78429	0	5.04475	4.02139
caa_locus_105058_iso_1_len_444_ver_4	Gene of unknown function	0	0	1.68973	1.84111	4.35254	2.35337	0	0	0	0	0	0	0	0	0	0	3.51605	0	1.55619
caa_locus_10505_iso_5_len_3507_ver_4	BZIP domain class transcription factor	6.80978	7.00641	11.8291	8.15063	11.3834	11.8519	16.7517	17.8171	10.1691	20.5953	45.8856	14.5652	15.1969	16.0083	15.218	22.9116	13.5159	8.41771	8.70478
caa_locus_105068_iso_1_len_396_ver_4	Gene of unknown function	0	0	0	0	0	2.70418	4.40982	3.60502	0	0	0	0	0	0	2.80589	0	0	0	0
caa_locus_105069_iso_1_len_374_ver_4	Gene of unknown function	0	0	0	0	0	0	0	3.86939	0	0	0	0	0	0	0	0	0	0	2.30316
caa_locus_10506_iso_6_len_4157_ver_4	FF domain-containing protein	34.061	31.6128	41.8733	69.1326	47.1781	55.6806	68.8435	74.5973	11.7373	16.7724	24.3931	29.9893	0.826581	45.1958	50.96	50.1649	54.6616	66.2934	60.4982
caa_locus_105073_iso_1_len_293_ver_4	Gene of unknown function	0	0	0	0	0	0	0	8.5624	0	0	0	0	0	0	0	0	0	0	0
caa_locus_105076_iso_1_len_402_ver_4	Gene of unknown function	0	0	0	0	0	0	2.75492	0	0	0	0	0	0	0	0	0	0	0	3.68646
caa_locus_105086_iso_1_len_421_ver_4	Gene of unknown function	14.2198	3.72786	6.16563	5.74458	7.69956	0	0	0	0	0	0	0	0	0	2.45057	0	0	3.73147	0
caa_locus_10508_iso_2_len_1252_ver_4	Zinc transporter 6, chloroplastic	20.2127	14.5354	8.46868	3.0621	10.3071	34.0019	20.8206	18.4955	35.1206	33.323	7.70787	11.5494	5.90899	5.05324	6.993	3.50258	5.70588	13.8895	14.1259
caa_locus_105090_iso_1_len_286_ver_4	Gene of unknown function	0	0	3.57392	0	0	0	5.48013	0	0	0	0	0	0	2.50704	0	0	0	3.88668	0
caa_locus_10509_iso_1_len_3178_ver_4	FFA-1 protein	8.41894	7.5097	13.728	8.71543	4.84645	16.0154	11.7069	10.9316	6.62094	9.63623	3.46944	8.15618	4.37179	6.16422	7.34535	9.92173	3.95833	9.63226	10.9445
caa_locus_1050_iso_3_len_1633_ver_4	Alpha/beta hydrolase	10.1161	33.901	2.98953	0.47208	0.815565	31.3284	18.9615	13.689	137.581	2.66776	5.82416	1.16958	1.0373	13.1595	1.46588	20.22	2.41069	11.2123	2.25293
caa_locus_105105_iso_1_len_511_ver_4	Gene of unknown function	0	0	3.05002	0	0	0	2.36316	2.24767	0	0	0	0	0	0	0	0	0	1.61617	1.84464
caa_locus_105108_iso_1_len_323_ver_4	Gene of unknown function	0	0	0	0	0	0	0	0	0	0	0	0	0	0	0	0	0	0	0
caa_locus_105109_iso_1_len_430_ver_4	Gene of unknown function	0	0	3.67389	4.38427	0	6.22596	6.34559	10.2838	0	0	2.96573	0	0	0	2.53791	6.26794	4.87243	5.12505	3.71999
caa_locus_10510_iso_1_len_1916_ver_4	Ubiquitin-protein ligase	6.18556	8.83301	5.31903	8.74354	1.18523	7.8643	14.1211	5.67175	10.475	12.0008	15.2466	9.13741	2.55746	10.9934	7.96336	18.7351	2.47193	6.93356	5.84543
caa_locus_105110_iso_1_len_394_ver_4	Gene of unknown function	0	0	0	0	0	0	0	0	0	0	0	0	0	0	3.32167	0	0	4.04631	3.05889
caa_locus_10511_iso_9_len_6887_ver_4	E3 ubiquitin-protein ligase UPL1	37.9447	11.7421	24.7981	21.9639	2.88447	22.6682	41.8923	35.6624	3.93857	21.6503	27.7083	11.7243	6.23336	5.81966	11.904	29.1921	20.0179	25.7865	37.2535
caa_locus_10512_iso_3_len_538_ver_4	WRKY domain class transcription factor	21.1526	4.29993	34.4283	46.9509	11.846	50.3272	44.3738	91.603	41.0038	63.2352	20.3272	47.3073	22.2753	87.6276	48.9088	35.6216	11.5265	42.8731	52.2431
caa_locus_105139_iso_1_len_316_ver_4	Gene of unknown function	0	0	0	0	2.92069	0	3.46723	0	0	0	2.90854	0	0	0	2.19615	0	5.07713	6.0801	3.56895
caa_locus_10514_iso_4_len_968_ver_4	Conserved gene of unknown function	60.3527	116.335	8.60426	17.2146	456.497	17.5318	34.2934	48.8418	34.9339	7.07384	41.5706	7.68759	90.3662	8.50151	17.4184	51.0542	447.794	69.9813	7.02026
caa_locus_105154_iso_1_len_290_ver_4	AP2/ERF domain-containing transcription factor	0	0	7.03616	0	0	0	0	0	0	5.01152	0	0	0	0	0	0	0	0	0
caa_locus_105156_iso_1_len_597_ver_4	Receptor protein kinase	0	0	0	0	0	0	0	0	0	8.0612	0	3.88864	0	0	0	0	0	0	10.569
caa_locus_10515_iso_1_len_729_ver_4	Plastid CUL1	115.981	124.849	83.9583	90.4736	93.9528	108.609	93.0104	77.3002	66.4504	109.412	68.451	136.766	44.6546	112.462	120.543	100.942	53.1518	142.552	114.365
caa_locus_105162_iso_1_len_291_ver_4	Gene of unknown function	0	0	0	0	0	0	0	0	0	0	0	0	0	0	2.44916	0	0	0	2.91875
caa_locus_105168_iso_1_len_320_ver_4	Gene of unknown function	0	0	0	0	0	0	0	0	0	0	0	0	0	0	0	0	0	0	0
caa_locus_10516_iso_1_len_837_ver_4	Conserved gene of unknown function	39.067	9.3009	44.0004	59.9749	52.4815	39.5275	47.6253	25.3954	64.1029	42.0391	103.227	36.3056	45.246	49.1788	16.16	52.2326	23.4916	31.8575	32.9778
caa_locus_10517_iso_2_len_1319_ver_4	WD-repeat protein	41.1971	19.8738	28.7899	21.9114	60.277	42.9809	22.033	24.6723	40.7993	24.2078	43.1365	29.967	29.5928	23.3942	26.1679	17.6977	54.975	62.2591	28.5352
caa_locus_105188_iso_1_len_375_ver_4	Gene of unknown function	0	0	0	0	0	0	0	0	0	0	0	0	0	0	0	0	0	0	2.86939
caa_locus_10518_iso_2_len_2896_ver_4	Signal transducer	20.9803	13.8897	44.6368	7.22679	24.4616	32.9314	7.34179	10.5368	6.42392	32.282	26.8876	100.845	15.7216	7.4959	106.181	8.53609	41.7204	32.5561	32.1357
caa_locus_105197_iso_1_len_774_ver_4	Serine-threonine protein kinase, plant-type	0	0	0	0	0	0	0	0	0	1.13946	0	2.10389	0	0	1.44256	0	0	1.26119	4.19504
caa_locus_10519_iso_2_len_1183_ver_4	Uvb-resistance protein uvr8	44.7935	36.6942	32.8608	14.5847	4.95806	81.4428	85.0883	71.7409	41.9183	16.1826	25.8951	25.8638	9.76366	28.2281	22.6677	30.4735	6.06088	56.5733	23.8831
caa_locus_1051_iso_8_len_5878_ver_4	EMB1135	55.6305	45.7194	62.8121	64.6936	52.6986	51.3768	53.9459	57.447	54.7989	53.0662	34.1018	52.4401	28.4442	38.5433	49.017	64.1647	38.6153	80.0794	58.5314
caa_locus_105208_iso_1_len_945_ver_4	Gene of unknown function	0	0	0	2.15437	0	1.27236	1.33385	3.17807	0	0	0	0.885678	0	1.03736	1.58647	0	1.24468	3.37861	1.45435
caa_locus_10520_iso_5_len_3283_ver_4	Structural molecule	2.03188	21.9719	2.70162	1.59931	30.223	3.12536	1.8661	1.83216	15.318	0.690768	4.83593	0.479647	11.0607	1.43752	1.10701	5.89393	59.4307	3.40336	0.948763
caa_locus_10521_iso_1_len_695_ver_4	Glutaredoxin	14.0896	4.00932	0	2.05559	10.3837	3.05927	14.3431	6.90192	8.95996	8.25697	9.18085	4.17841	13.9263	8.38749	12.0671	8.04581	3.37513	3.31713	3.61608
caa_locus_105227_iso_1_len_305_ver_4	Gene of unknown function	0	0	0	0	0	0	0	0	0	0	0	0	0	0	0	0	0	0	0
caa_locus_105229_iso_1_len_502_ver_4	Gene of unknown function	0	0	2.07245	2.41941	0	2.2194	0	3.96397	0	0	1.64455	0	0	0	1.9868	0	0	2.61274	2.42155
caa_locus_10522_iso_6_len_1802_ver_4	Outer envelope protein of 80 kDa, chloroplastic	17.6051	28.3439	13.7931	9.30762	15.7227	22.3092	15.1648	13.2287	24.046	10.6165	17.3115	13.6769	9.8468	8.5814	9.842	16.0269	11.9203	14.2029	13.7283
caa_locus_105234_iso_1_len_299_ver_4	Tyrosine-rich hydroxyproline-rich glycoprotein	37.9056	15.8917	123.934	280.299	0	139.487	15.4891	20.041	0	220.029	5.63092	112.201	45.6159	11.1023	32.4766	38.4629	0	25.8951	99.2882
caa_locus_105236_iso_1_len_346_ver_4	Gene of unknown function	0	0	0	0	0	0	0	0	0	0	0	0	0	0	0	0	0	0	0
caa_locus_10523_iso_4_len_1683_ver_4	Conserved gene of unknown function	16.3489	7.30514	12.0157	11.3068	10.9052	64.1535	12.7563	17.0929	7.58558	14.6947	8.48663	12.5527	7.34137	6.54044	7.8944	18.8275	8.3549	17.7773	11.6303
caa_locus_10524_iso_1_len_303_ver_4	Gene of unknown function	217.587	143.185	115.497	127.67	142.646	120.787	164.264	88.1109	216.511	184.298	138.944	268.624	172.172	254.662	239.464	159.225	73.4694	302.178	139.384
caa_locus_10525_iso_3_len_2349_ver_4	ATP binding protein	76.225	65.1482	88.9705	10.1734	37.8908	36.9871	38.6411	30.4972	32.6629	51.8893	7.39446	42.7868	5.34673	73.9885	53.5206	63.8247	41.9033	125.265	62.1601
caa_locus_10526_iso_1_len_1571_ver_4	DNA repair and recombination protein RAD54B	3.18913	8.15096	4.23698	5.79526	0.535872	14.1185	8.53685	5.48765	8.57275	4.33863	0.611239	4.87206	0	4.04744	4.36677	7.66062	0.869031	7.39132	8.15415
caa_locus_10527_iso_1_len_2000_ver_4	Protein F1K23.6-	46.0001	23.8963	34.6748	40.4305	35.8542	38.9217	31.3	26.9365	38.8611	43.3954	61.2502	36.0479	54.2848	29.279	25.8835	27.5047	29.3075	31.964	29.3874
caa_locus_105289_iso_1_len_322_ver_4	Gene of unknown function	0	0	0	0	0	0	0	0	0	0	0	0	0	0	0	0	0	0	0
caa_locus_10528_iso_2_len_1259_ver_4	Dual specificity protein phosphatase Diacylglycerol kinase, catalytic region	13.2046	12.587	16.7966	15.0355	18.4898	12.8257	11.6015	12.7347	42.1835	22.2123	33.144	20.8909	43.136	19.2862	15.4283	14.5119	15.4307	14.7511	22.4485
caa_locus_105294_iso_1_len_391_ver_4	Conserved gene of unknown function	0	0	2.32871	0	0	4.2451	2.4433	0	0	0	0	0	0	0	0	0	0	0	0
caa_locus_105296_iso_1_len_511_ver_4	Gene of unknown function	0	0	1.74287	0	0	1.99255	1.47697	0	0	1.82522	1.61068	0	5.63132	1.21623	0	0	1.98465	1.88553	2.6352
caa_locus_10529_iso_5_len_1250_ver_4	Gene of unknown function	9.61483	14.1078	14.0665	11.6646	22.8719	25.3765	16.7397	23.3105	20.9098	4.21484	12.8084	14.014	2.45132	17.0385	23.0032	10.4099	15.5488	28.3267	19.5357
caa_locus_1052_iso_1_len_720_ver_4	40S ribosomal protein S10	96.4619	262.698	142.497	78.3466	59.4314	75.2375	59.648	48.3789	404.543	127.352	101.548	144.71	62.2569	147.107	96.092	124.565	56.1637	119.442	128.26
caa_locus_105303_iso_1_len_752_ver_4	NRPB1 (RNA POLYMERASE II LARGE SUBUNIT)	0	0	4.24552	0	0	5.95441	2.47513	1.58042	0	0	0	0	0	0.862304	1.8813	2.79752	0	1.47572	0
caa_locus_105304_iso_1_len_312_ver_4	Conserved gene of unknown function	0	0	0	0	0	0	0	0	0	0	0	0	0	0	0	0	0	2.47292	0
caa_locus_10530_iso_4_len_806_ver_4	Thioredoxin protein	46.3502	145.116	26.563	14.178	53.6999	20.9792	48.0551	47.8185	62.5266	28.5644	63.8479	55.5672	99.8955	45.3076	82.0435	43.9798	101.401	75.8205	51.0503
caa_locus_105311_iso_1_len_306_ver_4	Gene of unknown function	0	0	0	3.60777	0	0	4.7295	8.08261	0	0	0	0	0	0	0	0	3.4268	0	0
caa_locus_10531_iso_1_len_683_ver_4	Calcium-binding protein	0	0	0	1.86097	27.2853	0	1.80171	0	2.65253	0	0	0	13.0462	0	0	0	59.1012	0	0
caa_locus_105320_iso_1_len_885_ver_4	Late blight resistance protein	0	0	13.9612	3.37069	0	3.31861	1.83046	0	0	1.47526	0	1.2971	0	0	1.44171	0	0	1.45143	3.69187
caa_locus_10532_iso_11_len_4088_ver_4	Protein ariadne-1	31.9202	16.4318	36.9976	50.9999	31.4229	49.5964	48.4875	58.4933	21.508	32.1696	24.7683	37.0738	27.0714	41.3381	43.7657	31.6495	27.5395	42.4405	40.1645
caa_locus_105330_iso_1_len_285_ver_4	Gene of unknown function	0	0	0	0	0	0	0	4.23193	0	0	0	0	0	0	0	0	0	0	2.72886
caa_locus_105331_iso_1_len_333_ver_4	Conserved gene of unknown function	0	0	0	0	0	0	0	0	0	0	0	0	0	0	0	0	0	0	0
caa_locus_105337_iso_1_len_382_ver_4	Conserved gene of unknown function	0	0	2.42941	1.7594	0	0	3.35292	0	0	0	0	0	0	0	1.8981	0	0	3.82178	4.48668
caa_locus_10533_iso_1_len_3058_ver_4	EXO70-G1 protein	15.723	10.5962	18.0071	16.9244	10.645	20.9038	26.7995	17.2064	10.9774	17.2027	14.8368	15.4172	17.7898	7.90827	13.447	14.379	9.17963	15.7198	14.0474
caa_locus_105340_iso_1_len_390_ver_4	Gag-pol polyprotein	0	0	0	0	0	0	3.88079	6.21665	0	0	0	0	0	0	1.68186	0	0	2.60752	2.00433
caa_locus_105343_iso_1_len_2064_ver_4	Micronuclear linker histone polyprotein	0	0	0	1.004	0.845274	77.9653	0.908153	0	0	3.6646	0	0	0	0	0	2.23088	0.363188	0	2.43047
caa_locus_10534_iso_1_len_314_ver_4	Gene of unknown function	50.3122	33.1178	11.2523	39.4853	23.1575	55.7409	29.8515	16.3705	75.9085	32.7595	6.15882	24.2532	16.6989	24.5816	11.2937	59.3683	9.33545	52.9698	44.6238
caa_locus_105352_iso_1_len_401_ver_4	Gene of unknown function	0	0	2.07649	7.61027	2.05722	5.08358	3.55287	0	0	0	0	0	0	0	0	5.58709	0	0	0
caa_locus_105358_iso_1_len_461_ver_4	Conserved gene of unknown function	0	0	0	0	0	3.06817	0	2.7688	0	0	0	0	0	6.04281	3.70792	0	0	4.10619	0
caa_locus_10535_iso_4_len_2094_ver_4	Transcription factor ICE1	16.715	40.2902	8.10482	0	2.01573	57.2529	7.70052	9.59244	54.5129	2.48199	11.9866	5.34651	0.556919	5.10444	5.05158	27.4424	2.82657	17.5692	4.64623
caa_locus_105361_iso_1_len_299_ver_4	Gene of unknown function	0	0	0	0	0	4.92543	3.44233	0	0	0	0	0	0	0	0	0	0	0	0
caa_locus_10536_iso_1_len_2699_ver_4	Protein regulator of cytokinesis	9.38035	17.3571	4.75725	1.91189	2.36943	6.48347	2.31128	3.97995	20.5471	15.6703	0.965301	19.1821	0	9.71873	17.9181	13.3054	1.54185	21.7485	23.5361
caa_locus_105377_iso_1_len_337_ver_4	Gene of unknown function	0	0	0	0	0	0	0	0	0	0	0	0	0	0	2.02079	0	0	2.9092	0
caa_locus_10537_iso_3_len_1451_ver_4	UPF0308 protein, chloroplastic	6.57249	31.2843	5.86697	5.70005	57.2049	8.45049	12.6088	7.26281	25.9391	5.95797	11.8589	2.13903	23.386	3.04923	4.39995	17.7348	50.9647	10.6	4.30693
caa_locus_105383_iso_1_len_323_ver_4	Gene of unknown function	0	0	2.63692	3.39555	0	0	0	0	0	0	0	0	0	0	0	0	0	0	2.54365
caa_locus_105384_iso_1_len_576_ver_4	Peptidase aspartic, active site	0	0	0	0	0	4.57291	2.70004	0	0	0	0	0	0	2.75275	0	13.0613	0	0	0
caa_locus_105387_iso_1_len_549_ver_4	Gene of unknown function	0	0	0	0	0	9.49904	0	0	0	0	0	0	0	0	0	2.80951	0	0	0
caa_locus_10538_iso_4_len_1258_ver_4	ATP binding protein	5.00581	7.47965	9.7353	8.819	14.916	7.28741	10.5756	11.3125	12.5066	5.7743	4.75585	6.63388	1.00953	7.58634	4.57852	6.73911	10.072	10.0909	7.29464
caa_locus_105398_iso_1_len_428_ver_4	Conserved gene of unknown function	0	0	0	0	0	0	2.0056	4.28811	0	0	0	0	0	0	0	0	0	0	1.78918
caa_locus_105399_iso_1_len_289_ver_4	Gene of unknown function	0	0	0	0	0	0	3.30224	0	0	0	0	0	0	0	0	0	0	0	0
caa_locus_10539_iso_6_len_2170_ver_4	Chitinase	12.6214	10.9408	26.8878	21.4512	14.7491	19.3365	16.6286	14.016	10.9611	8.58945	22.1301	9.83688	8.21861	9.94014	9.35647	15.0344	12.586	14.6296	13.1311
caa_locus_1053_iso_5_len_1946_ver_4	RNA-binding protein	22.9446	160.028	27.3203	17.0948	83.0671	18.9862	26.7898	19.366	114.337	13.3911	31.6589	16.8206	49.9915	20.8395	28.5891	76.347	141.576	48.5431	18.4856
caa_locus_105403_iso_1_len_313_ver_4	Gene of unknown function	0	0	0	0	0	0	4.86104	0	0	0	0	0	0	0	0	0	6.35047	3.4476	0
caa_locus_105409_iso_1_len_339_ver_4	Gene of unknown function	0	0	1.92722	2.22392	0	0	2.67917	6.40219	0	0	0	0	0	2.00563	0	0	0	4.21982	2.49846
caa_locus_10540_iso_4_len_3634_ver_4	DNA binding protein	25.6317	11.2431	16.7809	22.7086	24.404	30.7296	26.4883	26.1109	10.4617	15.9397	25.9402	15.4049	15.4842	13.8845	19.4822	24.1767	26.1893	25.4764	23.6301
caa_locus_105412_iso_1_len_322_ver_4	Conserved gene of unknown function	0	0	0	0	0	0	0	0	0	0	0	0	0	0	0	0	0	0	0
caa_locus_105415_iso_1_len_755_ver_4	Metal ion binding protein	0	0	0	2.19861	0	8.60168	33.7409	41.3032	0	10.4576	0	2.47153	0	0.858506	0	10.3466	0	7.51897	7.27136
caa_locus_10541_iso_1_len_3183_ver_4	Nucleic acid binding protein	9.33952	9.56349	19.2723	11.9137	12.0533	18.6376	16.2553	18.8984	7.6206	12.7543	10.0973	11.8198	10.0864	13.7275	15.4363	8.87497	13.3902	17.2269	16.2607
caa_locus_105422_iso_1_len_320_ver_4	Gene of unknown function	0	0	0	0	0	0	2.62373	0	0	0	0	0	0	0	0	0	2.93798	3.11024	2.34061
caa_locus_10542_iso_1_len_1066_ver_4	Conserved gene of unknown function	9.73689	40.8543	8.2571	2.48693	31.8573	6.54336	8.9138	7.92121	50.1192	5.22636	13.8361	8.48342	13.4668	6.69724	19.1264	9.80704	92.5287	41.2937	6.32673
caa_locus_105432_iso_1_len_441_ver_4	Gene of unknown function	0	0	0	0	2.02367	0	1.75869	2.18976	0	0	0	0	0	0	1.73777	0	0	3.52812	1.7258
caa_locus_10543_iso_1_len_1672_ver_4	UDP-glucosyltransferase	10.773	9.1192	30.4101	6.86652	54.3475	3.66567	2.94849	4.97318	18.0274	8.62796	21.2305	14.9212	65.2071	7.68303	12.3721	21.8979	65.852	17.6787	12.1067
caa_locus_105447_iso_1_len_302_ver_4	Gene of unknown function	0	0	0	0	0	0	0	0	0	0	0	0	0	0	0	0	0	0	0
caa_locus_10544_iso_1_len_2039_ver_4	Acyl-CoA thioesterase	8.37307	13.6984	5.14842	10.0522	15.747	12.6493	18.4927	15.6775	11.0525	9.13309	4.08349	5.7103	8.55183	9.73728	6.81577	9.1062	9.96762	8.35657	6.50511
caa_locus_105452_iso_1_len_317_ver_4	Gene of unknown function	0	0	0	0	0	0	0	0	0	0	0	0	0	0	0	0	0	0	0
caa_locus_10545_iso_2_len_2317_ver_4	MRNA, clone: RTFL01-40-I16	14.1705	16.2515	4.73392	9.12573	91.6954	12.0344	11.4239	11.1468	7.8421	9.70295	30.1881	7.47257	114.604	20.2361	15.8279	17.5904	33.06	12.3326	9.0617
caa_locus_105464_iso_1_len_489_ver_4	Gene of unknown function	0	0	0	0	0	0	2.02185	4.08814	0	0	0	0	0	0	0	0	0	1.70184	1.66494
caa_locus_105465_iso_1_len_309_ver_4	Gene of unknown function	0	0	7.05387	15.6461	0	0	0	0	0	4.84877	0	0	0	0	0	0	8.30387	0	7.59553
caa_locus_105467_iso_1_len_415_ver_4	Gene of unknown function	0	0	0	0	0	0	2.83917	2.61858	0	0	0	0	0	0	0	0	0	0	0
caa_locus_10546_iso_3_len_871_ver_4	RNA polymerase	33.2333	18.2769	39.1091	34.0001	35.8759	35.0602	45.6746	40.2214	52.3601	26.1633	32.1464	24.0218	16.056	22.7402	24.7396	34.8625	28.8372	36.4062	33.3048
caa_locus_105473_iso_1_len_408_ver_4	Gene of unknown function	0	0	0	0	3.85391	2.84402	0	0	0	0	0	3.98941	0	0	0	0	0	0	2.06871
caa_locus_10547_iso_1_len_641_ver_4	Gene of unknown function	0	0	1.59787	2.61153	0	0	1.82134	3.62214	0	0	0	1.23685	1.36406	1.12485	1.6872	0	0	1.55702	2.03101
caa_locus_105480_iso_1_len_368_ver_4	Gene of unknown function	0	0	0	0	0	6.46193	0	3.64464	0	0	0	0	0	0	0	11.8898	0	0	0
caa_locus_105482_iso_1_len_945_ver_4	RADIALIS	0	9.52057	1.36885	0	3.69174	0.908825	0.889236	0	0	0	0	0	121.975	0.854294	0	1.88137	6.47234	0	0
caa_locus_10548_iso_3_len_2448_ver_4	DEAD-box RNA helicase	30.9655	33.8331	50.1082	44.6066	29.0865	49.1491	40.8904	48.2577	20.6404	20.3989	30.568	24.4892	1.80664	25.7015	32.0582	52.1733	29.1351	38.6998	39.1702
caa_locus_105491_iso_3_len_1491_ver_4	WRKY transcription factor	6.22384	0	0.637698	0	0.753727	9.6644	2.14083	2.52064	0	0.603102	0	2.77153	0	2.88814	10.8019	0	0	15.2434	2.4787
caa_locus_10549_iso_3_len_1709_ver_4	Conserved gene of unknown function	14.9235	8.48523	17.5568	20.4138	21.43	21.5447	17.567	18.0772	11.0876	28.8873	18.985	30.0678	18.4916	31.9546	39.3969	15.1897	12.8635	23.0742	23.3486
caa_locus_1054_iso_3_len_1876_ver_4	Amino acid transporter	19.958	12.6871	9.59075	14.9988	17.8857	14.1449	10.8886	15.6586	15.5384	12.7415	22.1862	6.65492	32.5413	11.4439	11.3844	6.61242	19.6529	13.979	9.07461
caa_locus_105503_iso_1_len_265_ver_4	Conserved gene of unknown function	0	0	0	0	0	0	3.71718	0	0	0	0	0	0	0	0	0	0	0	0
caa_locus_105506_iso_1_len_360_ver_4	Gene of unknown function	0	0	0	0	0	0	3.15948	0	0	0	0	0	0	2.23004	0	0	0	2.05788	0
caa_locus_10550_iso_2_len_543_ver_4	Mitochondrial processing peptidase alpha subunit	68.6066	80.6961	63.0744	71.614	76.9906	57.3858	62.8923	53.1192	73.8619	77.9887	81.1922	78.6528	105.691	51.7894	18.9243	95.3988	46.5392	55.9691	79.4321
caa_locus_105513_iso_1_len_296_ver_4	Gene of unknown function	0	0	0	0	0	0	0	0	0	0	0	0	0	0	0	0	0	0	0
caa_locus_105518_iso_1_len_1113_ver_4	Leucine rich repeat family protein with ABC domain	0	0	0	2.58848	0	0	0	0	0	2.24822	0	0	0	0	0	0	0	0	13.1894
caa_locus_105519_iso_1_len_298_ver_4	Gene of unknown function	0	0	0	0	0	0	0	3.98632	0	0	0	0	0	0	0	0	0	0	0
caa_locus_10551_iso_4_len_2949_ver_4	3,4-dihydroxy-2-butanone kinase	32.1174	21.1583	28.3533	31.9552	29.5736	36.4268	29.4544	35.1273	22.9121	31.5878	25.6085	39.9556	21.1545	38.1011	46.1407	31.2437	29.3623	43.031	47.4852
caa_locus_105531_iso_1_len_302_ver_4	Cell division protein FtsL	0	0	0	0	0	0	0	0	0	0	0	0	0	0	0	0	0	0	0
caa_locus_105534_iso_1_len_441_ver_4	Gene of unknown function	0	0	2.55328	0	0	0	0	0	0	0	0	0	0	0	0	0	0	0	1.56891
caa_locus_10553_iso_1_len_2054_ver_4	Conserved gene of unknown function	0	0	0	2.39163	2.48042	0.559708	0	0	2.58354	10.8479	11.8733	20.5784	4.36781	11.3546	13.4746	6.72601	2.55516	2.64552	1.25045
caa_locus_105543_iso_1_len_972_ver_4	WD-repeat protein	0	0	0	1.04618	0	12.6936	0	0	0	0	0.783815	0	1.80084	0	0	0	0	0	0
caa_locus_10554_iso_1_len_1584_ver_4	Anthranilate N-benzoyltransferase protein	5.53417	125.591	0	0	87.323	6.55287	34.1099	25.8419	74.4698	0	69.5009	0	36.5524	2.74546	0.703931	20.3163	120.186	13.2522	0
caa_locus_10555_iso_1_len_1111_ver_4	Leucine-rich repeat family protein	17.2931	18.9023	12.9929	15.7339	8.50715	12.9768	8.46475	9.12741	20.2508	27.1405	13.9144	21.3703	8.88211	19.0661	11.9414	18.9153	5.64535	15.7213	25.7634
caa_locus_105560_iso_1_len_349_ver_4	Gene of unknown function	0	0	0	0	0	0	0	7.4682	0	0	0	0	0	0	0	0	0	0	2.51254
caa_locus_105564_iso_1_len_295_ver_4	Gene of unknown function	0	0	0	0	0	0	0	5.25257	0	0	0	0	0	0	0	0	0	0	0
caa_locus_10556_iso_8_len_1783_ver_4	Lysophosphatidic acid acyltransferase	63.0578	60.8445	39.9077	33.4915	46.2838	60.5849	71.6817	45.6657	29.7221	54.2061	65.156	46.4111	60.6016	42.3577	37.9087	57.0327	29.0113	43.8746	46.7977
caa_locus_10557_iso_8_len_1866_ver_4	O-acetyltransferase	27.7592	24.8551	15.807	28.6159	13.7496	61.9751	66.1645	34.5814	15.9256	33.3827	15.3578	101.633	9.61284	12.6052	116.985	21.1061	20.3272	41.2184	94.1442
caa_locus_105583_iso_1_len_335_ver_4	Gene of unknown function	0	0	0	3.26018	2.05225	0	3.46212	0	0	2.18288	0	0	0	0	0	0	0	0	3.52975
caa_locus_105592_iso_1_len_329_ver_4	Gene of unknown function	0	0	0	0	0	0	0	0	0	0	0	0	0	0	2.50103	0	0	0	0
caa_locus_10559_iso_4_len_5596_ver_4	Phospholipid-transporting atpase	11.1482	5.78263	14.374	10.6877	3.5293	36.0959	41.5993	27.3282	6.2083	9.28572	11.7651	7.69622	1.52795	12.0024	9.85554	18.259	6.98923	13.3549	9.65559
caa_locus_1055_iso_4_len_2182_ver_4	Conserved gene of unknown function	22.9339	60.6795	36.7682	39.1134	26.6173	17.6868	15.4623	10.3781	107.114	52.5136	142.81	37.4269	28.051	36.0548	28.2626	45.9032	23.2115	27.222	37.5848
caa_locus_105608_iso_1_len_608_ver_4	Conserved gene of unknown function	0	0	16.2939	13.8084	0	0	4.95561	4.51485	0	1.81375	0	2.36392	0	0	0.995258	4.52336	0	0	2.04869
caa_locus_10560_iso_4_len_1657_ver_4	Tubulin folding cofactor	13.1376	13.3599	12.4643	7.20904	7.14697	10.6512	12.8843	13.0302	12.529	12.3808	10.449	11.9172	13.2805	15.7131	14.1344	10.5706	10.7293	12.7154	11.0575
caa_locus_105610_iso_1_len_273_ver_4	Gene of unknown function	0	0	0	0	0	0	0	0	0	0	0	0	0	0	0	0	0	0	0
caa_locus_10561_iso_1_len_487_ver_4	Conserved gene of unknown function	7.57436	7.9776	10.2466	10.8313	9.39392	7.47503	10.9396	6.27001	27.8141	10.898	23.519	7.64124	9.70395	14.2847	8.36451	7.05585	10.3249	10.2605	8.50441
caa_locus_105623_iso_1_len_307_ver_4	Gene of unknown function	0	0	2.79147	0	0	0	0	0	0	0	0	0	0	0	0	0	0	0	3.95393
caa_locus_105625_iso_1_len_281_ver_4	Gene of unknown function	0	0	0	0	0	0	4.05347	4.3137	0	0	0	0	0	0	0	0	0	0	0
caa_locus_10562_iso_1_len_1796_ver_4	Methyltransferase, FkbM family protein	8.20658	22.5609	9.94757	9.55352	4.63548	10.6188	12.4815	8.24488	26.0581	13.0356	13.8566	16.4532	6.85962	16.0497	14.7836	11.2573	6.16977	12.065	13.7762
caa_locus_105638_iso_1_len_256_ver_4	Conserved gene of unknown function	0	0	0	0	0	0	3.901	0	0	0	0	0	0	0	0	0	0	0	0
caa_locus_10563_iso_1_len_1338_ver_4	ATP binding protein	2.25538	4.80369	3.7721	2.95228	14.8431	2.4424	3.98292	5.22763	3.763	2.20861	5.12307	2.55218	6.17447	2.60701	2.52279	3.37839	14.9238	4.23721	2.27765
caa_locus_105642_iso_1_len_351_ver_4	Gene of unknown function	0	0	3.49674	3.33375	0	3.71503	3.96117	0	0	0	0	0	0	2.3025	0	0	0	0	0
caa_locus_10564_iso_1_len_2105_ver_4	DNA binding protein	26.3892	14.3088	38.2851	23.3086	166.815	29.3873	32.7645	39.6568	26.0704	47.0708	44.1172	23.5492	89.5938	10.1798	28.1304	24.3919	92.3447	27.3847	36.0613
caa_locus_105650_iso_1_len_1775_ver_4	HD-Zip protein	0	0	0.318153	0	0	13.0768	0	0	0	0	0	0	0	0	0	0	0	0	0
caa_locus_105652_iso_1_len_404_ver_4	Gene of unknown function	0	0	0	0	0	0	2.93381	0	0	0	0	0	0	0	0	0	0	0	0
caa_locus_105654_iso_1_len_632_ver_4	Pentatricopeptide	0	0	4.40235	3.40822	0	1.8442	1.50371	2.72042	0	2.65466	0	0	3.40215	1.61924	1.71441	0	1.68381	4.00807	2.27014
caa_locus_10565_iso_4_len_646_ver_4	MRNA, clone: RTFL01-40-A21	10.858	28.2378	73.8794	16.0118	7.59602	19.455	64.2532	45.6322	59.8349	11.0877	39.1214	18.4115	26.4473	71.7257	21.8282	26.8094	8.70318	12.2167	13.6244
caa_locus_10566_iso_5_len_2423_ver_4	DNA binding protein	27.3885	17.7472	55.9448	29.1126	15.8145	34.3388	35.3076	36.1691	19.4082	24.436	22.5931	27.8396	33.0453	24.4704	39.187	35.7978	21.8761	35.7665	24.6345
caa_locus_10567_iso_2_len_2097_ver_4	Polygalacturonase	13.9589	21.8384	13.1808	24.6618	6.00522	26.9993	19.5577	14.3452	14.0627	28.2753	10.4032	82.3668	9.87066	24.6173	78.0257	13.2382	8.82441	23.0127	42.9779
caa_locus_10568_iso_1_len_2870_ver_4	Mixed amyrin synthase	28.5183	24.1263	212.161	527.308	20.5473	292.966	101.871	104.112	10.3995	70.3605	38.8435	74.519	75.4411	19.8645	59.7426	108.207	28.4083	42.5207	128.029
caa_locus_105692_iso_1_len_310_ver_4	Gene of unknown function	0	0	0	0	0	0	0	5.29708	0	0	0	0	0	0	0	0	0	0	0
caa_locus_105693_iso_1_len_816_ver_4	Conserved gene of unknown function	4.70111	0	0	0	0.877701	0	0	0	0	3.45524	0	5.85989	0	2.43541	8.16541	0	1.55848	4.7592	4.57839
caa_locus_105694_iso_1_len_360_ver_4	Gene of unknown function	0	0	0	0	0	0	0	0	0	0	0	0	0	0	0	0	0	0	0
caa_locus_105698_iso_1_len_376_ver_4	Gene of unknown function	0	0	0	0	0	0	0	4.73079	0	0	0	0	0	0	0	0	0	0	0
caa_locus_10569_iso_1_len_577_ver_4	Conserved gene of unknown function	10.3811	21.2971	11.2276	12.5114	20.6035	9.59976	13.345	30.7113	29.4389	9.06132	14.2732	15.0576	9.50527	12.8911	25.8866	12.5044	42.1002	20.4765	8.47087
caa_locus_10570_iso_1_len_996_ver_4	BZIP transcription factor	26.2409	14.2751	12.8908	12.2409	12.1291	13.7369	15.0509	9.10369	18.0072	21.8129	13.5124	23.1991	7.93097	12.9126	15.2177	13.202	6.89821	11.6817	8.55567
caa_locus_105716_iso_1_len_390_ver_4	Gene of unknown function	0	0	0	0	0	0	0	0	0	0	0	0	0	0	0	0	0	0	1.82212
caa_locus_105718_iso_1_len_294_ver_4	Gene of unknown function	0	0	0	0	2.63986	0	0	0	0	0	0	0	0	0	0	0	0	0	2.35551
caa_locus_10571_iso_6_len_3108_ver_4	Dead box ATP-dependent RNA helicase	6.85663	5.48622	9.3529	12.5482	5.64898	10.4623	13.6788	11.8901	3.96365	3.24863	7.56296	3.8139	2.78093	4.94005	5.48284	8.86295	8.26606	9.21434	9.43203
caa_locus_105722_iso_1_len_351_ver_4	Gene of unknown function	0	0	0	0	0	0	0	0	0	0	0	0	0	0	3.26172	0	0	2.54969	2.28653
caa_locus_10573_iso_3_len_1654_ver_4	Amino acid transporter	15.1287	7.43591	8.21086	3.49471	16.0999	45.7417	27.5741	20.0063	7.49761	23.9071	14.3446	18.4201	33.1085	7.8042	13.2194	40.3484	7.27319	10.0576	11.9167
caa_locus_105744_iso_1_len_335_ver_4	Gene of unknown function	0	0	0	0	0	0	0	0	0	0	0	0	0	0	0	0	0	0	0
caa_locus_105746_iso_1_len_435_ver_4	Gene of unknown function	0	0	0	0	0	0	0	0	0	0	0	0	0	0	0	0	0	0	1.91398
caa_locus_105748_iso_1_len_329_ver_4	Uncharacterized N-acetyltransferase YedL	0	0	0	0	0	0	0	0	0	0	0	0	0	0	0	0	0	0	0
caa_locus_10574_iso_2_len_715_ver_4	Gene of unknown function	20.8736	14.1512	7.52812	2.21691	9.97796	12.7197	7.55192	12.6766	22.261	15.9987	8.45517	21.2249	34.5522	52.5689	38.3884	9.91344	5.52488	14.9663	8.17425
caa_locus_105754_iso_1_len_319_ver_4	Gene of unknown function	0	0	0	0	0	0	0	0	0	0	0	0	0	0	0	0	0	0	0
caa_locus_10575_iso_4_len_1336_ver_4	Nucleoside diphosphate kinase	14.4943	26.2758	18.4104	25.9733	36.7429	34.4359	43.0633	35.4486	24.9605	17.9226	24.652	13.1146	11.4214	17.2251	14.15	28.9246	43.5823	22.1057	23.4514
caa_locus_105760_iso_1_len_443_ver_4	Polyprotein	0	0	0	0	0	0	0	0	0	0	0	0	0	0	0	0	0	0	1.40437
caa_locus_105765_iso_1_len_304_ver_4	Gene of unknown function	0	0	0	0	0	3.44168	2.80625	5.04703	0	0	0	0	0	0	0	0	0	0	0
caa_locus_10576_iso_3_len_1467_ver_4	Uncharacterized GPI-anchored protein	27.8777	53.6319	11.2645	1.26424	1.86798	28.0721	23.6305	17.628	19.9718	30.9201	36.3807	25.0715	12.3158	67.2665	25.715	27.7385	2.74985	22.5619	17.6912
caa_locus_105775_iso_1_len_365_ver_4	Gene of unknown function	0	0	2.30233	0	0	4.62439	0	4.29591	0	0	0	0	0	0	0	0	0	3.84279	2.77013
caa_locus_10577_iso_2_len_373_ver_4	Glutathione s-transferase	0	0	90.5329	63.0161	18.222	24.886	122.827	169.031	18.6091	33.7265	23.0698	37.293	52.9097	9.42111	5.8657	80.2098	15.9536	4.92102	32.5447
caa_locus_10578_iso_4_len_3208_ver_4	RRP6 2	27.9523	15.9401	39.1141	38.8368	14.3803	47.9903	42.1779	43.2792	17.0382	22.9965	16.3951	27.1433	2.91654	21.7753	31.1691	25.347	18.1724	34.3855	33.7684
caa_locus_10579_iso_4_len_2707_ver_4	Pentatricopeptide repeat-containing protein	6.23485	16.4942	6.97197	7.70954	48.9929	6.37358	7.40304	6.68091	7.25996	2.61821	24.3265	2.63685	38.4267	8.13489	4.21864	10.3058	56.0792	9.23178	2.73353
caa_locus_1057_iso_10_len_934_ver_4	Conserved gene of unknown function	77.8824	20.88	736.129	306.472	60.4762	101.526	36.6999	28.5532	899.423	128.388	369.939	120.036	150.433	246.959	48.6355	65.3965	66.0555	74.3905	187.266
caa_locus_105804_iso_1_len_365_ver_4	Gene of unknown function	0	0	0	0	0	0	0	0	0	1.95784	0	0	0	0	2.73953	0	0	2.42703	2.96799
caa_locus_10580_iso_10_len_4223_ver_4	Plant synaptotagmin	19.4363	5.11869	25.9983	27.093	7.38958	20.8915	18.1388	17.6048	4.32606	23.4538	5.63228	22.9709	4.77892	12.2593	20.6874	16.3563	12.8732	30.0164	27.9915
caa_locus_105810_iso_1_len_444_ver_4	Gene of unknown function	0	0	0	2.02523	0	0	2.96552	3.62001	0	0	0	0	0	2.01105	0	0	0	1.59069	2.4899
caa_locus_105811_iso_1_len_395_ver_4	Gene of unknown function	0	0	0	0	0	0	0	0	0	0	0	0	0	1.65574	4.30472	0	0	0	0
caa_locus_105813_iso_1_len_445_ver_4	Ribosomal large subunit pseudouridine synthase F	0	0	0	0	0	0	0	0	0	0	0	0	3.2218	0	0	0	0	0	0
caa_locus_10581_iso_5_len_1947_ver_4	RabGAP/TBC domain-containing protein	33.6943	20.6542	15.0654	38.2361	41.2966	28.6121	28.5674	30.1301	24.6281	43.6804	17.7751	47.4021	25.827	15.0963	30.5601	30.7151	36.1565	33.6855	52.7219
caa_locus_10582_iso_1_len_3915_ver_4	DNA-directed RNA polymerase 2B, chloroplastic/mitochondrial	2.1471	1.24155	5.81929	7.65357	1.02574	5.37892	5.69652	6.60229	3.94865	2.52159	4.28806	2.64743	0.292886	5.09215	2.73967	3.66995	1.88166	3.69283	4.04747
caa_locus_10583_iso_4_len_453_ver_4	Gene of unknown function	11.1136	0	11.1605	13.5118	2.12953	23.8103	45.981	19.3195	0	2.70584	5.75721	6.29131	0	6.73131	21.0344	5.9111	8.77209	31.0582	24.7635
caa_locus_105847_iso_1_len_310_ver_4	Gene of unknown function	0	0	0	0	0	4.69585	0	0	0	0	0	0	0	0	0	0	0	0	0
caa_locus_10585_iso_1_len_664_ver_4	Glycosyl hydrolase family 9	45.6968	99.7984	18.9642	1.79699	3.91923	27.5043	98.1284	55.695	63.8856	26.5552	29.9441	51.468	20.6166	26.2143	62.2448	74.1195	19.9673	39.3034	25.6666
caa_locus_105863_iso_1_len_294_ver_4	Gene of unknown function	0	0	0	0	0	0	0	0	0	0	0	0	0	0	0	0	0	0	0
caa_locus_105868_iso_1_len_315_ver_4	Endonuclease/exonuclease/phosphatase	0	0	0	0	0	0	0	5.5577	0	0	0	0	0	0	0	0	0	0	0
caa_locus_10586_iso_1_len_1848_ver_4	Kinetochore protein nuf2	6.62026	10.2266	4.50658	6.24192	6.77282	13.4757	6.22152	6.14083	10.1177	13.9703	1.94416	7.35293	1.03049	9.19776	8.80787	8.12087	5.70373	13.7351	13.7943
caa_locus_105877_iso_1_len_330_ver_4	Gene of unknown function	0	0	0	0	0	0	0	0	0	3.78337	0	0	0	0	0	0	0	0	8.54689
caa_locus_10587_iso_1_len_2175_ver_4	Circadian clock-associated FKF1	13.8511	6.07654	85.5877	17.276	43.631	1.73313	4.88456	2.63503	93.204	47.238	59.2641	26.6699	24.798	62.231	28.635	11.6292	271.829	38.2098	23.4865
caa_locus_105887_iso_1_len_291_ver_4	Gene of unknown function	0	0	0	0	0	0	0	0	0	0	0	0	0	0	2.44916	0	0	2.71223	0
caa_locus_10588_iso_1_len_453_ver_4	Gene of unknown function	107.042	65.5496	83.0026	77.2872	107.623	74.9814	74.2509	37.6965	121.001	116.802	156.188	84.9327	116.69	95.0797	38.7032	74.0626	25.1721	48.7614	41.4751
caa_locus_105893_iso_1_len_411_ver_4	Gene of unknown function	0	0	0	1.90192	0	5.40252	4.97964	8.74389	0	0	0	2.2891	0	0	2.36558	0	0	2.79432	2.05029
caa_locus_105894_iso_1_len_307_ver_4	Conserved gene of unknown function	0	0	2.15554	3.04023	0	6.28473	7.47866	4.98205	0	0	0	0	0	0	2.50908	0	0	4.04097	3.58295
caa_locus_10589_iso_2_len_1507_ver_4	Phosphatidylethanolamine n-methyltransferase	10.6486	32.7119	13.7335	8.91684	56.0553	12.8709	16.6652	15.2042	26.679	5.72514	26.8186	5.28541	40.6754	8.30805	8.53019	10.791	75.7545	11.4589	6.87091
caa_locus_1058_iso_3_len_1234_ver_4	Auxin-responsive family protein	34.9241	10.8416	9.17948	3.20814	34.0152	8.39355	3.95052	1.92443	26.5364	34.5276	19.8417	60.8798	54.4305	3.11565	38.6689	9.0094	7.60128	30.341	15.189
caa_locus_105909_iso_1_len_315_ver_4	Gene of unknown function	0	0	0	0	0	0	0	0	0	3.30964	0	0	0	0	0	0	0	2.44213	3.34484
caa_locus_10590_iso_4_len_2257_ver_4	Zinc finger protein	40.5718	43.5678	26.864	18.4385	17.105	19.7625	21.9088	18.325	27.9551	56.7382	31.9851	36.4623	21.9984	18.455	30.5052	35.3097	26.8174	36.424	35.6341
caa_locus_105917_iso_1_len_454_ver_4	Potato DNA for copia-like transposable element	0	0	0	0	0	0	0	0	0	1.49929	0	0	0	0	0	0	0	2.01347	2.12133
caa_locus_105918_iso_1_len_428_ver_4	Conserved gene of unknown function	0	0	0	0	0	2.23612	0	4.7926	0	0	0	0	0	2.70251	0	0	0	0	1.62653
caa_locus_10591_iso_4_len_3370_ver_4	RST1	5.21613	2.31102	4.27803	4.7518	1.183	6.58055	8.26379	5.60794	2.17825	2.17798	4.65542	2.2341	1.27993	1.66092	2.66056	2.74945	4.14438	5.76768	5.45044
caa_locus_105924_iso_1_len_573_ver_4	Gene of unknown function	0	0	0	0	0	1.90362	2.19889	5.90519	0	3.65358	0	1.54594	0	0	1.91712	3.217	2.60709	2.83072	2.42317
caa_locus_10592_iso_1_len_1477_ver_4	Conserved gene of unknown function	5.60485	5.34272	9.60209	0	1.09399	6.82694	69.9722	21.8302	2.6226	2.07101	0.602023	3.449	0	3.44732	2.38649	6.68931	0.566656	6.87975	4.55543
caa_locus_10593_iso_7_len_3530_ver_4	Low density lipoprotein B	32.7387	26.8076	30.914	29.2788	14.7639	28.9286	40.2091	33.2009	31.8882	48.4337	79.3885	43.9325	36.2541	32.557	41.7977	38.7407	18.4032	32.1525	37.9362
caa_locus_105940_iso_1_len_325_ver_4	Conserved gene of unknown function	0	0	0	1.99855	0	0	2.57146	3.55752	0	2.26984	0	0	0	0	0	0	0	0	0
caa_locus_105945_iso_1_len_285_ver_4	Gene of unknown function	0	0	0	0	0	0	0	0	0	0	0	0	0	0	0	0	0	2.78935	0
caa_locus_10594_iso_1_len_1386_ver_4	Transcription factor	7.61358	4.45494	4.50929	27.358	8.98566	5.9731	12.4955	6.87398	14.4329	3.43054	3.0043	2.35191	0.964633	36.0135	4.09133	25.2162	7.60203	9.46531	6.97795
caa_locus_105953_iso_1_len_505_ver_4	Conserved gene of unknown function	0	0	0	11.6995	0	0	1.79704	0	0	12.4257	0	5.20684	0	0	1.2331	0	0	0	6.27892
caa_locus_10595_iso_5_len_3822_ver_4	Metalloendopeptidase	35.0675	23.4054	21.5446	36.866	30.3319	30.9834	39.849	56.2255	23.8248	64.4975	27.3058	59.4081	23.0556	17.4139	48.1129	27.2537	31.4706	46.3871	51.941
caa_locus_105966_iso_1_len_335_ver_4	Gene of unknown function	0	0	0	0	0	0	2.72023	0	0	0	0	0	0	0	0	0	0	0	4.41219
caa_locus_105981_iso_1_len_296_ver_4	Gene of unknown function	0	0	0	0	0	0	0	0	0	0	0	0	0	0	0	0	0	0	0
caa_locus_105983_iso_1_len_497_ver_4	Gene of unknown function	0	0	4.78819	1.63036	3.40958	3.36845	0	3.37754	0	0	0	0	0	3.01556	1.50771	0	1.87948	2.08707	1.49733
caa_locus_10598_iso_1_len_2094_ver_4	Presenilin	5.35379	8.42062	7.39874	7.10884	1.99911	4.34981	4.79285	3.40377	4.84263	5.47167	6.93412	5.5201	7.20514	5.78854	4.8674	5.15191	2.46878	3.64204	4.50371
caa_locus_105990_iso_1_len_296_ver_4	Conserved gene of unknown function	0	0	2.88491	7.2614	0	0	4.6518	0	0	0	0	0	0	0	2.8728	5.68727	0	0	7.00286
caa_locus_105992_iso_1_len_368_ver_4	Gene of unknown function	0	0	0	0	0	0	2.85398	0	0	0	0	0	0	0	0	0	0	0	0
caa_locus_10599_iso_3_len_3636_ver_4	Pre-mRNA splicing factor	18.9155	21.6042	37.0437	29.0249	21.8752	34.5347	51.6785	45.1983	18.8709	32.9011	20.4718	34.1591	15.7124	21.8894	36.4358	32.2306	23.9427	27.9571	28.2561
caa_locus_1059_iso_3_len_2413_ver_4	RNA and export factor binding protein	43.4744	67.9528	60.8485	58.6367	69.8335	45.4511	57.8659	48.369	84.4492	38.8508	61.5092	39.877	26.0923	52.0359	36.8778	55.9169	51.4789	50.602	55.5112
caa_locus_105_iso_17_len_3004_ver_4	Endosomal P24A protein	130.006	107.381	94.1349	126.149	63.223	121.238	96.9681	72.4676	88.2179	112.223	73.7173	110.619	163.972	104.468	96.6611	92.9394	60.2957	97.0109	105.099
caa_locus_10600_iso_3_len_826_ver_4	Vacuolar protein sorting protein	35.8962	17.9476	45.2673	56.0899	65.8631	37.053	43.4297	63.2892	41.1725	83.8686	42.2132	65.8398	41.2329	52.7959	86.9289	35.7968	44.7871	50.168	70.8253
caa_locus_106011_iso_1_len_361_ver_4	Gene of unknown function	0	0	2.11863	0	0	0	0	0	0	0	0	0	0	0	0	0	0	2.46085	2.40749
caa_locus_106012_iso_1_len_327_ver_4	Gene of unknown function	0	0	3.54671	0	0	0	0	0	0	0	0	0	0	0	0	0	0	3.48945	3.18619
caa_locus_106016_iso_1_len_461_ver_4	Gene of unknown function	0	0	0	3.35885	1.60741	4.90907	4.50305	4.38393	0	0	0	0	0	0	0	3.4096	2.42782	0	0
caa_locus_10601_iso_1_len_1550_ver_4	S-adenosyl-l-methionine:delta24-sterol-C-methyltransferase	27.1598	67.0641	14.9426	4.97915	21.1204	20.5405	13.6871	9.31655	78.1917	71.2163	20.5056	35.6825	3.90617	23.5859	25.6732	25.7367	15.1306	45.896	33.3927
caa_locus_106021_iso_1_len_1595_ver_4	Reverse transcriptase/RNA-dependent DNA polymerase	4.55314	0	8.34367	0.580287	6.50747	5.98504	1.6974	1.40897	0	0	0	0.691613	0.832084	0	0.943434	0	11.1191	9.55771	2.8392
caa_locus_106022_iso_1_len_299_ver_4	Gene of unknown function	0	0	0	0	0	0	0	0	0	0	0	0	3.74992	0	0	0	0	0	0
caa_locus_106025_iso_1_len_619_ver_4	Gene of unknown function	0	0	5.09231	9.16151	0	1.88819	1.53958	0	0	2.09075	0	2.31621	0	0	0	0	0	2.48381	9.08587
caa_locus_10602_iso_5_len_798_ver_4	Galactose mutarotase	109.385	144.425	58.6188	76.37	77.8403	84.0788	78.6293	61.9136	82.3685	111.743	44.769	107.18	47.586	84.4956	87.5013	101.652	37.2353	86.21	88.7144
caa_locus_106030_iso_1_len_347_ver_4	Gene of unknown function	0	0	0	2.65285	0	0	0	0	0	0	0	0	0	0	0	0	0	0	2.53095
caa_locus_106033_iso_1_len_662_ver_4	Gene of unknown function	0	0	5.40553	1.6828	0	1.75011	2.0856	2.12604	0	5.91047	0	9.66071	0	6.3273	7.86356	0	0	2.70254	4.11279
caa_locus_106035_iso_1_len_283_ver_4	Pentatricopeptide repeat-containing protein	0	0	0	0	0	0	0	0	0	0	0	0	0	0	0	0	0	0	0
caa_locus_106039_iso_1_len_317_ver_4	Serine carboxypeptidase	16.4544	0	9.77989	31.3276	18.1898	28.9923	22.0458	7.71673	18.0965	21.3356	12.1656	24.2423	32.6961	12.6858	25.3705	36.1672	11.0047	18.1652	21.3256
caa_locus_10603_iso_1_len_681_ver_4	Gene of unknown function	15.9097	13.4053	32.2303	27.5342	22.7019	19.9527	27.0084	22.5073	17.594	18.8659	13.915	23.2225	1.85334	24.1667	29.5065	24.4498	33.5772	35.3908	31.8724
caa_locus_106045_iso_1_len_954_ver_4	Alpha-expansin 3	0	0	0	0	0	0	6.96779	15.6264	0	0	0	0	0	0.603969	0	0	0	0	0
caa_locus_10604_iso_1_len_1528_ver_4	Calmodulin-binding protein	2.29664	3.54773	10.7582	16.522	0	2.93987	2.53026	4.42169	30.5525	6.77878	8.51997	6.70427	5.22255	32.3502	7.56629	10.0679	0.695902	5.22169	14.2166
caa_locus_106058_iso_1_len_293_ver_4	Gene of unknown function	0	0	0	0	0	0	0	0	0	0	0	0	0	4.61113	0	0	0	4.83743	4.20669
caa_locus_10605_iso_2_len_2154_ver_4	Methyl binding domain protein	19.653	10.4552	31.6004	46.3417	24.5083	48.3325	61.8441	55.2934	23.1264	32.9786	28.5607	43.2578	3.31273	55.9856	52.7124	32.7665	24.4274	37.2373	35.1288
caa_locus_106063_iso_1_len_294_ver_4	Gene of unknown function	0	0	4.26333	0	0	0	3.81395	0	0	0	0	0	0	0	0	0	0	0	0
caa_locus_106064_iso_1_len_370_ver_4	Conserved gene of unknown function	0	0	0	0	0	0	0	0	0	0	0	0	0	0	0	0	0	0	3.3069
caa_locus_106068_iso_1_len_344_ver_4	Conserved gene of unknown function	0	0	0	0	0	0	0	0	0	0	0	0	0	0	0	0	0	0	0
caa_locus_10606_iso_8_len_1767_ver_4	Pseudouridine synthase family protein	21.779	103.293	28.0235	16.6391	60.7944	22.9574	25.7336	37.7639	46.7539	18.7779	56.5421	21.2501	41.9873	34.4387	37.5763	42.437	64.5048	25.3777	16.733
caa_locus_10607_iso_1_len_1813_ver_4	Cysteine protease Cp4	0	2.03139	4.08899	53.697	0	6.14515	7.64578	2.05391	22.3973	15.7913	2.67137	3.34719	2.38548	3.05631	0.916851	5.9726	0	1.38762	10.2642
caa_locus_106083_iso_1_len_298_ver_4	Gene of unknown function	0	0	3.41147	0	0	0	0	4.78359	0	0	0	0	0	0	0	0	0	0	0
caa_locus_10608_iso_7_len_2201_ver_4	UPA19	14.2504	3.66888	36.6057	33.3015	8.58349	32.378	24.8829	49.0758	7.51032	9.02676	12.4757	14.5403	6.57823	5.1725	11.5689	27.3509	3.53387	3.59718	9.52883
caa_locus_106091_iso_1_len_315_ver_4	Gene of unknown function	0	0	0	0	0	0	0	0	0	0	0	0	0	2.4259	0	0	0	0	0
caa_locus_106096_iso_1_len_387_ver_4	Gene of unknown function	0	0	0	0	0	0	2.47452	0	0	0	0	0	0	1.86787	0	0	0	0	0
caa_locus_10609_iso_8_len_4365_ver_4	ATP binding protein	10.8084	8.23289	44.5728	23.198	14.3421	17.5437	29.1507	29.0709	8.9514	18.2962	19.3067	12.0288	20.2527	47.7737	19.2721	13.5724	18.4602	18.1051	13.6064
caa_locus_1060_iso_1_len_1123_ver_4	Conserved gene of unknown function	2.4756	8.18564	0	0	0.945403	10.1872	19.9353	11.1511	10.3518	0	2.41555	0	0	2.02667	0.557307	9.54815	0.826781	4.32018	0
caa_locus_106112_iso_1_len_310_ver_4	Gene of unknown function	0	0	0	4.64948	0	0	4.92283	6.81053	0	0	0	0	0	0	2.25198	0	0	2.74326	3.41571
caa_locus_106115_iso_1_len_351_ver_4	Conserved gene of unknown function	0	0	0	0	0	0	2.3301	0	0	2.05679	0	0	0	0	0	0	0	0	0
caa_locus_10611_iso_2_len_817_ver_4	Enolase 2 (2-phosphoglycerate dehydratase 2)	29.1097	20.3077	52.3796	53.1394	24.4566	11.9324	13.3778	6.85025	5.1938	12.3454	5.02084	8.21168	3.87988	12.0176	26.1085	15.9132	15.1747	12.9117	18.4439
caa_locus_106128_iso_1_len_682_ver_4	Gene of unknown function	0	0	2.45898	0	0	2.34351	1.69852	0	0	0	0	0	0	1.13642	2.0979	0	0	3.38806	0
caa_locus_10612_iso_1_len_333_ver_4	Gene of unknown function	0	0	6.71938	11.3607	3.67284	0	4.98407	0	0	0	3.53292	0	0	0	0	0	0	0	0
caa_locus_10613_iso_2_len_1930_ver_4	Nucleic acid binding protein	12.3446	10.8009	15.8579	19.7472	17.8104	16.1218	23.5779	22.4196	14.9412	16.2692	24.0058	13.1493	30.9505	10.2519	10.0509	17.8488	12.3832	13.382	11.6957
caa_locus_106145_iso_1_len_397_ver_4	Gene of unknown function	0	0	0	0	0	0	0	0	0	0	0	0	0	0	0	0	3.3564	2.18658	2.31742
caa_locus_106147_iso_1_len_361_ver_4	Gene of unknown function	0	0	0	0	0	0	0	0	0	0	0	6.10885	0	0	15.37	0	0	7.17749	0
caa_locus_10614_iso_2_len_377_ver_4	Plasma membrane major intrinsic protein 1	122.508	87.4297	240.728	693.256	138.851	45.98	14.9111	62.7708	26.9528	2334.58	40.42	1345.42	175.662	146.468	858.417	284.806	23.6144	104.891	1227.21
caa_locus_106152_iso_1_len_404_ver_4	Peroxidase 1	0	0	0	2.44818	0	0	0	0	0	2.41704	0	0	0	0	0	0	0	0	3.48964
caa_locus_10615_iso_2_len_2775_ver_4	Peroxisomal membrane ABC transporter family, PMP family	8.7626	16.8761	11.1716	8.17922	31.5261	11.928	10.2276	9.52113	11.6956	5.18896	12.3522	5.06304	23.1941	5.35232	5.80463	18.4999	42.8134	12.2897	6.24608
caa_locus_106164_iso_1_len_304_ver_4	Gene of unknown function	0	0	0	0	0	0	2.80625	0	0	0	0	0	0	0	0	0	0	0	0
caa_locus_106165_iso_1_len_380_ver_4	Gene of unknown function	0	0	0	0	0	0	0	0	0	0	0	0	0	0	0	0	0	0	2.06983
caa_locus_106166_iso_1_len_320_ver_4	Gene of unknown function	0	0	2.66458	0	0	0	0	0	0	0	0	0	0	0	0	0	0	0	0
caa_locus_106168_iso_1_len_369_ver_4	Gene of unknown function	0	0	0	0	0	0	0	3.63228	0	0	0	0	0	0	0	0	0	0	0
caa_locus_10616_iso_1_len_2201_ver_4	Exostosin	23.1852	29.6846	19.182	21.7017	25.6871	22.8879	22.9105	14.6094	33.9652	30.5088	35.1767	30.7621	46.7088	19.4656	21.3387	22.4552	26.538	23.8521	24.9861
caa_locus_106172_iso_1_len_297_ver_4	Gene of unknown function	0	0	2.10547	2.43727	2.21673	0	4.91969	0	0	0	3.15635	0	0	2.86005	0	0	0	0	0
caa_locus_10617_iso_1_len_1268_ver_4	EMB1417	12.9096	13.4714	12.0705	10.6438	24.7513	9.14899	9.45993	8.07681	20.2187	8.54119	15.5039	11.747	3.41545	13.4431	13.487	13.4829	43.8247	26.4208	12.6828
caa_locus_106185_iso_1_len_465_ver_4	Gene of unknown function	0	0	0	0	0	0	0	0	0	11.2198	0	6.81566	0	1.49525	4.89331	0	0	0	7.21579
caa_locus_106186_iso_1_len_437_ver_4	Phytosulfokine receptor	0	0	0	2.99695	0	3.92522	2.31148	0	0	4.23767	0	0	0	0	0	0	0	0	6.66204
caa_locus_10618_iso_2_len_721_ver_4	GDP-mannose-3',5'-epimerase	80.2679	54.3568	61.1108	73.9474	92.9137	65.8228	81.7022	76.5966	38.6995	21.3979	46.1266	31.8672	287.765	43.2095	40.4967	40.763	30.7194	51.3052	23.6724
caa_locus_106190_iso_1_len_387_ver_4	Gene of unknown function	0	0	0	0	0	0	0	0	0	0	0	0	0	0	0	0	0	0	0
caa_locus_106194_iso_1_len_564_ver_4	Gene of unknown function	0	0	2.61431	1.85154	0	2.58477	2.89788	4.5558	0	0	0	0	0	0	0	0	2.35998	1.68158	0
caa_locus_106195_iso_1_len_298_ver_4	Gene of unknown function	0	0	0	0	0	0	0	0	0	0	0	0	0	0	0	0	0	0	0
caa_locus_10619_iso_3_len_883_ver_4	Glutaredoxin C4	47.92	76.335	43.9012	44.3667	29.4271	32.4854	31.7533	20.4194	95.6235	87.4667	41.8491	83.2193	45.1068	73.3841	45.789	45.6461	33.5911	74.715	77.5075
caa_locus_1061_iso_7_len_1769_ver_4	Cold induced protein	70.7708	13.7472	34.7793	28.3669	4.54938	45.9541	94.4738	76.3869	247.789	213.271	398.442	227.27	139.087	243.107	132.381	46.8796	2.85686	14.7225	15.1846
caa_locus_10620_iso_2_len_1731_ver_4	Serine carboxypeptidase	4.18825	22.2893	4.73564	2.26857	2.70986	5.82822	9.46538	5.22721	14.6234	20.7331	5.69209	27.5524	0.848655	20.6567	37.1418	14.866	1.96279	15.5219	21.5096
caa_locus_106213_iso_1_len_318_ver_4	Conserved gene of unknown function	0	0	12.3671	5.61247	6.76695	14.7608	11.9029	14.0889	0	2.80195	0	0	0	0	5.881	9.13812	15.2543	12.5429	6.0172
caa_locus_106215_iso_1_len_366_ver_4	Gene of unknown function	0	0	2.71274	0	0	3.52419	0	0	0	0	0	0	0	1.82018	0	0	0	0	1.97189
caa_locus_106216_iso_1_len_287_ver_4	Gene of unknown function	0	0	0	0	0	0	4.84836	6.7075	0	0	0	0	0	0	0	0	0	0	0
caa_locus_10621_iso_3_len_1564_ver_4	Holocarboxylase synthetase	9.45098	4.72399	7.19959	11.1502	11.0356	17.9568	13.082	18.3382	6.80609	10.5152	9.92025	13.2729	9.90961	11.7357	15.3733	8.62325	9.41023	16.2741	14.6459
caa_locus_10622_iso_3_len_1625_ver_4	WD-repeat protein	17.7151	10.9029	13.9342	17.9818	16.6953	26.029	26.0089	18.7684	21.9297	17.485	11.0731	21.4323	8.97588	18.1276	17.2016	18.629	11.7428	19.6185	20.0469
caa_locus_10623_iso_2_len_821_ver_4	4F5 protein family protein	10.8996	15.9187	52.9054	46.1341	22.8493	16.7431	30.9326	32.2748	29.6744	31.728	21.1065	26.5685	49.886	33.4407	33.0122	39.668	14.5129	18.2003	17.8056
caa_locus_106248_iso_1_len_342_ver_4	Gene of unknown function	0	0	0	0	0	3.24905	0	4.33141	0	0	0	0	0	0	2.57802	0	0	2.85493	0
caa_locus_10624_iso_5_len_2712_ver_4	Ta11-like non-LTR retroelement protein	2.10491	7.15139	7.33391	10.3159	9.50824	5.85138	1.93289	1.08317	2.89168	6.88946	13.1274	4.89153	9.6751	3.3445	4.43226	5.4069	15.4522	4.97527	9.8657
caa_locus_106257_iso_1_len_415_ver_4	Gene of unknown function	0	0	6.08737	5.54233	2.34149	0	4.25853	4.97531	0	0	0	0	0	1.55863	0	0	2.33143	0	0
caa_locus_10625_iso_1_len_1298_ver_4	Conserved gene of unknown function	6.20467	3.04966	4.71361	4.65813	1.95483	6.46721	5.74777	6.56571	3.81266	3.90992	1.95518	4.23986	0	2.64878	4.47232	4.27387	1.00381	5.43354	4.516
caa_locus_106260_iso_1_len_298_ver_4	Gene of unknown function	0	0	0	0	0	0	0	0	0	0	0	0	0	0	0	0	0	2.89022	2.82754
caa_locus_106264_iso_1_len_456_ver_4	Gene of unknown function	0	0	3.44754	0	0	0	0	2.33753	0	0	0	0	0	1.53048	1.80866	0	3.2164	3.69772	0
caa_locus_10626_iso_3_len_2348_ver_4	Cellulose synthase-like A1	2.85016	2.49828	0	1.43534	0.326274	0.382914	0.539284	0.431939	2.76257	11.1992	0.309528	147.383	0	3.85648	62.7758	2.32191	0	8.5669	33.8536
caa_locus_106271_iso_1_len_310_ver_4	Gene of unknown function	0	0	0	0	0	0	0	4.16199	0	0	0	0	0	0	2.92758	0	0	0	0
caa_locus_106272_iso_1_len_575_ver_4	NAC domain protein	0	0	0	4.04637	0	0	0	0	0	4.8899	0	4.19938	0	0	0	0	0	3.17185	5.51656
caa_locus_10627_iso_1_len_3781_ver_4	IFA-binding protein	18.5105	7.58713	23.6384	18.0807	10.4685	15.3961	14.3817	12.8388	1.79149	26.3887	8.25955	26.9962	6.41088	14.3232	40.6737	9.52312	11.9125	20.2112	25.3957
caa_locus_106288_iso_1_len_319_ver_4	Gene of unknown function	0	0	0	0	0	0	0	0	0	0	0	0	0	0	0	0	0	0	0
caa_locus_10628_iso_6_len_2944_ver_4	Serine/threonine protein kinase	32.4235	20.2831	52.5513	58.9073	46.7698	41.7031	44.7084	58.9587	16.0414	35.5536	31.7107	37.5083	11.4654	35.8897	51.7579	38.0421	55.9308	49.6272	56.8367
caa_locus_106293_iso_1_len_304_ver_4	Gene of unknown function	0	0	0	0	0	0	3.08687	0	0	0	0	0	0	0	0	0	0	0	0
caa_locus_106296_iso_1_len_429_ver_4	Gene of unknown function	0	0	0	0	0	5.57455	0	0	0	0	0	0	0	0	0	0	0	0	0
caa_locus_10629_iso_6_len_2719_ver_4	Exocyst complex component	30.0309	16.5102	48.5083	44.0825	37.0203	55.2465	44.2411	40.8826	13.4701	51.6958	24.2428	39.4794	52.8994	26.866	42.9796	30.6731	26.9424	31.1744	34.2644
caa_locus_1062_iso_3_len_760_ver_4	Enhancer of ag-4 1	83.0372	61.7202	126.001	55.933	53.5051	102.699	54.1942	68.337	229.855	99.2461	638.199	78.4102	152.921	71.5114	50.9001	76.8546	58.4727	82.1916	74.5338
caa_locus_106306_iso_1_len_299_ver_4	Gene of unknown function	24.9709	0	46.7961	62.6673	0	0	0	0	0	0	0	0	0	0	0	0	0	0	2.81498
caa_locus_10630_iso_9_len_3949_ver_4	Ethylene overproducer-like 1	79.003	22.4	36.3295	37.7718	48.8957	59.0779	70.7399	56.9866	16.7677	58.0611	23.9223	56.0132	20.8121	22.0141	58.5232	33.426	34.8036	80.5901	68.337
caa_locus_106311_iso_1_len_400_ver_4	Gene of unknown function	0	0	0	2.26869	3.75061	0	2.77182	2.73907	0	0	0	0	0	2.93462	0	0	0	0	0
caa_locus_106315_iso_1_len_340_ver_4	Gene of unknown function	0	0	0	0	0	0	0	0	0	0	0	0	0	0	0	0	0	0	4.32925
caa_locus_10631_iso_7_len_1889_ver_4	Gene of unknown function	9.90908	1.94817	14.8642	21.0383	19.3144	14.785	18.2785	8.85557	14.5371	19.2421	36.1822	19.8604	34.71	37.9805	14.3189	21.3767	12.6231	14.1058	9.61237
caa_locus_10632_iso_3_len_1803_ver_4	Conserved gene of unknown function	16.7638	10.3506	10.339	11.9907	9.62227	12.4987	8.88456	10.7421	20.9178	14.927	22.9194	17.6439	13.013	11.5889	18.6582	6.24692	6.4792	16.5095	13.2875
caa_locus_106330_iso_1_len_340_ver_4	Gene of unknown function	0	0	0	0	0	0	0	4.02828	0	0	0	0	0	0	0	0	0	0	0
caa_locus_106332_iso_1_len_289_ver_4	Gene of unknown function	0	0	8.69385	2.96022	0	0	0	0	0	0	0	0	0	0	0	0	0	0	2.9459
caa_locus_10633_iso_6_len_1991_ver_4	Polypyrimidine tract-binding protein	16.5902	9.35362	13.2728	17.5478	15.4819	20.0684	15.4205	15.1385	12.7805	13.2848	21.0021	15.3649	9.09606	25.7568	21.4583	12.6944	19.5673	24.0702	20.815
caa_locus_106345_iso_1_len_351_ver_4	Gene of unknown function	0	0	0	0	0	0	3.96117	6.44719	0	0	0	2.78493	0	0	5.5641	4.65151	0	4.88691	9.56186
caa_locus_106348_iso_1_len_753_ver_4	Gene of unknown function	0	0	2.89064	2.20473	0	2.21504	5.3232	7.49593	0	1.51033	2.48789	1.34269	0	2.11345	1.4089	0	2.98039	1.90695	3.30719
caa_locus_10634_iso_5_len_2502_ver_4	AAA-type ATPase family protein	12.6117	8.00475	8.39321	7.82996	7.67569	23.3433	15.5511	16.1817	10.2755	13.4689	14.8136	15.2506	12.4232	17.4902	19.547	14.7176	7.53107	16.75	13.8968
caa_locus_106354_iso_1_len_508_ver_4	Gene of unknown function	0	0	1.46158	0	0	1.82393	0	0	0	0	0	0	0	0	1.59195	0	0	1.35611	3.44944
caa_locus_10635_iso_1_len_2000_ver_4	Pentatricopeptide repeat-containing protein	5.85909	4.9018	10.7478	11.2883	3.63081	7.15141	4.35654	6.11981	7.59516	5.91621	3.76418	6.80905	1.13169	8.52707	6.8986	5.04013	6.94225	7.30345	9.26765
caa_locus_106361_iso_1_len_297_ver_4	Gene of unknown function	0	0	0	0	0	0	0	4.0042	0	0	0	0	0	0	0	0	0	0	0
caa_locus_106365_iso_1_len_336_ver_4	Gene of unknown function	0	0	0	0	0	0	0	0	0	0	0	0	0	0	0	0	0	0	0
caa_locus_106366_iso_1_len_283_ver_4	Conserved gene of unknown function	0	0	0	0	0	0	0	5.55415	0	0	0	0	0	0	0	0	0	0	0
caa_locus_10636_iso_1_len_3931_ver_4	DNA mismatch repair protein	3.96211	4.26577	5.29771	4.16459	4.36792	9.215	5.55575	5.30159	4.16494	3.61898	3.24833	3.20011	2.93494	2.13589	3.05901	7.52677	7.45793	6.21056	4.71739
caa_locus_106378_iso_1_len_922_ver_4	Gene of unknown function	0	0	0	0	10.7437	8.68132	3.50119	2.63248	0	0	0	0	0	0	0	0	6.30697	2.29036	0
caa_locus_10638_iso_3_len_1217_ver_4	Gene of unknown function	3.52193	2.64751	5.85622	3.76471	6.26603	9.21094	10.2208	13.0464	6.98795	3.28978	7.2665	4.23355	2.64512	6.41698	4.83575	5.77297	6.32322	7.20888	6.49842
caa_locus_10639_iso_6_len_3127_ver_4	Dentin sialophosphoprotein	20.3643	15.7344	34.3596	39.561	14.4906	29.8952	23.9106	31.6169	14.1098	14.5745	12.196	17.0213	1.24363	22.1441	18.9051	23.0475	26.4193	35.8954	42.2837
caa_locus_1063_iso_4_len_1761_ver_4	Pyruvate dehydrogenase E1 beta subunit	67.7625	150.454	29.6642	44.7568	40.7149	62.548	50.8469	34.5636	96.8725	57.9862	38.3016	47.1411	31.0502	36.3885	38.2455	76.4738	26.6049	55.3317	52.1522
caa_locus_106406_iso_1_len_374_ver_4	Gene of unknown function	0	0	0	0	0	4.48566	5.1635	6.5482	0	0	0	0	0	0	0	0	2.40915	2.35422	0
caa_locus_106407_iso_1_len_305_ver_4	Gene of unknown function	0	0	0	0	0	4.11214	8.3823	9.66381	0	0	0	0	0	0	0	0	4.69314	4.07656	0
caa_locus_10640_iso_3_len_468_ver_4	Gene of unknown function	10.1648	0	3.19259	6.26148	3.00481	5.42458	6.55266	2.26634	3.18888	0	1.78646	0	0	0	0	19.7806	2.20125	3.28634	1.75368
caa_locus_10641_iso_1_len_612_ver_4	Anthranilate N-benzoyltransferase protein	18.657	285.107	1.31846	0	6.76863	92.8422	190.872	123.152	122.105	0	124.027	0	14.2452	19.1654	12.447	105.294	19.0761	37.1948	1.07024
caa_locus_106423_iso_1_len_528_ver_4	Binding protein	0	0	2.24386	24.6016	0	9.24099	1.56384	3.73696	0	37.0199	0	35.8372	2.16818	1.5219	0	0	0	0	6.3413
caa_locus_10642_iso_3_len_2206_ver_4	Polygalacturonase	3.61082	1.88568	5.3905	7.95866	5.68809	13.1807	55.6735	59.7664	3.03076	3.07312	2.01387	2.26967	6.52983	2.96659	4.53692	9.37806	4.64428	3.97522	3.29486
caa_locus_106434_iso_1_len_542_ver_4	Gene of unknown function	0	0	0	0	0	0	0	0	0	1.58259	0	0	0	0	2.61191	0	2.00762	0	3.0758
caa_locus_106436_iso_1_len_298_ver_4	Glucosamine-6-phosphate isomerase/6-phosphogluconolactonase	0	0	0	0	0	0	0	3.58769	0	0	0	0	0	0	0	0	0	0	0
caa_locus_10643_iso_9_len_1118_ver_4	PIF	18.7657	30.4488	24.2221	12.9523	22.4777	19.0314	15.2704	16.3363	26.6481	23.1385	28.9232	25.2574	36.6372	29.1201	23.3663	23.6535	14.1226	24.5231	17.7591
caa_locus_106443_iso_1_len_315_ver_4	Gene of unknown function	0	0	0	0	0	0	0	0	0	0	0	0	0	0	0	0	0	0	0
caa_locus_106446_iso_1_len_451_ver_4	Gene of unknown function	0	0	4.31956	3.80144	0	3.56949	1.88324	0	0	0	0	0	0	0	0	0	0	0	3.20732
caa_locus_106447_iso_1_len_813_ver_4	Gene of unknown function	0	0	0	0	0	1.39251	3.66825	6.7665	0	0	0	0	0	0	0	0	0	1.59284	1.63621
caa_locus_106449_iso_1_len_342_ver_4	Gene of unknown function	0	0	0	0	0	0	4.09419	3.99822	0	0	0	0	0	0	0	0	0	0	0
caa_locus_10644_iso_3_len_1915_ver_4	Dihydrolipoamide S-acetyltransferase	23.6481	53.345	13.59	16.4331	24.3017	25.0246	25.0322	19.4496	38.608	15.5353	11.6992	17.1039	14.933	13.8575	13.3372	34.2531	30.4251	23.3695	18.7343
caa_locus_106459_iso_1_len_314_ver_4	Conserved gene of unknown function	0	0	0	0	0	0	0	0	0	0	0	0	0	0	0	0	0	0	0
caa_locus_10645_iso_3_len_1944_ver_4	Carbohydrate transporter	11.9334	10.974	20.1671	22.8433	5.67776	8.21218	6.86856	4.96606	21.3562	29.4919	17.5402	20.8139	16.055	14.609	12.9883	5.85623	7.30474	12.6838	15.8573
caa_locus_106466_iso_1_len_517_ver_4	Auxin induced	0	0	0	0	0	0	0	0	0	3.72961	0	0	0	1.31973	1.79955	0	0	2.39141	2.85946
caa_locus_106467_iso_1_len_467_ver_4	Gene of unknown function	0	0	0	0	0	0	0	0	0	0	0	0	0	0	1.48757	0	2.57466	1.94687	1.46512
caa_locus_10646_iso_1_len_698_ver_4	Conserved gene of unknown function	0	0	2.50406	3.52418	1.96399	1.776	2.17215	0	4.02698	1.27824	3.60957	1.46103	0	1.44798	1.36274	3.67964	4.51715	2.54663	1.84548
caa_locus_10647_iso_4_len_1849_ver_4	UDP-glucose 6-dehydrogenase	33.07	19.1799	20.0755	25.785	3.40291	27.07	50.6532	10.6146	23.561	27.989	2.81546	86.0125	4.0008	43.8369	90.7238	19.1983	5.29334	60.7454	98.1925
caa_locus_10648_iso_5_len_1232_ver_4	Membrane protein	17.7983	14.2784	24.6351	25.708	32.5994	29.1205	11.8163	9.25323	15.9648	16.5802	15.9251	17.4416	12.9329	15.1003	20.148	7.48094	32.7045	22.4138	17.0052
caa_locus_106496_iso_1_len_407_ver_4	Polyprotein	0	0	0	2.42849	0	0	2.90738	4.29039	0	0	0	0	0	0	0	0	0	0	0
caa_locus_10649_iso_1_len_557_ver_4	Gip1	0	8.29182	0	6.20628	0	21.6334	3.4744	3.14284	20.8102	454.605	2.04019	17.4235	0	2.42088	0	86.2763	0	2.31522	145.915
caa_locus_1064_iso_3_len_1555_ver_4	LOL3 (LSD ONE LIKE 3)	27.0705	38.6491	14.7121	14.3428	20.8932	20.7918	17.6068	16.0379	25.7537	28.0057	33.316	26.9911	32.0459	31.4015	33.2302	20.1479	14.3475	22.8507	20.3723
caa_locus_106501_iso_1_len_312_ver_4	Gene of unknown function	0	0	0	0	0	0	0	0	0	0	0	0	0	0	3.12628	0	0	0	0
caa_locus_10650_iso_5_len_1629_ver_4	BSD domain-containing protein	37.6462	19.9385	27.7116	31.3774	18.1165	49.1242	44.2052	37.6124	8.36842	42.4275	9.23399	55.2468	8.22933	18.833	51.0961	32.0071	10.3183	50.5286	43.3602
caa_locus_106512_iso_1_len_368_ver_4	Gene of unknown function	0	0	0	0	0	0	5.04934	0	0	0	0	0	0	0	0	0	0	0	2.74186
caa_locus_10651_iso_2_len_690_ver_4	Heat shock protein 70 (HSP70)-interacting protein	65.7535	88.5004	167.066	148.666	129.474	253.411	316.746	363.408	53.6133	156.861	24.5667	132.176	5.82121	106.126	205.512	266.706	154.404	173.031	170.587
caa_locus_106524_iso_1_len_323_ver_4	Ankyrin repeat-containing protein	0	0	0	0	0	0	0	0	0	4.11853	0	0	0	2.56141	0	0	0	3.30914	0
caa_locus_106529_iso_1_len_600_ver_4	Gene of unknown function	0	0	1.46881	2.4006	0	1.8059	1.47248	0	0	1.62471	0	0	1.47038	1.8188	1.11143	0	0	2.01406	0.985193
caa_locus_10652_iso_1_len_325_ver_4	Gene of unknown function	0	12.4187	3.33301	0	7.54763	0	0	0	3.57546	2.9508	6.16934	0	6.72297	4.6585	2.54088	6.10763	0	0	0
caa_locus_106536_iso_1_len_556_ver_4	X1	0	0	0	0	0	0	2.94598	6.85449	0	0	0	0	0	0	0	0	0	2.44213	0
caa_locus_106538_iso_1_len_328_ver_4	Conserved gene of unknown function	0	0	0	0	0	0	0	0	0	0	0	0	0	2.92949	2.72011	0	0	0	2.94696
caa_locus_10653_iso_1_len_919_ver_4	Protein translocase	5.81557	13.6115	11.4291	11.9412	7.52284	18.6421	15.8877	17.436	24.3212	11.462	14.4938	11.2871	8.73688	10.8815	8.86828	15.1778	7.69787	10.5174	10.2211
caa_locus_10654_iso_2_len_679_ver_4	NADH-ubiquinone oxidoreductase 24 kD subunit	49.7733	79.7435	60.1988	49.8523	68.7356	36.2429	36.2725	50.6243	59.9283	55.5605	33.8554	43.8165	134.114	68.5231	89.515	74.2513	19.4723	40.2746	36.9267
caa_locus_10655_iso_3_len_2312_ver_4	Pre-mRNA processing protein PRP39	22.8086	8.14359	55.9281	41.5867	34.4989	52.9139	57.7087	48.2377	34.1653	55.9802	41.7665	35.5975	74.8351	30.6357	28.5919	18.3742	35.459	24.5099	35.7361
caa_locus_106566_iso_1_len_359_ver_4	Gene of unknown function	0	0	0	0	0	0	0	0	0	0	0	0	0	0	0	0	0	0	0
caa_locus_10656_iso_1_len_705_ver_4	DNA replication helicase dna2	3.65253	4.66767	2.89093	2.24995	0	3.88894	2.04576	0	8.10683	3.97277	0	3.22307	0	3.6219	3.2006	6.21005	0	9.51386	6.47878
caa_locus_106574_iso_1_len_262_ver_4	Gene of unknown function	0	0	0	0	0	0	3.43318	7.59946	0	0	0	0	0	0	0	0	0	0	0
caa_locus_10657_iso_1_len_366_ver_4	Gene of unknown function	0	0	0	0	0	0	0	0	0	0	0	0	0	0	0	0	0	0	0
caa_locus_106583_iso_1_len_337_ver_4	Gene of unknown function	0	0	0	0	0	0	0	0	0	0	0	0	0	0	0	0	0	2.23785	0
caa_locus_106588_iso_1_len_546_ver_4	Histidine kinase cytokinin receptor	0	0	0	0	0	0	1.77769	0	0	11.467	0	9.21194	0	0	0	5.37029	0	0	8.41728
caa_locus_10658_iso_5_len_1437_ver_4	Conserved gene of unknown function	66.4679	24.8994	26.9854	18.5615	53.1277	45.2418	45.1285	48.6103	34.3701	54.0889	32.5854	68.586	11.4004	49.2109	70.7324	68.416	36.2167	96.1204	49.3836
caa_locus_10659_iso_4_len_968_ver_4	Mannitol transporter 1	32.8004	27.8584	64.6061	40.2482	39.6826	35.6834	63.4608	68.7182	82.7171	28.614	57.0808	33.1821	109.478	43.5182	33.1127	25.5271	22.4746	37.2619	28.0811
caa_locus_106604_iso_1_len_546_ver_4	Gene of unknown function	0	0	0	0	0	1.8448	3.14514	3.0269	0	0	0	0	0	0	0	0	0	0	0
caa_locus_106606_iso_1_len_388_ver_4	Gene of unknown function	0	0	0	0	0	0	2.26109	0	0	0	0	0	0	0	0	0	0	0	0
caa_locus_106609_iso_1_len_305_ver_4	Disease resistance protein RPP13	7.68179	0	3.7059	7.65635	0	14.0498	6.70584	0	0	0	0	6.9826	0	4.37159	7.82247	7.13222	0	5.0957	13.46
caa_locus_10661_iso_1_len_957_ver_4	Lachrymatory-factor synthase	84.9697	19.5767	30.699	49.5605	61.6462	29.0458	22.2943	27.7083	17.0747	36.6486	64.0095	53.9275	101.127	14.0247	71.7452	15.935	42.317	89.8494	38.1469
caa_locus_106623_iso_1_len_329_ver_4	Gene of unknown function	0	0	0	0	0	0	6.32782	0	0	0	0	0	0	0	0	0	0	0	0
caa_locus_10662_iso_1_len_1648_ver_4	DNA methyltransferase	6.68137	6.7172	18.0709	15.4806	11.0992	19.3119	19.929	21.9547	12.0875	12.4154	16.8141	10.7823	9.38076	10.873	11.0751	13.5292	12.6274	9.08631	9.87696
caa_locus_10663_iso_1_len_1214_ver_4	Conserved gene of unknown function	6.64636	8.98359	16.674	19.2552	8.49228	11.3877	8.54922	10.8876	14.6425	18.5912	18.5845	16.4866	7.40116	18.2293	15.7576	11.3345	19.7804	13.9911	21.971
caa_locus_106644_iso_1_len_387_ver_4	Gene of unknown function	0	0	0	0	0	5.05806	6.1863	3.99397	0	0	0	0	0	0	0	0	0	0	0
caa_locus_10664_iso_2_len_1831_ver_4	Tac7077	19.094	8.84861	15.0355	11.1737	23.7572	18.6971	19.5064	18.9565	14.404	11.2195	15.3833	12.9722	23.7705	13.7638	12.9766	11.0362	23.5293	22.3094	16.5167
caa_locus_106652_iso_1_len_295_ver_4	Gene of unknown function	0	0	0	0	0	0	0	0	0	0	0	0	0	0	0	0	0	0	0
caa_locus_10665_iso_3_len_1111_ver_4	Transport protein particle component Bet3 family protein	3.641	4.02658	11.7701	5.99218	1.33831	7.40443	7.4689	5.16646	5.01944	3.35136	1.49325	2.56984	1.83066	3.07518	3.48504	3.43914	4.66961	5.78905	5.88561
caa_locus_106662_iso_1_len_308_ver_4	UBX domain-containing protein	0	0	0	0	0	0	0	0	0	2.67822	0	0	0	7.94968	5.45095	0	0	5.78493	0
caa_locus_10666_iso_3_len_889_ver_4	Adenylate kinase isoenzyme	40.9908	47.0576	38.6504	29.5763	45.3561	40.2107	43.082	44.4825	97.8926	43.4114	79.3684	53.3501	104.561	39.5848	38.9308	33.6138	24.4758	39.7906	31.1563
caa_locus_10667_iso_2_len_2551_ver_4	Protein phosphatase 2c	9.93192	8.99754	21.1663	20.8733	13.3891	9.04397	15.7907	17.4117	18.6952	20.7008	14.9753	19.1391	29.5494	12.252	14.4185	15.2715	11.2336	8.93404	19.2008
caa_locus_106683_iso_1_len_415_ver_4	Polyprotein	0	0	2.74772	4.48006	0	0	11.1665	13.6166	0	3.49359	0	0	0	1.71449	1.8699	5.75719	0	3.27933	7.17607
caa_locus_106686_iso_1_len_318_ver_4	Pentatricopeptide repeat-containing protein	0	0	0	0	0	0	0	3.65958	0	0	0	0	0	0	0	0	0	0	0
caa_locus_10668_iso_2_len_2622_ver_4	GTP1/OBG family member	10.8905	9.86781	10.7881	16.888	7.66456	13.9491	13.7295	12.8614	9.05189	10.062	9.75136	8.25702	9.43736	5.29824	8.96904	14.3587	7.31821	14.5753	11.2763
caa_locus_10669_iso_1_len_312_ver_4	Gene of unknown function	69.6129	88.3429	97.3866	134.771	47.9887	60.5331	86.5103	59.279	208.9	95.2743	21.5892	52.7445	4.43137	68.1115	31.9327	146.885	10.0212	57.1243	60.4822
caa_locus_1066_iso_2_len_2576_ver_4	Nucleolar protein 10	11.6656	8.69417	20.4659	18.7378	11.0163	20.5015	16.9485	21.913	7.10205	12.3419	9.45239	11.6602	2.52917	13.4891	13.8708	9.8394	17.2164	17.3367	22.7831
caa_locus_106707_iso_1_len_495_ver_4	Gene of unknown function	0	0	2.10392	4.74856	0	6.01681	3.67945	0	0	1.35328	0	0	0	1.64119	0	0	0	3.91437	1.91474
caa_locus_10670_iso_6_len_1261_ver_4	Translocon-associated protein alpha subunit	75.4004	87.7664	102.476	127.775	44.7776	107.234	80.802	79.2133	117.794	117.306	82.9577	100.557	44.4257	82.9254	90.5779	90.1732	66.5509	104.323	134.222
caa_locus_106716_iso_1_len_287_ver_4	Gene of unknown function	0	0	0	0	0	0	0	0	0	0	0	0	0	0	0	0	0	0	0
caa_locus_10671_iso_5_len_948_ver_4	Minor histocompatibility antigen H13	142.782	116.894	86.8622	83.4536	142.036	102.164	115.352	105.64	114.798	119.878	225.817	103.509	214.875	71.6968	89.0847	111.255	163.238	90.7747	83.3381
caa_locus_10672_iso_6_len_849_ver_4	Ubiquitin-conjugating enzyme	52.6255	55.575	43.3526	33.9917	57.1828	37.6897	24.5683	35.487	42.4982	47.1958	48.1353	49.0455	74.6658	46.3599	64.6676	35.8213	39.1681	56.653	45.3946
caa_locus_106733_iso_1_len_1116_ver_4	Conserved gene of unknown function	0	0	0	0	0.697781	28.412	3.59265	1.02833	0	0	1.28344	0	0	1.93827	0	12.6388	0	1.0167	0
caa_locus_10673_iso_2_len_2328_ver_4	Phosphofructokinase	7.05126	11.9727	15.4021	16.2883	17.2638	17.2786	22.9082	21.3924	5.81306	7.45655	8.36894	5.66264	5.45893	6.43734	10.5633	11.28	15.3912	11.2018	12.5938
caa_locus_106743_iso_1_len_408_ver_4	Multifunctional triterpene synthase	0	0	1.6667	0	0	97.8818	3.09192	0	0	0	0	2.93956	0	0	0	0	0	0	4.13742
caa_locus_106747_iso_1_len_324_ver_4	Gene of unknown function	0	0	0	0	0	0	3.0981	0	0	0	0	0	0	0	0	0	0	3.06048	0
caa_locus_10674_iso_3_len_1392_ver_4	Acyl carrier protein 1, chloroplastic	51.7058	74.2461	40.353	78.4033	28.7835	76.1557	50.3911	17.4116	81.9817	92.7217	38.6645	56.0292	53.4535	16.7352	15.0811	48.1152	15.0252	53.2288	63.302
caa_locus_106753_iso_1_len_424_ver_4	Gene of unknown function	0	0	2.48694	2.51619	2.81585	3.39251	2.21293	6.37812	0	2.4417	0	2.20407	0	0	0	0	0	2.69053	3.45474
caa_locus_10675_iso_1_len_2210_ver_4	Radical sam protein	14.5856	24.9117	24.5938	31.428	16.039	21.0497	14.9877	14.1716	20.5033	16.7238	10.8414	16.7773	6.28718	15.4521	13.436	15.9912	20.4033	22.429	27.0374
caa_locus_106766_iso_1_len_364_ver_4	Gene of unknown function	0	0	0	0	0	0	3.33847	3.07909	0	0	0	0	0	0	0	0	0	6.90029	1.78694
caa_locus_10676_iso_1_len_1300_ver_4	Calmodulin 5	53.6244	90.2036	29.6598	10.6729	15.9392	22.4692	19.5842	8.81283	51.7529	81.8814	8.89879	133.853	9.34804	22.3695	92.335	32.7888	12.2619	73.5452	119.009
caa_locus_106770_iso_1_len_362_ver_4	Conserved gene of unknown function	0	0	1.90045	4.37265	0	0	6.05098	9.61147	0	0	0	0	0	0	0	4.48804	0	2.65667	2.1992
caa_locus_106775_iso_1_len_302_ver_4	Gene of unknown function	0	0	0	0	0	0	0	0	0	0	0	0	0	0	2.5641	0	0	3.09765	0
caa_locus_106779_iso_1_len_307_ver_4	Gene of unknown function	0	0	0	0	0	3.7371	0	3.83235	0	0	0	0	0	0	0	0	0	0	0
caa_locus_10677_iso_2_len_2516_ver_4	Acc synthase	9.57801	30.8181	9.55944	32.4043	83.3983	28.8174	24.9241	16.3815	7.7543	13.7417	13.4317	11.7457	32.4203	3.50411	7.83491	19.3027	70.2915	11.1589	11.1999
caa_locus_106782_iso_1_len_403_ver_4	Gene of unknown function	0	0	0	0	0	2.64664	0	0	0	0	0	0	0	0	0	0	0	0	0
caa_locus_106786_iso_1_len_268_ver_4	Gene of unknown function	0	0	0.417849	3.68117	8.5062	0	0	0	0	0	0	0	3.62428	0	0	0	0	0	0
caa_locus_10678_iso_1_len_2176_ver_4	Serine-threonine protein kinase, plant-type	0	13.0472	0.549757	0.387648	5.97592	0.640199	3.10129	1.65673	13.278	0	7.80213	0.700629	2.64252	0.910264	0	3.17011	1.82233	2.49197	0.43828
caa_locus_10679_iso_1_len_1668_ver_4	Tetratricopeptide repeat protein	4.42454	2.80144	7.05919	10.6247	6.6785	9.63412	7.24801	8.62686	2.53355	6.25488	4.37156	6.20343	2.55837	5.73506	6.83506	5.11924	6.48384	7.97538	8.63324
caa_locus_1067_iso_1_len_2096_ver_4	DNAJ heat shock N-terminal domain-containing protein	15.4515	20.6806	18.0421	23.3925	23.6	19.5352	27.4518	26.5408	14.0697	19.5546	14.5159	20.6366	0	18.3473	22.6045	25.0481	13.3325	18.3959	19.4208
caa_locus_106800_iso_1_len_307_ver_4	Conserved gene of unknown function	0	0	0	0	0	0	0	0	0	0	0	0	0	0	6.84293	0	0	4.54677	2.96544
caa_locus_106805_iso_1_len_825_ver_4	Gene of unknown function	0	0	0	1.2406	0	1.05404	1.3751	0	0	1.06208	1.21841	0	0	0	1.41536	1.81025	0	1.09717	2.5301
caa_locus_106807_iso_1_len_333_ver_4	Gene of unknown function	0	0	0	0	0	0	0	0	0	0	0	0	0	0	0	0	0	0	0
caa_locus_106815_iso_1_len_507_ver_4	Conserved gene of unknown function	0	0	0	0	0	2.92503	0	3.71198	0	0	0	0	0	0	0	0	0	0	1.32977
caa_locus_106818_iso_1_len_313_ver_4	Gene of unknown function	0	0	7.69768	0	0	0	0	0	0	0	0	0	0	0	0	0	0	0	0
caa_locus_10681_iso_2_len_3079_ver_4	Ribonuclease E	6.19754	18.989	14.0378	11.8001	19.0243	10.1945	12.608	10.1031	13.708	7.31834	12.953	7.0713	10.7631	7.07478	8.84306	16.1802	27.2502	11.2618	9.48473
caa_locus_106821_iso_1_len_340_ver_4	Gene of unknown function	0	0	3.62244	4.19365	4.26173	0	2.91175	0	0	0	0	0	0	0	0	0	0	3.31891	0
caa_locus_10682_iso_1_len_1076_ver_4	Conserved gene of unknown function	32.4517	71.4447	36.8969	34.7343	35.0037	37.4463	44.704	59.2618	63.7702	33.8313	19.1069	25.6162	12.9114	27.5294	22.5423	47.737	22.9374	37.7685	34.9382
caa_locus_106836_iso_1_len_351_ver_4	Gene of unknown function	0	0	0	0	4.7634	3.42926	0	3.54596	0	0	0	0	0	0	0	0	3.13102	0	0
caa_locus_106839_iso_1_len_366_ver_4	Gene of unknown function	0	0	0	0	0	0	0	0	0	0	0	0	0	0	0	0	3.96024	2.41871	0
caa_locus_10683_iso_2_len_1064_ver_4	ATP-dependent Clp protease proteolytic subunit	4.75892	2.80687	5.17912	6.08283	4.53133	4.15783	4.04213	1.9843	5.25773	3.68311	5.04792	2.90436	1.63349	7.83818	2.68418	5.25918	5.84036	4.99379	4.01308
caa_locus_106840_iso_1_len_363_ver_4	Conserved gene of unknown function	0	0	0	0	0	0	0	5.25257	0	0	0	0	0	0	0	0	0	0	0
caa_locus_106848_iso_2_len_581_ver_4	Gene of unknown function	0	0	0	0	11.6694	9.52402	4.58299	3.87467	0	0	0	0	1.38681	0	0	0	9.83616	3.48257	0
caa_locus_106849_iso_1_len_526_ver_4	Leucine Rich Repeat family protein	0	0	0	0	0	0	1.85635	0	0	2.01675	0	0	0	0	2.11647	0	0	3.5157	3.05729
caa_locus_10684_iso_1_len_1673_ver_4	Carboxylesterase np	2.99066	4.26283	9.78525	14.5537	3.85268	8.36636	9.72798	9.94013	21.4398	10.4041	10.6526	7.36821	10.8171	26.6245	7.77758	10.207	4.47478	4.19607	15.448
caa_locus_10685_iso_5_len_2484_ver_4	Calmodulin binding protein	3.65114	3.88416	24.0914	6.20798	3.24965	12.6785	4.90104	5.5577	5.02716	33.3328	13.3472	7.10026	11.028	4.32252	4.2341	16.9032	5.69798	10.6965	43.6263
caa_locus_106860_iso_1_len_281_ver_4	Gene of unknown function	0	0	0	0	0	0	0	0	0	0	0	0	0	0	0	0	0	0	0
caa_locus_106864_iso_1_len_327_ver_4	Gene of unknown function	0	0	0	0	0	0	0	0	0	2.2519	0	0	0	0	0	0	0	0	0
caa_locus_106867_iso_1_len_284_ver_4	Gene of unknown function	0	0	0	0	0	0	0	0	0	3.2556	0	3.3395	0	3.54329	5.0616	0	0	5.32501	4.11279
caa_locus_10686_iso_3_len_1047_ver_4	Polyadenylate-binding protein	25.8875	45.6637	17.3027	24.069	24.7307	28.7184	29.0546	16.5189	111.327	29.5698	33.7103	36.0378	24.1356	26.7658	20.7562	26.8846	19.6842	32.7848	23.4932
caa_locus_106870_iso_1_len_295_ver_4	Gene of unknown function	0	0	0	0	0	0	0	0	0	0	0	0	3.8178	0	0	0	0	0	0
caa_locus_10687_iso_1_len_470_ver_4	Kinase	0	0	0	0	0	2.79854	24.2854	66.0683	0	0	0	0	0	9.52929	0	0	0	6.39086	0
caa_locus_106887_iso_1_len_341_ver_4	Fructose-bisphosphate aldolase, class II family	0	0	0	0	0	0	0	3.67876	0	0	0	0	2.63337	0	0	0	0	0	0
caa_locus_106889_iso_1_len_335_ver_4	Gene of unknown function	0	0	6.77588	5.8806	2.95948	3.63948	2.96753	3.42121	0	0	0	0	0	0	0	0	0	0	2.86792
caa_locus_10688_iso_6_len_2122_ver_4	Monoxygenase	21.5975	10.3846	16.623	22.812	21.7611	30.9987	23.8572	26.291	18.1854	14.438	17.2186	17.4297	6.55733	12.95	14.5323	15.247	19.8331	24.6284	19.4554
caa_locus_10689_iso_9_len_2212_ver_4	H1flk	4.9512	3.64042	16.067	20.9029	15.6802	17.5125	31.9697	51.6208	0.986379	18.6801	7.09451	16.6304	2.30205	3.77862	16.5058	8.34532	15.922	12.0572	13.4926
caa_locus_1068_iso_5_len_1912_ver_4	Ccr4-associated factor	24.9261	10.9044	26.0441	31.4322	16.3549	34.3681	23.844	15.9835	16.3571	28.3005	20.7177	33.1189	18.2472	16.1646	18.3325	21.339	9.43736	20.1415	17.5431
caa_locus_106908_iso_1_len_339_ver_4	Gene of unknown function	0	0	9.76722	9.89976	8.32636	0	0	0	0	0	0	0	0	0	0	0	0	0	0
caa_locus_106914_iso_1_len_473_ver_4	Gene of unknown function	0	0	3.78747	8.25356	0	9.12606	0	0	0	0	0	0	0	0	0	0	0	0	0
caa_locus_10691_iso_1_len_542_ver_4	C2 domain-containing protein / XYPPX domain-containing protein	0	0	0	16.4939	15.4026	4.22856	1.79288	2.86198	7.47867	3.65212	1.80478	2.84714	9.91566	1.81707	0	3.41928	3.24308	1.38335	7.01283
caa_locus_106920_iso_1_len_442_ver_4	Multidrug/pheromone exporter, MDR family, ABC transporter family	0	0	0	0	0	0	0	0	0	0	0	2.66797	0	0	3.03283	0	0	2.07913	2.34697
caa_locus_10692_iso_1_len_685_ver_4	Conserved gene of unknown function	21.8355	20.7246	14.1538	12.523	25.5145	9.97581	10.1411	8.47632	33.195	17.5302	16.1279	17.2168	15.5352	13.831	8.26341	25.4004	17.2702	25.4301	15.4549
caa_locus_106931_iso_1_len_565_ver_4	Serine-threonine protein kinase, plant-type	0	0	0	0	0	0	2.10326	1.81861	0	1.74052	0	0	0	1.19072	0	0	0	0	2.34538
caa_locus_106933_iso_1_len_310_ver_4	Gene of unknown function	0	0	0	0	0	0	4.37585	6.43217	0	0	0	0	0	0	0	0	0	0	0
caa_locus_10693_iso_1_len_460_ver_4	Rab7p protein	111.036	49.7682	221.335	139.844	137.822	247.73	173.399	163.782	119.969	244.571	101.933	227.285	59.564	158.484	237.921	71.2627	113.467	178.091	219.129
caa_locus_106948_iso_1_len_350_ver_4	Gene of unknown function	0	0	0	0	0	0	2.33854	0	0	0	0	0	0	0	0	0	0	0	0
caa_locus_10694_iso_3_len_2730_ver_4	ATP-dependent RNA helicase	7.90889	4.02135	7.96607	10.1077	4.93896	10.938	12.6852	11.2962	4.79806	8.53738	8.55981	7.18195	6.43283	4.38242	7.76391	7.9119	15.9461	11.1683	12.7688
caa_locus_106957_iso_1_len_383_ver_4	Gene of unknown function	0	0	0	0	0	0	0	0	0	0	0	0	0	0	0	0	0	0	0
caa_locus_106958_iso_1_len_304_ver_4	Gene of unknown function	0	0	0	0	0	0	4.77062	0	0	0	0	0	0	0	0	0	0	3.32661	0
caa_locus_10695_iso_1_len_2130_ver_4	Pentatricopeptide repeat-containing protein, chloroplastic	5.96341	16.2072	15.8324	5.40212	9.92213	7.70026	5.43097	7.25294	14.71	0	25.2994	0	20.9292	10.6505	8.42697	14.3108	17.6819	8.27296	0.392075
caa_locus_106966_iso_1_len_544_ver_4	Gene of unknown function	0	0	0	0	0	0	0	0	0	2.66682	0	0	0	0	0	0	1.69153	0	2.57268
caa_locus_10696_iso_6_len_2095_ver_4	Conserved gene of unknown function	7.13492	7.71516	4.9413	8.05766	10.0906	9.63535	8.39931	9.10168	8.57031	7.1604	13.7917	7.7382	11.5156	8.41552	8.78329	7.20915	6.36558	7.51345	6.92316
caa_locus_106970_iso_1_len_362_ver_4	Gene of unknown function	0	0	0	0	0	0	0	0	0	0	0	0	0	2.3991	2.58352	0	0	3.06538	2.99891
caa_locus_10697_iso_1_len_1136_ver_4	MYBR domain class transcription factor	2.6688	0	4.40067	41.9211	0	1.71436	9.54178	9.50111	10.3096	0.69741	1.19299	1.71692	0	1.60149	0	2.19695	0	3.87936	4.82536
caa_locus_10698_iso_3_len_1473_ver_4	Ammonium transporter	45.6447	62.2818	56.0395	30.7398	69.2563	47.1331	21.4069	44.3596	15.3315	18.0408	105.957	19.0989	646.922	13.1069	18.7286	32.554	50.3699	14.6823	12.7176
caa_locus_106996_iso_1_len_1304_ver_4	Disease resistance-responsive family protein	2.31576	0	0	10.5204	0	0	0	0.943754	1.31333	228.078	0.915597	136.61	0	1.2099	14.4749	8.61882	0	5.07209	32.5345
caa_locus_10699_iso_5_len_3877_ver_4	Protein transport protein sec23	33.7366	27.8977	52.8562	44.4703	23.0216	52.8904	43.4478	55.6706	21.5688	33.8722	42.1431	30.6667	37.5867	33.7511	34.2526	35.7794	29.21	36.802	46.8142
caa_locus_1069_iso_1_len_1218_ver_4	Conserved gene of unknown function	3.51895	6.10448	9.12799	0	2.31879	6.15832	10.6068	11.4739	2.98101	2.44028	0.861374	2.75859	0	5.43572	2.83388	6.72937	2.65343	11.2669	6.39208
caa_locus_106_iso_3_len_1949_ver_4	Adenylosuccinate synthetase 2, chloroplastic	45.0495	50.3234	47.8984	48.6025	82.6861	39.4738	35.1118	35.8127	86.0586	66.3622	97.7528	45.818	135.26	41.3572	37.0469	47.1702	56.7788	32.6137	43.975
caa_locus_107003_iso_3_len_330_ver_4	Gene of unknown function	0	0	0	0	0	0	4.53823	0	0	2.22551	4.12421	0	0	3.52945	0	0	0	0	2.24918
caa_locus_107007_iso_1_len_402_ver_4	Gene of unknown function	0	0	0	0	0	0	3.14848	4.35579	0	0	0	0	0	0	0	0	0	0	1.75546
caa_locus_10700_iso_7_len_3037_ver_4	Casein kinase	16.9341	8.0624	30.5476	37.7661	15.8891	27.7042	28.5143	27.65	14.084	31.7457	16.6286	37.3251	13.9056	36.6108	40.4117	26.3274	15.5135	24.5711	33.6574
caa_locus_107011_iso_1_len_303_ver_4	Gene of unknown function	0	0	0	3.08677	0	0	0	0	0	3.23428	0	0	0	3.01721	0	0	0	0	2.76581
caa_locus_107014_iso_1_len_323_ver_4	Gene of unknown function	0	0	0	0	0	3.49697	3.11054	10.3997	0	0	0	0	0	0	0	0	0	0	0
caa_locus_10701_iso_4_len_1391_ver_4	Conserved gene of unknown function	22.3954	29.4718	26.4966	13.9067	11.2792	12.2014	10.7328	9.96672	21.6694	29.4166	22.1261	22.418	59.7404	27.8459	19.814	20.4119	7.13415	20.4676	20.3735
caa_locus_10702_iso_1_len_1389_ver_4	Conserved gene of unknown function	27.4929	36.0049	5.16398	0	0	1.44472	5.25185	2.71616	16.6521	19.0632	1.12404	86.5021	3.9032	21.4214	115.145	3.66914	0.7145	65.6584	54.1637
caa_locus_10703_iso_2_len_2058_ver_4	Serine esterase family protein	9.32387	2.26163	18.6205	24.0928	15.1922	17.5554	17.6975	14.0872	6.37798	13.5541	8.30164	11.3819	6.48534	5.25064	9.05424	8.39077	11.3293	11.777	13.7853
caa_locus_107051_iso_1_len_601_ver_4	Triosephosphate isomerase	9.72404	6.79854	15.333	16.7072	10.1655	5.25722	0	0	0	0	0	0	0	0	0	0	0	0	0
caa_locus_10705_iso_5_len_1412_ver_4	Pectinesterase PPE8B	12.0942	4.19605	0	0.65735	0	9.99837	10.9985	3.73725	6.97562	1.53291	0	6.49931	0	1.35058	4.60764	1.33983	0	23.4014	30.4248
caa_locus_107060_iso_1_len_351_ver_4	Gene of unknown function	0	0	3.60575	2.61938	0	6.28697	9.3204	4.19068	0	5.34765	0	0	0	0	0	0	0	6.16175	7.06746
caa_locus_10706_iso_3_len_1745_ver_4	Gene of unknown function	17.3321	22.2478	14.1312	17.8677	16.0459	18.4277	25.8407	19.0771	33.0834	14.0472	31.7182	11.4155	17.0834	16.5714	9.89147	23.8543	17.6036	14.2295	13.3352
caa_locus_10707_iso_1_len_1154_ver_4	Conserved gene of unknown function	5.90829	15.0577	2.72168	0	6.00567	0	0	1.15751	21.1896	0	0.7169	0	0	5.11808	0	4.1952	16.931	3.10626	0
caa_locus_107080_iso_1_len_282_ver_4	Gene of unknown function	0	0	0	3.34815	7.47249	6.08913	4.03398	0	0	0	0	0	0	0	0	0	9.38178	0	0
caa_locus_107083_iso_2_len_800_ver_4	Cytokinin oxidase	0	0	1.08531	0	0	5.66977	2.8449	1.59892	0	0	0	0	0	0	0	0	0	0	0
caa_locus_10708_iso_1_len_1099_ver_4	Minor allergen Alt a	13.6901	19.6778	72.0664	111.685	23.1015	29.8872	28.0844	22.8243	44.3905	38.6305	14.97	37.3568	19.4813	33.2896	19.5476	39.1323	16.0767	18.3169	31.4578
caa_locus_107092_iso_1_len_419_ver_4	Gene of unknown function	0	0	0	0	0	0	0	0	0	2.31195	0	2.03274	0	0	4.00527	0	0	0	0
caa_locus_107095_iso_1_len_367_ver_4	Gene of unknown function	0	0	0	0	0	4.32266	0	0	0	0	0	0	0	2.53956	2.90221	0	0	2.41046	0
caa_locus_10709_iso_9_len_2623_ver_4	Nucleotide pyrophosphatase/phosphodiesterase	40.231	14.4231	31.7614	35	32.5806	65.1374	34.9433	32.8239	11.1256	81.5705	38.6864	72.4131	127.382	28.5868	69.5141	21.748	24.5546	35.8351	37.938
caa_locus_1070_iso_2_len_4025_ver_4	ATP binding protein	5.19598	9.20513	6.68676	5.33244	1.90769	5.91035	8.75612	7.32249	2.18057	5.89774	8.81836	13.8271	0	4.95038	22.5447	7.94944	3.12805	12.2746	14.6024
caa_locus_107102_iso_1_len_697_ver_4	Transferase, transferring glycosyl groups	0	0	0	0	0	5.08242	0	0	0	1.09739	0	0	0	0	0	0	0	0	2.31056
caa_locus_107108_iso_1_len_327_ver_4	Gene of unknown function	0	0	0	0	0	4.06744	3.8267	4.23527	0	0	0	0	0	0	0	0	0	0	0
caa_locus_10711_iso_2_len_507_ver_4	Gene of unknown function	167.362	37.692	63.8598	127.352	158.894	79.5243	88.9899	83.3132	91.6094	64.9993	67.7857	58.4683	99.5397	71.5613	55.6016	91.7078	30.8794	92.021	59.8397
caa_locus_107120_iso_1_len_312_ver_4	Gene of unknown function	0	0	0	0	0	0	0	0	0	0	0	0	0	0	0	0	0	0	4.11279
caa_locus_10712_iso_1_len_1322_ver_4	Conserved gene of unknown function	0	0	0	1.81681	1.11907	2.28342	1.81012	1.35944	9.85171	4.65645	4.22996	3.03445	2.42258	8.38975	0.809126	1.21385	1.27407	1.08467	5.30576
caa_locus_107142_iso_1_len_302_ver_4	Gene of unknown function	0	0	0	4.50661	0	3.47187	0	0	0	0	0	0	0	2.33111	0	0	0	0	0
caa_locus_107145_iso_1_len_291_ver_4	Gene of unknown function	0	0	3.23482	2.93719	0	0	0	0	0	0	0	0	0	0	0	0	0	4.06834	0
caa_locus_10714_iso_8_len_1177_ver_4	Protein BFR2	13.0798	9.27439	21.3353	25.0958	24.9204	23.8983	24.5769	27.6057	10.0891	11.8801	15.06	12.2711	5.4821	21.3465	18.599	16.5632	16.9711	20.49	19.2104
caa_locus_107157_iso_1_len_474_ver_4	Gene of unknown function	0	0	1.88943	0	0	0	0	0	0	0	0	0	0	3.32183	1.32867	0	0	1.9128	2.01527
caa_locus_10715_iso_1_len_1441_ver_4	ATVAMP727	34.0065	31.8532	27.4512	37.1238	36.0208	58.1385	49.6708	38.67	39.4557	40.9272	42.9167	44.5556	17.0248	28.6936	35.5737	36.1278	22.8931	49.4265	40.6674
caa_locus_10716_iso_6_len_1727_ver_4	Craniofacial development protein 1	23.4517	34.1533	31.2636	33.3064	38.8468	36.0117	41.8968	49.9677	37.6784	26.2979	25.4209	32.9223	9.91075	32.1532	37.8747	40.2674	26.54	43.7944	39.6052
caa_locus_107173_iso_1_len_283_ver_4	Conserved gene of unknown function	0	0	3.05986	3.54756	0	5.68124	0	0	0	0	0	0	0	0	0	0	0	3.37926	0
caa_locus_107174_iso_1_len_342_ver_4	Gene of unknown function	0	0	0	0	0	0	0	3.99822	0	0	0	0	0	0	0	0	0	0	0
caa_locus_107176_iso_1_len_305_ver_4	Gene of unknown function	0	0	0	0	0	0	3.07351	0	0	0	0	0	0	0	0	0	0	0	2.4926
caa_locus_10717_iso_2_len_2674_ver_4	Nucleic acid binding protein	10.0262	4.01539	24.064	17.499	11.7514	16.5929	15.7884	16.0385	11.9429	13.1695	19.1397	11.4365	10.4114	14.5138	11.3039	8.34826	10.3408	11.9069	14.284
caa_locus_107182_iso_1_len_292_ver_4	Gene of unknown function	0	0	0	0	0	0	0	0	0	0	0	0	0	0	5.11965	0	0	0	0
caa_locus_10718_iso_1_len_2489_ver_4	WD-repeat protein	12.0795	12.9539	14.9564	22.4151	10.3164	14.3567	14.4856	14.2722	14.4557	14.0368	14.1356	13.7646	5.7064	15.1195	13.7764	12.8961	12.4498	16.5965	17.9532
caa_locus_107198_iso_2_len_1156_ver_4	1-aminocyclopropane-1-carboxylate oxidase	0	0	0	2.28744	0	0	0	0	0	10.1098	0	0	0	0.589456	0	0	0	0	45.2331
caa_locus_10719_iso_2_len_469_ver_4	Prefoldin subunit	18.0292	11.0769	27.3931	20.4766	26.35	14.2285	14.216	7.45998	34.9888	13.4139	11.7608	12.0729	4.80607	17.8958	7.13109	28.0951	6.77001	14.3041	8.89195
caa_locus_1071_iso_5_len_1676_ver_4	Zinc finger protein-like 1	19.7023	20.2481	25.2308	22.2044	18.643	21.2473	18.654	16.9446	20.1672	21.6583	13.2249	18.3423	19.2236	20.4701	22.5924	21.1533	23.0538	27.6642	21.3855
caa_locus_107207_iso_1_len_561_ver_4	Gene of unknown function	0	0	1.63128	2.22	0	2.92578	6.09653	2.38361	0	2.63209	0	1.58404	0	1.41877	2.18236	0	1.48407	2.65876	3.19227
caa_locus_107209_iso_1_len_418_ver_4	Pentatricopeptide repeat-containing protein	0	0	0	0	0	0	0	0	0	0	0	0	0	0	0	0	0	0	2.00857
caa_locus_107211_iso_1_len_469_ver_4	Gene of unknown function	0	0	0	0	0	0	0	3.16484	0	0	0	0	0	0	0	0	0	0	1.4577
caa_locus_107214_iso_1_len_285_ver_4	Gene of unknown function	0	0	0	0	0	0	0	0	0	0	0	0	0	0	0	0	4.11039	0	0
caa_locus_10721_iso_1_len_1178_ver_4	Conserved gene of unknown function	36.6342	35.591	40.3321	36.0273	39.9578	70.7696	46.4785	56.6173	75.8435	78.6992	35.8946	78.07	23.5644	42.221	58.9718	53.8759	31.5546	69.6242	66.0803
caa_locus_107221_iso_1_len_349_ver_4	Gene of unknown function	0	0	2.19934	0	0	0	0	0	0	0	0	0	0	0	0	0	0	0	0
caa_locus_10722_iso_1_len_696_ver_4	Conserved gene of unknown function	8.51415	9.46225	11.5623	12.8276	17.054	14.5082	16.8104	13.4945	6.05989	5.67899	12.5609	7.32866	1.80864	10.5102	3.84503	12.8095	12.4331	10.6924	8.97937
caa_locus_107236_iso_1_len_406_ver_4	Gene of unknown function	0	0	0	0	0	0	0	3.49644	0	0	0	0	0	0	0	0	0	0	0
caa_locus_107237_iso_1_len_296_ver_4	Conserved gene of unknown function	0	0	0	0	0	0	0	0	0	3.5929	0	0	0	0	0	0	0	0	0
caa_locus_10723_iso_4_len_1185_ver_4	Tau class glutathione transferase GSTU45	9.15607	6.2795	38.7624	752.362	9.60073	3.42	2.20762	0.884096	35.9461	58.3576	5.89194	22.093	71.0072	2.72683	6.55365	132.438	4.03332	2.80768	288.413
caa_locus_107245_iso_1_len_316_ver_4	Gene of unknown function	0	0	0	0	0	0	2.6671	0	0	0	0	0	0	0	0	0	0	0	0
caa_locus_10724_iso_6_len_1638_ver_4	Aspartate aminotransferase	95.4974	28.6885	203.907	189.232	22.1228	223.153	85.0954	139.364	23.0672	120.612	78.4423	153.397	34.4362	136.645	100.245	255.048	19.9171	115.001	171.522
caa_locus_107252_iso_1_len_296_ver_4	Gene of unknown function	0	0	0	0	0	0	4.07033	0	0	0	0	0	0	0	0	0	0	0	0
caa_locus_10725_iso_2_len_1659_ver_4	Methylenetetrahydrofolate dehydrogenase	11.1608	23.1286	9.93356	9.38345	17.7398	9.73876	9.0402	7.77446	17.8356	8.77062	8.57073	5.84045	14.5945	4.52691	6.5721	14.3093	22.5715	14.5932	11.0072
caa_locus_10726_iso_1_len_1591_ver_4	Bifunctional nitrilase/nitrile hydratase NIT4B	4.09261	4.48733	90.6368	41.5001	62.641	37.3616	33.4419	71.1642	6.68496	2.62895	24.0344	6.70323	56.2674	2.62768	5.46533	21.955	71.4168	7.83704	6.71819
caa_locus_107278_iso_1_len_299_ver_4	Conserved gene of unknown function	0	0	0	0	0	0	3.72919	0	0	0	0	0	0	0	0	8.99043	3.53342	0	0
caa_locus_107280_iso_1_len_521_ver_4	Gene of unknown function	0	0	2.70288	0	0	2.83342	2.59908	0	0	0	0	0	0	0	0	0	0	1.31668	4.12199
caa_locus_107286_iso_1_len_529_ver_4	Gene of unknown function	0	0	0	0	0	3.30553	1.41854	0	0	0	0	0	0	2.56986	0	0	0	18.1093	3.41678
caa_locus_107288_iso_1_len_319_ver_4	Gene of unknown function	0	0	0	0	0	0	0	0	0	0	0	0	0	0	0	0	0	0	0
caa_locus_10728_iso_5_len_2359_ver_4	Serine/threonine-protein kinase	11.5954	8.49708	39.7498	39.1227	12.635	17.5985	14.8013	10.3557	10.2116	28.4741	7.60852	24.461	8.58503	27.5632	25.2127	10.2772	27.3599	24.2634	36.8153
caa_locus_107290_iso_1_len_535_ver_4	Gene of unknown function	0	0	0	0	0	0	0	2.13065	0	0	0	0	0	0	0	0	3.4491	1.78737	0
caa_locus_10729_iso_5_len_3606_ver_4	ATP binding / ATPase/ nucleoside-triphosphatase/ nucleotide binding	17.5649	14.0964	29.3875	42.2229	23.2598	34.335	45.283	44.7479	10.9512	17.0661	12.8936	14.1371	5.83271	12.7155	20.1633	30.7253	35.953	29.1777	31.4957
caa_locus_1072_iso_6_len_1812_ver_4	Seryl-tRNA synthetase	11.0274	32.7916	17.651	14.2226	35.1674	12.7073	14.929	18.1362	35.9906	9.572	24.9471	11.8631	11.0443	11.1314	11.8648	17.2108	51.3573	17.169	14.3782
caa_locus_107305_iso_1_len_324_ver_4	Protein COBRA	0	0	0	0	0	7.91587	9.81065	0	0	0	0	0	3.37493	0	0	0	0	0	0
caa_locus_107307_iso_1_len_301_ver_4	Gene of unknown function	0	0	0	0	0	0	0	0	0	0	0	0	0	0	0	0	0	0	0
caa_locus_107309_iso_1_len_325_ver_4	Conserved gene of unknown function	0	0	0	0	0	0	0	0	0	0	0	0	0	0	0	0	0	0	2.75278
caa_locus_10730_iso_2_len_1653_ver_4	RING zinc finger protein	15.8938	23.0656	13.7134	29.5588	27.4286	17.0449	15.9418	13.2894	23.7006	37.2724	14.4428	26.071	21.8637	10.8049	13.598	14.538	21.3299	20.2956	26.4375
caa_locus_10731_iso_1_len_387_ver_4	Conserved gene of unknown function	71.8319	41.6181	89.9156	91.1534	60.7295	40.2116	55.4705	13.123	90.891	46.4158	36.2052	48.8443	25.1592	78.6202	13.414	73.7591	23.5527	34.5987	39.7351
caa_locus_107324_iso_1_len_281_ver_4	Gene of unknown function	0	0	0	3.36171	0	0	0	0	0	0	0	0	0	0	0	0	2.79321	0	4.45055
caa_locus_10732_iso_5_len_2205_ver_4	RNA binding protein	5.74453	18.9383	10.4111	9.64393	16.277	7.9321	11.8185	9.95204	30.8859	12.1378	32.2653	11.5265	21.37	11.051	12.2943	15.0828	18.4086	8.70809	8.78841
caa_locus_107332_iso_1_len_342_ver_4	Gene of unknown function	0	0	0	0	0	0	0	0	0	0	0	0	0	0	0	0	0	2.41571	0
caa_locus_10733_iso_1_len_1633_ver_4	F-box family protein	15.0969	7.00604	27.7284	29.7874	16.4594	13.7093	12.296	11.6844	17.0393	27.8105	39.6856	25.7757	47.4002	32.1828	17.6588	13.5687	7.51023	15.8936	10.8584
caa_locus_107349_iso_1_len_292_ver_4	Gene of unknown function	0	0	0	0	0	0	0	4.09604	0	0	0	0	0	0	0	0	0	0	0
caa_locus_10734_iso_3_len_1083_ver_4	Conserved gene of unknown function	0	0	0.924602	1.90685	0.850592	6.59002	10.2989	8.31873	0	4.06547	1.25566	2.22413	0	1.47491	2.37027	3.53227	3.15171	5.59972	5.47828
caa_locus_107353_iso_1_len_334_ver_4	Gene of unknown function	0	0	0	0	0	0	0	0	0	0	0	0	0	0	0	0	0	0	3.32187
caa_locus_107354_iso_1_len_291_ver_4	Gene of unknown function	0	0	2.69568	0	0	0	4.75899	7.40685	0	0	0	0	0	0	0	0	0	0	0
caa_locus_10735_iso_1_len_1852_ver_4	Tetratricopeptide repeat-containing protein	28.7818	22.528	22.0255	23.8743	34.6197	34.4149	37.0999	43.1904	47.4462	23.3276	18.4082	22.6797	15.6598	27.322	20.0571	29.2944	27.6415	33.0027	26.7493
caa_locus_10736_iso_1_len_828_ver_4	Conserved gene of unknown function	85.1777	31.8594	91.5202	132.992	43.7766	64.7757	60.6917	66.6742	112.478	134.574	117.902	146.491	103.975	65.5555	81.9758	34.351	24.3471	80.7895	103.245
caa_locus_10737_iso_2_len_3576_ver_4	RGC1	6.85019	5.98568	3.91168	0.990964	10.6772	4.92764	6.52441	4.58962	6.58602	5.28733	3.7987	3.74478	6.82632	2.18547	4.26449	6.81069	14.3228	8.16782	8.76346
caa_locus_107382_iso_1_len_434_ver_4	Gene of unknown function	0	0	0	1.88714	0	0	1.79288	0	0	0	0	0	0	0	0	0	0	2.61579	0
caa_locus_107387_iso_1_len_436_ver_4	Gene of unknown function	0	0	0	0	0	0	0	2.71334	0	7.08229	0	0	0	0	1.76177	3.62986	0	0	5.40798
caa_locus_10738_iso_1_len_307_ver_4	Gene of unknown function	0	0	0	0	0	0	0	0	0	67.2429	0	7.22365	0	0	0	0	0	0	11.8618
caa_locus_107391_iso_1_len_357_ver_4	Gene of unknown function	0	0	0	0	0	0	0	0	0	0	0	0	0	2.06587	0	0	0	0	3.86573
caa_locus_107392_iso_1_len_636_ver_4	Gene of unknown function	0	0	2.30163	0	0	2.95789	1.7227	0	0	1.62201	0	0	0	0	0	0	0	1.46615	3.27852
caa_locus_107393_iso_1_len_337_ver_4	Conserved gene of unknown function	0	0	2.97237	0	0	0	0	0	0	0	0	0	0	2.42506	4.64782	0	0	4.25191	2.84611
caa_locus_10739_iso_8_len_2816_ver_4	Serine carboxypeptidase	4.40483	7.70747	6.21317	6.4578	5.64978	62.7611	18.4545	8.98798	6.34951	25.9101	8.7534	46.8809	4.00019	7.86966	27.213	11.0167	7.09038	6.332	16.7571
caa_locus_1073_iso_3_len_385_ver_4	3-ketoacyl-CoA thiolase	99.1394	102.957	113.668	325.532	143.815	112.757	134.899	209.309	146.303	162.859	176.759	129.21	427.066	201.489	159.782	419.545	95.2814	124.524	131.265
caa_locus_10740_iso_2_len_1322_ver_4	Gag-pol polyprotein	15.3149	10.474	38.9109	59.771	33.5666	26.0362	47.8897	37.0604	11.4336	11.3671	19.9089	14.1608	3.88739	38.8611	29.7247	32.7703	29.303	27.4697	26.9438
caa_locus_107418_iso_1_len_293_ver_4	Gene of unknown function	0	0	0	0	0	0	0	0	0	22.6331	0	0	0	0	0	0	0	0	11.8313
caa_locus_10741_iso_1_len_416_ver_4	Conserved gene of unknown function	16.0335	46.322	9.69818	16.2957	42.389	16.3164	28.2141	19.5819	36.7361	12.9104	20.7862	13.6361	14.8023	21.8345	19.2696	30.4268	24.9363	30.7178	20.2028
caa_locus_10742_iso_3_len_1426_ver_4	Conserved gene of unknown function	51.1212	79.7697	0	0	7.90726	61.0084	50.747	64.9558	56.8533	1.09564	63.3063	4.77213	76.5517	62.6037	45.2062	22.34	43.728	87.4341	9.19902
caa_locus_107439_iso_1_len_384_ver_4	Gene of unknown function	0	0	0	0	0	0	3.95591	5.76088	0	0	0	0	0	0	0	0	0	0	0
caa_locus_10743_iso_7_len_1101_ver_4	Luminal binding protein	93.3582	114.004	330.091	313.679	44.4431	305.716	366.504	283.952	75.1444	237.808	28.1674	173.127	28.9239	95.374	236.584	247.945	77.1597	145.407	308.981
caa_locus_10744_iso_3_len_1572_ver_4	Conserved gene of unknown function	5.24653	6.87648	11.3704	11.557	12.155	5.48374	7.05157	8.02947	17.333	7.93042	10.5473	9.71472	5.05812	10.1612	6.26478	6.81123	9.19346	8.23154	5.52183
caa_locus_107452_iso_1_len_405_ver_4	Gene of unknown function	0	0	2.80104	0	0	0	0	0	0	0	0	0	0	0	0	0	0	0	2.26141
caa_locus_10745_iso_1_len_1848_ver_4	TRNA-dihydrouridine synthase	10.6735	17.9298	13.0614	13.2329	47.2584	13.2972	10.3692	8.65756	21.3484	8.79967	22.4174	6.79949	30.4391	10.6658	7.87915	14.7581	77.53	18.3467	12.8855
caa_locus_107465_iso_1_len_305_ver_4	Gene of unknown function	0	0	0	0	2.78597	3.42678	0	0	0	0	0	0	0	0	0	0	4.38027	0	0
caa_locus_107471_iso_1_len_468_ver_4	Gene of unknown function	0	0	1.59629	0	0	0	0	0	0	2.02442	0	0	0	0	1.48379	0	0	1.94193	4.67647
caa_locus_107473_iso_3_len_1284_ver_4	Cysteine protease	0	0	0	0	3.84363	195.345	2.2937	0	0	1.36547	0	0	0.987841	0	0	78.7118	0	0	0
caa_locus_10747_iso_1_len_382_ver_4	Plasma membrane ATPase 3	108.457	27	65.8948	170.277	236.479	185.046	170.161	149.596	39.9186	83.2399	96.8958	106.788	244.491	196.376	157.197	94.9159	160.74	60.5752	42.2496
caa_locus_107482_iso_1_len_617_ver_4	Gene of unknown function	0	0	2.02015	1.67158	1.64821	1.4578	3.92255	4.11113	0	0	0	0	0	1.27245	1.76177	2.96779	7.32061	3.79362	1.59058
caa_locus_107494_iso_1_len_298_ver_4	Gene of unknown function	0	0	0	0	0	0	0	0	0	0	0	0	0	0	0	0	0	0	3.08459
caa_locus_107495_iso_1_len_297_ver_4	Gene of unknown function	0	0	0	0	0	0	0	0	0	0	0	0	0	0	0	0	0	0	0
caa_locus_107496_iso_1_len_290_ver_4	Gene of unknown function	0	0	0	0	0	0	0	0	0	0	0	0	0	13.0413	3.19865	0	0	0	0
caa_locus_10749_iso_3_len_1991_ver_4	Lipase class 3 family protein	9.64279	5.04716	9.43381	6.15221	35.5083	14.1635	19.7975	16.5359	6.55408	3.23947	8.33477	4.13388	9.49951	6.90359	6.98643	10.0545	79.5886	14.0614	11.1734
caa_locus_1074_iso_5_len_744_ver_4	Alpha-tubulin	265.106	227.69	205.008	235.122	194.985	265.359	201.338	246.291	163.816	807.487	451.63	461.704	742.779	246.787	511.24	295.504	178.529	256.68	408.983
caa_locus_107501_iso_1_len_418_ver_4	Gene of unknown function	0	0	0	2.5555	0	2.30112	0	0	0	0	0	0	0	0	1.85396	0	0	0	3.68238
caa_locus_10750_iso_1_len_1691_ver_4	ATRAD3	2.51445	2.25349	3.42832	1.38939	0.497064	0.734311	0.997893	1.21488	0.999006	5.42601	3.39527	2.4721	3.00029	0.690251	1.47904	4.10647	1.11742	1.49231	3.45403
caa_locus_10751_iso_1_len_462_ver_4	Conserved gene of unknown function	31.4945	45.0324	26.5795	52.3814	13.0226	29.9905	28.1131	36.3618	73.3218	39.0589	20.3178	55.6699	6.52371	23.2871	23.4229	13.9455	6.70587	39.1358	40.3647
caa_locus_107523_iso_1_len_381_ver_4	GDP-mannose pyrophosphorylase	0	0	0	0	0	0	2.1024	2.90859	0	0	0	0	0	0	0	0	0	0	0
caa_locus_107528_iso_1_len_323_ver_4	Gene of unknown function	0	0	0	0	0	0	0	0	0	0	0	0	0	0	0	0	0	0	0
caa_locus_10752_iso_7_len_624_ver_4	Gene of unknown function	0	0	0	0	17.4499	5.1813	63.7223	54.3879	2.93708	1.45022	22.0118	0	9.97139	24.0621	16.3306	8.79499	4.73069	0	0
caa_locus_107530_iso_1_len_591_ver_4	Gene of unknown function	0	0	2.48758	0	3.20385	2.14356	2.6217	2.76344	0	0	1.36144	0	0	2.05607	0	0	3.91428	1.93528	1.5592
caa_locus_107531_iso_1_len_388_ver_4	Gene of unknown function	0	0	0	0	0	0	0	0	0	0	0	0	0	0	0	0	0	2.06181	0
caa_locus_10753_iso_1_len_1291_ver_4	GNS1/SUR4 membrane family protein	22.8117	18.3994	20.0338	3.69314	1.82914	15.8057	4.0837	6.38336	22.86	7.44348	9.83214	22.3009	14.7324	16.1151	21.3548	7.80419	2.43488	12.187	9.03665
caa_locus_107540_iso_1_len_314_ver_4	Gene of unknown function	0	0	0	0	0	0	0	0	0	0	0	0	0	0	0	0	0	0	0
caa_locus_10754_iso_1_len_409_ver_4	Gene of unknown function	133.98	26.341	15.3338	36.4344	50.5163	120.747	74.3698	70.3687	79.832	100.341	56.7295	158.053	176.302	53.1493	228.611	36.6797	24.8106	129.13	85.767
caa_locus_107552_iso_1_len_306_ver_4	Hcr9-Avr4-par1	0	0	0	13.321	0	0	0	0	0	7.12163	0	0	0	0	0	0	0	2.53687	6.70101
caa_locus_10755_iso_1_len_968_ver_4	Conserved gene of unknown function	0	9.28613	7.34329	4.84919	19.1064	0	0	0	30.2158	0	5.11759	0	26.8975	1.30792	0	2.44571	61.603	3.16002	0
caa_locus_10756_iso_1_len_2538_ver_4	Pentatricopeptide repeat-containing protein	1.95754	4.47367	4.81406	5.06453	6.55108	3.63025	3.85062	1.30461	4.88056	2.93652	6.7987	1.56539	9.30252	2.13546	2.28635	8.12715	19.6232	3.77401	2.7107
caa_locus_10757_iso_5_len_2350_ver_4	Gene of unknown function	8.04225	2.44448	14.9415	9.84305	6.505	16.2074	11.5419	12.2406	2.12925	7.53466	8.87563	11.8629	2.4405	9.29412	11.8156	6.47127	4.38219	14.9207	12.5227
caa_locus_107587_iso_1_len_316_ver_4	Gene of unknown function	0	0	0	0	0	0	4.00065	4.79677	0	0	0	0	0	0	0	0	0	0	0
caa_locus_10758_iso_2_len_573_ver_4	60S ribosomal protein L35	62.9736	193.076	100.705	105.804	76.2757	55.8394	86.5326	66.7466	150.173	89.5128	49.0872	121.286	23.8128	136.228	94.0453	121.442	62.1357	123.608	120.812
caa_locus_10759_iso_2_len_1929_ver_4	Nucleolar protein	11.5106	6.9925	11.6987	16.7103	11.0288	11.223	12.5956	12.323	16.4007	10.4425	13.8117	13.3454	5.60972	11.2602	8.99628	9.34013	8.76644	11.6124	10.9881
caa_locus_1075_iso_4_len_2786_ver_4	U3 small nucleolar RNA-associated protein	19.5925	33.0044	20.3658	15.5525	12.5201	13.2223	23.7279	21.7966	20.0203	25.9026	18.2974	22.5232	9.92962	16.6973	19.3421	24.0199	10.8998	20.3346	20.3395
caa_locus_107602_iso_1_len_289_ver_4	Gene of unknown function	0	0	0	0	0	0	0	0	0	0	0	0	0	0	0	0	4.37008	0	4.01714
caa_locus_107603_iso_1_len_425_ver_4	Gene of unknown function	0	0	3.18932	0	0	3.38285	2.57439	0	0	0	0	0	0	0	0	0	0	1.67679	0
caa_locus_107607_iso_1_len_1579_ver_4	COBRA 1	0	0	0	1.5146	0.621947	24.6681	33.7086	0	0	0	0	0	0	0	0	0	0.768366	0	0
caa_locus_10760_iso_1_len_465_ver_4	Gene of unknown function	0	0	0	0	0	0	0	0	0	0	0	0	0	0	0	0	0	0	0
caa_locus_10761_iso_6_len_3887_ver_4	Importin	12.849	6.31541	12.5684	16.1041	6.78703	17.9161	14.4559	13.887	7.0609	13.6419	10.5774	10.8514	7.94757	10.5657	10.1471	7.79606	11.8278	11.8853	16.2937
caa_locus_107621_iso_1_len_416_ver_4	Conserved gene of unknown function	0	0	0	0	0	0	3.77449	3.6553	0	0	0	0	0	0	0	0	0	0	2.5254
caa_locus_107626_iso_1_len_366_ver_4	Pentatricopeptide repeat-containing protein	0	0	0	0	0	0	0	0	0	0	0	0	0	0	0	0	0	0	0
caa_locus_107627_iso_1_len_346_ver_4	Gene of unknown function	13.3279	6.17019	23.0403	13.2821	17.8943	4.07296	8.65979	9.52028	0	0	0	0	0	0	2.24678	8.25977	4.38398	2.05535	0
caa_locus_10762_iso_2_len_1366_ver_4	Fragment	4.59994	9.76717	6.50142	3.00356	0	5.94303	1.64856	2.6954	9.65513	8.55478	2.88737	12.4301	0	8.43313	8.76182	10.0263	0.839099	13.5294	14.0828
caa_locus_107634_iso_1_len_310_ver_4	Gene of unknown function	0	0	0	0	0	0	0	0	0	0	0	0	0	0	0	0	0	0	0
caa_locus_107637_iso_1_len_313_ver_4	Gene of unknown function	0	0	2.48312	0	0	0	0	0	0	0	0	0	0	0	2.22372	0	0	2.70883	0
caa_locus_10763_iso_5_len_1213_ver_4	CAK associated cyclinH homolog	7.89925	4.4956	12.9862	14.2776	7.85911	10.4943	15.2434	17.0904	7.95799	8.80356	10.4437	8.1274	3.20999	9.47261	12.8318	5.18939	19.6708	16.1219	18.9066
caa_locus_107643_iso_1_len_305_ver_4	Acid phosphatase 1	0	0	0	0	0	0	6.98525	5.02518	0	2.46637	0	0	0	0	0	0	0	0	0
caa_locus_107645_iso_1_len_520_ver_4	Gene of unknown function	0	0	0	1.70852	0	2.30732	3.76264	0	0	0	0	0	0	0	1.3108	0	2.43075	3.16711	2.32382
caa_locus_10764_iso_5_len_1713_ver_4	Cysteine-type peptidase	33.2813	21.8824	21.3531	14.3192	11.998	46.3168	40.4826	45.9271	16.9742	21.4822	8.88958	25.0738	7.50728	13.4251	19.9746	8.35762	6.17353	37.9921	33.4092
caa_locus_107651_iso_1_len_324_ver_4	Conserved gene of unknown function	0	0	0	0	0	0	0	0	0	0	0	0	0	0	0	0	0	0	2.99411
caa_locus_107659_iso_1_len_304_ver_4	Conserved gene of unknown function	0	0	0	0	0	3.09751	0	4.27057	0	0	0	0	0	0	0	0	0	0	0
caa_locus_10765_iso_6_len_1885_ver_4	Cgi-62	16.4184	16.0095	19.238	22.1441	15.7963	27.6247	30.0444	32.6901	20.9618	17.5229	22.4646	17.6583	9.08492	17.961	18.8699	15.3789	11.334	19.2718	17.8047
caa_locus_10766_iso_6_len_1019_ver_4	Copper amine oxidase	39.5595	11.0558	8.54484	19.7704	8.22192	14.9521	15.5725	6.99231	19.0884	70.2365	155.111	110.278	7.66353	106.974	72.2684	19.84	3.67108	32.5729	37.2893
caa_locus_10767_iso_3_len_844_ver_4	CBL-interacting protein kinase 04	16.0364	3.56782	36.3483	8.33993	38.384	84.7101	72.2555	74.566	11.8882	14.2063	14.2601	11.2936	12.6012	45.6256	26.0902	39.8454	48.0578	42.651	28.1913
caa_locus_10768_iso_4_len_660_ver_4	Clp protease 2 proteolytic subunit	24.2736	51.5715	24.9006	21.5846	82.3416	15.2644	21.9184	23.1615	76.2671	23.917	53.2103	23.6957	70.671	19.0467	39.452	37.7054	129.132	44.7944	24.6627
caa_locus_107690_iso_1_len_774_ver_4	Gene of unknown function	0	0	3.08947	3.77428	0.927517	1.92242	2.39734	1.65831	0	0.895291	2.1116	0	0	0	1.21478	2.71263	3.30397	1.84974	1.89188
caa_locus_107697_iso_1_len_297_ver_4	Zinc finger CCCH domain-containing protein 21	0	0	0	0	0	0	0	0	0	0	0	0	0	0	0	0	0	0	0
caa_locus_10769_iso_1_len_506_ver_4	Gene of unknown function	71.1368	176.099	54.0142	32.3053	34.0273	24.3706	28.3873	7.64784	38.6398	72.9308	44.4804	186.85	19.0426	105.806	71.9696	24.5909	7.52859	50.1361	43.5841
caa_locus_1076_iso_1_len_2744_ver_4	Pentatricopeptide repeat-containing protein, mitochondrial	13.0229	17.158	17.716	16.6291	11.8024	14.1418	15.6645	13.1767	11.1928	9.19678	12.232	10.5588	4.00273	12.2622	11.5251	12.7184	11.5044	15.2539	12.4215
caa_locus_10770_iso_2_len_673_ver_4	Gene of unknown function	0	0	1.84311	3.39061	4.77971	0	1.72404	2.23607	1.64805	0	1.17507	0	0	1.24222	0	3.15169	0	1.08082	0.961253
caa_locus_10771_iso_1_len_926_ver_4	NADH-ubiquinone oxidoreductase subunit	52.7536	52.128	44.076	33.4269	21.1603	42.9241	20.9843	30.7078	97.5387	74.6936	145.482	76.6322	8.25247	64.378	54.6439	47.4125	5.34424	51.1876	49.9424
caa_locus_107721_iso_1_len_402_ver_4	Gene of unknown function	0	0	0	0	0	0	0	0	0	0	0	0	0	0	0	0	0	0	0
caa_locus_107723_iso_1_len_306_ver_4	Gene of unknown function	0	0	0	0	0	0	0	0	0	0	0	0	0	0	0	0	0	0	2.48186
caa_locus_10772_iso_3_len_945_ver_4	UDP-sulfoquinovose synthase	24.4784	68.357	47.0317	28.0459	45.6519	25.538	26.603	28.9102	64.3973	27.7343	74.6695	25.3626	40.9273	24.2253	37.7092	40.2926	65.0553	39.9352	32.6568
caa_locus_107730_iso_1_len_270_ver_4	Conserved gene of unknown function	0	0	2.23532	3.14031	2.009	0	7.24471	9.56718	0	0	0	0	0	0	4.06736	0	0	5.1048	2.79047
caa_locus_107734_iso_1_len_302_ver_4	Gene of unknown function	0	0	0	0	0	0	0	0	0	0	0	0	0	0	0	0	0	0	0
caa_locus_107737_iso_1_len_346_ver_4	Gene of unknown function	0	0	0	0	0	0	0	0	0	0	0	0	0	0	0	0	0	3.2457	0
caa_locus_10773_iso_2_len_889_ver_4	Acyl-CoA thioesterase	38.6976	32.9685	37.7591	42.7311	68.3954	43.0274	52.031	66.2855	62.3253	51.3806	27.3773	68.8389	31.6615	45.7801	58.2332	38.798	36.2702	52.5004	50.7261
caa_locus_107757_iso_1_len_683_ver_4	F-box protein	0	0	0	0	11.739	7.79888	2.64958	4.25208	0	0	0	0	0	1.3091	0	5.53925	7.23931	1.54628	0
caa_locus_10775_iso_6_len_1310_ver_4	F-actin capping protein alpha	29.5792	14.9161	21.3375	19.463	27.8633	39.131	26.4755	31.4262	14.5943	18.484	16.6285	22.2985	12.458	21.8445	44.203	21.9458	34.3245	37.8084	25.5286
caa_locus_10776_iso_7_len_1717_ver_4	Gene of unknown function	3.0581	1.57466	2.84032	3.31904	1.67207	4.86611	5.02836	5.05436	0	3.53698	2.09917	10.9698	1.24104	2.03798	15.0092	2.69497	1.58361	3.25979	6.0628
caa_locus_10777_iso_8_len_1126_ver_4	Gene of unknown function	5.38648	3.75064	7.54965	8.01862	7.85671	4.28902	5.27639	11.7983	1.36493	3.73683	4.08135	4.59976	0	4.3449	7.37589	4.69556	6.52668	11.3571	12.2602
caa_locus_107781_iso_1_len_317_ver_4	Gag-pol polyprotein	0	0	0	0	0	0	0	0	0	0	0	0	0	0	0	0	0	0	2.60646
caa_locus_107786_iso_1_len_284_ver_4	Gene of unknown function	0	0	3.3254	0	0	0	0	0	0	0	0	0	0	0	0	0	0	0	0
caa_locus_10779_iso_3_len_945_ver_4	WPP domain-containing protein 2	46.8058	62.8028	22.8127	19.0974	16.7965	22.9933	22.305	25.7322	54.1968	34.21	21.0109	37.0374	44.4792	57.6649	26.787	17.7944	9.87446	47.0302	29.682
caa_locus_1077_iso_1_len_1040_ver_4	Mago nashi	35.5689	44.7828	44.9693	52.487	46.5646	37.4488	34.1427	32.4452	166.668	73.605	111.117	59.6029	55.0988	57.6609	37.5219	39.2651	57.6849	55.5044	60.7977
caa_locus_107807_iso_1_len_937_ver_4	Gene of unknown function	0	0	0	0	0.988119	0	2.16891	2.48325	0	2.83875	0	10.4016	0	0.73904	25.8036	1.74012	1.17247	6.13787	1.06751
caa_locus_10780_iso_3_len_1142_ver_4	Serine-type peptidase	28.0903	36.094	49.1731	39.6116	23.0419	49.325	39.282	35.1985	52.8541	32.4603	18.7826	34.5056	6.45176	26.699	23.1398	29.8164	23.8878	35.1024	35.9584
caa_locus_107817_iso_1_len_322_ver_4	Gene of unknown function	0	0	0	0	0	0	3.38334	0	0	0	0	0	0	0	0	0	0	0	0
caa_locus_10781_iso_4_len_1178_ver_4	Trans-2-enoyl-CoA reductase, mitochondrial	47.9886	58.9673	48.6286	56.6143	34.4381	53.0593	60.2759	45.5365	157.784	149.658	65.8599	106.719	59.1021	67.8809	61.1381	56.9865	30.7035	68.4514	90.8539
caa_locus_10782_iso_5_len_1502_ver_4	Chorismate mutase 1	31.8877	23.4687	29.2124	104.281	8.78993	145.845	142.512	186.216	37.7076	31.6783	4.73187	45.4271	3.00348	19.0191	33.2354	35.0947	6.42777	35.4863	39.6763
caa_locus_10783_iso_1_len_600_ver_4	Gene of unknown function	0	0	0	0	0	0	0	0	4.43602	0	0	3.46648	0	0	3.94054	0	0	4.47569	4.8165
caa_locus_107842_iso_1_len_351_ver_4	Conserved gene of unknown function	0	0	0	0	0	0	3.49515	0	0	0	0	0	0	0	0	0	0	0	0
caa_locus_10784_iso_4_len_1346_ver_4	Nucleic acid binding protein	31.9379	54.2587	68.982	45.1587	49.482	67.4273	65.5326	82.4475	72.4901	35.8317	25.7576	37.1313	23.8792	36.8948	51.9972	46.5683	136.819	83.2849	62.4895
caa_locus_107850_iso_1_len_1730_ver_4	Cytochrome P450	0	0	0	0.422668	0	0.525812	17.2662	0.808819	0	12.7983	0	2.41388	0	8.37679	13.3188	0	0	0	13.456
caa_locus_107857_iso_1_len_433_ver_4	Cyclic nucleotide-gated ion channel	7.37097	0	0	3.21618	0	0	0	0	0	4.12618	0	0	0	0	0	0	0	3.77068	8.17975
caa_locus_10785_iso_5_len_4178_ver_4	Leucine-rich repeat receptor protein kinase EXS	3.78509	6.56958	7.0884	3.33346	8.84454	9.18117	8.22524	8.5943	5.99169	8.17669	10.4619	4.95555	4.69426	3.52257	4.77855	6.66825	10.4608	7.09878	5.59796
caa_locus_107866_iso_1_len_688_ver_4	Gene of unknown function	0	0	1.16524	2.65469	0	2.06277	2.73312	1.89058	0	1.48464	1.60491	1.14218	0	0.952186	1.29837	0	2.47193	1.91711	2.90709
caa_locus_10786_iso_1_len_1451_ver_4	Protein phosphatase 2c	7.09137	0	19.2143	19.3108	21.797	15.0039	16.7804	15.3686	14.7944	10.6747	8.99639	14.4639	15.931	3.6282	5.36485	8.81729	9.50012	5.59917	12.879
caa_locus_107881_iso_1_len_358_ver_4	Gene of unknown function	0	0	0	0	0	0	0	0	0	2.40731	0	0	3.21846	0	0	0	2.54487	0	3.04115
caa_locus_107887_iso_1_len_284_ver_4	Tryptophanyl-tRNA synthetase	0	0	0	0	0	0	0	4.67729	0	0	0	0	0	0	0	0	0	0	0
caa_locus_10788_iso_7_len_2748_ver_4	Conserved gene of unknown function	47.2289	55.2153	41.302	38.5771	16.7671	47.8978	42.9648	32.5918	17.3179	37.35	59.8312	32.2848	65.6833	33.3922	35.8353	35.4962	17.001	33.5216	37.5534
caa_locus_10789_iso_2_len_654_ver_4	Gene of unknown function	11.0683	4.27445	15.7554	17.0452	16.2734	13.3751	14.4667	8.92936	10.5217	10.6088	11.4075	9.06848	7.15233	13.1041	7.33059	10.2164	8.34894	11.974	8.8354
caa_locus_1078_iso_4_len_1393_ver_4	Gene of unknown function	1.98376	3.72288	2.5489	2.27735	3.73737	4.32102	5.921	3.5203	0.816474	0.907077	2.45472	1.64823	1.75911	2.4983	1.85349	2.92657	2.19179	3.92667	3.53594
caa_locus_107906_iso_1_len_323_ver_4	Gene of unknown function	0	0	0	0	0	0	0	0	0	0	0	0	0	0	0	0	0	0	0
caa_locus_10790_iso_4_len_2416_ver_4	NAC domain protein, IPR003441	31.9981	17.8505	65.903	91.5961	39.2304	58.3043	80.1147	72.289	34.0276	64.5387	32.8791	53.6602	59.4432	41.0534	43.0938	61.1873	34.9028	37.9469	75.0839
caa_locus_107913_iso_1_len_326_ver_4	Gene of unknown function	0	0	3.3216	0	0	3.76946	4.09802	0	0	0	0	0	0	0	0	0	0	0	0
caa_locus_107916_iso_1_len_391_ver_4	Gene of unknown function	0	0	2.71683	0	0	0	0	3.66188	0	0	0	0	0	0	0	0	0	0	0
caa_locus_10791_iso_1_len_1289_ver_4	Conserved gene of unknown function	23.2391	15.9336	24.6203	21.1119	34.9471	23.715	32.4578	34.1006	21.0511	26.3061	15.2939	30.4184	18.2288	15.2668	25.0643	55.7371	24.3294	31.8255	30.8984
caa_locus_107921_iso_1_len_387_ver_4	Mannan synthase	0	0	0	0	0	4.55226	0	0	0	0	0	0	0	0	0	0	0	0	0
caa_locus_107927_iso_1_len_487_ver_4	Gene of unknown function	0	0	0	0	0	0	0	0	0	0	0	0	0	0	0	0	0	0	0
caa_locus_107928_iso_1_len_351_ver_4	Gene of unknown function	0	0	0	0	0	0	0	0	0	0	0	0	0	0	0	0	0	0	0
caa_locus_10792_iso_3_len_1124_ver_4	KDPG and KHG aldolase	3.14788	9.50432	2.47879	3.46265	7.9341	3.01557	4.73321	4.5072	6.23935	1.6278	6.77052	1.87012	5.62488	4.60627	2.93573	6.01104	14.1796	5.88554	2.96121
caa_locus_10793_iso_5_len_3148_ver_4	SET domain protein	20.1088	20.6184	21.8471	15.6352	11.1088	37.0815	25.385	27.2471	19.0932	23.9457	29.5376	25.2549	11.0018	15.2152	24.0146	20.3982	12.9784	22.784	22.3273
caa_locus_107942_iso_1_len_300_ver_4	Gene of unknown function	0	0	19.0102	4.25604	0	15.4114	0	0	0	0	0	0	0	0	0	0	0	0	0
caa_locus_10794_iso_3_len_512_ver_4	Gene of unknown function	75.8839	178.424	35.2193	36.4795	246.258	37.4106	34.4823	36.2883	259.397	24.4542	525.971	26.5788	883.222	66.8613	65.1594	69.4792	153.459	25.5309	12.0942
caa_locus_107950_iso_1_len_424_ver_4	Gene of unknown function	0	0	1.95403	0	0	0	0	0	0	0	0	0	0	0	0	0	0	0	1.4806
caa_locus_107954_iso_1_len_415_ver_4	Gene of unknown function	0	0	4.18004	7.42616	3.15066	5.91921	5.86761	0	0	0	0	0	0	3.11726	0	0	3.28495	3.10592	2.61703
caa_locus_10795_iso_1_len_836_ver_4	Gene of unknown function	0	0	1.29574	1.03534	1.02698	1.35048	3.64223	3.63268	1.17774	0.897214	0.923708	0	0	0.627748	0.697464	0	1.32788	1.15857	0.906757
caa_locus_107964_iso_1_len_330_ver_4	Gene of unknown function	0	0	0	0	0	0	0	0	0	0	0	0	0	0	2.90647	0	0	2.29904	0
caa_locus_107966_iso_1_len_347_ver_4	Endo-1,4-beta-glucanase	0	0	0	3.85869	0	0	0	0	0	10.2259	0	0	0	0	0	8.4851	0	0	3.58551
caa_locus_10796_iso_3_len_3362_ver_4	Helicase domain-containing protein	26.5116	22.0074	27.6658	25.4038	25.0168	33.6328	41.9102	46.928	17.2501	21.1223	20.1227	24.0591	25.1691	24.8612	24.1811	36.6347	25.9159	29.7499	27.4411
caa_locus_107971_iso_1_len_377_ver_4	Gene of unknown function	0	0	0	0	0	0	2.34317	3.53638	0	1.8803	0	0	0	0	0	0	0	0	2.66042
caa_locus_107972_iso_1_len_432_ver_4	Gene of unknown function	0	0	1.91475	2.27595	2.24189	0	1.98319	0	0	0	0	0	0	0	1.48455	0	2.01884	1.64401	1.60835
caa_locus_10797_iso_1_len_986_ver_4	Zinc finger protein	14.1593	21.2579	3.20197	18.6335	16.366	9.98163	45.0108	27.9043	16.9254	7.6214	2.93277	12.6879	9.40565	17.425	6.41025	34.4817	9.98528	15.6173	10.6067
caa_locus_107986_iso_1_len_410_ver_4	ATPSKR1	0	0	0	2.81064	0	0	0	0	0	3.22169	0	0	0	0	0	0	0	0	3.94142
caa_locus_10798_iso_1_len_606_ver_4	Legume lectin, beta domain	0	0	0	0	0	2.23192	3.88233	3.3569	2.36169	2.03475	0	0	0	0	0	0	0	0	1.94816
caa_locus_107991_iso_1_len_303_ver_4	RNA-directed DNA polymerase (Reverse transcriptase)	0	0	0	0	0	0	0	4.67914	0	0	0	0	0	0	0	0	0	0	0
caa_locus_107992_iso_1_len_403_ver_4	AP2/ERF domain-containing transcription factor	0	0	0	0	0	0	0	0	0	12.1219	0	0	0	0	0	0	0	0	3.67526
caa_locus_107997_iso_1_len_321_ver_4	Gene of unknown function	0	0	2.89669	2.89318	0	0	6.27146	5.06118	0	0	0	0	0	0	0	0	0	3.33593	2.79736
caa_locus_10799_iso_3_len_441_ver_4	Caffeoyl-CoA O-methyltransferase	76.476	61.5627	18.2134	99.0402	49.2427	83.4725	97.607	20.9244	82.6526	327.712	12.8499	733.017	49.8116	126.863	607.351	61.2789	12.9976	239.751	272.049
caa_locus_1079_iso_4_len_2900_ver_4	Peroxidase 4	10.2183	6.89234	26.3234	19.5397	3.20892	8.06713	9.86656	9.92152	41.1883	4.41511	45.9281	5.98062	68.6939	12.3376	14.7254	5.00109	8.49084	11.9752	3.58596
caa_locus_107_iso_2_len_813_ver_4	Protein FAM119A	21.7084	32.7829	26.4132	18.2173	24.6703	28.4928	26.0271	17.0371	66.6705	16.6525	31.7168	16.702	18.3627	18.1959	16.2533	23.719	20.6359	21.0255	17.4529
caa_locus_108002_iso_1_len_588_ver_4	Gene of unknown function	0	0	0	0	0	0	2.00914	0	0	0	0	1.50083	0	2.27487	3.20535	8.33992	0	2.74811	4.59288
caa_locus_108004_iso_1_len_344_ver_4	Gene of unknown function	0	0	0	0	0	4.98406	0	0	0	0	0	0	0	0	0	0	0	0	0
caa_locus_10800_iso_2_len_1265_ver_4	Glutamate binding protein	83.0222	63.6069	37.5379	59.297	55.8123	83.4788	54.6806	45.509	92.5321	49.4628	98.6948	56.4688	79.2254	89.1177	55.6903	83.8694	34.165	47.786	39.6913
caa_locus_10801_iso_4_len_2439_ver_4	Conserved gene of unknown function	18.1393	10.9192	34.0778	19.8993	22.0892	20.6181	43.0928	35.0378	16.5068	19.8261	13.8987	20.2234	2.97298	29.7546	28.5622	28.8004	34.6245	48.8761	28.193
caa_locus_108022_iso_1_len_351_ver_4	Gene of unknown function	0	0	0	0	0	0	0	0	0	0	0	0	0	0	0	0	0	0	2.4944
caa_locus_108024_iso_1_len_477_ver_4	Gene of unknown function	0	0	7.35015	2.38555	0	3.73205	3.68364	3.32358	0	1.41372	0	1.74019	0	0	0	0	1.97275	0	2.85752
caa_locus_108026_iso_1_len_362_ver_4	Gene of unknown function	0	0	0	0	0	3.02342	5.60276	0	0	3.16517	0	0	0	1.84546	0	0	0	0	1.99927
caa_locus_10802_iso_4_len_1118_ver_4	Putative polyubiquitin (UBQ10)	104.822	120.292	165.468	203.32	154.187	23.2017	53.7865	49.1799	58.454	45.9495	13.2143	27.7428	24.6493	78.8585	27.5915	49.0144	12.5303	25.7633	51.8984
caa_locus_10803_iso_8_len_1433_ver_4	Conserved gene of unknown function	24.3508	19.4599	31.1979	28.1115	35.9126	29.4734	33.5779	43.6284	38.1693	29.1783	35.012	29.3626	16.4525	28.7452	27.9617	23.5479	33.292	28.41	27.0312
caa_locus_108044_iso_1_len_332_ver_4	Carboxyl-terminal peptidase	0	0	0	0	3.22452	5.5227	8.00543	0	0	0	0	0	0	0	0	0	5.0424	0	0
caa_locus_108046_iso_1_len_367_ver_4	Gene of unknown function	0	0	0	0	0	0	0	0	0	0	0	0	0	0	0	0	2.96004	2.20959	2.94773
caa_locus_108047_iso_1_len_351_ver_4	Gene of unknown function	0	0	0	0	0	0	4.6602	4.19068	0	0	0	0	0	0	0	0	0	0	0
caa_locus_10804_iso_3_len_626_ver_4	Gene of unknown function	27.2013	5.90051	24.4699	13.7891	22.9785	19.3595	34.6104	14.5587	9.59221	4.64454	16.9591	8.13097	2.038	54.7861	5.3917	57.0907	22.9131	20.8979	11.3698
caa_locus_108054_iso_1_len_309_ver_4	Gene of unknown function	0	0	0	0	0	0	3.0212	4.55968	0	0	0	0	0	0	2.26157	0	0	0	2.94021
caa_locus_108055_iso_1_len_351_ver_4	Gene of unknown function	0	0	9.39748	44.2913	0	0	2.56311	0	0	0	0	0	0	3.45374	0	6.04696	0	0	2.91013
caa_locus_108059_iso_1_len_803_ver_4	TT2 like MYB transcriptoin factor	0	0	0	0	1.07105	12.7045	3.80711	1.46985	0	0	0	0	0	0	0	0	0	0	0
caa_locus_10805_iso_4_len_1792_ver_4	CYP72A57	1.6726	22.9301	4.07084	8.92051	107.971	2.90279	3.08067	0	11.8579	2.35453	35.7259	16.3282	57.7467	3.06274	23.4799	3.62616	134.284	8.2562	1.44115
caa_locus_108068_iso_1_len_361_ver_4	Gene of unknown function	0	0	0	0	0	0	4.49782	10.8895	0	0	0	0	0	0	0	0	0	0	0
caa_locus_10806_iso_6_len_2619_ver_4	Translation initiation factor 2b, delta subunit	22.0901	16.8689	26.425	32.2964	47.2347	27.7444	28.4297	36.6297	18.0899	22.6997	18.4471	24.6625	77.7704	27.1907	24.2032	23.449	71.7348	23.9353	24.5475
caa_locus_108072_iso_1_len_354_ver_4	Gene of unknown function	0	0	2.16497	0	0	0	0	0	0	0	0	0	0	0	0	0	0	0	0
caa_locus_108073_iso_1_len_448_ver_4	Gene of unknown function	0	0	4.35086	0	0	0	0	0	0	2.89435	0	0	0	0	0	0	0	0	3.23305
caa_locus_10807_iso_1_len_1678_ver_4	Amino acid transporter	2.68341	0	3.30798	22.7742	2.4423	4.78703	4.3056	2.95048	8.95203	11.3662	6.27511	3.93495	5.17251	1.45796	0.662678	13.4525	1.84741	1.79795	11.4153
caa_locus_10808_iso_3_len_373_ver_4	Gene of unknown function	153.564	319.45	55.6699	29.7722	14.3388	42.8886	9.71394	14.6334	124.261	81.3629	35.7818	236.189	24.2209	250.282	195.879	88.4475	5.07613	108.853	92.242
caa_locus_10809_iso_2_len_2407_ver_4	Srpk	15.8019	11.4725	19.2393	20.7403	12.7843	17.1007	18.2593	17.6827	14.079	21.954	11.3137	22.124	17.2387	12.4843	18.9761	13.285	13.8787	20.2828	22.311
caa_locus_1080_iso_3_len_1252_ver_4	NC domain-containing protein	21.128	49.6484	6.82553	9.14125	8.76261	17.7401	14.6292	15.4634	66.5081	50.7341	39.0771	34.9457	4.35714	23.0554	19.3548	30.8275	5.82858	20.6843	33.2864
caa_locus_108103_iso_1_len_495_ver_4	Beta-galactosidase	0	0	0	0	0	0	64.2371	13.1501	0	0	0	0	0	0	0	0	0	0	0
caa_locus_10810_iso_1_len_1191_ver_4	Gene of unknown function	2.11828	0	1.73647	3.45786	5.99158	4.39377	5.31605	8.074	2.24963	3.51937	4.537	2.13465	1.6366	3.90174	3.52092	3.56724	4.52928	3.42489	3.45371
caa_locus_108114_iso_1_len_355_ver_4	Gene of unknown function	0	0	0	0	0	0	0	0	0	0	0	0	0	0	0	0	0	0	0
caa_locus_108119_iso_1_len_293_ver_4	Gene of unknown function	0	0	0	0	0	0	0	0	0	3.90226	0	0	0	0	0	0	0	3.22495	3.15502
caa_locus_10811_iso_2_len_997_ver_4	Glyoxalase/bleomycin resistance protein/dioxygenase	4.32652	0	9.99979	9.56309	8.98044	9.69115	7.34246	7.54594	34.517	7.71575	12.2776	10.3333	6.24649	12.0349	3.97305	7.26086	9.00494	7.39678	6.30063
caa_locus_108120_iso_1_len_313_ver_4	Gene of unknown function	5.6963	0	8.10264	4.3225	0	0	4.59098	6.72504	0	0	0	0	0	0	0	0	0	0	0
caa_locus_10812_iso_1_len_1676_ver_4	Nodulation protein	10.0004	7.18955	8.43838	8.50478	3.34403	7.9554	8.09819	7.35753	17.0301	10.1357	9.09489	10.1123	5.96898	5.34147	8.42652	10.7925	4.42128	10.691	11.0701
caa_locus_108138_iso_1_len_342_ver_4	Gene of unknown function	0	0	0	0	0	0	0	0	0	0	0	0	0	7.53609	2.37971	0	0	0	2.14847
caa_locus_10813_iso_9_len_3339_ver_4	Mic1 homolog	35.2981	21.4316	32.9731	50.91	32.9579	55.8111	49.1837	46.821	14.5954	36.6442	52.7737	36.2999	51.3389	29.7083	39.5061	33.6031	31.5661	43.5692	44.5819
caa_locus_108147_iso_1_len_605_ver_4	Gene of unknown function	0	0	0	0	0	1.63982	2.18792	0	0	0	1.59066	0	0	0	1.50132	0	1.49721	2.54929	1.19279
caa_locus_10814_iso_5_len_1310_ver_4	Conserved gene of unknown function	54.3565	63.2518	49.7876	71.2263	73.1546	66.4779	95.0401	107.716	19.6769	59.8309	53.2455	62.0726	2.21855	63.2975	84.7511	71.5189	44.0897	77.6643	59.8151
caa_locus_10815_iso_1_len_450_ver_4	Gene of unknown function	56.2627	76.1538	54.79	55.6156	37.6172	47.5794	55.6175	47.0217	75.6619	75.3075	52.0411	86.9159	53.1073	82.4097	116.753	67.9607	27.1029	78.8913	68.4517
caa_locus_10816_iso_7_len_4039_ver_4	Phospholipase d beta	21.4181	17.9264	27.3311	54.508	17.926	33.8995	40.1425	43.5996	10.9549	21.6397	33.4092	19.3851	19.1516	26.4071	32.6119	29.1865	22.2747	29.3164	32.8919
caa_locus_10817_iso_4_len_2459_ver_4	Transferase, transferring glycosyl groups	24.2558	40.1373	9.24194	1.83656	6.50983	21.0758	15.6962	14.1896	60.6196	24.8914	11.3327	22.1415	4.56948	23.7333	23.8882	26.1133	8.18201	29.7608	20.1346
caa_locus_108181_iso_1_len_291_ver_4	Serine/threonine-protein kinase PBS1	0	0	8.22152	0	0	0	0	0	0	0	0	0	0	0	0	0	0	0	0
caa_locus_108188_iso_1_len_284_ver_4	Gene of unknown function	0	0	0	3.62331	0	0	0	0	0	0	0	0	0	0	0	0	0	3.0829	0
caa_locus_10818_iso_6_len_2213_ver_4	Mitochondrial import receptor subunit tom40	17.6582	6.74453	43.2231	26.241	29.3567	29.8649	24.9847	23.0853	19.4676	21.0419	20.5335	22.2946	6.47559	17.791	20.573	14.6058	28.4164	27.0201	27.4301
caa_locus_108199_iso_1_len_350_ver_4	Gene of unknown function	0	0	0	0	0	0	0	0	0	0	0	0	0	0	0	0	0	2.98542	2.0862
caa_locus_10819_iso_3_len_1786_ver_4	ZFP4 (ZINC FINGER PROTEIN 4)	31.4048	7.9748	14.413	14.2181	20.7043	7.02811	5.95672	3.59887	19.2908	38.0042	72.1133	72.2187	47.23	41.6936	128.738	26.7688	13.0871	54.4894	36.1551
caa_locus_1081_iso_6_len_2565_ver_4	Root phototropism protein	1.83983	17.9907	0.903283	1.90876	57.8161	8.80247	20.0549	11.6143	3.60273	0.320202	7.1206	0.337838	12.2501	0.426731	0.853421	7.92827	50.4847	2.97703	1.20197
caa_locus_108208_iso_1_len_339_ver_4	Gene of unknown function	0	0	0	3.21742	0	0	0	0	0	0	0	0	0	0	0	0	0	0	0
caa_locus_10820_iso_9_len_1916_ver_4	Zinc binding dehydrogenase	22.6593	16.1298	32.4309	33.0902	25.8206	42.7165	36.9672	36.7936	23.6784	17.3208	20.6727	26.1558	10.9551	17.6299	34.1617	25.2058	28.4468	33.0063	29.7586
caa_locus_108211_iso_1_len_283_ver_4	Gene of unknown function	0	0	0	0	0	0	0	0	0	0	0	0	0	0	0	0	0	0	0
caa_locus_10821_iso_4_len_1353_ver_4	Cinnamoyl-CoA reductase	7.24663	12.7859	15.0744	12.7049	6.86883	11.7593	9.5882	6.98152	13.0511	23.7425	35.3859	27.7448	29.3009	21.7335	25.3891	12.1731	7.12008	8.42106	8.8687
caa_locus_108221_iso_1_len_315_ver_4	Gene of unknown function	0	0	6.90326	6.71581	0	0	6.96323	0	0	0	0	2.90994	0	0	2.20526	0	0	2.44213	0
caa_locus_108228_iso_1_len_377_ver_4	Gene of unknown function	0	0	2.22178	0	0	0	0	0	0	0	0	0	0	2.63115	2.63103	0	0	0	1.9003
caa_locus_10822_iso_9_len_3975_ver_4	Transportin-3	14.5521	6.41892	14.4851	14.2505	8.37707	16.9843	17.2734	15.7712	13.3201	7.52144	16.8163	10.7145	7.67816	14.6191	14.6593	10.9489	13.4692	17.6823	17.4316
caa_locus_108230_iso_1_len_282_ver_4	Gene of unknown function	0	0	0	2.73795	0	3.80571	8.68858	0	0	0	0	0	0	0	0	0	0	0	0
caa_locus_108231_iso_1_len_355_ver_4	Gene of unknown function	0	0	1.40105	3.64467	1.17373	0	0	0	0	0	0	0	0	0	2.08048	0	0	2.0945	0
caa_locus_10823_iso_3_len_1265_ver_4	Joka8	25.6817	25.9304	36.1293	11.8952	16.4472	18.6099	16.6372	19.1183	28.9351	33.5333	13.6518	51.3459	12.5745	25.3474	30.121	15.1335	16.0812	30.6384	24.8494
[truncated: 50,245 more rows]
