# Supplementary material for: Development of Transcriptomic Resources for Interrogating the Biosynthesis of Monoterpene Indole Alkaloids in Medicinal Plant Species
Source: PLoS One. 2012 Dec 26;7(12):e52506. doi: 10.1371/journal.pone.0052506 (PMC3530497; doi:10.1371/journal.pone.0052506)
Supplement: Table S4 — Expression abundances reported as fragments per kb transcript per million mapped reads in Rauvolfia serpentina . (XLSX) [file pone.0052506.s005.xlsx]

## Sheet: SuppTable4
Table S4. Expression abundances reported as fragments per kb transcript per million mapped reads in Rauvolfia serpentina.
SEQUENCE ID	UNIFIED FUNCTIONAL ANNOTATION	RSA_AA	RSA_AB	RSA_AC	RSA_AE	RSA_AF	RSA_AG	RSA_AH	RSA_AI
		Mature leaf	Young leaves	Upper stem	Young root	Mature root	Pigmented stem	Flower	Woody stem
rsa_locus_10001_iso_4_len_1705_ver_2	Abscisic acid-responsive HVA22 family protein	12.2611	22.8815	15.2925	12.74	13.945	17.8126	20.7435	11.02
rsa_locus_10002_iso_3_len_2982_ver_2	Cyclin-B3-1	27.116	12.7597	8.38728	7.033	4.63361	10.1672	16.787	7.8136
rsa_locus_100032_iso_1_len_319_ver_2	Other/AgaK1 protein kinase	0	0	0	0	0	0	0	0
rsa_locus_100033_iso_1_len_368_ver_2	Gene of unknown function	10.2572	6.40661	6.37571	8.12896	6.41535	4.82972	3.28219	5.13784
rsa_locus_100039_iso_1_len_324_ver_2	Transposon protein	2.31637	4.46602	0	8.08564	3.69435	0	2.70013	4.55182
rsa_locus_10003_iso_2_len_1654_ver_2	Ubiquitin-protein ligase	10.9055	11.575	14.0943	13.0269	9.25869	10.4715	15.0807	14.3818
rsa_locus_10004_iso_1_len_504_ver_2	Conserved gene of unknown function	0	0	0	0	0	0	0	0
rsa_locus_10005_iso_1_len_907_ver_2	Conserved gene of unknown function	0	0	0	0	0	0	0	0
rsa_locus_100063_iso_1_len_332_ver_2	Ribose-phosphate pyrophosphokinase 5, chloroplastic	0	0	0	0	0	0	0	0
rsa_locus_100064_iso_1_len_330_ver_2	Gene of unknown function	0	2.66334	0	17.5112	7.23894	5.97715	3.52719	3.12169
rsa_locus_10006_iso_1_len_1198_ver_2	Sieve element occlusion a	3.05864	15.4322	16.9733	1.90844	6.30484	13.3667	6.77197	6.57746
rsa_locus_100074_iso_1_len_349_ver_2	ZFP4 (ZINC FINGER PROTEIN 4)	0	0	0	0	0	0	0	0
rsa_locus_100077_iso_1_len_313_ver_2	Gene of unknown function	4.09309	0	0	0	0	2.79765	2.05816	0
rsa_locus_10007_iso_4_len_1742_ver_2	Transmembrane transport protein	13.726	20.9682	7.82695	4.62435	6.14716	8.46961	10.9417	9.62199
rsa_locus_10008_iso_8_len_3095_ver_2	Mak	141.833	103	146.905	149.498	128.644	109.734	154.39	136.38
rsa_locus_100097_iso_1_len_344_ver_2	Gene of unknown function	0	0	0	5.17536	4.83841	1.67859	0	3.61943
rsa_locus_10009_iso_1_len_652_ver_2	Gene of unknown function	0	0	0	0	0	0	0	0
rsa_locus_1000_iso_7_len_1580_ver_2	Vacuolar H+-ATPase subunit C	67.6961	70.3155	101.929	72.5626	83.4012	109.105	81.5453	91.5951
rsa_locus_10010_iso_2_len_1495_ver_2	Aldo-keto reductase	34.392	26.0162	36.6008	27.0308	52.3215	33.4443	30.1567	33.8365
rsa_locus_100115_iso_1_len_328_ver_2	Gene of unknown function	10.7388	13.9819	5.23116	8.3954	10.5679	11.8586	9.05553	3.59191
rsa_locus_10011_iso_2_len_1234_ver_2	RAB1Y	12.3154	16.5178	18.2387	12.3412	15.0437	20.2508	17.1398	15.1803
rsa_locus_10012_iso_3_len_4016_ver_2	Eukaryotic translation initiation factor 3 subunit	28.9988	48.8158	4.45648	2.0765	2.55599	4.18172	6.2795	4.32606
rsa_locus_10013_iso_1_len_549_ver_2	Starch excess 4	0	0	0	0	0	0	0	0
rsa_locus_10014_iso_3_len_939_ver_2	Senescence-associated protein	44.0162	57.4307	34.9032	39.2738	18.882	38.7541	45.569	21.7331
rsa_locus_10015_iso_4_len_2023_ver_2	Protein phosphatase 2c	13.6273	23.0734	20.8178	47.3729	17.8156	18.5358	26.7176	16.492
rsa_locus_10016_iso_3_len_873_ver_2	Ubiquinol-cytochrome C reductase	92.9558	120.206	134.662	123.854	127.695	143.891	150.697	90.5455
rsa_locus_100174_iso_1_len_286_ver_2	Gene of unknown function	0	0	0	0	0	0	0	0
rsa_locus_10017_iso_1_len_1517_ver_2	3'-5' exonuclease	2.26483	2.88578	0.957287	1.66436	2.3479	1.85969	2.46404	1.42417
rsa_locus_10018_iso_3_len_1744_ver_2	Trichohyalin	33.5088	72.71	53.4101	59.9019	75.1207	65.9127	36.267	56.3521
rsa_locus_100193_iso_1_len_285_ver_2	CAMTA domain class transcription factor	0	0	0	0	0	0	0	0
rsa_locus_1001_iso_1_len_1265_ver_2	Gene of unknown function	70.6672	34.1249	27.1015	21.0533	30.1566	28.4488	63.313	21.5537
rsa_locus_10020_iso_1_len_1639_ver_2	Conserved gene of unknown function	11.3004	30.1727	32.3587	17.3777	35.879	29.7628	33.4031	32.1577
rsa_locus_10021_iso_1_len_884_ver_2	Conserved gene of unknown function	1.81767	1.5237	3.8971	2.03267	2.83596	5.01998	1.35112	2.40711
rsa_locus_100224_iso_1_len_284_ver_2	Gene of unknown function	0	0	0	0	11.9993	4.16291	0	0
rsa_locus_10022_iso_4_len_2039_ver_2	U3 small nucleolar RNA-interacting protein	9.11298	20.109	15.2823	11.6949	15.3624	15.1048	16.9756	11.4556
rsa_locus_100238_iso_1_len_318_ver_2	Gene of unknown function	17.5033	15.0691	4.16566	5.21461	16.7872	13.1923	6.80103	5.57759
rsa_locus_10023_iso_1_len_1729_ver_2	Conserved gene of unknown function	47.597	22.1588	35.7357	36.1864	35.2064	36.0417	41.146	39.4451
rsa_locus_100255_iso_1_len_294_ver_2	FRA1	0	0	0	0	0	0	0	0
rsa_locus_10025_iso_1_len_1735_ver_2	Pentatricopeptide repeat protein	4.69947	7.21677	4.31211	5.00615	5.88903	4.61933	4.66477	7.4887
rsa_locus_10026_iso_6_len_1923_ver_2	Exostosin	16.8915	17.2599	10.5215	13.7197	4.36712	9.77919	18.4602	8.80485
rsa_locus_100271_iso_1_len_313_ver_2	Gene of unknown function	3.85232	3.22929	0	4.86572	3.45601	2.61114	7.11001	3.07534
rsa_locus_10027_iso_2_len_1615_ver_2	Calcium-binding EF hand family protein	14.4462	29.8828	30.3806	24.6669	36.2203	38.8051	29.1224	27.678
rsa_locus_100281_iso_1_len_294_ver_2	Gene of unknown function	0	0	0	0	0	0	0	0
rsa_locus_10028_iso_1_len_1705_ver_2	Delta-8 sphingolipid desaturase	1.40701	8.28991	17.4873	1.9941	7.75792	10.9616	13.9019	2.80437
rsa_locus_10029_iso_1_len_301_ver_2	Conserved gene of unknown function	0	0	0	0	0	0	0	0
rsa_locus_1002_iso_6_len_2828_ver_2	E3 ubiquitin protein ligase upl2	93.5734	77.009	108.735	115.241	98.221	95.2447	85.6277	99.0022
rsa_locus_100300_iso_1_len_298_ver_2	Gene of unknown function	0	0	0	0	0	0	2.1751	0
rsa_locus_100301_iso_1_len_350_ver_2	Gene of unknown function	2.33836	16.3943	0	0	0	2.96409	11.8942	0
rsa_locus_10030_iso_1_len_1838_ver_2	Fructokinase 1	25.4698	39.3925	15.3455	7.11468	11.3431	16.5282	20.5164	14.3418
rsa_locus_100317_iso_1_len_409_ver_2	Gene of unknown function	0	0	0	5.59469	4.57115	5.96683	0	0
rsa_locus_10031_iso_6_len_1362_ver_2	Small GTP-binding protein	35.9142	26.8833	38.841	41.0755	35.2549	47.5694	36.2823	38.2192
rsa_locus_10032_iso_2_len_1084_ver_2	Gene of unknown function	1.72735	2.5742	1.23938	0	1.93866	2.67615	2.78413	1.19431
rsa_locus_10033_iso_1_len_1619_ver_2	Chromatin remodeling complex subunit	3.64481	9.69894	4.77697	6.69619	5.5427	2.49512	3.49114	2.41519
rsa_locus_100350_iso_2_len_323_ver_2	Gene of unknown function	12.6671	21.2346	9.00395	11.1028	13.7146	12.9624	6.14061	9.36298
rsa_locus_10035_iso_1_len_307_ver_2	Agmatine deiminase	0	0	0	0	0	0	0	0
rsa_locus_10036_iso_6_len_1466_ver_2	Conserved gene of unknown function	16.606	29.4923	27.5934	20.0804	27.4948	35.0664	31.5694	23.8748
rsa_locus_10037_iso_1_len_303_ver_2	Lactoylglutathione lyase	0	0	0	0	0	0	0	0
rsa_locus_10038_iso_2_len_2332_ver_2	Cl-channel clc-7	6.13862	12.8892	5.09644	2.41656	3.20515	5.74022	5.52	3.40337
rsa_locus_100392_iso_1_len_341_ver_2	Receptor protein kinase CLAVATA1	3.93858	14.8572	11.5607	6.43192	12.7377	12.3735	7.48179	9.45949
rsa_locus_10039_iso_1_len_1443_ver_2	Ubiquitin-protein ligase	9.7258	7.11377	4.36611	3.41596	4.52421	4.72722	4.89051	6.32377
rsa_locus_1003_iso_2_len_1116_ver_2	Chloroplast lipocalin	46.6871	75.7228	16.9475	6.27327	9.65415	23.5173	14.0879	18.4828
rsa_locus_10040_iso_4_len_1216_ver_2	Conserved gene of unknown function	0	0	0	0	0.861078	0	165.749	0
rsa_locus_100416_iso_1_len_479_ver_2	Conserved gene of unknown function	6.79295	12.0214	5.84877	4.71463	7.70418	3.15726	6.33468	2.81804
rsa_locus_100419_iso_1_len_339_ver_2	Gene of unknown function	0	2.954	0	4.04631	2.45887	3.071	2.73849	0
rsa_locus_10041_iso_3_len_1111_ver_2	DNA-directed RNA polymerases I, II, and III 14.4 kDa polypeptide	84.8261	100.962	110.506	136.476	108.827	119.534	94.0323	114.905
rsa_locus_100423_iso_1_len_286_ver_2	Brassinosteroid LRR receptor kinase	3.46536	11.6197	8.9198	0	0	4.95584	2.48583	6.28585
rsa_locus_10042_iso_1_len_2274_ver_2	Transcription regulator	14.4546	20.664	16.4782	12.5065	11.5147	14.2635	17.4202	12.7288
rsa_locus_100431_iso_1_len_360_ver_2	Gene of unknown function	3.91509	14.6822	0	10.5998	10.1878	3.51165	3.683	5.66884
rsa_locus_10043_iso_1_len_1179_ver_2	Phenylcoumaran benzylic ether reductase	0	0	28.1038	0	26.4332	4.86278	1.27657	17.9847
rsa_locus_10044_iso_1_len_866_ver_2	Conserved gene of unknown function	0	0	0	0	0	0	0	0
rsa_locus_10045_iso_1_len_1025_ver_2	Heat-shock protein	11.7268	10.853	24.9502	7.84559	31.1355	33.8157	13.0111	67.9661
rsa_locus_10046_iso_1_len_2431_ver_2	Conserved gene of unknown function	3.39097	4.98034	8.63719	11.7388	7.50893	7.70667	8.84197	5.80989
rsa_locus_10047_iso_6_len_1157_ver_2	Cysteine synthase	59.0629	33.4176	20.2241	24.8327	19.9134	23.1869	26.8198	26.3256
rsa_locus_100493_iso_1_len_328_ver_2	Gene of unknown function	0	0	0	0	0	0	0	0
rsa_locus_10049_iso_1_len_2033_ver_2	Pectinesterase-3	5.88073	30.9582	52.4944	10.0631	16.2661	40.7648	33.7658	21.5272
rsa_locus_1004_iso_5_len_1693_ver_2	Band 7 family protein	34.9033	20.8068	50.4881	89.2675	73.975	52.7578	36.4694	66.2401
rsa_locus_10050_iso_2_len_1289_ver_2	Pre-mRNA-splicing factor cwc24	27.2981	22.1205	31.9564	25.5675	25.9091	38.2705	24.0423	31.3967
rsa_locus_100518_iso_1_len_374_ver_2	E3 ubiquitin protein ligase upl2	8.49563	12.9183	10.7866	9.80039	11.0287	2.29572	2.9172	6.2119
rsa_locus_10051_iso_4_len_2685_ver_2	Conserved gene of unknown function	16.0905	29.0581	71.6701	15.8281	68.7838	63.3033	43.2625	78.6241
rsa_locus_100524_iso_1_len_340_ver_2	Gene of unknown function	3.07335	4.78457	0	0	2.27577	2.5508	5.62968	4.09813
rsa_locus_10052_iso_5_len_2201_ver_2	Glycosyltransferase	29.666	27.8305	30.2996	25.3431	29.2931	27.7591	25.246	35.2698
rsa_locus_100533_iso_1_len_298_ver_2	Gene of unknown function	0	2.55958	4.92936	7.47954	5.27565	3.35082	3.16379	4.00009
rsa_locus_10053_iso_1_len_1014_ver_2	UDP-glucose 6-dehydrogenase	0	0	2.34246	0	0	0.430684	0	0
rsa_locus_100546_iso_1_len_334_ver_2	Conserved gene of unknown function	0	0	0	0	0	0	0	0
rsa_locus_100548_iso_1_len_393_ver_2	Gene of unknown function	0	0	0	0	0	0	0	0
rsa_locus_10054_iso_1_len_2619_ver_2	Transcription factor	16.4234	15.8803	14.5078	32.2734	21.7174	14.6547	18.8817	22.7239
rsa_locus_100552_iso_1_len_346_ver_2	DNA binding protein	18.0855	13.1753	12.1338	13.8443	18.3711	10.8409	13.3852	13.9618
rsa_locus_100553_iso_1_len_291_ver_2	Gene of unknown function	2.6138	4.82037	0	0	5.62778	3.03714	3.24996	3.59541
rsa_locus_10055_iso_4_len_2493_ver_2	BRASSINOSTEROID INSENSITIVE 1-associated receptor kinase 1	17.3196	20.9992	51.4787	26.951	34.0819	48.6928	18.3844	49.1722
rsa_locus_10056_iso_1_len_1790_ver_2	Galactosyltransferase family protein	13.7524	10.0372	14.6197	10.1907	14.5818	14.313	14.5221	11.2946
rsa_locus_100571_iso_1_len_454_ver_2	Gene of unknown function	1.5994	2.27924	0	0	0	1.23896	2.85871	1.57146
rsa_locus_10057_iso_2_len_1756_ver_2	Amino acid binding protein	13.8875	11.7069	15.3205	5.30344	12.7232	12.2687	12.0351	15.5613
rsa_locus_10058_iso_1_len_333_ver_2	Conserved gene of unknown function	0	0	0	0	0	0	0	0
rsa_locus_1005_iso_14_len_2707_ver_2	Mannosyl-oligosaccharide 1,2-alpha-mannosidase	46.6429	44.2185	47.7114	49.4481	48.538	46.5271	37.9654	47.4331
rsa_locus_10060_iso_1_len_1274_ver_2	Conserved gene of unknown function	36.3502	21.2073	28.0497	41.0048	26.6545	32.7325	29.0061	25.2828
rsa_locus_10061_iso_4_len_1354_ver_2	Seed ripening regulated protein	85.3934	104.175	127.805	86.9496	90.0107	128.948	139.76	115.003
rsa_locus_10062_iso_5_len_1248_ver_2	Gamma-secretase subunit APH1	47.9187	36.922	39.1751	41.8829	29.3433	28.4614	36.1633	43.6566
rsa_locus_100630_iso_1_len_280_ver_2	Gene of unknown function	5.18829	11.2164	0	0	5.44392	5.92283	5.72954	3.21958
rsa_locus_10063_iso_7_len_1797_ver_2	50S ribosomal protein L22	31.1459	44.0755	32.4437	26.1436	26.4635	36.9818	37.7705	29.6475
rsa_locus_100643_iso_1_len_286_ver_2	Emb2411 (embryo defective 2411)	0	0	0	0	0	0	2.27868	0
rsa_locus_10064_iso_5_len_4146_ver_2	Xylem serine proteinase 1	8.47853	8.10699	9.32168	3.84163	8.96276	12.3763	8.17568	8.87617
rsa_locus_100650_iso_1_len_352_ver_2	5'-3' exoribonuclease	4.43607	6.19772	0	6.20943	5.3905	0	5.25308	0
rsa_locus_100655_iso_1_len_564_ver_2	Transposase	0	0	0	0	0	0	0	0
rsa_locus_10065_iso_4_len_1568_ver_2	Mitochondrial carrier protein	3.80978	3.52401	7.40369	8.7692	8.62538	5.46144	4.38991	8.51909
rsa_locus_100663_iso_1_len_284_ver_2	Polynucleotidyl transferase, Ribonuclease H fold	8.06097	12.8388	0	6.41744	9.85654	3.74662	6.05549	4.22409
rsa_locus_100665_iso_1_len_282_ver_2	Gene of unknown function	2793.98	41.7789	245.673	17.9147	34.7761	44.6925	276.799	363.407
rsa_locus_10066_iso_2_len_916_ver_2	Glutathione peroxidase	0	0	0	0	0	0	0	0
rsa_locus_100671_iso_1_len_294_ver_2	Leucine Rich Repeat family protein	0	6.49739	0	21.3598	0	0	4.61791	0
rsa_locus_10067_iso_6_len_2033_ver_2	Dopamine beta-monooxygenase	23.3213	11.3241	30.6563	4.50681	15.8373	20.5126	5.92794	12.9758
rsa_locus_10068_iso_2_len_1883_ver_2	Uridine cytidine kinase I	22.1065	27.0434	26.3928	14.8172	21.9164	26.9466	25.0417	25.2721
rsa_locus_10069_iso_1_len_725_ver_2	Conserved gene of unknown function	19.2483	18.6616	54.6154	57.5091	68.9951	59.4163	27.7255	54.1575
rsa_locus_1006_iso_9_len_1816_ver_2	Starch branching enzyme II	365.464	123.665	257.487	143.565	324.7	211.328	91.0906	321.098
rsa_locus_10070_iso_3_len_2031_ver_2	Peptide deformylase 1A, chloroplastic	6.08845	11.4764	6.69426	4.26412	6.16959	7.68689	4.653	4.99059
rsa_locus_100710_iso_1_len_285_ver_2	Gene of unknown function	0	0	0	0	0	0	0	0
rsa_locus_10071_iso_1_len_1220_ver_2	S-adenosyl-L-methionine:salicylic acid carboxyl methyltransferase	1.35935	12.6295	4.38905	6.97186	3.79403	3.99267	23.1962	2.28167
rsa_locus_10072_iso_6_len_2315_ver_2	Ribosomal protein L2	1.1626	0.653996	0.751862	1.08106	0.926941	0.649709	1.31542	1.56148
rsa_locus_100737_iso_1_len_416_ver_2	Gene of unknown function	12.4854	8.25497	13.6267	32.953	18.3702	11.4425	18.7218	23.8435
rsa_locus_10073_iso_2_len_1168_ver_2	Gibberellin 20 oxidase	0	0	0	43.4141	0.519396	0	0	0
rsa_locus_100749_iso_1_len_328_ver_2	MRNA, clone: RTFL01-42-F20	8.22548	7.08672	0	9.23494	5.46614	0	2.30827	0
rsa_locus_10074_iso_1_len_1771_ver_2	Expansin	27.8831	46.6176	176.606	73.0385	211.805	172.046	27.078	74.7788
rsa_locus_100754_iso_1_len_313_ver_2	Gene of unknown function	0	0	0	0	0	2.42463	0	0
rsa_locus_100758_iso_1_len_334_ver_2	Gene of unknown function	0	0	0	0	0	0	0	0
rsa_locus_10075_iso_1_len_2319_ver_2	ATEXO70H7	2.35185	1.10896	1.86388	13.8265	6.18905	18.1273	12.2453	0.924309
rsa_locus_10076_iso_4_len_1635_ver_2	Gb protein	23.7063	21.3144	13.7443	16.1107	14.8224	19.5339	17.6399	20.2415
rsa_locus_100785_iso_1_len_296_ver_2	Gene of unknown function	4.10227	4.29853	0	0	3.4758	3.17779	0	3.27488
rsa_locus_10078_iso_3_len_3002_ver_2	Ion channel DMI1	19.6681	32.6139	19.9699	29.2314	31.1157	20.1974	18.9076	18.1237
rsa_locus_10079_iso_6_len_2672_ver_2	Frigida-essential 1	13.9799	17.0554	15.2926	23.4381	17.7274	11.362	13.298	15.2119
rsa_locus_1007_iso_10_len_1924_ver_2	Cytochrome P450 family protein	5.11808	9.4447	21.9709	10.317	15.0218	5.58909	9.77761	9.14941
rsa_locus_10080_iso_3_len_2456_ver_2	Conserved gene of unknown function	7.57172	2.85971	8.20611	8.76421	5.41874	6.8107	13.4925	7.41222
rsa_locus_100810_iso_1_len_895_ver_2	Conserved gene of unknown function	1.79445	2.87767	6.18318	1.43336	6.22162	6.95027	4.72914	4.29278
rsa_locus_10081_iso_6_len_1858_ver_2	Thioredoxin h	16.094	12.3797	21.7281	21.1777	17.2393	17.9731	17.9446	20.0465
rsa_locus_100829_iso_1_len_293_ver_2	Gene of unknown function	7.5215	7.39214	0	0	0	2.81277	3.22486	0
rsa_locus_10082_iso_1_len_422_ver_2	Gene of unknown function	0	0	0	0	1.79481	0	0	0
rsa_locus_10083_iso_3_len_2770_ver_2	Glucose-inhibited division A family protein	32.1879	39.9073	17.9014	25.3952	23.9843	18.0111	20.549	22.1693
rsa_locus_10084_iso_7_len_1638_ver_2	MRNA, clone: RTFL01-13-D02	21.903	35.8085	26.0359	28.1602	20.038	24.0068	31.5688	21.1912
rsa_locus_100854_iso_1_len_280_ver_2	Kinesin-II 85 kDa subunit	0	5.72263	0	0	0	0	2.33426	0
rsa_locus_100855_iso_1_len_618_ver_2	DNA binding protein	2.87563	6.36388	4.25411	8.87555	5.5953	2.6731	2.86041	2.93842
rsa_locus_100866_iso_1_len_447_ver_2	Na+/myo-inositol symporter	0	0	0	0	0	0	1.51678	0
rsa_locus_100870_iso_1_len_356_ver_2	Gene of unknown function	0	0	0	0	0	0	0	0
rsa_locus_100877_iso_1_len_351_ver_2	Rab geranylgeranyl transferase beta subunit	2.7548	4.26327	0	3.89313	5.40751	3.4472	3.45821	4.37233
rsa_locus_100879_iso_1_len_372_ver_2	Gene of unknown function	2.18616	1.8326	0	0	0	2.46326	2.00779	2.53852
rsa_locus_10087_iso_2_len_2289_ver_2	Protein AFR	19.1247	19.5027	18.3097	41.2104	21.9261	18.7608	23.0571	19.7565
rsa_locus_100888_iso_1_len_353_ver_2	Aldo/keto reductase	0	0	0	0	0	0	0	0
rsa_locus_10088_iso_1_len_1549_ver_2	C2 domain-containing protein	0	0	0	0	0	0	12.06	0
rsa_locus_100894_iso_1_len_463_ver_2	Ring finger protein	8.29898	0	0	6.61651	8.86559	2.06205	6.20589	2.61544
rsa_locus_10089_iso_2_len_1521_ver_2	Thylakoid lumenal protein, chloroplastic	58.9755	52.2209	15.4345	8.71439	11.0595	15.9923	21.9763	19.2634
rsa_locus_10090_iso_1_len_1895_ver_2	Conserved gene of unknown function	27.3787	41.9289	36.5343	37.7333	48.7957	29.5273	32.1098	38.1577
rsa_locus_10091_iso_5_len_1389_ver_2	Zinc finger, FYVE/PHD-type	15.4675	16.914	15.7158	14.1173	13.4415	15.1693	18.2227	14.5154
rsa_locus_10092_iso_1_len_1628_ver_2	UDP-glucosyltransferase	2.48639	9.04363	6.90235	1.85815	2.55406	6.79019	13.9185	3.97499
rsa_locus_100930_iso_1_len_436_ver_2	Serine-threonine protein kinase, plant-type	0	0	0	0	0	0	0	0
rsa_locus_10093_iso_2_len_1484_ver_2	Conserved gene of unknown function	2.68699	15.3786	13.5439	9.53254	16.7724	14.4625	11.8806	9.69538
rsa_locus_100941_iso_1_len_348_ver_2	Gene of unknown function	4.92044	4.66267	5.27473	0	6.65337	6.13167	10.1412	6.30587
rsa_locus_100945_iso_1_len_285_ver_2	Gene of unknown function	0	0	0	0	0	0	0	0
rsa_locus_10094_iso_1_len_2221_ver_2	DNA binding protein	25.9853	51.8306	16.9857	1.07217	1.15121	17.8451	45.2326	8.29922
rsa_locus_10095_iso_5_len_2501_ver_2	Conserved gene of unknown function	20.0136	11.5497	11.6051	13.4068	23.6898	12.2761	13.4791	15.3834
rsa_locus_10096_iso_2_len_838_ver_2	Acyl carrier protein, mitochondrial	33.6709	32.4277	62.5367	35.765	34.4462	52.6188	68.2398	51.5534
rsa_locus_100972_iso_1_len_319_ver_2	Gene of unknown function	0	2.1734	0	4.33026	2.2555	2.00842	0	0
rsa_locus_10097_iso_7_len_2050_ver_2	Queuine tRNA-ribosyltransferase	23.7911	17.625	13.8492	23.6296	17.6169	17.4229	16.8312	23.2773
rsa_locus_10098_iso_1_len_2768_ver_2	Conserved gene of unknown function	1.6462	10.9161	3.24538	4.60427	3.44842	7.25159	7.46568	2.34167
rsa_locus_100998_iso_1_len_281_ver_2	Gene of unknown function	3.53551	2.27979	0	0	0	0	3.59288	5.07703
rsa_locus_10099_iso_2_len_1525_ver_2	Symbiotic ammonium transporter	6.44265	17.6372	7.29982	12.5813	16.3471	5.37464	4.37646	14.121
rsa_locus_1009_iso_8_len_1457_ver_2	Gene of unknown function	4.15417	2.09731	2.07844	3.98944	2.22103	2.59633	4.21875	3.52502
rsa_locus_100_iso_7_len_2648_ver_2	Pentatricopeptide repeat-containing protein	10.8446	20.508	14.3016	22.6618	19.4067	12.382	13.4001	13.7103
rsa_locus_10100_iso_2_len_1003_ver_2	DNA-binding protein	0	0	2.19761	1.71922	1.71374	1.50363	3.28622	2.17961
rsa_locus_101019_iso_1_len_327_ver_2	Sucrose-6-phosphate synthase A	0	0	0	0	0	0	0	0
rsa_locus_10101_iso_6_len_1559_ver_2	Chaperone protein DNAj	4.84539	5.20643	3.18065	1.78038	3.05602	3.58283	3.86812	3.02957
rsa_locus_10102_iso_3_len_1084_ver_2	Amino acid permease	1.72735	4.61211	4.95753	7.28721	7.70361	2.9735	6.5626	10.3717
rsa_locus_10103_iso_7_len_1428_ver_2	Conserved gene of unknown function	17.1069	22.2577	17.8221	22.5754	18.6374	14.8942	23.4799	21.7795
rsa_locus_101042_iso_1_len_318_ver_2	Lipid binding protein	0	0	0	0	0	0	0	0
rsa_locus_10104_iso_4_len_2875_ver_2	Heat shock factor protein HSF8	14.6597	16.5503	14.9495	13.5966	13.5947	13.3342	21.3881	15.8208
rsa_locus_101054_iso_1_len_348_ver_2	Gene of unknown function	0	0	0	0	0	0	0	0
rsa_locus_10105_iso_4_len_1701_ver_2	KH domain-containing protein	6.89075	8.91783	8.1614	7.84746	9.31899	10.426	11.8998	6.1765
rsa_locus_10106_iso_1_len_374_ver_2	Aquaporin, MIP family, TIP subfamily	0	1.98744	0	0	0	2.60182	4.75964	0
rsa_locus_10107_iso_7_len_2219_ver_2	Stromal membrane-associated protein	17.7391	3.99458	7.63431	17.6788	7.33038	7.04932	15.2665	8.06516
rsa_locus_10108_iso_1_len_1114_ver_2	Conserved gene of unknown function	0	0	0	0	0	0	0	0
rsa_locus_10109_iso_9_len_2100_ver_2	Mitochondrial benzaldehyde dehydrogenase	114.613	45.7082	176.885	252.261	171.361	131.98	188.634	185.385
rsa_locus_1010_iso_8_len_2080_ver_2	Anaphase promoting complex subunit	17.7951	23.5591	18.6188	20.9306	19.3222	18.3373	24.2132	20.4521
rsa_locus_101103_iso_1_len_337_ver_2	Pre-mRNA-processing protein PRP40	0	0	0	0	0	0	0	0
rsa_locus_101105_iso_1_len_337_ver_2	Gene of unknown function	2.66039	0	0	0	0	1.71737	3.10114	0
rsa_locus_101106_iso_1_len_304_ver_2	Conserved gene of unknown function	6.96627	18.5617	10.9541	17.3691	17.6576	4.24	9.86047	6.35569
rsa_locus_10110_iso_1_len_819_ver_2	Conserved gene of unknown function	13.7772	6.2408	14.4678	15.0925	12.4879	12.2633	10.1745	19.8425
rsa_locus_10111_iso_3_len_1522_ver_2	Conserved gene of unknown function	117.42	50.9748	109.559	153.685	115.452	105.367	92.2314	140.785
rsa_locus_10113_iso_1_len_947_ver_2	Dehydroascorbate reductase 1	0	0	0	0	0	0	0	0
rsa_locus_10114_iso_1_len_1011_ver_2	Fbp11 protein	0	0	1.93744	0	0	3.78156	10.526	0
rsa_locus_10115_iso_1_len_1205_ver_2	Bypass1	0	0	0	0	0	0	0	0
rsa_locus_10116_iso_4_len_3554_ver_2	Transcription factor APETALA2	46.7742	20.5406	12.906	33.097	18.0488	10.5699	33.5757	13.7628
rsa_locus_10117_iso_2_len_786_ver_2	MRNA, clone: RTFL01-06-A24	44.2174	26.3582	8.65261	0	0	11.1408	8.67727	2.98411
rsa_locus_101181_iso_1_len_346_ver_2	Gene of unknown function	0	0	0	0	0	0	0	0
rsa_locus_101183_iso_1_len_494_ver_2	DNA binding protein	4.96509	9.91558	6.42961	4.56089	5.24036	2.37557	2.83709	2.15222
rsa_locus_10118_iso_1_len_1107_ver_2	Gene of unknown function	0	0.734716	0	1.72524	0	0	0.729764	0
rsa_locus_101197_iso_1_len_293_ver_2	WD-repeat protein	0	7.17472	0	0	3.72288	3.41551	3.22486	0
rsa_locus_101199_iso_1_len_313_ver_2	Valyl-tRNA synthetase	7.46386	12.3117	7.20853	5.30806	7.68002	5.22228	3.1808	3.54846
rsa_locus_10119_iso_2_len_2285_ver_2	RING finger family protein	18.2634	12.9082	15.0312	16.1187	12.3033	16.1125	16.3263	17.5632
rsa_locus_1011_iso_4_len_2561_ver_2	Polyadenylate-binding protein	103.816	139.56	88.4349	137.769	117.755	91.4178	133.25	127.965
rsa_locus_101200_iso_3_len_1444_ver_2	Zeamatin	113.435	24.7607	131.142	51.4656	66.7132	96.2119	73.2686	155.501
rsa_locus_101207_iso_1_len_284_ver_2	Sucrose synthase	0	0	0	0	0	0	0	0
rsa_locus_10120_iso_4_len_3197_ver_2	Starch synthase	31.9202	56.5955	51.5783	20.7963	27.8595	44.8141	56.9226	45.3017
rsa_locus_10121_iso_3_len_1537_ver_2	CRS2-associated factor 1, chloroplastic	36.0232	44.9212	20.8588	16.8327	18.8896	18.6264	14.8306	19.8487
rsa_locus_10122_iso_1_len_2137_ver_2	Pentatricopeptide repeat-containing protein	8.72026	12.0226	6.91939	14.9644	8.20206	6.23545	9.0107	8.00303
rsa_locus_10123_iso_3_len_2430_ver_2	Protein ABC1, mitochondrial	8.35479	8.67222	6.96201	7.98369	7.71327	7.21038	9.45571	8.09867
rsa_locus_101243_iso_1_len_280_ver_2	Gene of unknown function	0	0	0	0	0	0	0	0
rsa_locus_101247_iso_1_len_485_ver_2	Gene of unknown function	20.4492	15.463	9.42969	6.41986	4.20852	6.162	5.94881	8.91208
rsa_locus_10124_iso_3_len_2861_ver_2	Conserved gene of unknown function	29.5122	30.5755	26.6154	40.9046	31.0002	28.9173	27.8647	27.1523
rsa_locus_101251_iso_1_len_569_ver_2	Conserved gene of unknown function	0	0	0	9.91913	6.50828	0	3.61026	4.68795
rsa_locus_101255_iso_1_len_403_ver_2	Conserved gene of unknown function	15.4726	40.2801	16.5102	18.0596	32.3659	41.3088	30.8375	6.88527
rsa_locus_10125_iso_1_len_2301_ver_2	Gamma glutamyl transpeptidases	64.3301	21.1631	72.9555	49.2125	39.2723	65.9234	43.9588	52.5799
rsa_locus_10126_iso_3_len_1583_ver_2	2-deoxyglucose-6-phosphate phosphatase	24.1118	32.2451	16.497	12.9866	7.67729	11.6905	18.3332	9.8853
rsa_locus_101274_iso_1_len_307_ver_2	Gene of unknown function	0	2.26893	6.06691	4.06854	3.53196	1.90609	3.44192	2.41764
rsa_locus_10127_iso_2_len_833_ver_2	MDR-like ABC transporter	0	1.97317	3.70165	0	0.83797	2.66958	3.88734	1.89972
rsa_locus_10128_iso_3_len_1184_ver_2	Betaine aldehyde dehydrogenase	0	0	0	0	0	0	0	0
rsa_locus_10129_iso_3_len_3917_ver_2	Zinc finger protein 291	10.8123	16.6046	18.6156	15.3511	22.7351	14.0711	16.6973	15.9267
rsa_locus_1012_iso_6_len_1251_ver_2	Ribosomal protein L10	40.5146	44.0491	44.8139	52.7317	45.7772	40.962	43.8381	45.0133
rsa_locus_10130_iso_3_len_3636_ver_2	Transducin family protein	29.5405	27.2643	27.819	33.2001	30.9779	25.2814	28.7679	26.2943
rsa_locus_10131_iso_4_len_1933_ver_2	Iaa-amino acid hydrolase 6	0.84897	3.29146	12.2728	24.7605	10.55	7.75476	6.515	7.57678
rsa_locus_101325_iso_1_len_333_ver_2	Laccase	0	0	0	11.557	0	0	0	0
rsa_locus_10132_iso_10_len_1826_ver_2	Poly(A) polymerase	8.15305	6.3002	7.09689	8.09181	5.93371	6.82382	10.4723	8.37887
rsa_locus_101339_iso_1_len_323_ver_2	Gene of unknown function	6.50828	6.62479	4.50295	10.2488	3.70714	1.98062	5.59957	4.11082
rsa_locus_10133_iso_1_len_618_ver_2	MRNA, clone: RTFL01-47-M12	0	0	0	0	0	0	0	0
rsa_locus_101346_iso_1_len_378_ver_2	Gene of unknown function	4.68661	4.41974	0	3.58757	0	3.47917	5.46305	3.83729
rsa_locus_10134_iso_4_len_2109_ver_2	Hydroxysteroid dehydrogenase	9.90625	8.03276	19.1568	17.0696	19.4652	18.3569	16.6545	16.4765
rsa_locus_10135_iso_2_len_2429_ver_2	Zinc phosphodiesterase	16.3239	33.6453	14.3744	10.2028	9.75186	16.1649	24.63	13.6412
rsa_locus_10136_iso_1_len_946_ver_2	Heme-binding protein	0	0	0	0	0	0	0	0
rsa_locus_101372_iso_1_len_365_ver_2	Protein translocase	0	0	0	0	0	0	0	0
rsa_locus_10137_iso_2_len_1045_ver_2	Pro-resilin	0	0	0	0	0	0	0	0
rsa_locus_10138_iso_6_len_3580_ver_2	Nop14	8.08901	17.0154	12.2108	12.8946	13.898	12.6422	11.0926	13.5129
rsa_locus_1013_iso_3_len_1172_ver_2	Fiber protein Fb38	14.2259	16.3786	19.8561	24.4005	25.3719	21.9943	18.1195	24.3591
rsa_locus_10140_iso_1_len_1031_ver_2	USP	28.2309	29.8215	44.1418	14.9778	28.9601	38.9881	18.7447	64.0154
rsa_locus_101414_iso_1_len_324_ver_2	Gene of unknown function	0	0	0	0	0	0	0	0
rsa_locus_10141_iso_2_len_1792_ver_2	Lupus la ribonucleoprotein	0	0.512498	1.3459	0.772205	1.73685	1.36159	12.8873	1.91472
rsa_locus_101431_iso_1_len_349_ver_2	Gene of unknown function	0	0	0	0	0	0	20.3838	0
rsa_locus_101449_iso_1_len_307_ver_2	Pentatricopeptide repeat-containing protein	2.95274	8.66318	0	0	6.08283	3.62158	1.91218	0
rsa_locus_10144_iso_3_len_1696_ver_2	3-oxoacyl-[acyl-carrier-protein] synthase, mitochondrial	9.21531	9.48676	9.46723	11.064	9.99165	8.42225	10.2081	9.8883
rsa_locus_101451_iso_1_len_495_ver_2	110 kDa antigen	2.04001	6.84035	0	0	0	5.75673	37.1419	1.4317
rsa_locus_10145_iso_1_len_2236_ver_2	Pentatricopeptide repeat-containing protein	4.36239	5.06336	4.19063	4.48365	6.17907	4.58449	4.1487	5.48513
rsa_locus_10146_iso_1_len_1548_ver_2	Conserved gene of unknown function	16.4166	10.2654	9.37686	14.8356	8.7747	10.4141	12.2403	9.76507
rsa_locus_10147_iso_3_len_1684_ver_2	Ubiquitin-associated /TS-N domain-containing protein	31.5925	58.1536	55.7825	39.8659	51.815	55.6	45.4952	43.801
rsa_locus_10148_iso_4_len_1834_ver_2	ATP binding protein	3.76925	10.1672	7.16401	7.74755	9.10658	7.25618	10.0635	7.15016
rsa_locus_10149_iso_3_len_2873_ver_2	Cullin 1B	19.4733	36.6347	37.2125	32.2985	28.8124	33.7989	32.9322	36.0114
rsa_locus_1014_iso_1_len_2893_ver_2	DNA binding protein	11.1136	11.2661	11.3794	9.58291	9.23718	10.4109	13.2743	11.1965
rsa_locus_10150_iso_2_len_800_ver_2	ERD15	0	0	0	0	0	0	0	0
rsa_locus_10151_iso_7_len_3236_ver_2	Transmembrane protein	21.7133	11.9937	11.4906	10.9845	12.1122	11.5383	10.3525	11.6255
rsa_locus_101527_iso_1_len_610_ver_2	Cc-nbs-lrr resistance protein	0	0	0	0	0	0	0	0
rsa_locus_10152_iso_5_len_1388_ver_2	Diaminopimelate epimerase	60.6756	52.6509	39.8427	42.2008	34.6571	42.4284	51.7398	42.8473
rsa_locus_10153_iso_1_len_762_ver_2	Gene of unknown function	2.76819	2.93929	2.11258	3.72949	2.57539	1.50105	3.80045	1.99455
rsa_locus_10154_iso_1_len_398_ver_2	Disease resistance protein RPS2	0	2.1658	0	0	0	1.71548	1.57755	0
rsa_locus_10156_iso_1_len_853_ver_2	Conserved gene of unknown function	0	0	0	0	0	0	46.4659	0
rsa_locus_101572_iso_1_len_544_ver_2	Ubiquitin SMT3	52.6861	40.5216	25.2847	31.4581	19.4316	28.0588	45.2421	24.8476
rsa_locus_10157_iso_1_len_1064_ver_2	Prenyl-dependent CAAX protease	0	0	0	0	0	0	0	0
rsa_locus_101582_iso_1_len_303_ver_2	Gene of unknown function	4.49496	11.932	10.5551	10.0932	6.57156	8.70496	9.509	5.15253
rsa_locus_101588_iso_1_len_283_ver_2	SAB	0	0	0	0	0	0	0	0
rsa_locus_10158_iso_1_len_676_ver_2	Patatin 3	0	0	0	0	0	0	5.44792	0
rsa_locus_10159_iso_1_len_4615_ver_2	Cytochrome cd1-nitrite reductase-like, C-terminal haem d1	15.265	20.0732	10.5625	21.9561	13.5996	9.92791	13.7201	10.1718
rsa_locus_1015_iso_5_len_2276_ver_2	Eukaryotic translation initiation factor 3 subunit	26.007	38.9302	28.9694	18.11	28.2654	35.4645	36.7653	24.9934
rsa_locus_10160_iso_2_len_577_ver_2	Conserved gene of unknown function	39.2162	33.9109	37.4741	43.4102	36.008	51.078	42.2042	33.9123
rsa_locus_101628_iso_1_len_332_ver_2	Gene of unknown function	0	8.69226	0	0	0	4.54008	9.10916	0
rsa_locus_10162_iso_4_len_2676_ver_2	Transcription factor	7.85655	46.4638	22.837	2.66257	20.012	23.2608	23.0386	20.9346
rsa_locus_10163_iso_4_len_1676_ver_2	RNA binding protein	17.5697	23.4389	19.0556	26.7547	25.2815	19.6148	18.1211	26.4269
rsa_locus_10164_iso_3_len_2588_ver_2	Interferon-induced guanylate-binding protein	8.89	18.807	14.267	10.0025	12.3958	16.3403	18.0276	10.9055
rsa_locus_10165_iso_4_len_1441_ver_2	Mitochondrial carrier protein	15.3733	17.1293	6.64256	8.59589	6.77692	5.47362	10.8338	9.47569
rsa_locus_10166_iso_1_len_1356_ver_2	DNA polymerase zeta catalytic subunit	4.06504	11.5859	7.06965	4.85434	4.82194	6.4947	6.16005	5.24217
rsa_locus_101676_iso_1_len_309_ver_2	Zinc finger family protein	2.44272	3.27626	0	0	5.8438	0	0	0
rsa_locus_10168_iso_10_len_1511_ver_2	Conserved gene of unknown function	27.6067	33.0925	37.1655	45.6216	55.5992	37.803	25.3413	41.7369
rsa_locus_1016_iso_9_len_1687_ver_2	S-adenosylmethionine-dependent methyltransferase	9.83442	12.7747	12.5963	10.8256	11.9904	11.2383	11.6848	12.4177
rsa_locus_10170_iso_1_len_1677_ver_2	Gene of unknown function	10.2622	9.83638	12.0969	5.3331	8.11836	11.9718	14.0435	9.19923
rsa_locus_101719_iso_1_len_278_ver_2	Gene of unknown function	0	0	0	0	0	0	0	0
rsa_locus_10171_iso_3_len_1289_ver_2	Superoxide dismutase [Mn], mitochondrial	121.637	131.982	208.565	112.251	162.859	206.61	179.297	204.551
rsa_locus_10172_iso_3_len_3211_ver_2	AR791	11.0795	4.67926	6.62834	21.5593	9.72893	7.84558	18.9454	8.53843
rsa_locus_10173_iso_1_len_1399_ver_2	Patatin T5	3.49407	0	5.63356	21.2468	15.9134	3.46909	2.1034	8.0749
rsa_locus_101741_iso_1_len_490_ver_2	Spike-1	4.12477	16.5474	8.56153	9.2018	10.4552	6.61866	4.80812	4.92116
rsa_locus_10174_iso_2_len_1141_ver_2	Membrane alanyl aminopeptidase	8.73818	9.9701	6.30531	7.13495	9.19417	3.90155	6.36616	5.00824
rsa_locus_101759_iso_1_len_384_ver_2	Ribosomal protein L10	0	0	0	0	0	0	0	0
rsa_locus_10175_iso_7_len_1823_ver_2	UVB-resistance protein UVR8	98.9921	154.981	141.971	17.4172	115.903	145.993	148.986	136.403
rsa_locus_10176_iso_9_len_2041_ver_2	Protein disulfide isomerase	112.71	46.855	126.232	295.954	179.453	98.7175	86.7825	157.883
rsa_locus_101772_iso_1_len_312_ver_2	Gene of unknown function	0	0	0	0	0	0	0	0
rsa_locus_10177_iso_7_len_1354_ver_2	Ted2	78.7485	48.1176	80.9265	163.515	78.7671	62.2047	63.5108	80.4747
rsa_locus_101783_iso_1_len_278_ver_2	Gene of unknown function	0	0	0	0	0	0	0	0
rsa_locus_10178_iso_10_len_2110_ver_2	3-phosphoinositide-dependent protein kinase-1	16.7937	12.1518	12.3092	18.8448	16.2562	11.5553	16.3699	16.4686
rsa_locus_101794_iso_1_len_391_ver_2	Gene of unknown function	0	0	0	0	0	0	0	0
rsa_locus_10179_iso_3_len_5327_ver_2	E3 ubiquitin-protein ligase KEG	24.9256	31.8842	35.0913	37.7022	48.7204	27.8418	21.4609	34.4784
rsa_locus_1017_iso_1_len_1102_ver_2	Lemir	1279.62	204.979	396.522	180.659	68.9177	157.086	384.307	151.162
rsa_locus_10180_iso_1_len_456_ver_2	Gene of unknown function	2.22855	4.93719	0	3.50936	1.6502	3.45265	2.59775	3.59723
rsa_locus_101810_iso_1_len_291_ver_2	Zinc finger family protein	0	0	0	0	0	0	0	0
rsa_locus_10184_iso_1_len_1408_ver_2	Glycosyltransferase	0	0.40983	1.29154	0	0	0.757443	18.5026	0.576432
rsa_locus_10185_iso_1_len_381_ver_2	Annexin	0	0	0	0	0	0	0	0
rsa_locus_10186_iso_1_len_593_ver_2	Mitochondrial import receptor subunit TOM7-1	102.024	132.869	155.341	141.737	156.584	176.682	140.545	171.32
rsa_locus_101878_iso_1_len_401_ver_2	Chromatin remodeling complex subunit	5.30809	13.8092	6.12477	7.39802	8.75773	5.24617	3.1293	4.31617
rsa_locus_10187_iso_3_len_1493_ver_2	Clasp	4.18979	20.6099	22.0554	10.658	12.4099	19.3308	18.7843	14.7926
rsa_locus_10188_iso_3_len_1240_ver_2	TPR repeat	6.01565	12.6069	1.66765	2.66063	2.2209	2.50258	5.88685	3.28365
rsa_locus_10189_iso_2_len_1782_ver_2	Reticuline oxidase	0	3.38251	8.59537	12.426	46.7342	2.53037	5.43527	27.0727
rsa_locus_1018_iso_5_len_2402_ver_2	Smad nuclear interacting protein	22.0417	25.2304	26.079	30.3319	25.7887	25.1172	26.2115	26.1999
rsa_locus_101904_iso_1_len_326_ver_2	Gene of unknown function	15.6434	16.3918	12.5598	16.9058	24.7661	14.4347	19.3078	10.8496
rsa_locus_10190_iso_4_len_1936_ver_2	Disease resistance protein RPP13	16.4935	22.8855	22.0189	32.4428	32.0508	17.2907	13.229	20.6818
rsa_locus_101918_iso_1_len_333_ver_2	Nodulin	0	0	0	0	0	0	0	0
rsa_locus_10191_iso_1_len_423_ver_2	Chaperone protein DNAj	0	0	0	0	0	0	0	0
rsa_locus_10192_iso_1_len_1793_ver_2	NAC domain protein	27.4962	0.512206	12.7115	1.82417	1.67496	20.5601	63.3612	14.6712
rsa_locus_10193_iso_1_len_1479_ver_2	Deacetylvindoline O-acetyltransferase	3.55614	3.01999	35.0404	15.9706	45.1322	31.2926	21.4039	45.9941
rsa_locus_10194_iso_2_len_1245_ver_2	Alternative oxidase	4.60405	2.65046	3.02845	8.15276	1.94632	1.20315	5.08662	5.77717
rsa_locus_101957_iso_1_len_586_ver_2	Gene of unknown function	0	3.06036	2.1432	0	1.84383	2.26245	3.40451	1.91309
rsa_locus_101958_iso_1_len_293_ver_2	Gene of unknown function	0	0	0	0	0	0	0	0
rsa_locus_10195_iso_1_len_1052_ver_2	Gene of unknown function	8.6443	9.68013	3.13775	3.03076	2.99939	2.91363	4.10236	1.94503
rsa_locus_10196_iso_5_len_2663_ver_2	Prokaryotic DNA topoisomerase	9.684	16.814	12.06	10.9377	9.71929	13.3208	15.3093	11.0463
rsa_locus_101970_iso_1_len_440_ver_2	Golgin candidate 6	11.2509	17.6144	11.6556	15.1986	14.6455	11.0225	21.601	8.45339
rsa_locus_10197_iso_2_len_2886_ver_2	Dopamine beta-monooxygenase	11.3999	13.1892	13.8548	16.1405	14.3687	15.6547	14.0207	15.8987
rsa_locus_10198_iso_1_len_1085_ver_2	Gene of unknown function	0	0	0	5.40149	4.53622	1.18827	0	2.00956
rsa_locus_101994_iso_1_len_305_ver_2	RNA-directed DNA polymerase ; Ribonuclease H	0	2.90904	0	4.55396	4.94171	0	3.08206	0
rsa_locus_101997_iso_1_len_558_ver_2	Kinesin heavy chain	1.41016	19.1284	20.3195	4.23936	15.7433	12.8105	9.66343	5.29019
rsa_locus_10199_iso_3_len_2002_ver_2	Phosphoric ester hydrolase	13.6563	10.1194	11.782	44.0234	45.5453	29.8581	11.0743	7.75092
rsa_locus_1019_iso_6_len_4935_ver_2	Disease resistance protein	21.1214	27.0753	19.3594	43.6513	27.8388	17.4392	23.9709	19.8637
rsa_locus_101_iso_7_len_1816_ver_2	Peptidyl-prolyl cis-trans isomerase	50.4753	83.2969	15.535	3.73977	5.95202	16.7322	14.4714	15.0374
rsa_locus_10200_iso_2_len_605_ver_2	Csf-2 protein	0	0.986177	15.1248	696.383	205.731	0	0	9.01568
rsa_locus_10202_iso_2_len_2987_ver_2	Alpha-glucosidase	3.84441	54.2894	31.8097	9.06891	31.7454	29.8861	47.9598	27.0666
rsa_locus_10203_iso_7_len_1162_ver_2	Prenyl-dependent CAAX protease	5.00238	3.14501	2.0976	3.17284	1.89958	2.53723	5.2295	2.69155
rsa_locus_10204_iso_1_len_1017_ver_2	Transmembrane emp24 domain-containing protein 10	44.8287	33.5115	50.5473	40.8027	35.0945	46.0545	61.071	50.0214
rsa_locus_102050_iso_1_len_288_ver_2	Gene of unknown function	0	0	0	0	0	0	0	0
rsa_locus_10205_iso_2_len_940_ver_2	Major pollen allergen Ory s 1	0.815587	0.932296	23.6348	0	0	7.40915	25.7555	27.6827
rsa_locus_10206_iso_6_len_1583_ver_2	COMPASS component SWD2	8.23964	5.38023	6.18637	7.17051	5.1182	6.08042	7.48157	8.9479
rsa_locus_10207_iso_1_len_995_ver_2	Serine-threonine protein kinase, plant-type	0	0	3.20075	0	2.28543	0.974666	0.977778	2.88456
rsa_locus_10208_iso_4_len_1251_ver_2	Ubiquitin carboxyl-terminal hydrolase	30.0824	19.526	29.6491	27.1771	21.6561	26.4671	25.608	26.5741
rsa_locus_10209_iso_1_len_679_ver_2	Transmembrane emp24 domain-containing protein 10	0	0	0	0	0	0	0	0
rsa_locus_1020_iso_3_len_2038_ver_2	Serine/threonine protein phosphatase 2a regulatory subunit A	82.9293	83.2016	98.115	62.1989	65.4365	91.4011	107.713	78.9119
rsa_locus_10210_iso_3_len_3600_ver_2	Transcription elongation factor s-II	45.8506	39.1617	26.8724	34.5735	27.7755	23.9169	27.4334	26.1711
rsa_locus_10211_iso_3_len_3102_ver_2	Prf	8.33113	6.86447	8.48339	8.72897	7.36824	7.54764	6.68695	7.83068
rsa_locus_102138_iso_1_len_398_ver_2	Gene of unknown function	7.38184	10.2102	0	6.44185	7.35826	4.14575	5.44971	4.35174
rsa_locus_10213_iso_2_len_1514_ver_2	Conserved gene of unknown function	10.3032	11.6046	15.3476	9.25593	9.19345	14.8725	12.839	8.87452
rsa_locus_10214_iso_10_len_2355_ver_2	DNA-directed polymerase kappa	7.64073	7.73939	13.3036	13.9843	16.1097	10.5149	9.55883	14.1899
rsa_locus_102150_iso_1_len_298_ver_2	Gene of unknown function	3.30785	0	4.92936	0	2.23201	1.77397	0	4.7501
rsa_locus_102153_iso_1_len_293_ver_2	Gene of unknown function	7.26214	23.9157	5.93808	12.3889	19.0281	6.22829	11.4886	5.6063
rsa_locus_10215_iso_5_len_1052_ver_2	Conserved gene of unknown function	83.8695	70.582	100.408	116.26	132.236	95.7918	94.5593	156.575
rsa_locus_102162_iso_1_len_356_ver_2	ABA aldehyde oxidase	4.7982	6.12073	6.61331	4.59922	9.98164	3.07047	3.89087	5.12434
rsa_locus_10216_iso_6_len_2055_ver_2	Anaphase promoting complex subunit 11	11.2346	13.9035	16.3906	7.81632	13.3589	14.8307	14.594	16.1983
rsa_locus_10217_iso_6_len_2777_ver_2	Protease m50 membrane-bound transcription factor site 2 protease	13.0774	17.5111	15.8286	19.9313	15.7795	12.5965	23.18	15.1349
rsa_locus_10218_iso_1_len_759_ver_2	Zinc-finger transcription factor	0	0	0	0	0	0	0	0
rsa_locus_10219_iso_3_len_1160_ver_2	MYB transcription factor R2R3	0.775552	7.10135	3.15199	5.37052	2.99715	5.59183	10.9412	1.99294
rsa_locus_1021_iso_7_len_3030_ver_2	Phospholipase D	27.0627	27.6291	22.192	15.1176	21.3128	23.5692	15.4551	22.889
rsa_locus_10220_iso_3_len_4644_ver_2	Chromodomain helicase DNA binding protein	34.01	48.4077	40.239	44.6801	49.5011	39.4167	39.5086	42.3497
rsa_locus_10221_iso_5_len_886_ver_2	40S ribosomal protein S14	46.2024	44.8106	38.3241	28.8252	57.2148	53.38	61.6381	28.1978
rsa_locus_10222_iso_2_len_847_ver_2	Protein RSI-1	11.5676	29.0904	71.594	22.4662	248.667	101.512	106.267	69.9794
rsa_locus_10223_iso_5_len_1738_ver_2	Triosephosphate isomerase	111.051	190.148	100.254	52.7979	93.9643	108.195	70.7674	101.287
rsa_locus_102246_iso_1_len_409_ver_2	Ubiquitin thiolesterase	0	0	0	0	0	0	0	0
rsa_locus_102247_iso_1_len_287_ver_2	Gene of unknown function	4.51372	5.34173	0	0	0	2.26245	2.68234	0
rsa_locus_10225_iso_3_len_880_ver_2	Gene of unknown function	2.14388	4.85896	1.81792	0	1.70962	1.72224	2.22138	1.87238
rsa_locus_102264_iso_1_len_558_ver_2	Gene of unknown function	1.92294	2.68658	4.28968	6.12351	10.9385	3.77363	5.08077	9.69868
rsa_locus_10226_iso_6_len_2284_ver_2	AAA-type ATPase	10.7181	3.47875	11.0944	31.0451	28.7839	17.6692	6.3339	8.30151
rsa_locus_10227_iso_6_len_5127_ver_2	Lipoxygenase	19.0722	13.0245	12.381	12.3097	10.4444	11.3411	16.0923	11.0802
rsa_locus_10228_iso_1_len_852_ver_2	Cysteine-type peptidase	0	0	0	0	0	0	0	0
rsa_locus_10229_iso_1_len_1589_ver_2	Conserved gene of unknown function	1.12318	0.470765	5.47778	0	17.9824	3.01175	1.20855	10.6961
rsa_locus_1022_iso_1_len_2300_ver_2	Pentatricopeptide repeat-containing protein	5.00994	5.56646	6.52608	6.09982	6.80831	6.65955	5.96665	8.30115
rsa_locus_102300_iso_1_len_351_ver_2	Conserved gene of unknown function	6.99296	7.816	7.83722	18.2977	8.95619	5.25288	6.58706	8.95288
rsa_locus_102309_iso_1_len_294_ver_2	Gene of unknown function	0	0	0	0	0	2.80196	0	0
rsa_locus_10230_iso_3_len_943_ver_2	Ribosomal protein L10a	0	0	0	0	0	0	0	0
rsa_locus_102310_iso_1_len_389_ver_2	Cytohesin 1, 2, 3	6.62286	10.7863	10.9973	18.0773	8.45018	3.22479	4.99967	10.0397
rsa_locus_10231_iso_7_len_1524_ver_2	Conserved gene of unknown function	62.0986	52.507	33.781	20.8291	19.6097	25.2123	30.8467	41.4809
rsa_locus_102324_iso_1_len_277_ver_2	Conserved gene of unknown function	0	0	0	0	0	0	0	0
rsa_locus_102325_iso_1_len_464_ver_2	Phytosulfokine peptide	3.90551	0	17.333	8.61017	3.86189	45.3805	63.3714	20.5679
rsa_locus_10232_iso_1_len_1737_ver_2	Cytokinin oxidase	0	0.760509	1.1115	2.60883	1.5413	2.23057	3.18794	1.27895
rsa_locus_102338_iso_1_len_317_ver_2	Tetratricopeptide-like helical	0	4.57649	0	0	3.78573	2.75811	0	0
rsa_locus_102340_iso_1_len_368_ver_2	Cys-rich domain protein	0	0	0	0	0	0	0	0
rsa_locus_10234_iso_1_len_277_ver_2	Gene of unknown function	0	0	0	0	0	0	0	0
rsa_locus_102351_iso_1_len_306_ver_2	Gene of unknown function	0	0	0	0	0	0	0	0
rsa_locus_10235_iso_4_len_2314_ver_2	Adaptor complexes medium subunit family protein	8.86825	8.37251	8.82097	8.60639	7.87076	7.48593	9.63914	10.2765
rsa_locus_10236_iso_1_len_858_ver_2	Amine oxidase	0	0	0	0	0	0	0	0
rsa_locus_102374_iso_1_len_411_ver_2	Ty1/copia-element polyprotein	0	0	0	0	0	0	0	0
rsa_locus_10237_iso_4_len_1209_ver_2	Rnf5	15.7218	20.176	24.1644	8.61261	12.0813	22.4531	24.1242	15.6718
rsa_locus_10238_iso_1_len_428_ver_2	Gene of unknown function	0	0	0	0	0	0	0	0
rsa_locus_10239_iso_4_len_2790_ver_2	Receptor protein kinase	5.72789	6.61998	8.28477	24.4944	21.5167	10.7434	5.24677	16.668
rsa_locus_1023_iso_6_len_2454_ver_2	Endosomal P24A protein	42.345	53.6115	73.7694	46.7895	71.0331	77.732	64.5628	64.0105
rsa_locus_102406_iso_1_len_411_ver_2	Terpene synthase 3	0	0	0	0	0	0	0	1.7507
rsa_locus_10240_iso_8_len_1696_ver_2	Calcium-dependent/calmodulin-binding receptor-like kinase	23.0787	12.3667	3.27438	11.9551	4.31897	4.16416	10.3965	1.66791
rsa_locus_10241_iso_1_len_1050_ver_2	Gene of unknown function	3.70207	3.40208	2.21212	2.61144	2.05551	2.09493	3.04116	1.99416
rsa_locus_10242_iso_1_len_366_ver_2	Conserved gene of unknown function	0	0	0	0	0	0	0	0
rsa_locus_10243_iso_2_len_1579_ver_2	Conserved gene of unknown function	56.392	56.4929	70.4468	68.4559	60.9186	73.4234	72.9314	58.5683
rsa_locus_10244_iso_2_len_1830_ver_2	Phytosulfokine receptor	5.19894	26.8699	12.6473	11.7503	8.88825	8.17052	11.9752	7.97456
rsa_locus_10245_iso_1_len_970_ver_2	Gene of unknown function	0	0	0	0	0	0	0	0
rsa_locus_10246_iso_1_len_974_ver_2	Glutaredoxin	18.187	29.3233	24.2899	10.8312	17.6945	18.9321	26.8509	19.7652
rsa_locus_10247_iso_2_len_1161_ver_2	Sigma factor sigb regulation protein rsbq	13.9476	12.6412	2.20444	27.3763	2.7093	3.1859	7.08694	1.87404
rsa_locus_10248_iso_2_len_1177_ver_2	Pentatricopeptide repeat-containing protein	0.822788	1.42871	1.65606	1.29567	2.15585	1.27473	1.09611	2.13653
rsa_locus_102499_iso_3_len_506_ver_2	Gene of unknown function	18.7862	15.2707	27.0697	32.9448	14.4135	13.1193	15.705	21.9539
rsa_locus_10249_iso_1_len_1199_ver_2	Conserved gene of unknown function	7.55356	10.8755	8.32703	8.5806	8.50653	10.6306	13.2187	9.85773
rsa_locus_1024_iso_1_len_2677_ver_2	Conserved gene of unknown function	65.1412	61.3387	48.8793	67.0057	45.927	41.4832	56.6264	33.2377
rsa_locus_10250_iso_5_len_2649_ver_2	Dynamin	66.8665	70.9967	79.1714	64.1367	68.3583	74.3831	61.4851	68.1216
rsa_locus_102514_iso_1_len_334_ver_2	Gene of unknown function	10.0762	5.63107	3.94349	10.6957	7.85666	6.07091	6.61231	3.96009
rsa_locus_102518_iso_1_len_431_ver_2	Gene of unknown function	0	0	0	0	0	0	0	1.6625
rsa_locus_10251_iso_2_len_683_ver_2	Conserved gene of unknown function	7.86638	9.63095	8.56752	11.2193	15.0222	9.94223	12.7088	5.18655
rsa_locus_102526_iso_1_len_294_ver_2	Gene of unknown function	0	5.84765	0	0	0	2.20154	4.41713	2.53852
rsa_locus_10252_iso_1_len_861_ver_2	Zinc finger protein	9.66602	25.1253	35.3341	10.7445	31.6745	32.153	15.3388	34.1579
rsa_locus_102538_iso_1_len_297_ver_2	Gene of unknown function	0	0	0	0	3.86994	0	2.18337	0
rsa_locus_10253_iso_8_len_1996_ver_2	AP2 domain-containing protein AP29	22.0834	21.1811	29.124	33.9038	28.6953	29.3599	25.3829	24.7589
rsa_locus_10257_iso_4_len_1409_ver_2	Bile acid:sodium symporter	14.754	7.08491	6.53903	7.98815	5.99963	5.33609	8.73205	6.52814
rsa_locus_102587_iso_1_len_294_ver_2	Gibberellin 20-oxidase	0	0	0	0	0	0	0	0
rsa_locus_10258_iso_1_len_3858_ver_2	LTR retrotransposon	0.772931	0.589024	0.525936	1.19411	0.938563	0.50349	0.764471	1.36352
rsa_locus_10259_iso_2_len_1815_ver_2	Fatty acyl-CoA reductase 3	0	0.632349	2.52419	20.1645	5.08311	1.8407	26.6728	3.52057
rsa_locus_1025_iso_4_len_1472_ver_2	Iron ion binding / oxidoreductase/ oxidoreductase, acting on paired donors, with incorporation or reduction of molecular oxygen, 2-oxoglutarate as one donor, and incorporation of one atom each of oxygen into both donors	26.44	18.8153	48.1688	35.8737	41.3487	45.0517	38.2073	46.8372
rsa_locus_10260_iso_9_len_2761_ver_2	DNA ligase IV	25.791	35.0212	31.1922	43.4908	30.6833	24.2913	24.1582	27.7366
rsa_locus_102611_iso_1_len_532_ver_2	C2 and GRAM domain-containing protein	4.9909	5.42754	5.70143	6.93885	6.45399	3.3437	3.77367	4.10852
rsa_locus_10261_iso_1_len_282_ver_2	Alliin lyase	0	0	0	0	0	0	0	0
rsa_locus_10262_iso_1_len_433_ver_2	ATP binding protein	0	0	0	0	0	0	0	0
rsa_locus_102648_iso_1_len_384_ver_2	Gene of unknown function	3.26277	2.73509	0	7.05214	4.28545	0	6.2643	5.28011
rsa_locus_10264_iso_3_len_1205_ver_2	Peptidyl-tRNA hydrolase	6.36755	7.45359	3.63704	3.89945	3.33943	4.22156	5.08205	3.94543
rsa_locus_102655_iso_1_len_277_ver_2	Gene of unknown function	15.4806	12.5135	7.05876	8.63379	13.888	10.7071	10.5264	8.41994
rsa_locus_10265_iso_4_len_3375_ver_2	Protein phosphatases pp1 regulatory subunit	9.53033	60.7434	60.2678	43.1814	85.6994	51.9585	47.9681	50.9284
rsa_locus_10266_iso_1_len_862_ver_2	40S ribosomal protein S14	95.3265	111.669	97.1585	65.2834	76.6645	141.026	123.634	76.7625
rsa_locus_10267_iso_3_len_1000_ver_2	Thylakoid lumenal 21.5 kDa protein, chloroplast	60.7772	42.6119	14.6962	4.34371	4.26992	23.8096	10.916	14.6898
rsa_locus_10268_iso_1_len_896_ver_2	Gene of unknown function	1.24686	2.02509	0	0	1.61574	1.02624	0.726717	0.918814
rsa_locus_10269_iso_1_len_3217_ver_2	ATP binding protein	33.4713	24.4668	26.2404	28.2263	24.2176	31.4049	27.5691	25.5255
rsa_locus_1026_iso_9_len_2967_ver_2	S-adenosylmethionine-dependent methyltransferase	37.4924	17.9319	17.1427	28.0234	17.369	17.4755	13.8293	15.2796
rsa_locus_10270_iso_1_len_1260_ver_2	ATP binding protein	0	0	0	6.64373	0	0	0	0
rsa_locus_102711_iso_1_len_401_ver_2	Gene of unknown function	3.84379	2.91527	0	5.71665	3.94098	2.4104	2.84482	4.13633
rsa_locus_10271_iso_1_len_1635_ver_2	DNA binding protein	1.09091	0	0	38.311	3.51321	0	0	0
rsa_locus_10272_iso_7_len_2783_ver_2	Malonyl-CoA decarboxylase	23.2631	27.5306	16.3965	14.4557	18.8434	20.2164	21.2874	18.7992
rsa_locus_102738_iso_1_len_305_ver_2	Tetratricopeptide repeat-containing protein	5.4533	11.6362	5.23859	4.55396	5.73238	4.03234	5.58624	4.38386
rsa_locus_10273_iso_1_len_1378_ver_2	NAC transcription factor 4	5.09808	8.29567	12.9396	10.7435	12.7543	10.9958	9.08882	10.3371
rsa_locus_10274_iso_5_len_1005_ver_2	O-methyltransferase	8.30172	4.75538	3.5935	0.825082	1.68243	6.80561	6.26277	5.33577
rsa_locus_102753_iso_1_len_399_ver_2	Gene of unknown function	14.9073	18.3588	11.0202	14.8771	12.7683	20.3868	21.4531	17.1785
rsa_locus_10276_iso_4_len_2086_ver_2	Branched-chain alpha-keto acid dehydrogenase E2 subunit	19.5763	16.1084	26.9241	18.8847	25.6615	27.3622	18.393	25.9567
rsa_locus_10278_iso_1_len_586_ver_2	Protein OBERON 4	0	0	0	0	0	0	0	0
rsa_locus_10279_iso_1_len_481_ver_2	Minor histocompatibility antigen H13	1.95363	3.52729	0	0	1.55791	1.97901	1.28462	0
rsa_locus_1027_iso_5_len_1906_ver_2	ADP,ATP carrier protein	65.0217	76.224	121.97	111.744	96.5199	116.109	145.941	64.2032
rsa_locus_10280_iso_4_len_967_ver_2	Structural constituent of ribosome	77.9026	36.273	79.1234	109.524	90.2563	69.3818	57.9095	150.891
rsa_locus_102823_iso_1_len_331_ver_2	Galactose oxidase	0	0	0	0	0	0	0	0
rsa_locus_102827_iso_1_len_489_ver_2	Pentatricopeptide repeat-containing protein	6.34838	20.2966	4.9402	11.1207	12.1264	5.03208	6.76911	4.93198
rsa_locus_10282_iso_4_len_4364_ver_2	DNA binding protein	48.1083	36.2443	35.628	50.0205	43.003	28.0131	50.2012	38.4957
rsa_locus_10283_iso_1_len_1315_ver_2	MRNA, clone: RTFL01-09-F11	135.503	44.8376	96.6941	97.2077	69.1242	92.5361	66.7099	83.1072
rsa_locus_10285_iso_7_len_2101_ver_2	Uncharacterized oxidoreductase	71.2371	42.4442	67.0794	173.745	162.195	55.3594	55.4982	80.1469
rsa_locus_10286_iso_3_len_753_ver_2	Coated vesicle membrane protein	52.2263	37.436	59.0701	45.4858	42.5416	48.1282	63.8192	45.3473
rsa_locus_102879_iso_1_len_299_ver_2	Ubiquitin	0	0	0	0	0	0	0	0
rsa_locus_10287_iso_2_len_679_ver_2	Ubiquitin activating enzyme E1	0	0	0	0	0	0	0	0
rsa_locus_102882_iso_1_len_323_ver_2	Gene of unknown function	0	0	0	0	0	0	0	0
rsa_locus_10288_iso_3_len_1716_ver_2	5'-adenylylsulfate reductase-like 5	65.2977	37.6967	32.7061	36.6128	33.9498	43.4049	44.0711	32.2159
rsa_locus_102890_iso_1_len_316_ver_2	Conserved gene of unknown function	0	0	0	0	0	0	0	0
rsa_locus_10289_iso_1_len_1022_ver_2	Conserved gene of unknown function	55.4124	56.9946	10.8965	1.49894	2.81938	17.6439	13.9488	9.35243
rsa_locus_1028_iso_10_len_1500_ver_2	Ubiquitin ligase protein FANCL	16.3126	24.0454	21.6273	24.7498	20.828	22.7526	26.4573	19.6293
rsa_locus_102900_iso_1_len_339_ver_2	Gene of unknown function	0	0	0	0	0	0	2.22502	0
rsa_locus_102907_iso_1_len_325_ver_2	Gene of unknown function	0	0	0	0	0	3.21874	0	0
rsa_locus_10290_iso_3_len_3273_ver_2	Pentatricopeptide repeat-containing protein	12.6095	16.4638	8.54687	10.7448	8.86463	8.17737	10.1536	8.29348
rsa_locus_102913_iso_1_len_516_ver_2	Chromatin remodeling complex subunit	0	0	0	0	0	0	0	0
rsa_locus_10291_iso_1_len_1060_ver_2	Gene of unknown function	0	0	0	429.898	39.0014	0	0	0
rsa_locus_102928_iso_1_len_363_ver_2	Gene of unknown function	5.717	8.3867	0	10.5032	6.83849	3.32147	4.60143	2.80857
rsa_locus_10292_iso_1_len_1373_ver_2	Ubiquitin-conjugating enzyme, E2	0	0	0.971884	3.77887	2.24034	0.816104	4.24949	1.13371
rsa_locus_10293_iso_1_len_764_ver_2	Guanine nucleotide-exchange	0	0	0	0	0	0	0	0
rsa_locus_10294_iso_3_len_2251_ver_2	ATP-dependent helicase	0.424198	0.634988	0	0.61233	0.531574	0.258187	9.30085	0
rsa_locus_102953_iso_1_len_305_ver_2	Gene of unknown function	0	0	0	0	0	0	3.85258	0
rsa_locus_10295_iso_7_len_2837_ver_2	Sucrose-phosphate synthase 1	28.2311	7.35273	9.53866	4.57898	5.31286	12.791	15.197	7.84106
rsa_locus_10296_iso_1_len_656_ver_2	Nitric oxide synthase interacting protein	0	0	0	0	0	0	0	0
rsa_locus_102972_iso_1_len_290_ver_2	SCUTL1	0	0	0	0	0	0	0	0
rsa_locus_10297_iso_3_len_1208_ver_2	Nitric oxide synthase interacting protein	31.5847	27.7716	42.9283	37.2129	29.7043	45.1218	50.2015	39.2973
rsa_locus_102986_iso_1_len_396_ver_2	Gene of unknown function	5.75253	7.77772	3.5949	5.45469	4.43935	6.32486	7.4987	3.46416
rsa_locus_10298_iso_4_len_2510_ver_2	Bel1 homeotic protein	271.222	24.1299	18.1566	53.5319	4.67315	27.7205	39.2151	24.0441
rsa_locus_10299_iso_1_len_878_ver_2	RNase NE	0.795909	2.00157	5.11609	0	0	0.924816	4.83712	1.83762
rsa_locus_1029_iso_4_len_2031_ver_2	WD-repeat protein	27.8858	26.2238	31.1609	29.7871	34.3083	33.8484	35.2373	33.8435
rsa_locus_102_iso_1_len_809_ver_2	Avr9/Cf-9 rapidly elicited protein 146	2.2536	3.70561	18.7761	38.855	52.6005	20.6802	23.4406	22.3127
rsa_locus_10300_iso_1_len_673_ver_2	Gene of unknown function	0	0	0	0	0	0	0	0
rsa_locus_10301_iso_7_len_941_ver_2	Carrier	34.2169	26.1376	32.6088	28.9822	31.0069	32.5299	40.4037	43.2248
rsa_locus_10302_iso_5_len_1943_ver_2	Transposon protein	24.0689	53.3904	36.5016	24.6954	32.8592	32.1922	11.5671	33.9515
rsa_locus_103034_iso_1_len_591_ver_2	Conserved gene of unknown function	7.83906	44.078	57.347	64.9189	117.138	138.359	48.9222	19.6701
rsa_locus_10304_iso_2_len_2632_ver_2	Gamma-tubulin complex component	3.30961	19.6155	9.8815	16.246	11.7734	9.17346	10.6897	8.1041
rsa_locus_10305_iso_8_len_2904_ver_2	R1/RIBONUCLEOTIDE REDUCTASE, reductase protein R1	10.2049	48.0309	19.9098	25.9295	18.1609	33.053	26.0467	17.9147
rsa_locus_10306_iso_4_len_2547_ver_2	Pentatricopeptide repeat-containing protein	11.922	20.8616	8.4268	16.8446	13.3014	7.08175	13.2324	9.40251
rsa_locus_103084_iso_1_len_497_ver_2	Conserved gene of unknown function	9.43058	14.1081	8.94312	9.06268	12.4954	11.1266	14.319	7.12758
rsa_locus_10308_iso_9_len_1861_ver_2	Malic enzyme	56.8979	61.1596	71.2611	50.2363	44.9453	63.9423	42.3876	50.6851
rsa_locus_103095_iso_1_len_325_ver_2	Homeobox transcription factor	4.15514	15.0936	5.69164	8.05785	11.045	5.18575	2.69085	4.30937
rsa_locus_103097_iso_1_len_267_ver_2	Gene of unknown function	7.20759	8.94204	5.07746	0	5.51775	2.90331	7.61753	3.68248
rsa_locus_103098_iso_1_len_292_ver_2	Serine/threonine-protein kinase bri1	0	3.49214	0	0	10.5891	4.43721	3.03503	8.18622
rsa_locus_1030_iso_1_len_2137_ver_2	Gene of unknown function	0	0	0	0	0	0	0	0
rsa_locus_10310_iso_6_len_2076_ver_2	50S ribosomal protein L19-1, chloroplastic	47.2394	60.0611	13.0935	12.2083	14.5069	23.1131	18.9943	18.0033
rsa_locus_103129_iso_1_len_279_ver_2	Gene of unknown function	18.9186	5.51615	7.24315	11.0819	11.1509	10.6197	10.8666	12.1227
rsa_locus_10312_iso_7_len_1859_ver_2	TRANSPARENT TESTA 12 protein	109.945	9.93529	15.4931	55.7887	29.3523	12.1464	55.6348	22.35
rsa_locus_10313_iso_6_len_843_ver_2	TRAPP subunit	21.0907	29.3734	22.3741	14.6447	24.6321	29.3307	39.297	23.5778
rsa_locus_10314_iso_1_len_1493_ver_2	D12 oleate desaturase	2.71646	52.8371	17.839	7.02072	7.2697	16.9769	75.173	7.78084
rsa_locus_10315_iso_3_len_2877_ver_2	Protein phosphatase 2C 38	12.8773	9.09132	13.0664	19.1001	17.9754	17.5529	15.4239	12.1184
rsa_locus_10317_iso_1_len_2531_ver_2	Pentatricopeptide repeat-containing protein	7.29049	6.7654	7.39109	9.88485	6.41445	6.73117	7.60981	8.69622
rsa_locus_10318_iso_2_len_1153_ver_2	Triosephosphate isomerase	0	0	0	0	0	0	0	0
rsa_locus_10319_iso_6_len_1618_ver_2	Theta class glutathione transferase GSTT2	64.3758	60.7543	265.364	333.346	201.388	219.331	129.913	198.108
rsa_locus_1031_iso_6_len_1689_ver_2	Protein phosphatase inhibitor 2 containing protein	18.3056	21.7077	30.1659	19.91	29.0012	33.1398	32.0785	28.8333
rsa_locus_103204_iso_1_len_326_ver_2	Conserved gene of unknown function	0	0	0	0	0	0	0	0
rsa_locus_10320_iso_1_len_1185_ver_2	Conserved gene of unknown function	13.7151	4.74556	11.5118	83.097	52.4046	43.5369	9.79647	3.78462
rsa_locus_10321_iso_1_len_463_ver_2	Gene of unknown function	8.76873	12.9948	6.89422	7.19186	6.49311	7.09572	9.00462	9.23097
rsa_locus_103225_iso_1_len_280_ver_2	Gene of unknown function	0	0	0	0	0	0	0	0
rsa_locus_10323_iso_3_len_1477_ver_2	Protein-s isoprenylcysteine O-methyltransferase	29.6072	23.1018	21.6441	16.1642	19.341	22.394	19.5352	24.9278
rsa_locus_10324_iso_1_len_1252_ver_2	WAVE-DAMPENED2	0	0	0	0	0	0	0	0
rsa_locus_10325_iso_2_len_1794_ver_2	WRKY transcription factor	2.17555	0	2.82318	21.8075	33.5714	4.55318	1.72031	5.62512
rsa_locus_10326_iso_1_len_1823_ver_2	Lipase class 3 family protein	4.4683	5.76012	7.5387	0.827808	1.55704	5.61376	11.4384	15.2737
rsa_locus_10327_iso_6_len_1654_ver_2	5,10-methylenetetrahydrofolate dehydrogenase-5,10-methenyltetrahydrofolate cyclohydrolase	62.1159	78.2093	96.3965	42.8896	78.3682	97.3272	58.8406	101.365
rsa_locus_10328_iso_1_len_623_ver_2	Conserved gene of unknown function	0	0	0	0	0	0	0	0
rsa_locus_103294_iso_1_len_642_ver_2	Myosin VIII-2	3.75648	19.542	8.75611	5.2775	7.84139	6.67571	5.0657	4.77642
rsa_locus_10329_iso_1_len_470_ver_2	Oligopeptide transporter OPT family	0	0	0	0	0	0	0	0
rsa_locus_1032_iso_3_len_1235_ver_2	Chaperone protein dnaJ 72	29.1967	18.8484	28.1725	27.3336	30.9098	31.5424	27.2531	41.931
rsa_locus_103301_iso_1_len_360_ver_2	Gene of unknown function	0	0	0	0	0	2.23469	2.24182	2.02458
rsa_locus_10330_iso_9_len_2804_ver_2	LRR receptor-like serine/threonine-protein kinase	10.5249	27.0169	11.6169	10.6482	20.7117	12.7367	8.0471	3.69322
rsa_locus_103311_iso_1_len_621_ver_2	SAUR family protein	0	18.3226	3.82929	0	0	8.24426	18.3198	0
rsa_locus_103314_iso_1_len_358_ver_2	Conserved gene of unknown function	0	3.82357	0	0	3.80268	0	1.93342	2.4445
rsa_locus_103316_iso_1_len_361_ver_2	Gene of unknown function	28.7598	18.5117	7.95934	8.30297	14.4976	29.9165	21.4715	13.4221
rsa_locus_10331_iso_1_len_874_ver_2	Minor allergen Alt a	0	0	0	0	0	0	0	0
rsa_locus_103320_iso_1_len_452_ver_2	Gene of unknown function	36.971	26.1516	8.05246	5.01145	5.37362	9.31863	10.5969	8.8243
rsa_locus_10332_iso_5_len_2710_ver_2	Abc transporter family protein	88.8133	63.8861	26.9678	5.99537	11.9708	25.0459	27.3887	34.2586
rsa_locus_103333_iso_1_len_300_ver_2	Transducin family protein / WD-40 repeat family protein	3.78805	9.52625	4.8923	12.0629	11.2775	6.84689	8.2425	5.70689
rsa_locus_10333_iso_3_len_828_ver_2	Electron transporter protein	13.7057	18.4393	10.2809	6.21725	8.50074	12.2554	12.2945	7.39815
rsa_locus_10334_iso_3_len_1919_ver_2	WW domain-containing protein	10.6553	11.6206	11.1087	11.261	11.8219	11.898	12.6006	11.3095
rsa_locus_10335_iso_1_len_1344_ver_2	Cell growth defect factor	81.3276	60.6092	46.9607	74.7069	56.8395	53.4663	42.1206	69.2763
rsa_locus_10336_iso_1_len_1606_ver_2	Conserved gene of unknown function	14.8707	18.6269	15.8041	10.5199	15.6411	14.5649	18.7955	13.9392
rsa_locus_103376_iso_1_len_570_ver_2	Gene of unknown function	20.1775	19.8558	13.4638	10.5914	7.8953	16.8924	67.1035	14.7764
rsa_locus_10337_iso_4_len_4093_ver_2	Chromatin remodeling complex subunit	13.2728	17.2858	10.7841	14.6246	13.5009	12.038	15.6517	10.9596
rsa_locus_10338_iso_1_len_396_ver_2	ATP binding protein	0	0	0	0	0	0	0	0
rsa_locus_103396_iso_1_len_282_ver_2	Transducin family protein / WD-40 repeat family protein	7.31338	4.08707	0	5.97157	6.48002	3.98665	6.31482	0
rsa_locus_10339_iso_1_len_804_ver_2	Conserved gene of unknown function	2.00652	5.11915	3.84106	1.76303	1.66966	4.3251	4.94907	2.31434
rsa_locus_1033_iso_7_len_2669_ver_2	Caspase	8.3108	5.76998	21.91	3.18484	7.15597	37.9559	12.8773	14.5278
rsa_locus_103402_iso_1_len_361_ver_2	Pentatricopeptide repeat-containing protein	4.72483	6.02714	3.61788	0	5.24214	3.34178	5.74706	0
rsa_locus_10340_iso_1_len_2282_ver_2	Alpha-1,2-fucosyltransferase	4.30301	15.1047	22.9452	10.9797	21.8276	24.12	25.1724	18.7904
rsa_locus_10341_iso_3_len_2794_ver_2	Global transcription factor group	16.1609	28.441	19.546	15.516	13.2174	17.2889	26.5457	14.2764
rsa_locus_103436_iso_1_len_471_ver_2	E3 ubiquitin-protein ligase UPL1	4.45782	10.3086	10.0167	6.7778	7.72264	1.66707	2.38913	7.09855
rsa_locus_10343_iso_5_len_1880_ver_2	Gene of unknown function	12.154	17.6619	11.4075	15.109	13.4356	10.8526	16.0906	13.1931
rsa_locus_10344_iso_3_len_1960_ver_2	Triacylglycerol lipase	0	2.42668	3.62408	2.62716	3.69915	4.7011	2.87303	3.04991
rsa_locus_10345_iso_1_len_1082_ver_2	A-type cyclin	0	16.8717	4.96699	1.29536	2.91353	7.79552	9.81287	3.33786
rsa_locus_10346_iso_1_len_1883_ver_2	Heat shock factor	10.4995	2.83228	4.79873	9.14413	9.15497	3.23644	7.397	14.4568
rsa_locus_10347_iso_1_len_1262_ver_2	Transketolase 1	2.23748	0.297354	0.770258	0	0.32639	0.591839	0	0.456276
rsa_locus_10348_iso_5_len_1375_ver_2	Fk506-binding protein	26.1486	35.6089	9.88079	4.04932	4.55389	11.3696	11.2502	11.4186
rsa_locus_10349_iso_1_len_1485_ver_2	DNA binding protein	23.5644	14.2038	21.0356	30.1089	13.992	25.1754	25.0759	25.3362
rsa_locus_1034_iso_5_len_2238_ver_2	Boron transporter	0.792443	1.35411	0.536773	0	0.340269	1.27494	15.7744	0
rsa_locus_10350_iso_4_len_1609_ver_2	Conserved gene of unknown function	8.23157	8.36616	10.6662	8.38421	8.40084	10.3412	11.0039	7.20778
rsa_locus_10351_iso_1_len_660_ver_2	Prohibitin	0	0	0	0	0	0	0	0
rsa_locus_10352_iso_4_len_1263_ver_2	ATTIC21/CIA5/TIC21	29.1874	34.7761	26.4718	17.1713	18.4808	22.017	38.3554	21.0517
rsa_locus_10353_iso_1_len_1491_ver_2	Conserved gene of unknown function	12.2639	13.1018	17.5387	20.4134	22.2802	19.2145	15.1197	18.7087
rsa_locus_10354_iso_1_len_897_ver_2	Gene of unknown function	0	0	0	0	0	0	0	0
rsa_locus_10355_iso_2_len_2000_ver_2	Zinc finger protein	40.7627	22.656	48.2606	92.0257	84.4938	58.2299	33.7484	51.1293
rsa_locus_10356_iso_1_len_388_ver_2	Mitogen-activated protein kinase	0	0	0	0	0	0	0	0
rsa_locus_10358_iso_3_len_2525_ver_2	Gene of unknown function	13.2678	15.1684	48.5377	23.0376	30.042	43.2626	21.5223	37.5713
rsa_locus_10359_iso_4_len_2133_ver_2	Proton-dependent oligopeptide transporter	8.9929	8.63842	29.9848	31.8085	64.5676	26.2041	20.5179	32.6706
rsa_locus_1035_iso_6_len_2609_ver_2	ATP binding protein	13.2002	18.3474	20.2152	14.2344	23.1123	16.9548	19.8673	22.2995
rsa_locus_10360_iso_1_len_634_ver_2	SAT5	0	0	0	0	0	0	0	0
rsa_locus_103610_iso_1_len_391_ver_2	PHD finger family protein	3.48082	9.3055	4.47253	3.62937	6.82642	4.44551	5.19048	4.43707
rsa_locus_10361_iso_8_len_2098_ver_2	Trafficking protein particle complex subunit 1	32.8713	28.2372	27.9999	26.9666	33.1686	30.6066	41.6178	33.5124
rsa_locus_10362_iso_5_len_1556_ver_2	Charged multivesicular body protein 2b-B	65.4535	29.0803	47.7261	83.7615	73.8762	54.8741	50.4875	64.8306
rsa_locus_103639_iso_1_len_383_ver_2	Conserved gene of unknown function	3.65708	3.38832	5.7627	11.3157	3.68377	0	6.13267	1.89116
rsa_locus_10363_iso_1_len_906_ver_2	Conserved gene of unknown function	6.39393	15.5629	17.7728	10.7561	17.9994	13.1284	27.3584	17.7114
rsa_locus_103648_iso_1_len_345_ver_2	Multicopper oxidase	0	0	0	0	0	0	0	0
rsa_locus_10364_iso_1_len_338_ver_2	D-tyrosyl-tRNA	0	0	0	0	0	0	0	0
rsa_locus_10365_iso_1_len_1520_ver_2	Conserved gene of unknown function	1.71779	13.4524	6.20981	7.6406	12.5088	6.7234	10.1876	4.79687
rsa_locus_10366_iso_1_len_2184_ver_2	Tyrosine-specific transport protein	8.21719	8.40732	7.04326	6.54373	4.75884	5.97813	11.4603	6.13967
rsa_locus_103679_iso_1_len_302_ver_2	Gene of unknown function	0	0	5.29723	0	1.99881	3.10665	2.92178	4.18666
rsa_locus_10367_iso_2_len_2453_ver_2	Chaperone protein dnaJ	7.80327	8.14748	12.5201	9.9485	15.2799	12.3261	9.3658	13.9151
rsa_locus_103680_iso_1_len_302_ver_2	Cellular nucleic acid binding protein	0	2.9416	0	0	0	0	3.11657	2.70901
rsa_locus_10368_iso_2_len_2656_ver_2	Polyamine oxidase 4	17.0371	52.1228	31.5389	47.727	100.251	57.7123	29.0876	10.7989
rsa_locus_10369_iso_1_len_3056_ver_2	Nucleoporin	13.8929	15.1864	18.8301	16.376	17.3538	14.7052	15.944	16.0308
rsa_locus_1036_iso_9_len_1772_ver_2	Gene of unknown function	0.927615	1.52279	0	1.34916	1.44862	0.988032	2.55306	0.797486
rsa_locus_103701_iso_1_len_296_ver_2	Trehalose-6-phosphate synthase	0	0	0	0	0	0	0	0
rsa_locus_10370_iso_7_len_2838_ver_2	FAR1; Zinc finger, SWIM-type	5.89336	7.71159	6.53967	11.5314	9.78134	5.58593	6.68355	7.32042
rsa_locus_10371_iso_3_len_1625_ver_2	Peptidoglycan binding domain containing protein	35.0426	44.5936	8.25364	0	1.38045	12.0193	8.18602	8.50378
rsa_locus_10372_iso_7_len_1610_ver_2	Secretory peroxidase	961.503	2491.46	1845.96	1174.77	2202.79	1932.58	1255.51	1710.68
rsa_locus_103730_iso_1_len_380_ver_2	Gene of unknown function	0	0	0	0	0	0	0	0
rsa_locus_10373_iso_2_len_2313_ver_2	Yth domain-containing protein	197.28	120.182	182.467	353.45	311.795	204.743	162.517	345.096
rsa_locus_103743_iso_1_len_338_ver_2	NADH-dependent hydroxypyruvate reductase	0	0	0	0	0	0	0	0
rsa_locus_10374_iso_1_len_1157_ver_2	Protein PPLZ12	0	0	0	0	0	0	0	0
rsa_locus_10375_iso_3_len_803_ver_2	TFL1	0	0	0	21.3444	18.0418	1.62402	1.28979	0
rsa_locus_10376_iso_1_len_1261_ver_2	Bypass1	0	0	0	0	0	0	0	0
rsa_locus_10377_iso_4_len_1006_ver_2	Conserved gene of unknown function	13.6837	9.38512	16.1878	26.4092	18.6827	16.6495	20.2473	17.6547
rsa_locus_10378_iso_6_len_1892_ver_2	Single myb histone	11.1501	11.6045	12.0058	17.1619	16.674	14.451	12.5066	12.7157
rsa_locus_10379_iso_3_len_1499_ver_2	Esterase/lipase/thioesterase family protein	39.7088	38.4758	27.2949	49.1965	22.1951	30.2983	42.6172	28.1126
rsa_locus_1037_iso_5_len_4071_ver_2	SEC8 (secretion 8) isoform 1	18.7364	19.7373	23.3269	21.0935	23.699	20.0695	24.0905	21.0577
rsa_locus_10380_iso_4_len_1071_ver_2	Plant-specific domain TIGR01589 family protein	28.0489	1.79156	3.47942	67.0018	99.7749	3.93881	27.5357	9.48333
rsa_locus_103828_iso_1_len_287_ver_2	Gene of unknown function	9.02744	10.0157	7.01412	6.34135	6.56368	8.22709	11.142	4.95663
rsa_locus_10382_iso_5_len_1285_ver_2	Ubiquitin-conjugating enzyme 15	99.8224	35.965	35.3685	38.0793	31.7298	43.8836	48.4469	32.9743
rsa_locus_10383_iso_5_len_892_ver_2	Knotted 1-binding protein 36	2.58364	18.9671	23.7161	8.63024	13.1735	23.7135	23.6676	15.8465
rsa_locus_103843_iso_1_len_590_ver_2	Gene of unknown function	3.02045	1.21534	2.55334	3.32947	2.1196	1.0295	1.87779	2.96769
rsa_locus_10384_iso_1_len_2488_ver_2	184	4.16078	10.0965	6.55642	4.27467	5.50088	6.74309	7.93461	4.94876
rsa_locus_10385_iso_1_len_1657_ver_2	Pyruvate dehydrogenase E1 beta subunit	8.65035	21.5806	27.1161	16.9568	23.1039	23.2769	34.866	26.2704
rsa_locus_10386_iso_1_len_3288_ver_2	Receptor protein kinase CLAVATA1	12.6753	10.8503	26.2132	7.16808	7.95126	22.2442	16.0586	23.4068
rsa_locus_10387_iso_7_len_1763_ver_2	Phosphatidylethanolamine n-methyltransferase	39.9008	16.2842	16.2849	14.7752	11.7422	16.6131	13.9488	18.0941
rsa_locus_10388_iso_2_len_457_ver_2	Proline-rich protein	10.9576	18.1046	781.986	2004.07	552.524	787.311	25.7927	765.648
rsa_locus_103892_iso_1_len_550_ver_2	Gene of unknown function	885.249	1436.25	116.929	0	6.85174	270.77	1064.69	16.8841
rsa_locus_10389_iso_3_len_2106_ver_2	DNA binding protein	14.0704	12.5829	15.3591	16.5582	13.5472	12.8835	12.3704	15.5129
rsa_locus_1038_iso_9_len_1474_ver_2	Conserved gene of unknown function	79.8167	50.0148	22.2643	17.2263	12.5364	23.6693	20.4097	21.1755
rsa_locus_10390_iso_1_len_944_ver_2	Gene of unknown function	1.32873	1.8564	0	2.30551	2.70784	1.20084	1.4915	1.01541
rsa_locus_10391_iso_4_len_2017_ver_2	Acyl-CoA binding protein	21.7818	38.8183	46.7134	31.6155	38.1973	40.9363	37.9606	38.2262
rsa_locus_103925_iso_1_len_419_ver_2	Gene of unknown function	4.88544	3.21775	0	3.20552	5.70466	3.24382	4.06773	3.42865
rsa_locus_10392_iso_1_len_2103_ver_2	Conserved oligomeric Golgi complex component	17.5648	24.7941	25.3878	16.1647	20.1949	26.7098	27.9305	21.2136
rsa_locus_103933_iso_1_len_338_ver_2	Gene of unknown function	0	3.51942	0	8.11924	5.63875	2.90993	1.54547	5.21064
rsa_locus_10393_iso_2_len_3297_ver_2	Ubiquitin-specific protease 25	24.8894	27.56	29.404	29.4631	31.9472	27.6368	24.7974	31.7567
rsa_locus_103943_iso_1_len_395_ver_2	Ran GTPase binding protein	1.8608	4.99153	17.3688	3.41863	6.67747	10.5226	4.04895	8.95864
rsa_locus_103947_iso_1_len_301_ver_2	Pentatricopeptide repeat-containing protein	0	3.37442	0	0	0	0	0	0
rsa_locus_10394_iso_5_len_3241_ver_2	Ubiquitin carboxyl-terminal hydrolase family protein	20.0875	22.0537	22.5026	18.5869	23.1511	23.5924	24.7421	20.7657
rsa_locus_10395_iso_5_len_3904_ver_2	Set domain protein	13.001	16.9951	17.7304	21.9081	17.6346	15.7319	18.1832	14.6329
rsa_locus_10396_iso_1_len_1728_ver_2	Zinc finger protein	25.8944	3.88923	8.10115	6.99385	5.5339	13.0552	11.0013	12.3899
rsa_locus_10397_iso_1_len_1431_ver_2	Flavanone 3-hydroxylase	7.02041	76.3036	21.8487	1.5018	1.26539	35.7587	220.506	4.86625
rsa_locus_10398_iso_1_len_2022_ver_2	Golgi membrane protein sb140	14.5635	14.5875	18.5669	13.9056	17.4608	20.9402	20.5606	17.6624
rsa_locus_10399_iso_2_len_1220_ver_2	Conserved gene of unknown function	51.9387	39.6929	19.0525	55.5668	25.7452	32.4679	45.6882	15.7491
rsa_locus_1039_iso_3_len_1861_ver_2	Kinase interacting protein	0.404446	25.2119	5.37455	1.08079	1.64194	7.66162	33.8302	3.07067
rsa_locus_103_iso_5_len_3710_ver_2	RING-finger protein	48.5537	28.3545	34.9186	41.5627	46.4277	41.6744	44.5056	25.3161
rsa_locus_104001_iso_1_len_293_ver_2	Gene of unknown function	0	0	0	0	0	0	0	0
rsa_locus_10400_iso_2_len_1289_ver_2	Fiber protein Fb4	15.3619	41.1449	13.7629	11.3087	12.4637	16.8755	15.016	13.3055
rsa_locus_104012_iso_1_len_371_ver_2	Serine esterase family protein	0	0	0	0	0	0	0	0
rsa_locus_10401_iso_1_len_1311_ver_2	Holocarboxylase synthetase	23.6716	9.78933	18.9918	15.1729	13.4654	16.5033	21.952	18.9683
rsa_locus_10402_iso_1_len_2743_ver_2	Peptidase M28 family protein	32.2111	14.2388	20.569	32.9829	45.9353	23.3386	15.5702	23.7303
rsa_locus_10403_iso_4_len_1751_ver_2	4-nitrophenylphosphatase	150.8	120.459	34.9677	10.4221	14.0393	33.9433	30.2358	32.6354
rsa_locus_10404_iso_7_len_3376_ver_2	CBL-interacting protein kinase 04	23.678	26.5378	47.0104	35.746	26.5757	43.7529	53.0147	34.9559
rsa_locus_104056_iso_1_len_376_ver_2	Conserved gene of unknown function	7.46386	4.93953	0	3.60855	7.51833	3.95598	8.39513	2.50883
rsa_locus_10405_iso_1_len_606_ver_2	Exosome complex exonuclease RRP46	0	0	0	0	0	0	0	0
rsa_locus_10406_iso_2_len_4891_ver_2	Nucleotide binding	32.7091	35.5927	37.0722	32.0664	42.4288	40.0692	38.1335	32.5863
rsa_locus_104072_iso_1_len_341_ver_2	Iaa-amino acid hydrolase 1	0	0	0	0	0	0	0	0
rsa_locus_10408_iso_1_len_1917_ver_2	Conserved gene of unknown function	37.244	55.5631	33.1731	88.8726	52.1457	30.0943	40.7251	34.6306
rsa_locus_10409_iso_2_len_1081_ver_2	60S ribosomal protein L32	59.7964	70.6707	87.7964	71.5485	70.1963	103.128	96.7266	91.7842
rsa_locus_1040_iso_9_len_1788_ver_2	DNA-damage inducible protein DDI1	54.2096	65.5719	87.7504	76.6576	64.4854	89.6819	82.1865	64.4389
rsa_locus_104105_iso_1_len_618_ver_2	Gene of unknown function	9.31705	6.74957	5.67215	6.33968	10.8237	8.64302	12.1567	8.58923
rsa_locus_104109_iso_1_len_372_ver_2	Conserved gene of unknown function	0	0	0	0	0	0	0	0
rsa_locus_10410_iso_5_len_2608_ver_2	Conserved gene of unknown function	13.1531	13.9355	11.2606	9.25353	11.2589	10.9167	13.223	11.0002
rsa_locus_10411_iso_3_len_1549_ver_2	30S ribosomal protein S11	25.584	37.2803	35.999	34.865	29.7719	35.3435	39.9013	38.8603
rsa_locus_104123_iso_1_len_312_ver_2	Gene of unknown function	2.41636	6.07669	0	4.43929	3.66113	0	4.13113	3.79864
rsa_locus_10412_iso_7_len_3102_ver_2	UPL4 (ubiquitin-protein ligase 4)	22.8368	8.69989	21.247	34.7952	27.7793	14.7391	17.6447	28.3755
rsa_locus_10413_iso_1_len_2468_ver_2	Mitochondrial glycoprotein family protein	7.3688	11.3362	12.1999	7.80834	11.4883	12.5494	10.6164	13.5582
rsa_locus_10415_iso_3_len_1849_ver_2	E2F4,5	2.33169	8.0045	3.38945	1.5639	4.22052	5.79137	5.98243	3.12734
rsa_locus_104167_iso_1_len_489_ver_2	Gene of unknown function	2.65746	2.59896	3.64015	0	1.88371	2.17295	2.86827	3.19128
rsa_locus_10416_iso_3_len_1737_ver_2	Conserved gene of unknown function	10.1374	1.75248	6.73844	62.2497	42.4645	13.9334	10.5141	5.54211
rsa_locus_104172_iso_1_len_286_ver_2	Gene of unknown function	0	0	0	0	0	0	0	0
rsa_locus_10417_iso_6_len_4229_ver_2	HOS1	11.3853	16.269	11.76	12.7972	13.5357	11.6105	14.2484	11.9574
rsa_locus_104186_iso_1_len_299_ver_2	Cellulose synthase 10	0	0	0	0	0	0	0	0
rsa_locus_104189_iso_1_len_331_ver_2	Gene of unknown function	0	10.2383	0	0	2.5251	2.6281	3.69108	2.22227
rsa_locus_10418_iso_1_len_2214_ver_2	Apple; Protein kinase; EGF-like, subtype 2	4.93026	11.5979	3.47317	2.32106	2.11324	4.12949	8.62059	4.48083
rsa_locus_104198_iso_1_len_381_ver_2	Gene of unknown function	0	0	0	0	0	0	0	0
rsa_locus_10419_iso_1_len_1619_ver_2	Cellulase	0	0	0	0	0	0	5.43433	0
rsa_locus_1041_iso_8_len_2187_ver_2	Conserved gene of unknown function	7.30093	11.0372	5.33003	28.8898	11.047	9.59518	36.1029	3.5867
rsa_locus_104202_iso_1_len_422_ver_2	Oxidoreductase	0	0	0	0	0	0	0	0
rsa_locus_10420_iso_1_len_740_ver_2	Non-LTR retroelement reverse transcriptase	3.23504	3.66897	1.6757	5.41896	2.20039	1.76894	2.07035	1.02835
rsa_locus_10421_iso_6_len_1248_ver_2	Conserved gene of unknown function	1.13164	0.300783	0	0	0	0	0.235941	0
rsa_locus_10422_iso_4_len_966_ver_2	Major latex	4.10833	927.584	127.824	246.162	704.26	248.233	117.791	232.386
rsa_locus_104230_iso_1_len_297_ver_2	Gene of unknown function	5.10835	5.13862	5.39794	12.6697	6.5178	6.33142	4.16826	6.52486
rsa_locus_104235_iso_1_len_337_ver_2	Patatin family protein	4.21228	9.29219	7.80889	10.9971	12.3755	6.52601	8.95884	9.80219
rsa_locus_10423_iso_7_len_2033_ver_2	Thylakoid lumenal 29 kDa protein, chloroplastic	41.5012	139.749	16.571	0	0	17.1025	9.3228	16.8388
rsa_locus_104243_iso_1_len_281_ver_2	Gene of unknown function	0	5.01553	5.26863	0	15.8319	11.587	0	0
rsa_locus_10424_iso_1_len_311_ver_2	Ly200 protein	0	0	0	0	0	0	0	0
rsa_locus_10425_iso_1_len_1371_ver_2	Endosomal Vps protein complex subunit	33.8637	44.9391	67.5142	35.7222	51.9655	65.7752	46.9705	64.2737
rsa_locus_10426_iso_3_len_1368_ver_2	Copia-type polyprotein	5.08594	3.60907	3.01526	7.49356	3.1522	2.39893	2.661	2.86963
rsa_locus_104285_iso_1_len_317_ver_2	2-deoxyglucose-6-phosphate phosphatase	4.03523	0	0	0	0	0	0	0
rsa_locus_10428_iso_1_len_857_ver_2	ATP binding protein	0	0	0	0	0	0	0	0
rsa_locus_10429_iso_4_len_1521_ver_2	Cyclin-L2	25.7028	39.663	27.6458	32.3254	47.9446	43.7923	25.4851	40.3438
rsa_locus_1042_iso_5_len_1875_ver_2	Aminoacylase-1	33.3867	44.29	37.4642	30.166	20.8046	34.5967	40.0663	32.8394
rsa_locus_10430_iso_1_len_412_ver_2	Cyclophilin 1	0	0	0	0	0	0	0	0
rsa_locus_104316_iso_1_len_308_ver_2	Calcium-transporting ATPase, endoplasmic reticulum-type	6.37425	16.4411	6.04477	12.6115	17.9864	15.9527	8.95444	6.02203
rsa_locus_104317_iso_1_len_378_ver_2	F-box/kelch-repeat protein	0	14.2414	7.90991	0	8.09751	8.16849	9.10508	2.30238
rsa_locus_10431_iso_2_len_1332_ver_2	S-adenosylmethionine decarboxylase proenzyme	4.0362	1.69172	4.32923	4.75372	2.84673	3.86774	1.32689	1.77885
rsa_locus_104325_iso_1_len_322_ver_2	Gene of unknown function	0	0	0	0	0	0	0	0
rsa_locus_10432_iso_7_len_2760_ver_2	Esterase/lipase/thioesterase family protein	35.3123	9.77071	11.2837	24.3565	10.297	14.0494	23.4394	7.55409
rsa_locus_10433_iso_8_len_1892_ver_2	Conserved gene of unknown function	7.95395	13.3655	11.7159	8.56846	9.65841	10.6705	13.2613	8.73862
rsa_locus_10434_iso_2_len_3697_ver_2	Prp4	24.7573	33.8202	20.864	31.131	24.393	20.2577	24.954	22.3428
rsa_locus_10435_iso_1_len_961_ver_2	Stress kinase	0	0	0	0	0	0	0	0
rsa_locus_10436_iso_3_len_2169_ver_2	Pentatricopeptide repeat-containing protein	3.0205	4.43101	4.1559	4.10411	3.1614	3.72907	2.51843	4.23522
rsa_locus_104373_iso_1_len_361_ver_2	Conserved gene of unknown function	0	0	0	0	0	0	0	0
rsa_locus_10437_iso_1_len_718_ver_2	60S ribosomal protein L18	0	0	0	0	0	0	0	0
rsa_locus_104381_iso_1_len_278_ver_2	Gene of unknown function	0	0	0	0	0	0	0	0
rsa_locus_10438_iso_1_len_473_ver_2	Ligatin	0	0	0	0	0	0	0	0
rsa_locus_10439_iso_6_len_960_ver_2	Lipid-A-disaccharide synthase	9.43058	18.1216	6.38795	5.06444	8.21455	7.81107	15.8975	9.33714
rsa_locus_1043_iso_5_len_2039_ver_2	PAPS-reductase	150.963	162.534	82.4573	214.505	48.7162	85.175	75.204	97.2202
rsa_locus_10440_iso_4_len_1772_ver_2	F-box GID2 protein	18.8228	21.1894	30.0867	82.5826	75.9755	32.6649	19.2831	29.0513
rsa_locus_10441_iso_2_len_2312_ver_2	Mitochondrial elongation factor	30.727	26.4497	31.5756	40.8485	39.5529	31.1578	30.9594	37.9841
rsa_locus_104425_iso_1_len_378_ver_2	Gene of unknown function	3.90551	7.36623	10.6612	10.7627	7.94179	9.68118	12.2919	4.60475
rsa_locus_10442_iso_4_len_1916_ver_2	Histone deacetylase	32.7297	15.6332	19.7695	15.2133	16.1951	18.2481	17.2939	21.7074
rsa_locus_104430_iso_1_len_300_ver_2	Gene of unknown function	7.82864	16.0888	7.11608	8.81517	10.0692	7.82501	16.2887	0
rsa_locus_10443_iso_1_len_373_ver_2	Gene of unknown function	7.33176	14.4514	0	3.64048	3.4764	4.75848	10.1633	4.08858
rsa_locus_10444_iso_1_len_2194_ver_2	DNA binding protein	2.98554	7.09098	3.34101	6.11348	4.19121	4.11954	4.80939	3.45285
rsa_locus_10445_iso_2_len_2495_ver_2	Kinase	17.3055	29.677	24.4686	18.4542	17.5876	22.5822	34.9572	18.3978
rsa_locus_10446_iso_4_len_2692_ver_2	Conserved gene of unknown function	37.7574	26.5664	6.14223	7.7539	7.98081	5.8536	7.16851	2.68177
rsa_locus_10447_iso_5_len_874_ver_2	Defective in cullin neddylation protein	15.1943	15.2843	24.6468	21.4502	20.7258	22.611	17.5873	18.1504
rsa_locus_10448_iso_4_len_700_ver_2	Purine transporter	0	0	0	0	0	0	0	0
rsa_locus_1044_iso_3_len_1897_ver_2	DNA polymerase type I	11.8629	10.4581	7.30276	4.8358	5.80825	7.5415	5.99642	9.95513
rsa_locus_104506_iso_1_len_315_ver_2	Gene of unknown function	0	0	5.89419	0	0	0	3.5297	0
rsa_locus_10450_iso_1_len_653_ver_2	Conserved gene of unknown function	0	0	0	0	0	0	0	0
rsa_locus_104522_iso_1_len_486_ver_2	DNA binding protein	33.4388	18.1889	6.5434	6.55287	0	13.6998	6.81404	6.13288
rsa_locus_10452_iso_1_len_469_ver_2	Nam 4	0	0	0	0	0	0	0	0
rsa_locus_10453_iso_8_len_2357_ver_2	Conserved gene of unknown function	21.6879	12.7747	5.60203	20.5067	8.20932	7.72817	15.6405	5.65402
rsa_locus_104542_iso_1_len_616_ver_2	Protein NAP1	0	0	0	0	0	0	0	0
rsa_locus_10454_iso_3_len_1733_ver_2	Desacetoxyvindoline 4-hydroxylase	1.1466	3.74521	5.57056	1.67068	8.44983	5.32921	14.7482	2.36968
rsa_locus_10455_iso_1_len_774_ver_2	Conserved gene of unknown function	11.8917	1.97848	7.35408	72.88	36.3395	24.3305	2.32795	6.065
rsa_locus_10456_iso_1_len_448_ver_2	Glioma tumor suppressor	0	0	0	0	0	0	0	0
rsa_locus_104576_iso_1_len_339_ver_2	Conserved gene of unknown function	0	0	0	0	0	0	0	0
rsa_locus_10457_iso_1_len_822_ver_2	Gene of unknown function	0	0.714603	0	0	0	0	0	0
rsa_locus_10458_iso_1_len_362_ver_2	Conserved gene of unknown function	0	0	0	0	0	0	0	0
rsa_locus_10459_iso_1_len_1802_ver_2	Zinc finger protein	1.40581	0	0	6.77093	1.63613	0	0.324789	0
rsa_locus_1045_iso_5_len_3995_ver_2	Ethanol tolerance protein GEKO1	15.0257	14.735	8.2732	7.52435	13.6658	16.8746	8.30281	12.847
rsa_locus_104603_iso_1_len_274_ver_2	Defensin	0	0	0	37.5379	2.45521	0	36.3242	0
rsa_locus_10460_iso_1_len_1188_ver_2	Enoyl-CoA hydratase/isomerase family protein	4.07472	1.70786	5.22837	172.606	40.9884	6.8991	3.30224	6.17691
rsa_locus_10461_iso_6_len_804_ver_2	Aspartate/glutamate/uridylate kinase family protein	31.2319	31.0806	26.1192	37.9854	34.228	31.9652	32.4062	28.4578
rsa_locus_104625_iso_1_len_356_ver_2	Pectinesterase-2	0	0	0	0	0	0	2.75603	0
rsa_locus_10462_iso_1_len_1523_ver_2	Conserved gene of unknown function	32.3016	28.023	14.3014	7.54233	10.3251	16.5999	12.516	12.7659
rsa_locus_10463_iso_1_len_705_ver_2	Calcium-binding protein	3.60401	0	9.5208	41.7505	43.4293	29.2365	2.33394	5.0165
rsa_locus_104641_iso_1_len_400_ver_2	Gene of unknown function	19.2714	69.8499	29.7378	10.453	43.7619	34.9752	60.6176	14.7872
rsa_locus_10464_iso_2_len_892_ver_2	Ccr4-associated factor	0	0	0	0	0	0	0	0
rsa_locus_10465_iso_1_len_1834_ver_2	TRANSPARENT TESTA 12 protein	30.3406	14.0151	0	0	0	0.549272	2.23311	0.513345
rsa_locus_10466_iso_3_len_2548_ver_2	Kinase	8.63065	6.69725	8.28227	8.63985	8.56579	7.30661	9.21953	6.01206
rsa_locus_10467_iso_8_len_3537_ver_2	Kinase	18.6394	16.4286	14.4208	17.0516	11.622	12.374	17.9572	13.1513
rsa_locus_10468_iso_1_len_3137_ver_2	XH/XS domain-containing protein	6.36461	18.8005	8.73084	13.1645	19.3004	11.3363	13.5595	9.99699
rsa_locus_10469_iso_2_len_1997_ver_2	Poly(ADP-ribose) glycohydrolase	13.8244	12.2771	10.034	19.7087	12.2659	7.81965	12.1261	11.717
rsa_locus_1046_iso_6_len_2349_ver_2	4-coumarate-coa ligase	39.9711	26.0513	32.1952	46.273	34.6168	34.0315	35.1886	30.6771
rsa_locus_104700_iso_1_len_309_ver_2	Gene of unknown function	0	0	0	0	0	0	0	0
rsa_locus_10470_iso_4_len_1811_ver_2	RNA (Guanine-9-) methyltransferase domain containing	12.5882	33.9068	29.1601	21.8767	35.5714	27.497	23.1489	30.6422
rsa_locus_104731_iso_1_len_282_ver_2	Gene of unknown function	0	2.27059	0	0	2.59201	0	3.15741	0
rsa_locus_10473_iso_5_len_1569_ver_2	Adipocyte plasma membrane-associated protein	79.2529	32.9243	14.9519	0	2.44285	19.0347	16.3919	19.4993
rsa_locus_10474_iso_5_len_2235_ver_2	Atrazine chlorohydrolase	7.50795	13.6619	15.2114	14.5224	19.8599	15.6274	15.1318	16.3429
rsa_locus_104750_iso_1_len_295_ver_2	LOB domain-containing protein	0	0	0	0	2.05242	2.39248	4.00019	0
rsa_locus_10475_iso_4_len_1309_ver_2	Superoxide dismutase copper chaperone	11.749	23.3193	15.31	32.5228	35.0399	21.141	14.1254	35.6667
rsa_locus_104763_iso_1_len_432_ver_2	Gene of unknown function	2.53171	2.54671	0	0	2.28809	1.30745	1.44278	0
rsa_locus_10476_iso_6_len_2706_ver_2	DNA binding protein	4.87721	37.4491	30.8159	7.66709	40.4367	27.3424	30.4775	27.8876
rsa_locus_104770_iso_1_len_329_ver_2	Gene of unknown function	10.4747	5.72651	5.21343	6.69355	7.98982	5.64462	11.8562	4.47467
rsa_locus_10477_iso_4_len_2723_ver_2	Chaperone protein DNAj	6.4202	14.5017	6.86335	4.91079	9.18368	6.8698	8.11478	7.55985
rsa_locus_10479_iso_2_len_1851_ver_2	Pentatricopeptide repeat-containing protein	3.8449	4.8346	5.33901	6.72417	4.80551	4.98312	6.14823	6.86531
rsa_locus_1047_iso_17_len_2350_ver_2	Shwachman-Bodian-Diamond syndrome protein	62.3019	78.0228	49.1915	52.008	52.747	45.689	61.6691	51.1967
rsa_locus_10480_iso_1_len_1782_ver_2	Flotillin 4	4.13112	4.12344	10.8288	0	4.18306	9.06465	4.24063	7.51389
rsa_locus_104814_iso_1_len_522_ver_2	Gene of unknown function	4.4049	4.26946	37.0915	4.5521	34.6876	32.2028	14.4413	20.8283
rsa_locus_10481_iso_1_len_1119_ver_2	Pectinesterase-2	5.26254	6.9545	7.68695	5.6302	5.92459	8.48888	7.28904	8.8813
rsa_locus_10482_iso_6_len_2871_ver_2	Conserved gene of unknown function	28.6742	16.5736	20.9337	14.5728	13.9915	21.0383	27.4169	23.0784
rsa_locus_10483_iso_5_len_1650_ver_2	NADP-thioredoxin reductase C	46.3489	47.5296	12.8847	9.46976	9.74569	14.3615	16.3779	14.5808
rsa_locus_10484_iso_2_len_1916_ver_2	Conserved gene of unknown function	9.69068	19.2389	21.0583	18.9182	20.9916	19.4098	17.655	22.8128
rsa_locus_10485_iso_1_len_1790_ver_2	Flavonoid glucoyltransferase UGT73N1	9.75488	1.05823	1.41481	136.203	21.8421	2.54848	3.5971	5.67552
rsa_locus_10486_iso_6_len_2602_ver_2	Signal transducer	68.9012	58.3281	36.164	46.3277	30.7474	34.7314	40.6561	32.4353
rsa_locus_104872_iso_1_len_287_ver_2	Transducin family protein	7.96539	11.3512	7.01412	10.2437	11.2218	6.99302	7.22169	3.91313
rsa_locus_10487_iso_1_len_2043_ver_2	CDT1a protein	1.20373	7.56789	4.53433	3.25578	2.93305	6.06098	5.35277	2.49682
rsa_locus_10488_iso_1_len_2399_ver_2	Gene of unknown function	1.27817	2.35719	1.40065	3.07879	2.786	1.12214	1.3023	1.42329
rsa_locus_10489_iso_9_len_1982_ver_2	Potassium channel protein NKT5	0	0.491418	0	29.7761	6.48977	0.587679	0.375172	0.779278
rsa_locus_1048_iso_2_len_1968_ver_2	WRKY transcription factor	3.95963	0	1.03991	8.86987	4.45939	0.538121	0.755775	1.16031
rsa_locus_10490_iso_4_len_3025_ver_2	NADPH:cytochrome P450-reductase	86.175	71.9933	95.8779	224.915	138.908	81.4209	94.9191	127.921
rsa_locus_104916_iso_1_len_528_ver_2	Gene of unknown function	1.63178	9.5751	3.83173	3.24769	10.41	2.73875	5.0723	5.61146
rsa_locus_10491_iso_1_len_696_ver_2	Serine/threonine-protein kinase cx32	0	0	0	0	0	0	0	0
rsa_locus_104930_iso_1_len_303_ver_2	PWWP domain-containing protein	7.24189	9.62934	9.23569	8.25808	10.156	4.83609	6.59808	6.87004
rsa_locus_104934_iso_1_len_301_ver_2	Late elongated hypocotyl	0	0	0	0	0	0	0	0
rsa_locus_10493_iso_4_len_1903_ver_2	Pectin methylesterase 2	8.19467	16.3599	27.0917	13.0742	17.7701	23.5542	17.3729	24.0134
rsa_locus_10494_iso_1_len_448_ver_2	Translationally controlled tumor protein	0	0	0	0	0	0	0	0
rsa_locus_10496_iso_1_len_387_ver_2	14 kDa proline-rich protein DC2.15	0	0	0	0	0	0	0	0
rsa_locus_10497_iso_1_len_1691_ver_2	ATEXO70H2	5.39182	1.29137	2.2847	4.6922	1.51943	2.76355	2.77237	1.7526
rsa_locus_10499_iso_1_len_567_ver_2	21kD protein	0	0	0	0	0	0	0	0
rsa_locus_1049_iso_8_len_2552_ver_2	Caffeoyl-CoA-O-methyltransferase	17.3406	17.7788	6.38977	5.2933	4.27609	5.33601	20.5037	8.57127
rsa_locus_104_iso_8_len_1651_ver_2	Zinc finger protein	36.1007	24.0287	31.2407	31.2919	26.3368	32.0521	41.8717	33.1436
rsa_locus_105004_iso_1_len_320_ver_2	Gene of unknown function	0	0	0	0	0	0	0	0
rsa_locus_105007_iso_1_len_309_ver_2	Lipoate-protein ligase B	0	0	0	0	0	0	0	0
rsa_locus_10500_iso_2_len_815_ver_2	Glutathione S-transferase	122.913	356.849	1310.94	761.08	1831.37	849.052	323.782	989.677
rsa_locus_10501_iso_1_len_458_ver_2	Oxidoreductase	0	0	0	0	0	0	0	0
rsa_locus_105022_iso_1_len_382_ver_2	B12D	2.89546	1.77994	0	0	4.61794	0	6.15029	0
rsa_locus_10502_iso_7_len_1249_ver_2	NSFL1 cofactor p47	47.4923	24.2854	51.5088	42.6611	36.5939	46.64	48.7223	46.88
rsa_locus_10503_iso_1_len_883_ver_2	Dienelactone hydrolase family protein	0	0	0	0	0	0	0	0
rsa_locus_10504_iso_1_len_1662_ver_2	Transcription regulator	3.85796	4.06072	2.57313	7.01198	2.8955	3.73117	4.9104	6.52544
rsa_locus_10505_iso_5_len_1771_ver_2	Transposon protein, CACTA, En/Spm sub-class	19.9156	28.1063	13.5865	20.1418	16.5757	18.8423	20.9318	18.5416
rsa_locus_10508_iso_5_len_1426_ver_2	Conserved gene of unknown function	30.8107	30.1155	21.2456	14.3612	14.2186	21.3994	21.7688	27.238
rsa_locus_105095_iso_1_len_405_ver_2	Conserved gene of unknown function	0	0	0	0	0	0	0	0
rsa_locus_10509_iso_4_len_2005_ver_2	Biotin/lipoyl attachment domain-containing protein	9.57692	26.0841	9.30352	5.25958	8.07191	9.34595	11.68	7.83579
rsa_locus_1050_iso_2_len_1136_ver_2	Strictosidine synthase	1.95063	5.67195	1.50296	1.23188	0.729149	1.27494	1.80009	0.658817
rsa_locus_10510_iso_3_len_2362_ver_2	MRNA, clone: RTFL01-09-K19	25.8542	15.7225	23.0206	22.7422	26.0477	22.0618	41.1027	23.9284
rsa_locus_10511_iso_1_len_461_ver_2	Conserved gene of unknown function	0	0	0	0	0	0	0	0
rsa_locus_10512_iso_2_len_1248_ver_2	DNA-directed RNA polymerase II 19 kD polypeptide rpb7	6.14201	4.1746	7.69858	10.4707	7.28068	5.22935	6.70806	7.0677
rsa_locus_105131_iso_1_len_320_ver_2	Dimethyladenosine transferase	0	0	0	0	0	0	0	0
rsa_locus_10513_iso_8_len_1605_ver_2	Protein kinase	8.85116	4.83892	3.46405	27.6519	15.3442	4.33912	4.41943	4.53734
rsa_locus_10514_iso_3_len_1238_ver_2	Plant-specific domain TIGR01615 family protein	11.3818	43.87	69.961	54.8386	95.168	61.5014	48.1702	99.4955
rsa_locus_105152_iso_1_len_444_ver_2	Multidrug resistance protein 1, 2	0	0	4.03967	0	15.1559	2.1576	5.60222	14.0052
rsa_locus_10516_iso_1_len_903_ver_2	Heme-binding protein	26.8235	2.26798	60.5818	0	24.4724	20.2397	5.88705	56.5076
rsa_locus_105175_iso_1_len_629_ver_2	Conserved gene of unknown function	33.7567	24.4641	11.9299	10.3708	8.64293	17.2468	27.5489	8.87414
rsa_locus_10517_iso_1_len_662_ver_2	Conserved gene of unknown function	8.77123	9.50467	7.9121	5.50246	4.17968	8.70034	6.9825	5.57018
rsa_locus_105187_iso_1_len_291_ver_2	Zinc finger family protein	0	0	0	0	0	0	0	0
rsa_locus_1051_iso_5_len_2196_ver_2	MRNA, clone: RTFL01-06-A06	42.9707	56.7795	38.5776	30.3679	25.9664	33.5516	41.7475	33.7334
rsa_locus_105207_iso_1_len_469_ver_2	Formin-homology and zinc finger domains protein 1	0	0	0	0	0	0	0	0
rsa_locus_10522_iso_2_len_1441_ver_2	R2r3-myb transcription factor	13.3681	7.32399	1.009	0.964844	0	1.59031	5.08297	1.03201
rsa_locus_105231_iso_1_len_343_ver_2	Phosphatidylinositol 4-kinase	5.00006	10.2052	5.74295	0	8.1479	5.38888	7.94018	2.99036
rsa_locus_105243_iso_1_len_544_ver_2	RETRotransposon-like family member (retr-1)	7.7712	71.6581	83.9732	0	5.14674	93.2573	158.04	7.89429
rsa_locus_10524_iso_1_len_1316_ver_2	Ubiquitin-protein ligase/ zinc ion binding protein	0	4.52418	5.81373	9.24149	10.6969	5.52023	4.43843	5.92057
rsa_locus_10525_iso_1_len_1477_ver_2	Xyloglucan-specific endoglucanase inhibitor protein	20.3433	22.7896	18.2827	21.8088	5.34568	24.5577	28.5431	6.86086
rsa_locus_10526_iso_5_len_2141_ver_2	Rac GTPase activating protein 2	14.028	36.1062	14.0933	21.0861	10.0933	17.189	35.4045	11.8721
rsa_locus_10527_iso_1_len_1177_ver_2	Ku70-binding family protein	21.5688	18.3268	26.0829	21.3785	19.1683	25.4946	26.3524	24.7144
rsa_locus_10528_iso_1_len_990_ver_2	Conserved gene of unknown function	26.3499	27.2718	30.1949	33.9513	42.4735	36.7956	26.3743	35.5552
rsa_locus_105292_iso_1_len_1329_ver_2	Callus associated protein	13.3831	20.9154	11.9675	15.8197	15.1811	6.1881	11.6901	8.15462
rsa_locus_105295_iso_1_len_409_ver_2	Gene of unknown function	27.392	15.6732	44.7861	103.978	38.1958	27.5256	12.6572	41.0766
rsa_locus_10529_iso_8_len_4302_ver_2	Cyclic nucleotide-dependent hybrid protein phosphatase 2C/protein kinase isoform A variant 1	43.156	31.321	31.28	25.5176	20.2819	30.6141	38.8701	24.7114
rsa_locus_1052_iso_3_len_1614_ver_2	Conserved gene of unknown function	17.3039	30.7927	13.328	4.84276	8.40816	17.2906	13.2819	11.1116
rsa_locus_105301_iso_1_len_395_ver_2	Gene of unknown function	3.72159	1.71584	0	14.3582	9.05168	4.32435	2.8921	0
rsa_locus_10530_iso_2_len_1011_ver_2	Serine carboxypeptidase	0	0	0	0	0	0	0	0
rsa_locus_105311_iso_1_len_290_ver_2	Ethylene insensitive 5/7	6.82244	8.35862	17.0987	16.8728	10.2533	6.91108	7.13706	8.76582
rsa_locus_10531_iso_1_len_757_ver_2	Gene of unknown function	0	0.778848	0	0	0	0	0	0
rsa_locus_105320_iso_1_len_302_ver_2	ARF GTPase activator	0	0	0	0	0	0	0	0
rsa_locus_10532_iso_1_len_891_ver_2	Mitochondrial FAD carrier	0	0	0	0	0	0	0	0
rsa_locus_10533_iso_6_len_1482_ver_2	Gene of unknown function	4.49997	6.80551	10.9481	8.86387	6.99197	8.12169	6.63346	8.11344
rsa_locus_10536_iso_1_len_1402_ver_2	OFP4 (ARABIDOPSIS THALIANA OVATE FAMILY PROTEIN 4)	2.55343	12.3077	6.74545	10.2844	3.28927	4.45048	6.06739	4.48694
rsa_locus_105378_iso_1_len_410_ver_2	Gene of unknown function	7.77134	15.8748	20.2939	6.56449	7.40836	16.3302	7.91334	12.3751
rsa_locus_10537_iso_3_len_2374_ver_2	CDPK	2.61235	8.87976	6.11747	15.6639	21.0839	11.0299	7.49574	5.07703
rsa_locus_105383_iso_1_len_294_ver_2	TCP domain class transcription factor	15.7602	4.11501	0	14.2399	0	2.20154	6.6257	4.31548
rsa_locus_10538_iso_3_len_1779_ver_2	Heterogeneous nuclear ribonucleoprotein A3	93.3132	140.922	102.101	118.25	107.842	113.675	105.602	83.4379
rsa_locus_10539_iso_1_len_682_ver_2	Urate oxidase	0	0	0	0	0	0	0	0
rsa_locus_1053_iso_2_len_1220_ver_2	Conserved gene of unknown function	44.4056	36.5117	91.771	53.5897	97.4254	133.25	79.4041	86.9817
rsa_locus_105401_iso_1_len_317_ver_2	Transcription factor	6.88363	8.75502	5.85253	9.15781	3.59645	2.20649	3.3203	3.73153
rsa_locus_10540_iso_1_len_4439_ver_2	MAPKKKe	21.5478	22.4731	20.0084	24.4864	20.2112	17.4596	20.644	19.1786
rsa_locus_10541_iso_2_len_1664_ver_2	Ubiquitin-protein ligase	26.6226	35.6865	27.3625	17.1112	9.72771	21.6446	35.1646	30.1258
rsa_locus_105425_iso_1_len_305_ver_2	Gene of unknown function	2.47877	3.74019	0	0	3.95337	2.88024	4.04521	0
rsa_locus_10542_iso_1_len_2815_ver_2	White-brown-complex ABC transporter family	0	0	6.89154	104.907	37.542	2.20794	0.431736	25.4892
rsa_locus_105431_iso_1_len_597_ver_2	GRAS family transcription factor	15.6304	9.50181	24.5855	7.23376	5.80401	15.158	24.5713	19.1088
rsa_locus_10543_iso_1_len_1260_ver_2	Allyl alcohol dehydrogenase	0	0	0.666577	0	0	0	0	0
rsa_locus_105441_iso_1_len_384_ver_2	Callose synthase 7	2.11121	7.40083	4.73219	5.64171	5.66292	4.46026	4.7728	3.96009
rsa_locus_10544_iso_1_len_1136_ver_2	Zinc finger protein	54.9833	37.302	42.9418	54.8748	42.7767	47.5504	52.9604	45.4583
rsa_locus_10545_iso_7_len_2368_ver_2	Conserved gene of unknown function	8.86453	2.26787	8.21138	21.1504	15.033	10.7684	8.02943	12.3576
rsa_locus_10546_iso_1_len_297_ver_2	Conserved gene of unknown function	0	0	0	0	0	0	0	0
rsa_locus_105473_iso_1_len_315_ver_2	Calcium ion binding protein	10.2794	15.8311	0	0	0	2.59256	4.08703	2.34881
rsa_locus_10547_iso_1_len_1209_ver_2	Bacterial-induced peroxidase	0	0	0	0	0.911582	1.01827	176.774	0.645905
rsa_locus_105487_iso_1_len_295_ver_2	Gene of unknown function	0	0	6.79912	0	2.25766	8.57304	4.60022	4.55182
rsa_locus_10548_iso_3_len_2280_ver_2	KDEL motif-containing protein 1	7.41734	24.871	51.8834	5.60466	21.2031	47.6807	14.6892	39.9946
rsa_locus_10549_iso_3_len_4366_ver_2	DNA-repair protein UVH3	12.3898	21.9289	13.8732	21.224	17.3491	11.4355	13.8218	12.8133
rsa_locus_1054_iso_1_len_2099_ver_2	MRNA, clone: RTFL01-01-J02	12.3289	7.38993	10.0258	15.8972	7.75635	8.16454	12.0078	8.8215
rsa_locus_10550_iso_1_len_1395_ver_2	Calmodulin-binding protein	5.62669	2.73072	9.99636	46.155	17.5543	14.9112	2.33971	4.36453
rsa_locus_105514_iso_1_len_311_ver_2	Gene of unknown function	2.9101	5.89534	4.69802	0	4.64128	3.75714	9.23437	3.33581
rsa_locus_10551_iso_1_len_539_ver_2	Nodulation receptor kinase	0	0	0	0	0	0	0	0
rsa_locus_10552_iso_1_len_536_ver_2	Gene of unknown function	0	0	2.59234	0	0	0	2.18377	0
rsa_locus_10553_iso_7_len_2405_ver_2	Isoform 2 of UNC93	20.7389	12.3974	16.7153	20.2477	14.2562	12.2245	20.5639	13.6958
rsa_locus_10554_iso_9_len_3655_ver_2	Ceo protein	68.1765	86.6994	118.958	86.5592	87.9948	119.932	93.3546	105.677
rsa_locus_105556_iso_1_len_393_ver_2	Conserved gene of unknown function	0	0	0	0	0	0	0	0
rsa_locus_10555_iso_1_len_1707_ver_2	Transferase, transferring glycosyl groups	5.34025	12.521	9.61712	5.385	12.1353	11.1973	12.45	6.94337
rsa_locus_10556_iso_2_len_2000_ver_2	Polyadenylate-binding protein	7.82453	7.36106	9.68823	10.1693	7.54749	12.0165	11.9221	10.3064
rsa_locus_105572_iso_1_len_454_ver_2	Conserved gene of unknown function	0	39.4175	22.2526	0	2.16823	9.16831	21.6267	0
rsa_locus_105576_iso_1_len_277_ver_2	Gene of unknown function	4.42303	3.93943	0	0	3.74757	4.71111	2.79272	0
rsa_locus_10557_iso_6_len_4037_ver_2	F-box/LRR-repeat protein 15	30.1053	36.9543	34.4304	39.2466	34.927	29.3785	42.6435	32.9925
rsa_locus_105586_iso_1_len_338_ver_2	Gene of unknown function	5.30327	6.48314	4.28076	4.05962	3.87664	4.79282	3.60609	4.3422
rsa_locus_10558_iso_5_len_1853_ver_2	Mitochondrial carrier protein	9.74939	15.6642	16.91	18.0471	15.5197	18.1655	18.2522	15.0943
rsa_locus_10559_iso_5_len_1726_ver_2	UPA19	10.9973	10.2837	42.7212	11.8523	14.9117	27.3867	22.8926	27.4616
rsa_locus_1055_iso_3_len_1879_ver_2	Disulfide-isomerase	67.9393	86.4957	143.441	103.947	109.72	130.866	110.262	112.185
rsa_locus_105609_iso_1_len_367_ver_2	Gene of unknown function	0	4.39663	0	4.07669	2.25211	0	1.56764	0
rsa_locus_10560_iso_5_len_1594_ver_2	Homogentisate phytyltransferase VTE2-2	41.6394	38.7135	16.2288	8.26677	10.7479	17.7957	16.5808	16.4578
rsa_locus_105614_iso_1_len_280_ver_2	Gene of unknown function	0	2.74686	0	0	3.48411	0	0	0
rsa_locus_10561_iso_3_len_2110_ver_2	Aspartyl protease	10.3545	19.1229	23.9345	35.2522	17.9335	19.6014	88.2363	8.42504
rsa_locus_10562_iso_2_len_1544_ver_2	Conserved gene of unknown function	9.43116	20.8089	15.9045	26.8075	17.5249	18.0576	15.2113	10.228
rsa_locus_10563_iso_1_len_937_ver_2	Signal recognition particle 9 kDa protein	8.70371	12.0978	11.6602	10.5235	17.5001	14.1184	9.7699	11.3292
rsa_locus_105657_iso_1_len_293_ver_2	Gene of unknown function	0	0	0	0	2.89557	0	2.01554	0
rsa_locus_10565_iso_4_len_1989_ver_2	PHP domain-containing protein	21.8876	89.4922	23.2374	17.7386	19.3996	21.4267	25.6874	23.3284
rsa_locus_10566_iso_2_len_1037_ver_2	Mads box protein	0	0	5.89755	29.8995	16.0758	3.89105	0	11.1209
rsa_locus_10567_iso_1_len_590_ver_2	Gene of unknown function	0	15.7994	0	3.32947	3.27575	1.59104	1.40834	0
rsa_locus_105689_iso_1_len_325_ver_2	Gene of unknown function	2.30841	3.09612	0	8.05785	3.68166	3.7552	4.30536	3.62894
rsa_locus_10568_iso_9_len_1308_ver_2	O-sialoglycoprotein endopeptidase	43.8165	39.3379	46.8482	33.5653	33.806	40.5998	69.0432	40.6681
rsa_locus_10569_iso_1_len_1637_ver_2	Autophagy protein 5	8.42304	6.42848	9.44667	9.70054	8.8222	9.4464	10.2256	9.46995
rsa_locus_1056_iso_1_len_470_ver_2	Pentatricopeptide repeat-containing protein	0	0	0	0	0	0	0	0
rsa_locus_10570_iso_5_len_2317_ver_2	Heat shock protein binding protein	20.2142	20.2008	19.847	21.5147	17.0817	16.4337	17.8353	18.1844
rsa_locus_105711_iso_1_len_388_ver_2	Gene of unknown function	6.25935	15.344	7.51342	10.1051	9.60592	7.9353	13.4147	7.82758
rsa_locus_105717_iso_1_len_310_ver_2	ATP binding protein	0	0	0	0	0	0	0	0
rsa_locus_105719_iso_1_len_389_ver_2	Binding protein	7.00131	9.20006	4.66554	7.30045	7.24302	4.98376	5.73492	5.20575
rsa_locus_10571_iso_9_len_1442_ver_2	Gene of unknown function	23.7593	13.3178	13.0236	9.46629	10.5386	19.9202	12.7169	15.0472
rsa_locus_10572_iso_6_len_2497_ver_2	Phosphoglucomutase	24.7371	21.3308	26.37	13.2281	21.5317	18.5708	30.6051	25.7789
rsa_locus_10573_iso_1_len_1335_ver_2	Gene of unknown function	4.13065	12.3788	10.3664	7.11447	8.97606	10.5193	9.10835	7.05165
rsa_locus_10574_iso_1_len_879_ver_2	Gene of unknown function	0	0	0	4.3815	0.760731	0	0	0
rsa_locus_105750_iso_1_len_318_ver_2	Gene of unknown function	6.1498	10.1121	0	0	0	2.19872	12.683	0
rsa_locus_10575_iso_5_len_2126_ver_2	Hypothetical retrotransposon	2.69711	6.45999	2.71445	21.9746	33.0954	1.67896	2.76983	1.87715
rsa_locus_10576_iso_5_len_2541_ver_2	Conserved gene of unknown function	10.45	26.3697	18.7343	22.6445	22.0726	16.2523	11.6815	17.4284
rsa_locus_10577_iso_9_len_3773_ver_2	Aconitase	161.791	88.9983	208.922	170.958	179.735	178.762	163.559	209.714
rsa_locus_105785_iso_1_len_285_ver_2	Tousled	4.28206	5.60864	4.242	0	3.4147	2.48779	6.23934	2.89249
rsa_locus_10579_iso_1_len_484_ver_2	Amino acid transporter	0	0	0	0	0	0	0	0
rsa_locus_1057_iso_5_len_2411_ver_2	Histone acetyltransferase type B catalytic subunit	18.2279	29.4464	17.9174	16.8738	15.3921	18.4327	23.6745	19.9365
rsa_locus_10581_iso_1_len_772_ver_2	Gene of unknown function	0	0	0	0	0	0	0	0
rsa_locus_105821_iso_1_len_304_ver_2	Gene of unknown function	3.98073	22.7328	5.25799	0	0	3.46909	8.89375	0
rsa_locus_105834_iso_1_len_366_ver_2	Gene of unknown function	3.035	2.88338	0	4.46069	2.42025	4.38861	6.60393	3.57839
rsa_locus_10584_iso_8_len_3207_ver_2	Alpha-galactosidase/alpha-n-acetylgalactosaminidase	36.6465	57.7304	65.6586	24.4647	80.7658	66.6157	53.058	55.1017
rsa_locus_10585_iso_1_len_1538_ver_2	S-adenosylmethionine synthase 2	2.90316	1.08578	16.9119	20.9243	16.1346	12.9053	7.53187	27.9541
rsa_locus_10586_iso_4_len_2936_ver_2	Conserved gene of unknown function	5.11565	13.9127	11.537	11.3971	10.8355	10.6691	15.9018	9.27932
rsa_locus_105888_iso_1_len_325_ver_2	Gene of unknown function	0	0	0	0	0	0	0	0
rsa_locus_10588_iso_1_len_290_ver_2	Nitrate transporter	0	0	0	0	0	0	0	0
rsa_locus_10589_iso_3_len_1435_ver_2	SEC13 family protein	22.8711	32.235	43.4037	24.5768	32.5003	35.5823	33.6093	34.9087
rsa_locus_1058_iso_4_len_1311_ver_2	Ole e 11.0101 allergen	0	0	0	0	0	0	76.7699	0
rsa_locus_105906_iso_1_len_375_ver_2	S-norcoclaurine synthase 2	0	0	0	0	0	0	0	0
rsa_locus_10590_iso_3_len_1247_ver_2	F-box family protein	0	0	0	0	0	0	0	0
rsa_locus_105916_iso_1_len_408_ver_2	Conserved gene of unknown function	0	34.9307	5.06117	4.28973	14.0366	11.8264	39.3612	5.11776
rsa_locus_10591_iso_5_len_2258_ver_2	Folylpolyglutamate synthase	32.2584	32.561	20.4267	16.9803	18.8596	21.245	18.8248	22.1686
rsa_locus_10592_iso_1_len_1517_ver_2	Conserved gene of unknown function	21.2441	11.8469	18.4278	39.5286	18.9276	21.9654	23.6548	17.7576
rsa_locus_105932_iso_1_len_351_ver_2	Gene of unknown function	17.5883	19.54	4.10521	4.28245	3.88665	9.35669	10.2099	4.37233
rsa_locus_105938_iso_1_len_333_ver_2	Gene of unknown function	1.57265	6.02656	0	6.60401	6.27052	1.91438	5.58689	2.64889
rsa_locus_10593_iso_8_len_1607_ver_2	Ubiquitin fusion degradaton protein	18.4269	11.3658	26.6242	14.1222	21.182	27.2586	25.006	30.4619
rsa_locus_105940_iso_1_len_290_ver_2	ATP binding	2.88642	8.35862	0	6.26703	5.44051	6.91108	6.11748	4.12509
rsa_locus_10594_iso_3_len_697_ver_2	Ubiquitin-conjugating enzyme variant	0.833541	1.46493	2.05519	1.82709	1.39359	2.69857	1.65234	1.98674
rsa_locus_105969_iso_1_len_409_ver_2	Isoform 2 of Exonuclease 1	0	8.10874	4.73219	0	1.42848	4.71796	5.42906	0
rsa_locus_10596_iso_8_len_1655_ver_2	Protein arginine n-methyltransferase	3.68819	4.02964	2.26246	5.55774	4.75867	3.27434	4.34752	3.90878
rsa_locus_10597_iso_6_len_1285_ver_2	Kinesin heavy chain isolog	10.7931	20.4807	8.88941	8.77994	8.17867	8.31916	7.55288	7.86108
rsa_locus_10598_iso_1_len_283_ver_2	Gene of unknown function	0	0	0	0	0	0	0	0
rsa_locus_1059_iso_1_len_1409_ver_2	Integrase, catalytic region	553.618	225.57	72.2735	26.6571	12.6616	71.8669	38.6868	100.226
rsa_locus_105_iso_2_len_2085_ver_2	DNA-binding protein	60.9846	59.2484	31.6095	61.6159	44.9753	33.7691	40.3417	37.3611
rsa_locus_10600_iso_2_len_917_ver_2	Gene of unknown function	2.58657	4.91045	3.08155	0	1.27399	2.47511	3.25157	1.79392
rsa_locus_10601_iso_1_len_3107_ver_2	Nucleotide binding protein	5.26818	6.67006	4.0808	9.7991	5.33415	2.69241	5.50394	3.7801
rsa_locus_106027_iso_1_len_286_ver_2	Gene of unknown function	6.3976	9.60857	4.69463	6.85624	4.46401	3.71688	7.8718	3.92866
rsa_locus_10602_iso_1_len_2041_ver_2	Dihydrolipoyllysine-residue acetyltransferase component of pyruvate dehydrogenase	8.60185	28.3097	17.6838	6.8255	19.4308	20.5345	29.0794	15.4234
rsa_locus_106038_iso_1_len_429_ver_2	Gene of unknown function	8.50313	24.9478	4.79209	5.31142	3.25477	8.4312	20.4845	4.17731
rsa_locus_10603_iso_1_len_1774_ver_2	RING/c3HC4/PHD zinc finger	26.5224	4.53075	23.049	138.874	77.0273	44.5898	16.9208	18.7763
rsa_locus_10604_iso_3_len_2706_ver_2	Cation efflux protein/ zinc transporter	53.8001	30.1574	47.375	22.4008	28.007	46.3108	41.7503	43.6839
rsa_locus_10605_iso_1_len_2446_ver_2	Enoyl-ACP reductase	5.15229	28.8324	14.175	8.69822	13.8806	15.4901	14.544	12.0401
rsa_locus_10606_iso_1_len_2943_ver_2	Glycosylphosphatidylinositol anchor attachment 1	19.9053	21.1188	25.743	21.4452	23.1839	26.1881	24.9976	23.1537
rsa_locus_10608_iso_1_len_1557_ver_2	AP2 domain-containing transcription factor	7.63049	14.1239	19.575	25.9304	20.5761	16.776	15.6299	18.8947
rsa_locus_10609_iso_1_len_2504_ver_2	Conserved gene of unknown function	7.31579	6.04143	6.27446	10.2427	7.4605	6.44661	8.07342	9.69981
rsa_locus_1060_iso_9_len_3851_ver_2	SWEETIE (SWEETIE); binding	32.6458	31.6001	31.1491	40.5447	32.11	26.3794	35.9687	28.2023
rsa_locus_10610_iso_3_len_1288_ver_2	MDR-like ABC transporter	0	0.898097	1.60381	0	0	1.0789	8.99181	0.789491
rsa_locus_10611_iso_8_len_1903_ver_2	DNA polymerase delta small subunit	16.6769	24.5851	21.0784	23.7712	26.0532	20.3802	18.8812	31.4646
rsa_locus_10612_iso_1_len_1804_ver_2	Conserved gene of unknown function	13.4729	10.1805	6.75072	8.85501	3.14751	6.54126	5.92808	8.35272
rsa_locus_10613_iso_1_len_3104_ver_2	Death receptor interacting protein	8.94934	12.5278	11.0598	10.9745	9.12578	8.83092	10.0834	11.3944
rsa_locus_10614_iso_8_len_2290_ver_2	Transportin	22.9276	22.4394	25.9578	34.2447	33.7888	32.8456	28.9011	28.9927
rsa_locus_10615_iso_9_len_4048_ver_2	D-alanine-D-alanine ligase	21.0026	9.59554	25.671	31.2682	15.0135	13.2359	11.4185	39.7094
rsa_locus_106169_iso_1_len_311_ver_2	Gene of unknown function	6.54772	7.92822	0	0	5.99499	13.9014	3.01531	5.00372
rsa_locus_10616_iso_3_len_2844_ver_2	DUF246 domain-containing protein	14.7019	16.0516	18.7351	13.8345	14.3547	17.9442	21.011	14.2807
rsa_locus_106179_iso_1_len_543_ver_2	Lectin receptor kinase	3.16738	16.2626	7.43763	9.45596	17.3649	6.44065	7.99959	8.68781
rsa_locus_10618_iso_1_len_736_ver_2	Conserved gene of unknown function	0	5.05352	2.19083	0	1.37354	3.40979	13.0878	1.69234
rsa_locus_106190_iso_1_len_327_ver_2	Receptor protein kinase CLAVATA1	0	0	0	0	0	0	0	0
rsa_locus_10619_iso_5_len_2362_ver_2	Tfiif-alpha	20.6891	26.8008	38.2661	32.3904	40.5673	34.3333	29.9581	36.0626
rsa_locus_1061_iso_3_len_4689_ver_2	Peptidase S8 and S53, subtilisin, kexin, sedolisin; WD40	29.8715	38.9881	47.3219	35.1546	39.2641	37.8507	47.2009	36.6517
rsa_locus_106201_iso_1_len_396_ver_2	Gene of unknown function	0	13.2221	0	0	3.25552	1.86871	2.01888	0
rsa_locus_10620_iso_1_len_1537_ver_2	Protein disulfide oxidoreductase	18.2559	18.1117	63.3863	22.8217	28.5964	42.2295	34.2603	52.7931
rsa_locus_10621_iso_7_len_2447_ver_2	WD repeat-containing protein DWA1	10.3282	22.3563	17.9443	12.5305	17.8042	15.9365	20.1195	14.3327
rsa_locus_10622_iso_1_len_1026_ver_2	Ribosomal protein S26	292.874	234.212	336.191	309.277	301.807	305.136	412.989	329.142
rsa_locus_10623_iso_1_len_620_ver_2	Gene of unknown function	0	0	0	0	0	0	0	0
rsa_locus_10625_iso_1_len_369_ver_2	Gene of unknown function	2.60678	3.02565	0	0	0	0	3.27239	0
rsa_locus_106267_iso_1_len_393_ver_2	Conserved gene of unknown function	0	0	0	0	0	0	0	0
rsa_locus_10626_iso_3_len_2969_ver_2	Gene of unknown function	32.889	36.3379	17.3122	18.2491	16.4536	16.6125	28.4221	25.827
rsa_locus_10627_iso_5_len_1712_ver_2	Conserved gene of unknown function	7.08578	6.94655	5.49927	6.8399	7.15093	5.58197	8.30635	8.22068
rsa_locus_106282_iso_1_len_424_ver_2	Purine permease	0	0	5.76357	16.1385	25.1358	1.60112	2.67705	18.9543
rsa_locus_10628_iso_6_len_2220_ver_2	Nucleic acid binding protein	20.2815	20.5562	19.8618	31.1071	21.6135	18.2103	23.2834	21.8898
rsa_locus_10629_iso_3_len_1120_ver_2	Conserved gene of unknown function	4.82471	54.6515	4.79319	1.25003	2.31833	4.3124	19.66	4.67966
rsa_locus_1062_iso_6_len_3187_ver_2	SNF2 domain-containing protein / helicase domain-containing protein / RING finger domain-containing protein	34.3863	33.1113	36.7334	59.2207	57.3228	34.4598	35.199	50.8042
rsa_locus_106308_iso_1_len_436_ver_2	MRNA turnover protein 4 mrt4	0	0	0	0	0	0	0	0
rsa_locus_10631_iso_1_len_305_ver_2	Hemolysin	37.96	12.5428	22.6591	29.7771	73.9661	29.5969	31.2284	79.3376
rsa_locus_10632_iso_3_len_1400_ver_2	3'-5' exonuclease domain-containing protein	2.95057	2.63828	1.12589	0	0.549015	2.78086	4.28014	1.69111
rsa_locus_10633_iso_6_len_1122_ver_2	D-tyrosyl-tRNA	16.3615	20.0814	13.2658	17.0146	10.6349	16.2614	13.3865	11.708
rsa_locus_10634_iso_8_len_1283_ver_2	Uncharacterized ACR, YggU family COG1872 containing protein	17.3181	19.9274	15.534	14.8213	15.4829	20.7479	14.5448	16.2229
rsa_locus_10635_iso_1_len_2078_ver_2	Pentatricopeptide repeat-containing protein	3.22071	4.65583	2.37304	4.52834	2.62075	2.44398	3.88198	2.80926
rsa_locus_106369_iso_2_len_469_ver_2	Gene of unknown function	61.461	14.6278	25.0208	22.6965	21.3041	27.5731	27.961	44.3044
rsa_locus_10636_iso_1_len_2248_ver_2	Mutator-like transposase	18.4075	15.6285	13.1445	16.1365	13.6095	14.9711	18.7798	16.6488
rsa_locus_10637_iso_2_len_2515_ver_2	Protein dimerization	2.68049	9.57804	9.25076	5.57122	6.65014	4.5094	10.6467	7.84781
rsa_locus_10638_iso_1_len_2493_ver_2	Nodulation signaling pathway 1 protein	4.17964	1.71749	1.01033	44.4164	7.38495	1.60828	1.31621	1.26152
rsa_locus_1063_iso_4_len_3454_ver_2	Conserved gene of unknown function	9.78159	16.4651	13.2487	15.3724	12.045	10.5746	16.256	12.8915
rsa_locus_10641_iso_1_len_631_ver_2	Transcription factor	0	0	0	0	0	0	0	0
rsa_locus_106420_iso_1_len_281_ver_2	Chloride channel ClC7	0	5.47148	0	0	0	0	0	0
rsa_locus_10643_iso_4_len_1203_ver_2	Leucine-rich repeat protein	0.804488	0.86706	3.84566	19.5306	14.7095	3.96171	0.803802	2.03255
rsa_locus_106441_iso_1_len_824_ver_2	Nucleolar protein	54.165	113.405	29.3516	40.4605	39.1929	54.2759	67.9954	13.7851
rsa_locus_10644_iso_1_len_440_ver_2	Gene of unknown function	0	0	0	0	0	0	0	0
rsa_locus_10645_iso_1_len_887_ver_2	Conserved gene of unknown function	28.0354	39.2789	16.5044	32.119	17.8979	17.9351	18.7268	22.1294
rsa_locus_10646_iso_4_len_1943_ver_2	Pectin acetylesterase	6.65062	11.4155	10.9691	10.1497	12.5993	12.2663	13.536	9.36951
rsa_locus_10647_iso_1_len_540_ver_2	Gene of unknown function	0	0	0	0	0	0	0	0
rsa_locus_10648_iso_4_len_1900_ver_2	Conserved gene of unknown function	12.9238	9.1437	11.6656	17.7248	13.2916	11.1825	13.0926	14.891
rsa_locus_10649_iso_1_len_500_ver_2	Oligopeptide transporter	0	0	0	0	0	0	0	0
rsa_locus_1064_iso_5_len_4065_ver_2	Protein HIRA	17.8644	25.1589	17.9027	18.1858	17.9402	18.5245	27.5193	19.9265
rsa_locus_106518_iso_1_len_369_ver_2	Gene of unknown function	4.81252	7.05985	0	0	7.51553	9.6306	9.97301	11.6241
rsa_locus_10651_iso_3_len_1227_ver_2	Alpha expansin protein 1	23.1686	187.896	93.3042	14.2742	64.9242	69.6105	91.0957	61.5416
rsa_locus_106522_iso_1_len_283_ver_2	Gene of unknown function	0	0	0	0	0	0	0	0
rsa_locus_10653_iso_1_len_924_ver_2	Gast1	32.4552	17.2728	43.6	8.8746	42.0721	41.2783	16.3646	21.5061
rsa_locus_10655_iso_3_len_1859_ver_2	Gene of unknown function	6.73588	4.93683	3.695	3.85452	3.55164	6.3299	4.69107	4.84613
rsa_locus_10656_iso_4_len_1516_ver_2	PRIB5 protein	21.2584	25.0016	15.8059	12.2413	15.1451	12.7106	19.2325	11.1784
rsa_locus_106575_iso_1_len_354_ver_2	Conserved gene of unknown function	5.66787	10.9102	4.80613	5.01363	6.86342	4.71579	9.13543	3.91884
rsa_locus_10657_iso_1_len_1015_ver_2	Calcium ion binding protein	51.2199	26.9786	35.9376	31.3249	49.8003	40.8971	44.1672	50.6617
rsa_locus_10658_iso_1_len_1979_ver_2	Squalene monooxygenase	24.2105	65.8936	23.8434	2.34769	14.7347	29.6701	163.129	6.37957
rsa_locus_106596_iso_1_len_452_ver_2	CRP	5.94609	10.9119	5.94354	10.6288	7.94551	4.60609	4.62079	4.57905
rsa_locus_10659_iso_7_len_1403_ver_2	Glycine-rich protein	34.5442	52.4854	38.0234	30.0192	24.2994	30.1423	28.3319	32.157
rsa_locus_1065_iso_4_len_3676_ver_2	GTP-ase activating protein for Arf containing protein	48.8963	28.9439	40.1171	38.6977	45.7432	38.9058	43.6024	46.1575
rsa_locus_10660_iso_3_len_2896_ver_2	WRKY44 transcription factor	11.2897	16.3698	5.41507	4.65707	5.9333	7.45454	11.8741	5.67308
rsa_locus_10661_iso_4_len_1974_ver_2	Myb family transcription factor	15.8588	8.47563	8.90335	26.5273	12.9502	6.59842	8.63763	9.73011
rsa_locus_10662_iso_5_len_1133_ver_2	Downward leaf curling protein	26.374	20.0849	30.5172	34.1375	27.8552	29.805	24.3899	28.0744
rsa_locus_10663_iso_7_len_1629_ver_2	Polyprotein	2.10579	0.529568	7.04636	102.134	9.60532	4.56745	0.621848	6.86912
rsa_locus_106640_iso_1_len_358_ver_2	Nucleobase ascorbate transporter	6.21988	10.6017	0	3.80902	10.0854	13.3303	9.18377	2.4445
rsa_locus_106642_iso_1_len_334_ver_2	Gene of unknown function	6.49831	8.00241	5.48359	3.74807	2.78731	6.7155	7.55597	4.29503
rsa_locus_10664_iso_1_len_499_ver_2	Troponin C, skeletal muscle	0	0	0	0	0	0	0	0
rsa_locus_106651_iso_1_len_530_ver_2	Gene of unknown function	1.48976	0	2.62369	5.22512	3.13201	1.25894	0	2.12908
rsa_locus_106663_iso_1_len_335_ver_2	Protein regulator of cytokinesis	0	6.92191	3.93039	0	3.91528	3.9762	6.59035	3.72766
rsa_locus_10666_iso_8_len_5318_ver_2	Chromatin remodeling complex subunit	8.15459	10.2408	6.54255	6.17105	6.14722	6.67683	9.02635	6.17818
rsa_locus_106673_iso_1_len_310_ver_2	Mitochondrial import receptor subunit tom40	0	0	0	0	0	0	0	0
rsa_locus_10667_iso_1_len_1411_ver_2	Major pollen allergen Jun v 1	0.585401	0	0	0	0	0	27.03	0
rsa_locus_10668_iso_4_len_2564_ver_2	Non-LTR retroelement reverse transcriptase	16.5015	41.3806	4.19465	10.6827	6.26095	3.46564	5.18318	3.5455
rsa_locus_106699_iso_1_len_738_ver_2	ATP-dependent clp protease ATP-binding subunit clpx	5.91596	11.0382	5.20944	8.23918	11.3376	7.7611	7.41512	7.21891
rsa_locus_10669_iso_3_len_3307_ver_2	Fyve finger-containing phosphoinositide kinase, fyv1	52.8491	21.6262	22.3742	30.8437	22.8642	27.7273	37.7842	22.2828
rsa_locus_1066_iso_3_len_1975_ver_2	Nucleic acid binding protein	14.4663	14.0414	17.188	15.3232	21.0574	21.1255	12.9363	13.4655
rsa_locus_10670_iso_1_len_1579_ver_2	Gene of unknown function	3.65222	6.96139	3.98178	1.91709	4.12596	3.36805	6.41972	3.50299
rsa_locus_10671_iso_6_len_1784_ver_2	Microfibril-associated protein	28.9043	56.0533	50.2288	39.4214	68.4754	49.152	35.796	58.1567
rsa_locus_10672_iso_1_len_576_ver_2	60S ribosomal protein L15-1	0	1.55743	0	0	1.28367	1.24742	0.865687	0
rsa_locus_10673_iso_2_len_2087_ver_2	Clathrin coat assembly protein ap-1	12.63	14.6605	22.0129	14.0064	20.3001	20.1251	20.5072	19.9644
rsa_locus_10674_iso_1_len_1018_ver_2	Serine/threonine protein kinase	0	1.03007	0	0	1.36085	1.74512	0.954923	0.939045
rsa_locus_10675_iso_4_len_3849_ver_2	ATP binding protein	4.84222	43.1888	22.9167	11.5487	13.1147	22.3558	34.8518	10.6917
rsa_locus_10676_iso_1_len_1249_ver_2	Subtilase family protein	1.27162	6.90559	5.5501	1.92991	1.36676	4.62545	5.11283	2.55314
rsa_locus_10677_iso_2_len_1693_ver_2	Conserved gene of unknown function	6.27612	4.75196	5.63356	4.46338	5.71523	5.48906	9.15667	4.77406
rsa_locus_10678_iso_1_len_1742_ver_2	Nucleoside transporter	87.1935	30.8588	100.85	93.6431	135.896	76.5007	69.6237	228.416
rsa_locus_106793_iso_1_len_341_ver_2	Gene of unknown function	3.06334	3.3016	0	0	3.1408	0	3.91093	2.57986
rsa_locus_10679_iso_1_len_434_ver_2	Gene of unknown function	0	0	0	0	0	0	0	0
rsa_locus_1067_iso_2_len_961_ver_2	60S ribosomal protein L24	106.812	241.734	129.344	93.5904	164.546	195.85	161.786	114.63
rsa_locus_10680_iso_5_len_1321_ver_2	U3 small nucleolar RNA-associated protein 11	31.9432	38.0655	40.1703	34.4251	29.2606	33.1545	39.304	33.693
rsa_locus_10681_iso_2_len_2329_ver_2	Pentatricopeptide repeat-containing protein, chloroplastic	2.07817	2.94435	2.47435	2.58117	3.19775	1.97262	1.93342	2.15691
rsa_locus_10682_iso_1_len_647_ver_2	Gene of unknown function	0	2.5721	0	0	0	2.03731	0	1.83038
rsa_locus_10683_iso_1_len_2809_ver_2	Mechanosensitive ion channel domain-containing protein	2.42071	4.34252	15.5608	24.3267	26.0602	11.4386	6.15143	22.4762
rsa_locus_10684_iso_1_len_1372_ver_2	F-box/kelch-repeat protein	0	0	0	12.7286	1.96176	0	0	0
rsa_locus_10685_iso_4_len_1370_ver_2	Ribonuclease T2	0	0	0.885515	118.332	30.2724	1.83062	0.547032	0
rsa_locus_106867_iso_1_len_289_ver_2	Gene of unknown function	23.1819	24.2909	0	5.80764	10.0834	10.2032	13.5112	6.98839
rsa_locus_10686_iso_1_len_758_ver_2	Glutathione reductase	0	0	0	0	0	0	0	0
rsa_locus_10687_iso_1_len_1152_ver_2	Fasciclin-like AGP 11	0	1.91396	155.129	2.42851	8.00168	133.395	8.26461	33.3549
rsa_locus_10688_iso_3_len_2341_ver_2	Formin 3	14.7045	27.1668	16.6663	17.0113	15.418	20.0521	26.6782	13.8182
rsa_locus_10689_iso_3_len_1118_ver_2	GTP binding protein	9.23343	4.15577	10.0406	18.7851	10.427	12.001	8.18673	11.2641
rsa_locus_1068_iso_2_len_1026_ver_2	Proline-rich family protein	76.9936	109.84	31.7228	3.98104	6.69602	33.7292	31.1005	21.8231
rsa_locus_10690_iso_5_len_1299_ver_2	Electron transport SCO1/SenC family protein	5.04474	8.3687	4.7696	7.21938	10.5866	6.00577	7.67562	8.71323
rsa_locus_10691_iso_1_len_1676_ver_2	Cytochrome P450	8.75481	4.76686	1.65713	9.01917	4.01272	2.44019	4.51446	3.33625
rsa_locus_106925_iso_1_len_343_ver_2	Zinc finger protein	0	8.74729	10.3373	5.5915	17.856	12.4618	9.79852	9.82546
rsa_locus_10692_iso_2_len_3002_ver_2	Eukaryotic initiation factor iso4G	51.1732	50.6189	81.3943	55.8848	56.9432	65.5889	61.7354	76.4976
rsa_locus_10693_iso_3_len_889_ver_2	Rieske iron-sulphur protein	0	0	0	0	0	0	0	0
rsa_locus_10694_iso_3_len_2109_ver_2	L-galactono-1,4-lactone dehydrogenase protein	10.1976	36.473	23.4329	10.3488	20.343	26.6075	33.2838	19.4346
rsa_locus_106958_iso_1_len_333_ver_2	Gene of unknown function	6.96461	12.8064	4.74802	0	8.06209	4.00279	4.19016	2.86963
rsa_locus_10695_iso_7_len_1422_ver_2	Zinc finger protein	27.7798	13.7937	23.9507	11.1142	13.6236	24.706	25.9508	26.7239
rsa_locus_10696_iso_7_len_3767_ver_2	Breast carcinoma amplified sequence	37.4833	23.9392	21.7721	39.1428	25.3419	20.0311	25.6328	26.344
rsa_locus_10697_iso_1_len_1201_ver_2	PreproMP73	0	1.15806	0	0	0	1.33769	19.5927	0
rsa_locus_106987_iso_1_len_641_ver_2	Conserved gene of unknown function	0	0	2.33881	0	9.17807	2.14318	359.225	2.39214
rsa_locus_10698_iso_1_len_652_ver_2	CI small heat shock protein 2	1.41306	14.9433	36.4675	11.183	25.2671	47.2367	8.53147	17.3013
rsa_locus_10699_iso_4_len_2745_ver_2	Sieve element occlusion c	17.6424	53.5274	77.1534	11.1531	30.2914	75.9527	21.8553	55.0458
rsa_locus_1069_iso_8_len_1825_ver_2	Geranylgeranyl pyrophosphate synthase, chloroplastic	9.82679	9.40084	9.04955	10.8873	6.81939	13.0163	94.8738	7.14923
rsa_locus_106_iso_8_len_1235_ver_2	C2 domain-containing protein	64.49	38.1187	32.8022	42.9529	45.7626	45.1906	41.9445	27.0381
rsa_locus_10700_iso_2_len_1038_ver_2	Conserved gene of unknown function	60.1495	5.27212	5.42034	5.53143	2.61438	3.52437	2.70371	3.81283
rsa_locus_10701_iso_9_len_2850_ver_2	Receptor protein kinase	24.8327	21.7964	25.8792	26.2076	31.8061	24.5214	30.3279	30.8679
rsa_locus_10702_iso_1_len_725_ver_2	Conserved gene of unknown function	0	0	0	0	0	0	0	0
rsa_locus_10703_iso_5_len_1852_ver_2	Peptide chain release factor	26.2713	29.2394	12.6895	10.5898	11.0495	11.9357	12.5768	15.6835
rsa_locus_107042_iso_1_len_371_ver_2	Emb2410 (embryo defective 2410)	5.18262	13.2004	4.91474	8.05659	9.06049	4.63231	1.70394	4.50455
rsa_locus_10704_iso_1_len_439_ver_2	Cytochrome P450	0	0	0	0	0	0	0	0
rsa_locus_107050_iso_1_len_345_ver_2	Gene of unknown function	3.67193	4.16446	0	5.55554	4.47837	2.67711	4.6999	3.18335
rsa_locus_10705_iso_4_len_1009_ver_2	Thioredoxin y	43.4052	50.7085	18.4434	12.0248	11.4279	21.9887	27.3059	20.3081
rsa_locus_107068_iso_1_len_288_ver_2	Gene of unknown function	0	3.99052	0	0	2.74168	2.86814	5.96012	0
rsa_locus_10706_iso_1_len_785_ver_2	Gene of unknown function	0	0	0	0	0	0	0	0
rsa_locus_107073_iso_1_len_389_ver_2	DEAD-box ATP-dependent RNA helicase 15	0	0	0	0	0	0	0	0
rsa_locus_10707_iso_3_len_1095_ver_2	Avr9/Cf-9 rapidly elicited protein 76	11.6495	10.1901	6.69018	81.073	75.0257	27.3178	1.67284	1.804
rsa_locus_10708_iso_3_len_709_ver_2	Conserved gene of unknown function	13.4262	34.3438	11.7345	9.95551	12.1319	14.7872	11.4762	8.44763
rsa_locus_10709_iso_3_len_2403_ver_2	Conserved gene of unknown function	13.3272	14.4283	17.6783	19.1188	22.4312	16.6499	15.6012	19.558
rsa_locus_1070_iso_5_len_2757_ver_2	Somatic embryogenesis receptor kinase 3	33.5257	50.1482	78.5947	53.3896	90.8475	73.0381	34.8528	73.9517
rsa_locus_107102_iso_1_len_560_ver_2	Pentatricopeptide repeat-containing protein	1.27709	6.42327	4.72319	6.8041	6.5178	3.36357	2.28262	5.64651
rsa_locus_10710_iso_2_len_1662_ver_2	GT-1	12.1723	8.68181	12.7897	20.0128	16.5508	13.4566	12.1849	15.9328
rsa_locus_10711_iso_4_len_1573_ver_2	1-aminocyclopropane-1-carboxylate oxidase	6.15441	2.34171	4.30479	5.29254	1.56632	2.94163	5.22364	3.73108
rsa_locus_10712_iso_3_len_780_ver_2	Myo-inisitol oxygenase	0	0	2.69482	0	0.538127	0	0.664528	0
rsa_locus_10713_iso_5_len_2727_ver_2	Nucleic acid binding protein	27.0894	63.2528	37.1212	32.6747	44.6567	44.4425	59.1809	42.8409
rsa_locus_10714_iso_1_len_1717_ver_2	Heparanase	2.35491	1.10413	1.75735	16.059	21.8665	0.803889	2.01614	2.82359
rsa_locus_107153_iso_3_len_703_ver_2	Gene of unknown function	12.8526	22.5579	13.086	24.3504	22.9807	10.6562	16.6985	10.2603
rsa_locus_107155_iso_1_len_406_ver_2	Gene of unknown function	0	0	0	0	0	0	0	0
rsa_locus_10715_iso_1_len_1756_ver_2	Ribosomal-protein S6 kinase	8.77719	16.3177	10.2366	11.8969	12.1944	14.2934	12.3988	7.85731
rsa_locus_10716_iso_4_len_2728_ver_2	Transcription repressor	14.4623	25.9397	24.8115	28.5855	26.3665	25.7671	25.3455	25.8469
rsa_locus_10717_iso_1_len_1258_ver_2	Gene of unknown function	7.57362	5.65867	4.6394	5.24301	6.65225	6.67459	6.8665	7.44134
rsa_locus_10718_iso_3_len_2652_ver_2	Cc-nbs-lrr resistance protein	20.0908	11.0557	11.0713	23.57	20.0727	14.0923	12.4624	16.2104
rsa_locus_107191_iso_3_len_600_ver_2	Conserved gene of unknown function	29.0774	35.617	23.2011	13.9548	33.2198	30.615	13.6501	48.0434
rsa_locus_10719_iso_1_len_1403_ver_2	Gene of unknown function	1.61926	3.45515	2.07401	2.97488	2.81732	1.4444	2.21165	1.44634
rsa_locus_1071_iso_8_len_3004_ver_2	Heat shock protein 90	98.8836	160.556	63.2343	41.5725	49.2378	68.0386	40.056	76.7999
rsa_locus_10720_iso_3_len_2008_ver_2	ORF 1	295.004	36.9699	139.101	16.0674	21.818	48.8994	33.0563	133.675
rsa_locus_10721_iso_1_len_1295_ver_2	1-aminocyclopropane-1-carboxylate oxidase	10.5477	4.68884	5.25382	11.0592	1.06202	3.59014	7.90696	0
rsa_locus_10722_iso_3_len_1114_ver_2	Conserved gene of unknown function	28.3005	33.7343	48.3078	36.5666	31.0497	39.22	38.2335	27.6228
rsa_locus_10723_iso_1_len_934_ver_2	Tau class glutathione transferase GSTU51	116.511	105.676	78.344	9.59874	14.9991	109.797	123.778	75.1683
rsa_locus_10724_iso_1_len_591_ver_2	Glycosyltransferase family 14 protein	0	0	0	0	0	0	0	0
rsa_locus_10726_iso_1_len_2362_ver_2	Cell division protease ftsH	16.6206	18.4074	13.6701	6.9446	11.8503	13.9926	10.0683	14.4874
rsa_locus_10727_iso_2_len_643_ver_2	Amino acid binding protein	0	0	0	0	0	0	0	0
rsa_locus_10728_iso_1_len_454_ver_2	Eukaryotic translation initiation factor SUI1 family protein	14.0747	15.8206	18.8724	11.4597	21.6823	32.5847	8.32754	34.2579
rsa_locus_107298_iso_1_len_325_ver_2	Gene of unknown function	50.785	28.6391	20.7338	50.8917	52.2796	39.3402	36.5955	32.8873
rsa_locus_10729_iso_2_len_1439_ver_2	Alcohol dehydrogenase	64.6886	54.3068	21.1349	26.5271	12.5818	26.9996	39.4955	23.9108
rsa_locus_1072_iso_5_len_3634_ver_2	Map3k delta-1 protein kinase	25.6384	27.6861	21.8042	41.9602	22.573	19.2101	22.128	16.757
rsa_locus_10730_iso_4_len_2760_ver_2	Protein FAM63A	22.5477	20.4503	21.7427	20.4178	21.8517	21.3032	20.452	21.0159
rsa_locus_10731_iso_1_len_1321_ver_2	Coatomer delta subunit	0	0	0	0	0	0	0	0
rsa_locus_10732_iso_1_len_2202_ver_2	Pentatricopeptide repeat-containing protein	6.35186	6.85702	3.8198	3.87087	3.65687	4.22435	5.05651	3.59233
rsa_locus_10733_iso_10_len_2188_ver_2	Soluble starch synthase 1, chloroplastic/amyloplastic	55.0122	24.9137	21.6398	20.8552	15.4935	30.3666	29.3487	19.1202
rsa_locus_107347_iso_1_len_324_ver_2	Conserved gene of unknown function	6.71748	37.0874	13.4623	0	2.21661	53.4714	300.794	0
rsa_locus_10734_iso_1_len_440_ver_2	Glyoxysomal fatty acid beta-oxidation multifunctional protein	0	0	0	0	0	0	0	0
rsa_locus_10735_iso_2_len_2569_ver_2	Subtilase	1.98742	5.8087	13.0904	9.71216	5.03977	10.5303	6.71307	6.17049
rsa_locus_10736_iso_2_len_1508_ver_2	Conserved gene of unknown function	6.51695	19.9418	10.1932	5.27475	8.54037	11.897	11.758	10.8808
rsa_locus_107371_iso_1_len_319_ver_2	Pentatricopeptide repeat-containing protein, chloroplastic	10.6065	9.87907	0	0	3.57121	2.00842	6.96033	4.63168
rsa_locus_10737_iso_5_len_2383_ver_2	Conserved gene of unknown function	26.1664	44.0849	25.7359	12.1889	28.0497	29.9281	33.5349	16.9991
rsa_locus_10738_iso_2_len_1122_ver_2	Protein kinase PKN/PRK1, effector	26.4871	26.4992	24.7918	31.4202	33.8247	34.9619	32.2907	32.8794
rsa_locus_107393_iso_1_len_282_ver_2	Gene of unknown function	0	0	0	0	0	0	0	0
rsa_locus_10739_iso_6_len_3033_ver_2	Conserved gene of unknown function	40.8111	11.8855	42.3672	73.2079	88.0061	74.5235	36.902	27.3117
rsa_locus_1073_iso_9_len_2072_ver_2	2,3-bisphosphoglycerate-independent phosphoglycerate mutase	181.583	129.061	272.02	176.399	168.406	242.283	267.237	211.509
rsa_locus_107411_iso_1_len_360_ver_2	Gene of unknown function	59.9403	91.0254	75.326	74.2331	65.5135	57.8248	59.3026	104.149
rsa_locus_107417_iso_1_len_500_ver_2	Nodulin	4.46871	6.76695	3.80809	6.356	8.50653	5.2483	5.37708	3.11595
rsa_locus_10741_iso_1_len_1108_ver_2	RNA binding protein	5.06625	6.08197	3.85537	3.21745	3.44153	3.58537	5.49244	3.56432
rsa_locus_10742_iso_3_len_1114_ver_2	Vesicle transport v-SNARE 11	32.7166	47.0299	81.1702	51.8789	49.1537	76.3681	72.2134	62.3958
rsa_locus_10743_iso_2_len_1566_ver_2	DNAJ heat shock N-terminal domain-containing protein	142.593	105.748	15.7534	0	0.839188	15.8962	10.2565	15.0787
rsa_locus_10745_iso_2_len_2381_ver_2	RRP6 2	17.616	21.9767	20.7674	22.7942	21.6139	17.1603	20.9342	18.0397
rsa_locus_10746_iso_1_len_1202_ver_2	ARO1 1	1.03523	6.31567	1.62061	0	0	2.98496	3.93306	0
rsa_locus_10747_iso_1_len_845_ver_2	Gene of unknown function	1.24244	2.84678	0	2.73912	1.98156	2.30987	1.99541	1.8718
rsa_locus_10748_iso_3_len_1084_ver_2	RNA polymerase II mediator complex subunit	26.0382	32.9284	44.0544	20.3337	29.488	37.7635	32.4152	31.4921
rsa_locus_10749_iso_1_len_1394_ver_2	Conserved gene of unknown function	9.97743	12.3387	15.9189	12.795	9.65014	11.823	14.087	12.7635
rsa_locus_1074_iso_1_len_1189_ver_2	Replication factor A	1.04688	27.1559	11.3695	3.73977	7.88449	20.364	15.6381	6.17156
rsa_locus_10750_iso_3_len_3559_ver_2	Conserved gene of unknown function	42.4392	39.106	18.0897	18.1355	13.2211	16.9764	21.2068	19.2668
rsa_locus_10751_iso_4_len_1775_ver_2	Beta-amylase	40.9561	26.3546	20.8105	1.13266	15.9849	20.6011	8.68573	17.7755
rsa_locus_107523_iso_1_len_405_ver_2	Conserved gene of unknown function	6.69937	25.651	8.2909	8.64885	18.6261	5.47013	4.92476	7.29396
rsa_locus_10752_iso_5_len_1696_ver_2	Conserved gene of unknown function	11.7616	14.9416	3.55911	2.00489	2.35287	4.97821	12.2811	3.2961
rsa_locus_107537_iso_1_len_355_ver_2	Homeobox protein	2.72047	21.0507	0	0	0	3.72846	10.2453	0
rsa_locus_10753_iso_8_len_2526_ver_2	Mitochondrial intermediate peptidase	19.031	12.9027	10.8715	17.6799	15.8426	12.5288	16.6746	13.7194
rsa_locus_10754_iso_7_len_2821_ver_2	Acylamino-acid-releasing enzyme	42.9272	42.0259	50.2594	30.3771	42.324	45.3521	41.7882	53.2369
rsa_locus_107552_iso_1_len_1097_ver_2	Gene of unknown function	5.30826	11.3363	12.5761	15.2089	29.6313	12.0912	15.4692	29.4926
rsa_locus_10755_iso_3_len_3075_ver_2	Phosphatidylinositol 4-phosphate 5-kinase	11.1995	26.6092	15.7947	12.256	18.8308	14.7502	15.9817	10.0923
rsa_locus_10756_iso_1_len_947_ver_2	Placental protein 11	0	0	0	0	0	0	0	0
rsa_locus_107572_iso_1_len_395_ver_2	Gene of unknown function	9.49006	18.2503	5.24342	0	2.07743	4.90093	13.3037	3.47376
rsa_locus_10757_iso_4_len_2252_ver_2	3-ketoacyl-CoA synthase	7.38983	28.5362	13.868	30.1576	27.6052	17.103	65.9591	22.913
rsa_locus_10759_iso_3_len_2267_ver_2	Conserved gene of unknown function	34.8358	37.3723	9.74835	3.86873	3.76632	11.139	8.15883	13.153
rsa_locus_1075_iso_4_len_1211_ver_2	S-adenosylmethionine-dependent methyltransferase	4.39461	15.2139	9.64933	7.23488	10.7864	9.72642	13.0395	10.9348
rsa_locus_10760_iso_1_len_1801_ver_2	Ethylene-responsive elongation factor EF-Ts	15.3966	26.5779	21.8265	21.6513	26.1626	30.2441	24.5798	23.3452
rsa_locus_107612_iso_1_len_287_ver_2	Beta-fructofuranosidase / invertase, putative / saccharase, putative / beta-fructosidase, putative	0	0	0	0	0	0	0	0
rsa_locus_10761_iso_1_len_1077_ver_2	Nam 15	0	0	2.38198	7.21779	8.26891	0.49891	0	8.54285
rsa_locus_10763_iso_1_len_461_ver_2	Conserved gene of unknown function	0	0	0	0	0	0	0	0
rsa_locus_10764_iso_1_len_657_ver_2	Small GTPase Rab2	0	0	0	0	0	0	0	0
rsa_locus_10766_iso_3_len_1210_ver_2	Membrane protein COV	24.7907	18.7702	24.4456	30.958	23.3222	21.4163	21.4847	25.7608
rsa_locus_107677_iso_1_len_811_ver_2	Huntingtin interacting protein	5.53306	12.6101	3.95872	9.37108	7.51471	2.00912	5.03885	3.73753
rsa_locus_10767_iso_2_len_2640_ver_2	Hydrolase, hydrolyzing O-glycosyl compounds	5.07806	21.9538	16.0252	6.10905	14.4507	16.7131	17.0469	13.2712
rsa_locus_10768_iso_6_len_3422_ver_2	Cellulose synthase	5.82921	8.04439	64.46	13.6963	31.6855	44.5411	10.4775	27.624
rsa_locus_10769_iso_1_len_1135_ver_2	Gene of unknown function	1.21996	2.86412	0	0	2.53001	1.27531	0.616378	0
rsa_locus_1076_iso_2_len_903_ver_2	RHM1/ROL1	0	0	0	0	0	0	3.72446	0
rsa_locus_107700_iso_1_len_294_ver_2	Gene of unknown function	5.16729	7.79687	4.55018	14.7146	4.94475	3.80266	5.42103	5.83859
rsa_locus_10770_iso_7_len_1969_ver_2	RNA polymerase III subunit RPC82 family protein	11.6992	16.122	22.4993	17.029	18.9911	20.9759	16.1598	20.9772
rsa_locus_10771_iso_2_len_2720_ver_2	EDS1	19.9073	8.42774	14.3146	16.9543	11.7467	12.2632	9.09559	14.3011
rsa_locus_10772_iso_1_len_1087_ver_2	Tubulin alpha-2 chain	2.36021	0.9091	5.44885	1.52361	1.29717	5.04044	0.644475	3.63541
rsa_locus_107751_iso_1_len_341_ver_2	Gene of unknown function	3.93858	4.58556	5.78036	7.6379	5.75814	7.62748	9.86236	6.23466
rsa_locus_107756_iso_1_len_349_ver_2	Nucleotidyltransferase	8.31687	12.3347	8.63813	7.44392	7.65259	6.60779	8.28611	6.07632
rsa_locus_10775_iso_5_len_1443_ver_2	Gene of unknown function	19.6423	10.5907	6.29727	4.46702	8.63021	6.38913	6.55773	7.21378
rsa_locus_10776_iso_1_len_1632_ver_2	Polygalacturonase	1.76554	4.75716	13.9182	1.62181	5.26295	12.8951	5.9128	8.01269
rsa_locus_10777_iso_3_len_4789_ver_2	Phosphoprotein phosphatase	6.27247	7.18835	6.29466	9.13589	8.34784	6.12836	13.723	7.92572
rsa_locus_10778_iso_1_len_405_ver_2	Receptor kinase	0	0	0	0	0	0	0	0
rsa_locus_10779_iso_9_len_2904_ver_2	ATP binding protein	26.7997	14.4014	12.7373	20.3394	9.10845	9.68202	19.2622	10.1417
rsa_locus_1077_iso_3_len_1814_ver_2	Pyruvate kinase	1.50954	7.2761	2.32622	20.7305	7.67409	3.39113	11.8775	1.2607
rsa_locus_10780_iso_1_len_582_ver_2	Gene of unknown function	21.8195	16.0301	57.2094	0	2.2483	48.428	15.7179	16.9821
rsa_locus_107813_iso_1_len_887_ver_2	17.3 kDa class I heat shock protein	16.459	7.85577	23.5777	22.8595	29.0135	46.363	22.3375	33.7358
rsa_locus_10781_iso_1_len_1336_ver_2	E3 ubiquitin ligase BIG BROTHER	0.722309	6.48741	1.27209	1.89574	2.18058	0.959195	1.40329	1.52077
rsa_locus_10782_iso_2_len_1392_ver_2	MYB transcription factor	226.9	127.425	251.768	375.553	282.436	292.637	172.099	284.03
rsa_locus_10783_iso_1_len_804_ver_2	Gene of unknown function	0	0	0	0	0	0	0	0
rsa_locus_10784_iso_6_len_2162_ver_2	3-oxoacyl-[acyl-carrier-protein] synthase	5.74521	10.0819	14.3989	10.091	12.1586	9.659	14.8169	14.7014
rsa_locus_107851_iso_1_len_341_ver_2	Nicotinate phosphoribosyltransferase	29.3201	22.1022	31.7915	26.5317	19.8918	32.3744	28.0555	36.763
rsa_locus_10785_iso_1_len_1997_ver_2	NAD dependent epimerase	43.4258	68.072	116.316	85.0621	181.198	165.52	98.714	50.7367
rsa_locus_107866_iso_1_len_295_ver_2	Angustifolia	8.49336	7.33549	11.3319	8.5112	13.546	8.17429	10.4005	10.6209
rsa_locus_107877_iso_1_len_433_ver_2	Ole e 12.01 allergen	0	0	0	0	0	0	0	0
rsa_locus_107879_iso_1_len_305_ver_2	Gene of unknown function	4.46179	13.2985	0	5.46475	9.48808	4.41637	5.00836	3.89676
rsa_locus_10787_iso_2_len_1079_ver_2	Protein MSF1	24.3629	21.1232	26.1516	32.9493	25.8357	30.7238	41.712	27.0322
rsa_locus_107896_iso_1_len_296_ver_2	Gene of unknown function	16.1527	4.51345	0	0	0	0	11.7555	0
rsa_locus_1078_iso_3_len_3836_ver_2	Map3k delta-1 protein kinase	19.8238	17.299	23.5552	23.6308	20.6692	21.2142	22.9433	20.9878
rsa_locus_107906_iso_1_len_383_ver_2	Gene of unknown function	5.96681	11.4558	9.4915	9.19405	10.2839	8.79697	8.52591	8.3211
rsa_locus_10790_iso_1_len_1102_ver_2	UPF0497 membrane protein	4.02545	3.47987	5.09552	5.19996	4.46401	4.57998	6.15872	3.21355
rsa_locus_10791_iso_2_len_1455_ver_2	Gene of unknown function	0	3.09095	13.1542	0	1.5456	18.2731	22.5194	4.83051
rsa_locus_107922_iso_1_len_283_ver_2	Phosphatidylinositol 4-kinase	8.09334	18.0918	7.60191	7.93011	15.2744	10.0311	8.38594	5.30132
rsa_locus_10792_iso_6_len_2030_ver_2	CAAX amino terminal protease	31.0969	28.7196	17.1293	14.5918	14.3045	16.7111	25.1597	19.5094
rsa_locus_107931_iso_1_len_315_ver_2	Gene of unknown function	0	8.61694	4.21013	0	7.81599	4.62957	7.98828	0
rsa_locus_10793_iso_1_len_1780_ver_2	Methyltransferase/ nucleic acid binding protein	14.1967	14.8356	16.6006	13.2177	14.1437	18.0011	19.3741	15.6498
rsa_locus_107948_iso_1_len_282_ver_2	Gene of unknown function	6.50078	5.44942	7.63257	6.4692	9.72002	2.51789	6.7358	3.72589
rsa_locus_10794_iso_3_len_875_ver_2	Conserved gene of unknown function	0	0.736525	11.8164	251.961	50.7018	13.4267	1.92423	12.0074
rsa_locus_10796_iso_1_len_372_ver_2	Pheromone receptor	0	0	0	0	0	0	0	0
rsa_locus_107982_iso_1_len_314_ver_2	Protein kinase family protein	3.83856	8.2455	10.1404	0	6.12207	5.20363	10.4405	4.00723
rsa_locus_107987_iso_1_len_283_ver_2	Gene of unknown function	0	0	0	0	0	0	0	0
rsa_locus_10798_iso_1_len_976_ver_2	Gene of unknown function	4.99175	5.79845	3.51649	6.68156	45.3794	28.3383	1.82875	0
rsa_locus_1079_iso_1_len_2781_ver_2	Calmodulin-binding protein	30.7385	28.4731	25.6679	22.8675	14.762	30.0625	22.3861	18.1642
rsa_locus_107_iso_3_len_2245_ver_2	Calcium-binding EF hand family protein	23.3334	22.616	22.8476	22.1595	20.7392	25.5828	29.1352	26.1498
rsa_locus_108002_iso_1_len_539_ver_2	GPI inositol-deacylase PGAP1	6.11889	11.7082	11.7133	8.55333	13.3655	8.14034	9.92364	7.71106
rsa_locus_108007_iso_1_len_322_ver_2	Gene of unknown function	2.5657	0	0	0	2.60401	1.9875	1.99384	0
rsa_locus_108013_iso_1_len_287_ver_2	Gene of unknown function	5.04474	8.45773	5.61129	5.36576	12.2804	3.90787	4.12668	6.52188
rsa_locus_108014_iso_1_len_332_ver_2	Gene of unknown function	4.05754	2.83443	0	4.14135	3.23566	2.27004	2.45247	4.42963
rsa_locus_10801_iso_1_len_355_ver_2	Conserved oligomeric Golgi complex component	0	0	0	0	0	0	0	0
rsa_locus_108020_iso_1_len_278_ver_2	Gene of unknown function	0	0	0	0	0	0	0	0
rsa_locus_108027_iso_1_len_305_ver_2	Gene of unknown function	0	12.8829	0	0	4.54637	3.07226	2.31155	0
rsa_locus_10802_iso_3_len_1343_ver_2	6-phosphogluconolactonase	58.9639	61.817	64.078	86.1718	46.9795	54.0637	61.6539	43.6648
rsa_locus_10803_iso_1_len_1610_ver_2	Hydrolase, hydrolyzing O-glycosyl compounds	6.60665	11.0406	26.2733	6.4212	9.07531	29.8483	13.68	14.6996
rsa_locus_108046_iso_1_len_315_ver_2	Glutathione reductase	0	0	0	0	0	0	0	0
rsa_locus_10804_iso_6_len_4017_ver_2	ABI3L domain class transcription factor	20.7107	12.1019	12.1186	22.7118	10.2348	11.2094	15.2033	9.94247
rsa_locus_108053_iso_1_len_335_ver_2	Isoflavone conjugate-specific beta-glucosidase	0	0	0	9.84019	21.534	0	0	8.55168
rsa_locus_108057_iso_1_len_475_ver_2	Pentatricopeptide repeat-containing protein	4.26506	12.2581	4.02397	6.43647	5.83055	3.30389	5.20841	5.38787
rsa_locus_108066_iso_1_len_324_ver_2	Gene of unknown function	0	3.30097	0	4.2556	2.77077	3.05041	2.70013	0
rsa_locus_10806_iso_5_len_2062_ver_2	Gene of unknown function	4.00796	6.99719	8.57534	9.12813	6.43184	5.24722	13.1149	7.51792
rsa_locus_108074_iso_1_len_280_ver_2	Ubiquitin-protein ligase	6.8267	8.6984	0	0	12.1944	5.49977	3.39528	0
rsa_locus_10807_iso_1_len_1182_ver_2	Gene of unknown function	0.819204	0.490511	0	1.29002	0.979905	0	1.18229	0
rsa_locus_108081_iso_1_len_499_ver_2	Gene of unknown function	0	7.1448	0	0	2.30401	2.23812	3.48016	1.41939
rsa_locus_10808_iso_7_len_2076_ver_2	TLP domain class transcription factor	41.3181	54.8767	51.9104	55.1186	72.9807	46.5575	56.2416	51.8444
rsa_locus_10809_iso_5_len_1383_ver_2	Conserved gene of unknown function	27.7861	25.8386	26.4848	33.6662	29.7821	30.9364	36.1045	33.4166
rsa_locus_1080_iso_1_len_3346_ver_2	Binding protein	12.6561	17.8521	15.824	16.5817	17.4679	17.7382	16.2502	12.4948
rsa_locus_10810_iso_5_len_2476_ver_2	Serine/threonine-protein kinase PBS1	11.911	31.9601	35.1717	31.3837	35.383	35.2023	23.536	33.5953
rsa_locus_10811_iso_5_len_2328_ver_2	Succinic semialdehyde dehydrogenase	78.6536	93.2293	101.131	95.0609	113.908	106.341	97.965	108.669
rsa_locus_108125_iso_1_len_422_ver_2	Nucleotidyltransferase	3.63575	6.82114	0	7.63376	12.5637	4.694	2.82539	3.91246
rsa_locus_10812_iso_3_len_1788_ver_2	Histone deacetylase	5.43832	8.57181	12.478	7.88038	8.94838	11.5999	12.0834	12.5305
rsa_locus_10813_iso_1_len_1363_ver_2	Pectinesterase family protein	0	0	0	0	0	0	18.9325	0
rsa_locus_10814_iso_1_len_471_ver_2	Conserved gene of unknown function	0	0	0	0	0	0	0	0
rsa_locus_10815_iso_2_len_1129_ver_2	Conserved gene of unknown function	0.920202	1.38848	4.42968	4.84633	2.78848	7.12826	3.9569	4.03844
rsa_locus_108161_iso_1_len_621_ver_2	Chromatin remodeling complex subunit	8.35393	10.4563	7.45703	6.938	7.39186	6.20535	7.38127	6.85875
rsa_locus_10816_iso_1_len_3967_ver_2	Cation-transporting atpase plant	7.13935	8.17529	21.086	30.1549	19.327	18.6685	19.8961	24.7191
rsa_locus_108173_iso_1_len_326_ver_2	Gene of unknown function	0	8.29233	4.86184	0	7.88846	3.20772	7.68735	0
rsa_locus_108194_iso_1_len_304_ver_2	Gene of unknown function	5.72229	3.54549	7.88698	14.6267	15.6736	7.51636	7.15367	5.86679
rsa_locus_10819_iso_4_len_1774_ver_2	CFM2	19.9594	24.822	15.0261	19.4339	18.5333	11.454	12.2406	13.921
rsa_locus_1081_iso_5_len_2476_ver_2	Floral homeotic protein DEFICIENS	1.56796	4.12761	24.3683	7.8333	32.8823	22.694	120.459	14.2976
rsa_locus_108204_iso_1_len_286_ver_2	Transferase, transferring glycosyl groups	0	9.16166	7.51141	5.87678	11.6915	3.51039	4.35021	4.45248
rsa_locus_10820_iso_1_len_454_ver_2	Cell division cycle protein	0	0	0	0	0	0	0	0
rsa_locus_10821_iso_8_len_1761_ver_2	Rho	27.4998	63.1291	45.623	32.4073	35.646	46.0978	62.1323	28.8811
rsa_locus_108228_iso_1_len_382_ver_2	Transposase	24.708	13.5922	10.1987	14.8946	16.6246	8.67272	15.6007	9.10365
rsa_locus_10822_iso_3_len_2025_ver_2	DNA binding protein	2.69914	21.8625	3.80287	2.16948	0.672629	6.22031	20.1626	0.530398
rsa_locus_10825_iso_1_len_579_ver_2	Gene of unknown function	0	1.23987	0	0	0.982902	0	0.957844	1.57435
rsa_locus_108263_iso_1_len_690_ver_2	Conserved gene of unknown function	10.4449	10.3007	9.37782	11.8521	7.75758	4.60077	7.79854	5.63427
rsa_locus_10826_iso_8_len_1549_ver_2	Fiber protein Fb2	8.52236	7.28508	11.9476	22.2387	23.8139	12.5782	16.7461	13.4617
rsa_locus_10829_iso_2_len_1918_ver_2	Cysteine protease Cp5	63.8945	111.695	79.2466	44.0197	99.2093	84.4485	81.4625	60.4313
rsa_locus_1082_iso_5_len_2624_ver_2	Superoxide dismutase [fe]	360.085	268.617	176.726	45.8389	52.596	184.839	173.296	193.825
rsa_locus_108306_iso_1_len_359_ver_2	Kinase	2.4803	4.33159	5.0962	4.55676	8.07643	4.48313	4.65807	6.90477
rsa_locus_10830_iso_1_len_677_ver_2	Aldo/keto reductase	0	0	0	0	0	0	0	0
rsa_locus_108310_iso_1_len_658_ver_2	Low density lipoprotein B	5.05964	11.0095	10.4275	6.52662	9.70064	6.75472	7.36189	6.87515
rsa_locus_10833_iso_1_len_1867_ver_2	Conserved gene of unknown function	11.1775	9.95345	15.8127	12.9943	20.9246	16.5222	16.3756	26.6454
rsa_locus_10835_iso_1_len_796_ver_2	Gene of unknown function	0	0	0	0	0	0	0	0
rsa_locus_10836_iso_2_len_1248_ver_2	MRNA, clone: RTFL01-13-M05	10.6793	16.9767	10.4272	9.96245	10.9431	10.9302	12.9001	10.6559
rsa_locus_10837_iso_4_len_1322_ver_2	ZIP transporter	5.4762	3.97847	28.0147	11.498	26.0354	20.4428	21.3187	33.7694
rsa_locus_108385_iso_1_len_278_ver_2	Gene of unknown function	4.4049	10.1544	5.33341	8.09261	6.3667	3.62548	6.41834	5.95095
rsa_locus_10838_iso_6_len_2994_ver_2	Cc-nbs-lrr resistance protein	3.47221	5.14594	12.7696	5.83707	11.4375	13.4485	7.46881	9.43196
rsa_locus_108392_iso_1_len_285_ver_2	Argonaute protein group	0	5.15994	5.656	0	3.20128	2.90242	4.78349	3.94431
rsa_locus_10839_iso_2_len_550_ver_2	ATP binding protein	0	0	0	0	0	0	0	0
rsa_locus_1083_iso_6_len_1972_ver_2	Aldehyde dehydrogenase	335.978	147.518	68.126	173.592	59.5662	73.4094	271.491	57.9301
rsa_locus_10840_iso_1_len_296_ver_2	Gene of unknown function	0	0	0	0	0	0	0	0
rsa_locus_10841_iso_3_len_3339_ver_2	Ubiquinone biosynthesis protein coq-8	70.2032	68.2373	46.3196	13.4055	19.9037	40.8261	36.8339	44.5335
rsa_locus_10842_iso_7_len_1981_ver_2	Potassium channel beta	23.3921	26.8683	36.0322	30.552	24.3492	37.9782	41.9872	28.4413
rsa_locus_108438_iso_1_len_467_ver_2	Jumonji domain protein	6.36066	13.9151	6.28409	8.55051	7.54655	5.28776	4.70184	4.8777
rsa_locus_10844_iso_4_len_2366_ver_2	Ubiquitin-protein ligase	9.41944	8.52387	12.7335	28.1012	15.8499	11.3802	17.0352	10.2738
rsa_locus_10845_iso_1_len_1707_ver_2	OO_Ba0013J05-OO_Ba0033A15.6 protein	34.0491	45.3717	25.6692	23.1629	22.8617	23.7321	18.0977	27.3001
rsa_locus_108477_iso_1_len_367_ver_2	Cel9B	14.726	6.76405	22.0267	6.30033	23.1646	2.34398	3.44881	21.6041
rsa_locus_10847_iso_9_len_1239_ver_2	Microsomal signal peptidase 18 kDa subunit	42.0596	20.1867	30.4336	36.6643	23.7599	28.6075	29.7609	27.467
rsa_locus_10848_iso_8_len_1666_ver_2	Conserved gene of unknown function	13.8713	12.9735	14.8606	21.5518	16.74	13.0091	16.857	16.6621
rsa_locus_1084_iso_10_len_2439_ver_2	Cytochrome P450	54.1029	23.2501	18.0532	6.61962	4.61065	32.3253	20.4252	23.6837
rsa_locus_108502_iso_1_len_278_ver_2	Conserved gene of unknown function	13.2141	8.76915	7.75539	10.3657	11.3046	7.24995	7.80821	9.60106
rsa_locus_10850_iso_1_len_1695_ver_2	Suppressor of actin	20.3021	24.2058	18.7322	24.8905	20.5113	17.4499	22.6598	16.6891
rsa_locus_10851_iso_2_len_994_ver_2	R2r3-myb transcription factor	0	0	24.2771	0	3.18061	14.0932	0	10.5877
rsa_locus_108528_iso_1_len_335_ver_2	Ribonuclease p/mrp subunit	10.2659	9.91517	9.82598	10.6602	11.5679	8.64391	12.487	10.7444
rsa_locus_10852_iso_8_len_1663_ver_2	Methionine aminopeptidase 1D, chloroplastic/mitochondrial	22.8452	36.9528	14.1617	5.75773	8.54986	14.758	11.248	12.7222
rsa_locus_10853_iso_1_len_600_ver_2	Electron transporter/thiol-disulfide exchange intermediate protein	0	1.14353	0	0	0	0	0	0
rsa_locus_108542_iso_1_len_286_ver_2	Gene of unknown function	2.66566	18.0999	0	0	7.65259	4.54285	5.17882	3.66675
rsa_locus_10854_iso_5_len_1794_ver_2	Palmitoyltransferase TIP1	17.4044	15.3895	18.8884	22.2984	15.2182	16.8822	24.7072	20.4754
rsa_locus_10855_iso_1_len_2925_ver_2	Conserved gene of unknown function	10.1076	10.2843	13.095	15.5813	13.5634	11.4836	12.1703	15.0678
rsa_locus_108566_iso_1_len_521_ver_2	Conserved gene of unknown function	10.8969	12.4878	9.4741	11.9104	9.78966	8.01381	13.0774	8.13159
rsa_locus_10856_iso_3_len_1906_ver_2	Cinnamyl alcohol dehydrogenase	5.88497	6.34699	5.05576	5.01033	3.46247	2.77972	8.50521	4.51292
rsa_locus_108579_iso_1_len_366_ver_2	Gene of unknown function	0	0	0	0	0	0	0	0
rsa_locus_10857_iso_1_len_1570_ver_2	Phantastica	28.6892	72.4414	19.5634	4.6601	13.5315	22.1222	35.2435	24.8794
rsa_locus_108593_iso_1_len_461_ver_2	Proline-rich family protein	11.3269	15.6931	16.0695	4.62435	21.8287	16.8174	10.3916	12.8293
rsa_locus_108594_iso_1_len_343_ver_2	Conserved gene of unknown function	3.91309	13.6676	4.2115	7.98786	9.53478	4.04166	4.56138	5.12633
rsa_locus_1085_iso_1_len_2316_ver_2	Phytochrome kinase substrate 1	14.9833	16.3109	19.9075	1.46018	8.87325	17.1706	18.7352	18.5972
rsa_locus_10860_iso_2_len_1329_ver_2	Cinnamate 4-hydroxylase	1.13922	1.12891	3.78332	3.70875	4.04909	2.42727	1.30776	3.18074
rsa_locus_10861_iso_3_len_1360_ver_2	Glycerate dehydrogenase	37.3362	29.5567	28.4162	30.4343	18.0176	24.6447	18.385	24.0412
rsa_locus_10862_iso_3_len_581_ver_2	2-dehydro-3-deoxyphosphoheptonate aldolase/ 3-deoxy-d-arabino-heptulosonate 7-phosphate synthetase	0	0	0	0	0	0	0	0
rsa_locus_10863_iso_1_len_2176_ver_2	Glutathione peroxidase	11.7289	16.1676	8.61603	11.5231	11.6039	8.11398	8.7979	7.54918
rsa_locus_108641_iso_1_len_404_ver_2	Gene of unknown function	8.1699	11.2621	0	3.33547	1.44779	2.10958	10.2994	0
rsa_locus_10864_iso_1_len_1251_ver_2	Tetrapyrrole-binding protein, chloroplast	79.4837	179.482	51.2298	5.57739	8.36314	61.0582	18.5733	39.6985
rsa_locus_10865_iso_1_len_916_ver_2	Protein phosphatase	0	0	0	0	0	0	0	0
rsa_locus_10868_iso_5_len_2628_ver_2	CBS domain-containing protein CBSX6	47.6749	32.1388	51.8552	63.181	53.2997	44.7946	39.4638	46.3842
rsa_locus_1086_iso_5_len_2448_ver_2	Pyruvate kinase isozyme A, chloroplastic	60.7745	55.0744	56.3589	40.6433	48.8637	54.6877	56.4842	57.9632
rsa_locus_108717_iso_1_len_413_ver_2	Gene of unknown function	3.01312	13.5202	5.6187	0	3.8162	6.86495	11.1567	0
rsa_locus_10871_iso_1_len_359_ver_2	S-adenosylmethionine synthase	0	7.27214	11.0951	14.032	16.2288	17.3685	5.93924	12.1839
rsa_locus_108724_iso_1_len_296_ver_2	Gene of unknown function	3.84588	24.0717	0	0	19.8325	16.4848	9.9623	0
rsa_locus_10872_iso_1_len_2570_ver_2	Fibronectin, type III-like fold	17.5883	13.2117	13.5752	19.4657	13.3498	11.5522	16.2824	11.8417
rsa_locus_10873_iso_3_len_1876_ver_2	DNA polymerase I	13.6027	17.0889	5.78036	8.24089	9.50965	8.70097	11.2227	9.88947
rsa_locus_10874_iso_5_len_1488_ver_2	LysM receptor-like kinase	0.739199	1.04566	10.0893	19.5219	5.67365	9.73444	8.93976	4.99323
rsa_locus_108757_iso_1_len_401_ver_2	Gene of unknown function	11.8974	6.29084	19.6637	29.5921	17.6614	15.8803	13.7974	24.2785
rsa_locus_10875_iso_1_len_1020_ver_2	Gene of unknown function	2.52076	0.970874	0	0	0	0	0	0
rsa_locus_10876_iso_1_len_1000_ver_2	Conserved gene of unknown function	0	0	0	0	0	0	0	0
rsa_locus_10877_iso_3_len_1479_ver_2	Acetylglucosaminyltransferase	2.41736	7.17036	6.05851	0	2.03893	6.44602	10.1876	2.92325
rsa_locus_10878_iso_6_len_1856_ver_2	Conserved gene of unknown function	7.41061	8.46824	10.5189	9.95698	11.7015	9.996	21.1446	11.8455
rsa_locus_108794_iso_1_len_364_ver_2	Lipid transfer protein	0	0	0	0	0	0	15.8189	0
rsa_locus_10879_iso_3_len_2035_ver_2	Conserved gene of unknown function	20.5452	20.6838	15.3128	35.4017	30.465	29.8539	15.8877	13.7874
rsa_locus_10880_iso_1_len_2340_ver_2	Pentatricopeptide repeat-containing protein	3.78695	4.2001	3.386	1.76609	3.22896	3.45254	3.55411	4.236
rsa_locus_10881_iso_4_len_1872_ver_2	Nucleic acid binding protein	4.45882	4.93255	5.59984	4.09584	6.32442	7.87057	5.16912	6.46369
rsa_locus_10882_iso_1_len_892_ver_2	Conserved gene of unknown function	6.65484	10.8946	11.7202	8.4864	10.9883	15.5866	10.404	8.53865
rsa_locus_10883_iso_6_len_1987_ver_2	Sodium-bile acid cotransporter	7.70463	8.36155	7.57199	9.92102	8.77717	6.50121	16.9999	7.2997
rsa_locus_108841_iso_1_len_466_ver_2	Vacuolar protein sorting 13C protein	8.39684	16.424	7.6679	7.71327	14.508	4.33636	7.37118	4.889
rsa_locus_10884_iso_6_len_1665_ver_2	Conserved gene of unknown function	8.73148	10.3231	13.2014	14.2253	9.6889	12.6023	14.3709	10.6832
rsa_locus_10886_iso_1_len_504_ver_2	Conserved gene of unknown function	0	0	0	2.09752	2.73485	0	0	0
rsa_locus_108875_iso_1_len_286_ver_2	Multidrug/pheromone exporter, MDR family, ABC transporter family	2.93223	12.0666	5.63356	4.89732	10.416	2.47792	4.14305	0
rsa_locus_10887_iso_2_len_1056_ver_2	GDSL esterase/lipase	24.8436	25.7288	38.1397	24.1494	37.8937	39.4313	27.4531	37.776
rsa_locus_108885_iso_1_len_387_ver_2	HAT family dimerisation domain containing protein	8.94395	9.73074	8.37852	9.08986	10.9261	2.06376	8.57718	4.48735
rsa_locus_10889_iso_3_len_2016_ver_2	MYB transcription factor R3 type	17.6579	11.8758	11.9379	28.7049	22.0813	12.6546	15.6976	17.3162
rsa_locus_1088_iso_7_len_2372_ver_2	NADH ubiquinone oxidoreductase B22-like subunit	33.8172	55.9253	58.3428	33.8883	53.7743	58.8914	42.1103	46.0147
rsa_locus_10890_iso_9_len_1290_ver_2	Gene of unknown function	24.5487	19.4577	26.6562	32.8183	17.9556	19.3893	24.7297	24.8556
rsa_locus_108917_iso_1_len_302_ver_2	Gene of unknown function	0	0	0	21.1827	10.9935	2.32999	2.92178	3.20156
rsa_locus_10891_iso_1_len_750_ver_2	Beta-amylase PCT-BMYI	0	0	0	0	0	0	0	0
rsa_locus_10892_iso_1_len_488_ver_2	RNA binding protein	0	0	0	0	0	0	0	0
rsa_locus_10893_iso_8_len_1505_ver_2	Transformer-2	108.274	56.9232	63.8572	114.352	81.3536	67.8135	72.6789	119.215
rsa_locus_10894_iso_2_len_3167_ver_2	Pentatricopeptide repeat-containing protein	6.3358	8.60922	5.81517	6.36162	7.65992	6.02911	7.07306	6.90982
rsa_locus_108950_iso_1_len_462_ver_2	Gene of unknown function	46.7712	33.9443	6.08109	3.46016	1.93982	6.20059	12.0749	2.15893
rsa_locus_10895_iso_7_len_1983_ver_2	60S ribosomal protein L3	214.397	236.784	236.882	293.08	373.313	264.52	240.535	321.168
rsa_locus_10896_iso_2_len_1736_ver_2	Pherophorin	6.78852	20.7774	19.4626	1.59522	8.05725	18.8945	19.6296	14.8135
rsa_locus_10898_iso_3_len_1206_ver_2	Gene of unknown function	9.80109	14.366	17.1602	12.952	11.1981	18.4702	13.2733	14.1914
rsa_locus_10899_iso_1_len_1275_ver_2	Gene of unknown function	0	0	0	0	0.73381	0.41931	0	0
rsa_locus_1089_iso_6_len_2537_ver_2	Inositol-1,4,5-triphosphate-5-phosphatase	34.057	11.1587	5.67182	125.039	9.97313	6.17451	15.2666	3.58617
rsa_locus_108_iso_3_len_1509_ver_2	Conserved gene of unknown function	37.1624	14.049	20.0517	152.864	59.6331	62.7611	25.5881	17.138
rsa_locus_109000_iso_1_len_294_ver_2	Gene of unknown function	0	5.84765	5.46022	0	0	3.0021	9.03504	2.53852
rsa_locus_109004_iso_1_len_324_ver_2	Gene of unknown function	3.24292	10.8738	8.97484	5.53228	14.0385	8.43347	4.68022	8.19328
rsa_locus_10900_iso_4_len_2215_ver_2	Small molecule transporter	10.8724	18.0731	17.2494	10.0722	18.6666	18.1328	20.273	17.0375
rsa_locus_10901_iso_1_len_1903_ver_2	Disease resistance protein R3a	11.8248	5.84498	13.5905	41.6657	16.9962	8.79801	7.79266	11.5123
rsa_locus_10902_iso_1_len_1127_ver_2	Tumor suppressor candidate	22.494	34.8271	51.1968	28.3408	44.2562	41.1815	51.9637	37.0164
rsa_locus_10904_iso_1_len_2795_ver_2	Loricrin	36.7381	28.3491	42.2058	64.5445	37.9304	40.0497	31.1967	35.9291
rsa_locus_10905_iso_1_len_559_ver_2	Gene of unknown function	0	4.82663	0	0	2.34679	1.7841	3.38073	2.13719
rsa_locus_10906_iso_3_len_1974_ver_2	Bile acid:Na+ symporter family protein	86.4961	18.8089	9.02531	1.59037	3.31349	9.57576	12.1357	8.40328
rsa_locus_10907_iso_8_len_1561_ver_2	Proline transporter	32.6856	24.2649	4.02871	5.57659	4.06935	4.49823	9.87984	3.7604
rsa_locus_10908_iso_7_len_1672_ver_2	Aldose 1-epimerase	9.35033	20.0422	15.6006	3.84251	6.40986	14.8675	22.4681	7.9379
rsa_locus_109094_iso_1_len_527_ver_2	Ferrochelatase	62.4058	51.3992	31.196	18.7747	20.9709	30.7152	33.7781	32.5321
rsa_locus_1090_iso_3_len_1466_ver_2	Conserved gene of unknown function	35.2292	14.6282	0.908766	0	0	1.19916	1.49462	0
rsa_locus_10910_iso_4_len_2528_ver_2	Xylem serine proteinase 1	0	0	0	132.913	7.25984	0	0	0
rsa_locus_10911_iso_2_len_2206_ver_2	Zinc finger protein	21.5565	24.6035	14.2706	13.0117	14.1073	12.1466	17.2566	12.3677
rsa_locus_109124_iso_1_len_388_ver_2	ABA aldehyde oxidase	12.3343	9.06698	3.67614	6.97245	4.84232	3.0869	6.78337	3.72889
rsa_locus_109126_iso_1_len_629_ver_2	RING zinc finger protein	23.1442	35.4899	10.7369	13.2746	37.3626	34.1078	29.7422	13.8658
rsa_locus_10912_iso_4_len_1739_ver_2	Polynucleotidyl transferase, Ribonuclease H fold	16.0747	10.0732	8.88153	15.5623	8.04307	7.44684	9.00148	10.7615
rsa_locus_109135_iso_1_len_554_ver_2	Gene of unknown function	15.2435	10.9373	4.77769	12.1039	11.8468	16.2113	6.22414	18.912
rsa_locus_10913_iso_3_len_1245_ver_2	Conserved gene of unknown function	3.16182	6.32391	13.9699	6.31839	8.97963	12.8479	13.1476	14.7154
rsa_locus_10914_iso_3_len_2547_ver_2	Transcriptional corepressor LEUNIG	1.14943	2.75615	10.2157	4.76363	9.31527	9.83576	11.9029	13.5522
rsa_locus_109151_iso_1_len_463_ver_2	Glycine-rich protein 2	70.1499	84.4004	79.4214	117.084	143.473	174.182	87.7342	63.6937
rsa_locus_10915_iso_3_len_2195_ver_2	Pentatricopeptide repeat-containing protein	4.44516	6.72289	3.28472	4.85426	5.23039	3.6842	4.27572	4.73402
rsa_locus_109160_iso_3_len_784_ver_2	Flavonol synthase/flavanone 3-hydroxylase	25.1681	4.65502	28.5509	61.7062	56.1394	22.1328	53.1769	43.3849
rsa_locus_109169_iso_1_len_371_ver_2	Serine/threonine protein kinase	16.7439	16.7094	11.9358	10.6201	13.1933	9.88227	9.44911	12.3385
rsa_locus_10916_iso_7_len_2286_ver_2	Plastid SecA2	15.69	13.0775	8.56291	16.2212	10.5852	9.19647	13.3288	9.75954
rsa_locus_109170_iso_1_len_506_ver_2	Gene of unknown function	22.6288	4.65279	0	0	0	50.7134	0	0
rsa_locus_109174_iso_1_len_679_ver_2	RT6non-ltr	14.2681	11.786	14.8569	11.0975	17.6899	12.1821	9.46929	11.0514
rsa_locus_109175_iso_1_len_490_ver_2	Phosphatidylinositol 3-and 4-kinase family protein	14.4367	13.3367	8.56153	12.9908	12.0998	6.27631	5.83843	8.25018
rsa_locus_109176_iso_1_len_320_ver_2	RNA-directed DNA polymerase (Reverse transcriptase); Ribonuclease H	3.28827	6.49739	7.44575	14.6714	9.36506	4.73058	5.47578	3.92316
rsa_locus_109177_iso_1_len_297_ver_2	Gene of unknown function	11.7492	23.3379	0	0	0	3.95714	15.2836	0
rsa_locus_10917_iso_1_len_348_ver_2	Neuroblastoma-amplified gene	0	0	0	0	0	0	0	0
rsa_locus_109184_iso_1_len_411_ver_2	Vacuolar protein sorting-associated protein	9.97821	9.11128	6.58992	8.5112	9.66216	2.89858	4.01557	5.2521
rsa_locus_109186_iso_1_len_372_ver_2	Conserved gene of unknown function	54.0578	44.8153	38.8516	24.0983	51.0324	41.5675	15.9079	61.9008
rsa_locus_10918_iso_1_len_2561_ver_2	Exportin-7	13.7699	11.6543	13.3426	14.3582	13.3973	13.9409	13.9234	13.007
rsa_locus_109197_iso_1_len_396_ver_2	Ac-like transposase	11.6906	11.1999	8.49703	17.3868	14.6498	11.0685	10.8154	5.10508
rsa_locus_1091_iso_7_len_1543_ver_2	Catalytic/ hydrolase	70.4689	120.719	35.5933	85.4645	29.8547	38.0703	270.387	17.1018
rsa_locus_109200_iso_1_len_727_ver_2	Polyprotein	11.1473	14.8699	11.0964	6.41103	10.2035	19.2977	27.2688	10.0002
rsa_locus_109201_iso_1_len_595_ver_2	Gene of unknown function	9.45955	16.562	34.1629	0	1.33682	24.4877	3.90821	2.11769
rsa_locus_109203_iso_1_len_760_ver_2	H/ACA ribonucleoprotein complex subunit 1 1	15.7296	44.9865	27.8652	27.7083	39.3276	43.937	32.285	25.6369
rsa_locus_10920_iso_4_len_1974_ver_2	Serine hydrolase	34.2106	34.7733	1.89044	0	0	2.97734	7.50747	2.99388
rsa_locus_109218_iso_1_len_553_ver_2	Gene of unknown function	38.1822	95.1531	41.2585	54.6914	53.981	50.0311	51.4984	35.3534
rsa_locus_109219_iso_1_len_318_ver_2	60S ribosomal protein L1	89.4086	82.4833	114.556	83.8683	62.8105	66.1448	160.467	50.8955
rsa_locus_10921_iso_4_len_872_ver_2	NOI	86.774	55.4702	83.1518	65.7556	70.3153	91.8706	103.283	72.0262
rsa_locus_109224_iso_1_len_614_ver_2	Gene of unknown function	11.2344	13.4952	7.34305	12.554	11.5449	5.11392	8.28039	9.67262
rsa_locus_10922_iso_1_len_490_ver_2	Elongation factor 1-beta	0	0	0	0	0	0	0	0
rsa_locus_109236_iso_1_len_287_ver_2	Gene of unknown function	0	21.3669	0	0	8.681	13.1633	8.66602	3.39138
rsa_locus_10923_iso_4_len_795_ver_2	40S ribosomal protein S8	70.1697	197.196	131.436	98.3498	88.7965	145.747	117.153	84.5997
rsa_locus_10924_iso_1_len_286_ver_2	Gene of unknown function	0	0	0	0	0	0	2.90014	0
rsa_locus_109256_iso_1_len_348_ver_2	Gene of unknown function	17.1146	11.1187	7.15857	0	5.45917	5.80023	17.4562	0
rsa_locus_10925_iso_2_len_1133_ver_2	Calcium ion binding protein	5.80673	8.8642	8.28887	3.48115	3.89941	9.09097	6.5075	4.14386
rsa_locus_109265_iso_1_len_517_ver_2	Transducin family protein / WD-40 repeat family protein	8.48377	12.0083	7.34812	10.7315	13.3089	5.70999	7.56558	5.46596
rsa_locus_109267_iso_1_len_325_ver_2	Gene of unknown function	23.0841	9.48187	8.944	8.48195	6.62699	10.7291	23.5001	5.89704
rsa_locus_109269_iso_1_len_293_ver_2	Gene of unknown function	10.1151	3.91348	5.93808	6.19444	4.75702	9.24197	3.02331	0
rsa_locus_10926_iso_5_len_1815_ver_2	Hydroxyproline-rich glycoprotein family protein	33.8703	18.433	22.3856	27.2325	21.0844	22.2929	36.3747	23.9028
rsa_locus_109271_iso_1_len_464_ver_2	Pleiotropic drug resistance protein 2	4.37417	10.4764	6.0528	3.44407	13.7035	2.17827	8.37668	7.98157
rsa_locus_109279_iso_1_len_658_ver_2	TATA-box-binding protein	15.6095	12.2728	9.47955	11.6688	9.52895	10.4239	15.7277	10.7887
rsa_locus_10927_iso_4_len_1602_ver_2	Oxidoreductase, 2OG-Fe oxygenase family protein	6.55468	3.87854	3.99882	3.69922	3.48466	4.18149	6.19238	4.46183
rsa_locus_109284_iso_3_len_730_ver_2	Leucoanthocyanidin dioxygenase	42.2738	6.87702	44.3643	83.8708	82.1994	38.8777	77.4037	62.9669
rsa_locus_109287_iso_1_len_306_ver_2	Gene of unknown function	42.4782	25.8781	23.9219	10.8893	7.28684	19.7049	31.2831	36.1552
rsa_locus_10928_iso_2_len_1282_ver_2	S-adenosyl-l-methionine:delta24-sterol-C-methyltransferase	2.85277	4.44434	5.30855	31.6442	12.1257	4.66993	24.6162	4.60106
rsa_locus_1092_iso_3_len_2116_ver_2	Ninja-family protein mc410	57.7212	32.618	41.026	67.2188	57.3503	39.3647	43.0507	58.9321
rsa_locus_10930_iso_1_len_514_ver_2	WD-repeat protein	0	0	0	0	0	0	0	0
rsa_locus_109311_iso_1_len_1088_ver_2	DNA binding protein	10.9621	24.095	15.7141	7.845	10.0631	14.4655	21.9409	7.63964
rsa_locus_109315_iso_1_len_601_ver_2	Gene of unknown function	13.0321	4.07185	4.17301	17.195	9.73107	3.12034	11.3243	4.889
rsa_locus_109318_iso_1_len_305_ver_2	Gene of unknown function	58.9948	39.4798	37.1067	0	20.1622	30.9146	52.2025	26.7903
rsa_locus_10931_iso_2_len_1699_ver_2	Aspartic proteinase nepenthesin-1	20.9392	11.1775	17.2661	21.7176	13.9309	13.8294	16.617	16.1337
rsa_locus_10932_iso_4_len_2491_ver_2	Serine endopeptidase degp2	22.9931	29.6794	29.4679	23.4067	28.4955	33.0813	37.8399	27.6416
rsa_locus_109334_iso_1_len_343_ver_2	Translational activator GCN1	10.6523	21.8682	10.3373	15.1769	18.7228	6.23089	9.12276	7.47589
rsa_locus_109337_iso_1_len_282_ver_2	Conserved gene of unknown function	6.50078	9.99061	0	0	7.56002	3.77683	5.89383	4.52429
rsa_locus_10933_iso_4_len_1159_ver_2	Gene of unknown function	15.5248	12.3633	13.2501	6.36259	6.23771	10.2222	12.0182	13.3176
rsa_locus_109342_iso_1_len_515_ver_2	Gene of unknown function	5.30695	7.96076	2.95147	0	7.12757	9.84471	4.23263	8.50746
rsa_locus_109347_iso_1_len_777_ver_2	Phosphatidylinositol 3-and 4-kinase family protein	9.13143	14.1724	11.6235	13.288	14.7078	6.93351	8.85264	9.50492
rsa_locus_10934_iso_7_len_2428_ver_2	Mitochondrial Rho GTPase	21.2692	17.3119	21.4965	18.9707	23.4724	23.3011	20.4318	25.5845
rsa_locus_10935_iso_1_len_1901_ver_2	Protein phosphatase 2c	7.44787	7.72123	7.28712	8.46105	8.77978	6.99578	9.64641	9.89845
rsa_locus_109360_iso_1_len_363_ver_2	Gene of unknown function	914.72	220.622	577.5	110.283	281.192	500.118	1811.54	846.784
rsa_locus_109366_iso_1_len_328_ver_2	ATP-binding cassette transporter	4.34123	11.875	5.63356	5.45701	12.9365	4.42486	10.1209	7.63282
rsa_locus_10936_iso_4_len_1760_ver_2	YA4	21.6002	7.79737	11.0354	22.4516	12.7868	13.5367	17.5117	16.5195
rsa_locus_109370_iso_1_len_346_ver_2	Lectin protein kinase family protein	11.1958	16.063	7.20446	8.70215	15.2807	11.1745	7.86383	2.75006
rsa_locus_109379_iso_1_len_334_ver_2	Conserved gene of unknown function	9.62838	11.2621	0	11.1071	11.0707	2.08145	4.69822	4.84011
rsa_locus_10937_iso_1_len_485_ver_2	GDP-L-galactose phosphorylase	0	0	0	0	0	0	0	0
rsa_locus_109381_iso_1_len_385_ver_2	Conserved gene of unknown function	5.35867	13.3156	6.74101	7.38365	6.10463	5.63356	5.50282	3.38469
rsa_locus_10938_iso_2_len_2363_ver_2	Ctc-interacting domain 3	37.236	33.535	37.1322	42.7625	39.8598	38.7424	44.6937	40.6381
rsa_locus_109399_iso_1_len_508_ver_2	Gene of unknown function	2.40922	15.2063	4.243	9.11273	13.7876	5.37928	3.08369	4.31655
rsa_locus_1093_iso_2_len_3530_ver_2	Heat shock protein binding protein	57.038	56.8823	22.8588	12.2142	14.6332	21.389	22.7787	16.1699
rsa_locus_109400_iso_1_len_378_ver_2	Conserved gene of unknown function	9.76377	16.6968	15.8198	22.9604	14.4821	8.77357	15.7821	14.0061
rsa_locus_109408_iso_1_len_320_ver_2	Gene of unknown function	6.34167	6.49739	6.61845	0	3.18412	2.91112	6.93599	4.84626
rsa_locus_10940_iso_1_len_397_ver_2	Calcium dependent protein kinase 21	2.0356	2.17176	0	0	1.62328	0	2.01332	2.54551
rsa_locus_109410_iso_1_len_480_ver_2	Chromatin remodeling complex subunit	6.77772	14.2671	7.16195	9.96154	9.00809	3.03351	6.20343	6.0674
rsa_locus_109414_iso_1_len_394_ver_2	Vacuolar protein sorting-associated protein	9.32983	13.2956	6.57249	11.9984	10.2672	4.04727	7.10534	5.13345
rsa_locus_10941_iso_1_len_1673_ver_2	Coclaurine N-methyltransferase	43.1164	35.4218	20.1385	0.828271	4.80446	19.6525	26.0216	19.8125
rsa_locus_109425_iso_1_len_294_ver_2	Conserved gene of unknown function	8.78439	8.01345	7.73531	16.1385	8.03522	3.80266	7.22803	10.1541
rsa_locus_109426_iso_1_len_817_ver_2	Golgi transport complex protein	9.60865	14.671	13.145	12.294	11.904	11.0984	16.3341	7.92354
rsa_locus_10942_iso_2_len_1818_ver_2	DUF895 domain membrane protein	56.8576	5.23967	15.4512	23.5203	11.5003	15.4592	19.137	18.1282
rsa_locus_109430_iso_1_len_309_ver_2	Gene of unknown function	7.08388	10.2383	0	0	4.86983	3.78446	5.50499	4.8001
rsa_locus_109432_iso_1_len_379_ver_2	Gene of unknown function	4.28361	12.5679	5.82951	3.57717	8.69512	6.0332	9.98656	6.50449
rsa_locus_109439_iso_3_len_350_ver_2	Conserved gene of unknown function	19.3436	32.43	8.23552	11.3221	15.9336	14.7379	9.2495	10.6511
rsa_locus_10943_iso_3_len_2344_ver_2	Dead box ATP-dependent RNA helicase	25.9248	39.7344	33.1356	38.0922	47.5852	34.1728	33.8299	35.7436
rsa_locus_109441_iso_1_len_485_ver_2	Gene of unknown function	14.4478	17.7298	21.51	26.2696	10.3335	9.34577	40.5119	9.36606
rsa_locus_109443_iso_1_len_387_ver_2	Binding protein	5.7089	11.645	5.6974	7.69142	7.73931	6.04388	6.65471	6.54405
rsa_locus_109448_iso_1_len_279_ver_2	Ubiquitin-protein ligase	8.77385	16.0888	5.79452	10.5782	18.8035	2.76111	7.03135	6.73484
rsa_locus_109449_iso_1_len_359_ver_2	U-box domain-containing protein	2.89368	47.301	0	0	1.9779	0	4.33682	0
rsa_locus_10944_iso_6_len_1845_ver_2	LysM domain containing protein	12.2406	11.4425	12.3465	8.17752	10.057	12.183	13.202	9.51208
rsa_locus_109450_iso_1_len_286_ver_2	ATP binding protein	4.7982	16.0888	6.10302	5.87678	13.6046	3.30389	2.07153	5.50012
rsa_locus_109453_iso_1_len_832_ver_2	Guanine nucleotide-exchange protein GEP2	4.88238	14.9597	9.93286	7.4233	16.6477	9.71606	9.15833	5.62418
rsa_locus_109458_iso_1_len_478_ver_2	MRNA, clone: RTFL01-42-I09	11.4984	9.13146	9.85873	10.0064	8.92802	15.7047	15.1669	6.98664
rsa_locus_109459_iso_1_len_472_ver_2	HAT family dimerisation domain containing protein	5.67458	8.87086	8.37317	5.63527	8.68342	1.78207	8.8196	4.21927
rsa_locus_10945_iso_3_len_1367_ver_2	L-ascorbate oxidase	9.32283	4.81577	4.43754	2.1294	4.38029	8.04162	8.18478	6.09016
rsa_locus_109462_iso_1_len_284_ver_2	Gene of unknown function	5.10528	10.5864	0	0	7.07099	7.70138	10.2317	3.16807
rsa_locus_109467_iso_1_len_389_ver_2	Gene of unknown function	34.6281	30.2967	26.6602	15.2962	28.2176	25.6517	46.4676	22.3103
rsa_locus_10946_iso_1_len_586_ver_2	LEM3 family/CDC50 family protein	0	0	0	0	0	0	0	0
rsa_locus_109471_iso_1_len_297_ver_2	ATP-dependent RNA helicase	10.7275	35.7562	9.89622	7.97723	18.535	14.6414	9.32896	8.78346
rsa_locus_109477_iso_1_len_382_ver_2	Importin beta-2 subunit family protein	8.30033	11.6505	6.79912	12.0575	15.3931	7.92507	7.95038	7.01739
rsa_locus_10947_iso_8_len_1242_ver_2	Conserved gene of unknown function	29.1387	17.9933	31.6328	44.645	40.3091	42.818	25.7555	49.8289
rsa_locus_109487_iso_1_len_340_ver_2	Gene of unknown function	7.90291	13.0656	10.052	10.486	10.8537	2.04064	5.28849	5.82366
rsa_locus_10948_iso_3_len_877_ver_2	Sinapyl alcohol dehydrogenase-like 1	13.5863	93.5172	123.638	289.572	550.105	140.862	12.6946	196.321
rsa_locus_109491_iso_1_len_313_ver_2	Gene of unknown function	6.26001	6.66041	5.93644	9.73144	17.28	7.2739	6.5487	6.15067
rsa_locus_109495_iso_1_len_312_ver_2	EMB2016	9.4238	10.3304	6.80891	7.99073	5.97343	2.62053	4.88225	4.51089
rsa_locus_10949_iso_1_len_1864_ver_2	Pollen-specific protein	0	0	0	0	0	0	173.124	0
rsa_locus_1094_iso_6_len_2563_ver_2	GI16794	35.5131	56.0658	42.9434	56.1675	58.3763	51.2133	32.4692	41.887
rsa_locus_109509_iso_1_len_365_ver_2	Auxin response factor	5.68246	8.84639	7.86316	0	6.959	8.96094	12.9323	6.1814
rsa_locus_10950_iso_1_len_569_ver_2	Conserved gene of unknown function	0	0	0	0	0	0	0	0
rsa_locus_109514_iso_1_len_355_ver_2	Gene of unknown function	5.44095	11.0516	8.10811	15.3785	17.3554	6.9706	6.83023	9.86937
rsa_locus_10951_iso_4_len_3131_ver_2	ATP-dependent protease La	42.1442	30.7281	31.8586	48.3767	33.2271	24.6992	26.649	39.6605
rsa_locus_109522_iso_1_len_657_ver_2	Transposon protein, Mutator sub-class	5.39123	17.1734	14.2421	1.98094	8.59842	13.5311	9.13334	12.2892
rsa_locus_109529_iso_2_len_308_ver_2	Ser/Thr protein kinase	39.0969	34.3095	45.7552	51.7843	40.0681	37.4982	27.6213	36.1242
rsa_locus_10952_iso_1_len_1573_ver_2	Downstream target of agl15-4	2.6189	7.13488	14.913	3.2076	4.76857	14.4376	10.0742	11.279
rsa_locus_109538_iso_1_len_349_ver_2	Extensin precusor	10.0229	53.808	0	0	2.04069	6.60779	16.7379	0
rsa_locus_10953_iso_6_len_1186_ver_2	Zinc finger family protein	19.8259	31.0882	44.1589	77.0256	82.4912	53.0301	21.0713	50.6469
rsa_locus_109547_iso_1_len_294_ver_2	Conserved gene of unknown function	8.78439	3.24869	0	14.2399	10.0955	5.40377	5.22025	6.60014
rsa_locus_109548_iso_1_len_333_ver_2	Gene of unknown function	56.9517	70.6184	21.9591	39.828	48.8198	28.106	37.9715	31.1234
rsa_locus_10954_iso_4_len_1608_ver_2	Subtilisin-like protease	1.02427	6.11762	31.7183	0	25.1845	43.6722	9.22	58.9568
rsa_locus_109552_iso_1_len_615_ver_2	Gag non-LTR retrotransposase	5.54972	8.33515	8.75577	8.28414	6.17739	2.6869	7.00825	5.90719
rsa_locus_109556_iso_1_len_329_ver_2	Conserved gene of unknown function	6.60362	10.1168	6.0155	0	12.8927	3.1751	4.07002	2.90854
rsa_locus_10955_iso_2_len_1021_ver_2	Translocon-associated protein alpha subunit	83.441	92.9383	76.8322	75.3978	110.881	111.454	102.184	83.9228
rsa_locus_109561_iso_1_len_597_ver_2	Serine-threonine protein kinase, plant-type	3.46016	0	6.09385	0	24.8335	1.57126	0	7.85452
rsa_locus_10956_iso_1_len_1508_ver_2	Laccase	0	0	0.882871	17.2476	8.32232	0	3.86029	1.47764
rsa_locus_109576_iso_1_len_684_ver_2	Extensin precusor	6.51078	34.3926	70.0724	76.7055	641.458	192.214	29.3137	109.511
rsa_locus_10957_iso_1_len_1585_ver_2	Conserved gene of unknown function	5.67369	23.8531	72.2338	12.6516	58.956	63.7118	37.6289	49.7883
rsa_locus_10958_iso_5_len_1719_ver_2	2-oxoglutarate-dependent dioxygenase	4.3853	6.51667	14.9548	48.1931	40.7245	25.3542	14.0343	7.79483
rsa_locus_109597_iso_1_len_281_ver_2	Gene of unknown function	9.79065	23.2538	13.89	8.99361	22.9888	18.1179	11.8354	8.28358
rsa_locus_10959_iso_2_len_1836_ver_2	P-coumaroyl quinate/shikimate 3'-hydroxylase	125.105	50.4671	54.1956	45.1667	27.6759	50.347	113.704	33.367
rsa_locus_1095_iso_3_len_999_ver_2	Gene of unknown function	0	0	0	0	0	0	0	0
rsa_locus_109606_iso_1_len_326_ver_2	E3 ubiquitin protein ligase upl2	6.67147	11.7635	6.88761	8.03026	8.43882	0	2.50286	4.29461
rsa_locus_109608_iso_1_len_447_ver_2	Gene of unknown function	17.5663	22.7697	13.4633	34.663	18.4181	13.7336	21.7405	15.981
rsa_locus_10960_iso_9_len_3475_ver_2	Ubiquitin carboxyl-terminal hydrolase 15	37.3063	33.0075	36.3063	34.3948	26.3715	35.1294	36.1822	33.2597
rsa_locus_109611_iso_1_len_409_ver_2	Gene of unknown function	16.3011	22.6744	7.5715	9.87299	9.57084	5.68931	7.23874	7.21616
rsa_locus_109616_iso_1_len_297_ver_2	SAB	7.15168	8.77847	8.54673	0	6.92516	2.37428	5.1607	3.76434
rsa_locus_10961_iso_1_len_491_ver_2	SGT1 protein	0	0	0	0	0	0	0	0
rsa_locus_109625_iso_1_len_341_ver_2	Patatin family protein	4.59502	7.15348	8.86322	4.42194	6.63058	3.72899	5.10122	8.16956
rsa_locus_10962_iso_3_len_1679_ver_2	Ferric-chelate reductase	43.3675	46.5205	67.6027	1.05032	18.6593	84.8714	92.4412	18.1353
rsa_locus_109630_iso_1_len_286_ver_2	Gene of unknown function	5.33133	13.8542	0	0	3.18858	2.89091	0	3.40484
rsa_locus_109632_iso_1_len_395_ver_2	Gene of unknown function	13.3977	15.9101	15.4026	26.3234	45.4805	16.2884	17.0634	23.0365
rsa_locus_109636_iso_1_len_368_ver_2	Phytocalpain	7.24039	15.0049	8.85515	11.0849	10.9061	5.9203	6.72068	6.32349
rsa_locus_109642_iso_1_len_398_ver_2	Gene of unknown function	14.5791	7.73499	9.42538	12.2056	9.56574	3.14505	14.1979	10.3354
rsa_locus_109645_iso_1_len_496_ver_2	Gene of unknown function	19.0474	16.6982	7.9382	12.0207	7.30475	8.56009	9.15238	9.7145
rsa_locus_10964_iso_6_len_1396_ver_2	Conserved gene of unknown function	12.3795	16.0829	12.4211	8.69867	10.9339	12.8754	19.2022	13.714
rsa_locus_109652_iso_1_len_321_ver_2	Gene of unknown function	5.6174	6.08234	17.3129	10.7502	36.9564	27.7406	15.0969	15.178
rsa_locus_10965_iso_1_len_570_ver_2	Gene of unknown function	0	0	0	0	2.09875	1.26208	0	0
rsa_locus_109664_iso_1_len_301_ver_2	Gene of unknown function	5.78659	23.8319	0	0	0	5.45699	19.5515	0
rsa_locus_10966_iso_1_len_551_ver_2	Gene of unknown function	0	0	0	0	0	0	0	0
rsa_locus_109675_iso_1_len_347_ver_2	Gene of unknown function	6.22386	19.9696	6.80347	0	2.90945	16.625	8.33905	4.00648
rsa_locus_10967_iso_1_len_1395_ver_2	Conserved gene of unknown function	7.45289	8.81277	1.82542	8.34235	0.787188	1.22348	2.56985	0.775917
rsa_locus_10968_iso_1_len_1161_ver_2	GDSL esterase/lipase	0	0	0	0	0	0	0	0
rsa_locus_109696_iso_1_len_426_ver_2	Receptor protein kinase	7.19729	19.9673	9.35573	10.7041	16.945	9.95593	16.513	7.23995
rsa_locus_10969_iso_3_len_1513_ver_2	Zinc finger (C3HC4-type RING finger) family protein	56.0696	25.89	58.2325	52.5273	50.8152	51.9832	46.3432	67.8532
rsa_locus_1096_iso_4_len_2664_ver_2	Protein kinase family protein	8.53094	7.30112	8.27683	8.3057	10.6525	14.4435	7.26468	6.24881
rsa_locus_109708_iso_1_len_767_ver_2	E3 ubiquitin protein ligase upl2	5.59026	14.9035	8.87689	7.07138	14.9815	3.33657	3.20479	5.85279
rsa_locus_10970_iso_1_len_1948_ver_2	GRAS4	1.33367	4.79553	8.59162	4.64247	8.62016	7.04149	5.64572	5.51736
rsa_locus_10971_iso_1_len_2414_ver_2	ATP binding protein	3.86678	7.59485	13.8685	7.67438	22.9128	10.0356	5.79053	12.8675
rsa_locus_10973_iso_1_len_873_ver_2	Conserved gene of unknown function	0	0	0	0	0	0	0	0
rsa_locus_109740_iso_1_len_368_ver_2	Gene of unknown function	13.0729	7.58677	0	9.23745	14.9157	9.03625	7.34586	9.88045
rsa_locus_109743_iso_1_len_561_ver_2	Gene of unknown function	11.0896	5.66313	3.81628	33.0193	7.92849	1.77733	12.7782	6.01152
rsa_locus_10974_iso_1_len_545_ver_2	Salutaridinol 7-O-acetyltransferase	0	0	0	0	0	0	0	0
rsa_locus_109753_iso_1_len_1032_ver_2	Ubiquitin-protein ligase	12.1157	16.7578	11.4986	13.2316	19.9136	4.90122	8.15991	7.07631
rsa_locus_10975_iso_8_len_1672_ver_2	Transposon protein, CACTA, En/Spm sub-class	14.6407	18.564	10.9782	16.1235	11.2827	8.41858	20.3647	10.5973
rsa_locus_10976_iso_1_len_1912_ver_2	Kinesin heavy chain	1.57385	4.13785	5.92154	8.14863	4.42123	5.09834	11.5357	3.02243
rsa_locus_10977_iso_2_len_2191_ver_2	DNA replication licensing factor MCM4	1.43256	28.4817	10.037	3.43289	7.5497	14.0886	18.5141	5.78316
rsa_locus_10978_iso_7_len_1858_ver_2	Alcohol dehydrogenase	37.0861	91.8136	34.1164	121.247	83.524	27.7584	45.1334	22.1814
rsa_locus_109798_iso_1_len_376_ver_2	EMB1135	10.9994	5.10419	6.22657	7.57795	3.75917	2.89091	9.00569	4.82467
rsa_locus_10979_iso_3_len_764_ver_2	NADH-ubiquinone oxidoreductase subunit B17.2	0	0	0	0	0	0	0	0
rsa_locus_1097_iso_4_len_1132_ver_2	Pheromone receptor	41.1124	10.7185	10.4513	104.417	15.807	16.5398	14.263	5.1094
rsa_locus_10980_iso_1_len_806_ver_2	Threonyl-tRNA synthetase	5.22084	8.24237	2.7584	2.71763	6.1756	3.97687	6.35626	4.78767
rsa_locus_10981_iso_4_len_1614_ver_2	Cell growth defect factor 2	21.4279	25.4111	13.927	14.4502	15.7992	19.2337	23.5572	17.5029
rsa_locus_109822_iso_1_len_282_ver_2	Gene of unknown function	7.31338	12.7153	6.20146	0	13.392	7.97331	6.52531	4.79043
rsa_locus_109824_iso_1_len_411_ver_2	Regulator of telomere elongation helicase 1 rtel1	7.12729	12.0986	7.84514	6.87443	8.38334	5.93518	9.13889	7.17788
rsa_locus_109831_iso_1_len_440_ver_2	Gene of unknown function	6.6182	4.16089	0	8.20723	4.22212	4.8704	3.85733	9.26621
rsa_locus_10983_iso_1_len_522_ver_2	Beta-amylase 8	7.43327	6.2311	2.90913	6.06946	7.79372	4.26527	6.73925	5.27471
rsa_locus_109847_iso_1_len_325_ver_2	Gene of unknown function	9.23364	72.5653	5.28509	0	29.2692	20.9218	22.2444	2.4949
rsa_locus_10984_iso_1_len_397_ver_2	Gene of unknown function	0	0	0	0	0	0	0	0
rsa_locus_10985_iso_10_len_1609_ver_2	3-desoxy-D-manno octulosonic acid-8-phosphate synthase	30.5379	31.9273	35.7165	38.395	32.8891	39.7128	36.8897	43.4981
rsa_locus_109861_iso_1_len_420_ver_2	ATP binding protein	7.13514	10.3577	14.0985	4.15638	10.8246	8.49298	5.95054	12.3111
rsa_locus_109869_iso_1_len_585_ver_2	Nodulin family protein	9.50931	6.74502	14.1708	5.37549	5.93041	7.64962	12.8848	7.9058
rsa_locus_10986_iso_1_len_2290_ver_2	Pentatricopeptide repeat-containing protein	6.75916	5.49129	5.87329	8.69795	6.19738	5.69724	7.15007	5.47086
rsa_locus_109874_iso_1_len_635_ver_2	Gene of unknown function	7.82401	7.5893	4.92116	5.54432	11.3197	16.9703	4.69041	27.4548
rsa_locus_109876_iso_1_len_322_ver_2	Nucleotidyltransferase	4.43167	3.71494	6.16171	14.998	11.718	4.15568	4.71272	6.18763
rsa_locus_10987_iso_8_len_1983_ver_2	Serine carboxypeptidase-like 51	34.8964	12.0178	70.5325	25.8656	51.3812	76.7172	29.8767	41.7015
rsa_locus_10988_iso_1_len_2607_ver_2	Ovule receptor-like kinase 28	34.227	56.8359	78.3028	61.1066	117.359	91.6754	63.1583	84.4449
rsa_locus_109898_iso_1_len_382_ver_2	Translational activator GCN1	6.37002	9.06149	8.49891	9.22046	10.4673	2.542	5.85028	5.87944
rsa_locus_10989_iso_4_len_1740_ver_2	Membrane protein	15.3565	2.14548	7.90548	25.4637	19.6563	3.99576	9.1492	7.6215
rsa_locus_1098_iso_5_len_2680_ver_2	Beta1,4 mannosyltransferase	13.4553	10.7258	15.2017	18.3766	18.3419	12.6256	13.2972	19.9052
rsa_locus_10990_iso_1_len_764_ver_2	Conserved gene of unknown function	0.920202	6.78814	4.69978	10.1435	15.5568	11.6904	16.3758	6.23849
rsa_locus_109916_iso_1_len_280_ver_2	Gene of unknown function	7.3683	18.0786	7.21256	5.76749	7.51028	2.74838	8.37984	4.96129
rsa_locus_10991_iso_2_len_3805_ver_2	ATP binding protein	9.79743	24.8552	16.3449	10.8325	16.0804	18.6632	13.7601	13.3893
rsa_locus_109924_iso_1_len_355_ver_2	EMB2016 (embryo defective 2016)	13.3931	18.5948	7.73956	14.994	11.6815	8.59167	12.6847	9.04693
rsa_locus_109926_iso_1_len_312_ver_2	Gene of unknown function	6.28253	10.938	5.10668	15.9815	11.1761	5.42825	9.76449	7.12246
rsa_locus_109927_iso_1_len_319_ver_2	Conserved gene of unknown function	5.18542	13.6331	7.05678	10.3926	9.20996	3.28651	6.77716	6.02118
rsa_locus_109928_iso_1_len_523_ver_2	Gene of unknown function	4.39589	13.4731	5.08057	3.53328	7.01096	5.32069	6.1917	4.859
rsa_locus_10992_iso_8_len_2219_ver_2	Metal-dependent phosphohydrolase HD domain-containing protein	11.1599	10.4761	82.5697	20.6158	58.5449	113.48	29.5057	92.0395
rsa_locus_109930_iso_1_len_354_ver_2	Stomatal cytokinesis-defective 1	5.45795	5.10316	7.39405	3.85664	6.02642	6.82977	7.9935	5.36262
rsa_locus_109932_iso_1_len_360_ver_2	Ubiquitin thiolesterase/ zinc ion binding	3.50298	10.0185	5.80637	5.29992	7.88733	3.51165	4.96404	2.63196
rsa_locus_10993_iso_3_len_1806_ver_2	Nam 4	38.9325	27.8376	35.5849	66.3725	46.2222	39.2034	54.1468	45.1059
rsa_locus_109941_iso_1_len_375_ver_2	Gene of unknown function	4.13686	7.10076	6.24483	0	8.01166	12.6657	21.279	4.45171
rsa_locus_10994_iso_1_len_1025_ver_2	TSJT1	46.636	10.5689	19.3394	21.7933	16.811	21.0561	26.1276	20.0469
rsa_locus_10995_iso_1_len_2021_ver_2	Multidrug resistance pump	6.8288	16.5917	13.009	13.0117	15.6764	14.7696	12.991	14.7475
rsa_locus_10996_iso_2_len_1012_ver_2	Cytochrome b5	59.89	100.551	188.569	145.356	221.344	155.479	137.65	156.589
rsa_locus_10998_iso_7_len_3781_ver_2	Chromatin remodeling complex subunit	28.3794	33.1973	32.2047	29.1486	25.7619	32.7328	34.6902	25.4001
rsa_locus_10999_iso_8_len_2232_ver_2	Aspartyl-tRNA synthetase	60.8179	63.151	74.3307	77.4837	67.6791	65.9806	84.7875	71.0461
rsa_locus_1099_iso_4_len_1428_ver_2	Hypersensitive-induced response protein	105.672	46.876	94.7053	147.352	89.9358	88.8915	68.6816	133.463
rsa_locus_109_iso_7_len_1308_ver_2	BI1	181.066	108.599	257.968	120.313	142.12	204.347	204.303	276.906
rsa_locus_10_iso_2_len_2068_ver_2	Carboxylesterase	17.7349	19.3516	15.4715	12.2563	16.7499	23.6645	33.3901	11.0651
rsa_locus_110003_iso_1_len_311_ver_2	Vacuolar protein sorting-associated protein	7.03274	17.686	8.54186	12.0294	13.5371	5.6357	8.48055	5.00372
rsa_locus_110005_iso_1_len_330_ver_2	Translational activator	10.4393	17.6922	13.1894	12.0911	19.5451	8.96572	9.34706	6.91231
rsa_locus_11000_iso_1_len_362_ver_2	ARF-like GTPase	0	0	0	0	0	0	0	0
rsa_locus_110015_iso_1_len_457_ver_2	Gene of unknown function	11.9104	3.5943	4.1952	15.1713	12.1573	2.70638	12.0942	6.08524
rsa_locus_11001_iso_2_len_561_ver_2	Glycosyltransferase QUASIMODO1	9.42191	15.4211	5.71456	7.36635	8.528	6.85533	6.47934	5.37967
rsa_locus_110020_iso_1_len_318_ver_2	Gene of unknown function	3.78449	19.6294	8.74789	8.69101	11.1286	7.14583	3.1248	8.59878
rsa_locus_110026_iso_1_len_747_ver_2	Gene of unknown function	7.34871	9.3193	10.4533	14.1933	14.7256	8.31997	6.44294	10.4603
rsa_locus_110029_iso_1_len_444_ver_2	Non-LTR retroelement reverse transcriptase	11.9604	28.8421	4.61677	6.62213	3.26635	2.1576	1.27323	2.09273
rsa_locus_11002_iso_2_len_1044_ver_2	DNA photolyase	0	0	0	0	0	0	0	0
rsa_locus_110033_iso_1_len_449_ver_2	Gene of unknown function	6.47467	16.4183	13.6834	0	9.81007	16.3005	14.5915	9.54238
rsa_locus_11003_iso_1_len_1926_ver_2	Apple; Protein kinase; EGF-like, subtype 2	1.27817	10.8038	9.44187	7.37082	11.2969	8.49853	9.82245	8.51181
rsa_locus_11004_iso_2_len_1366_ver_2	Geranyl diphosphate synthase small subunit	13.2131	30.7341	18.2076	21.8659	20.5103	22.971	11.8749	8.42361
rsa_locus_110055_iso_1_len_343_ver_2	Chromatin remodeling complex subunit	5.21746	12.2098	6.12581	10.7836	6.93439	3.19965	2.36516	4.05834
rsa_locus_110059_iso_1_len_353_ver_2	Gene of unknown function	6.31737	8.12004	4.07947	9.67182	12.4265	3.75184	3.43653	4.34492
rsa_locus_11005_iso_1_len_742_ver_2	Enod93 protein	0	0	0	0	0	0	0	0
rsa_locus_11006_iso_1_len_1017_ver_2	Single-strand-binding family protein	19.6126	19.935	17.0898	16.8233	16.2394	22.445	21.9325	14.3686
rsa_locus_11007_iso_6_len_3226_ver_2	Pentatricopeptide repeat-containing protein	30.4728	55.7462	19.1615	22.5019	16.3121	18.079	21.8655	24.2129
rsa_locus_110084_iso_1_len_449_ver_2	Boron transporter	19.9096	57.3962	0	0	0	1.37928	4.90577	0
rsa_locus_11008_iso_6_len_1726_ver_2	DNA repair and recombination protein radB	6.03461	11.0824	3.98544	6.7833	4.17907	5.3205	9.50258	4.13484
rsa_locus_110099_iso_1_len_405_ver_2	Gene of unknown function	2.71596	6.07123	6.37762	25.2812	62.2314	15.0078	3.65839	6.04865
rsa_locus_11009_iso_1_len_474_ver_2	VDAC-like porin	0	0	0	0	0	0	0	0
rsa_locus_1100_iso_4_len_3358_ver_2	YUP8H12R.29 protein	50.28	40.234	39.5061	38.0559	33.0208	40.8275	42.6226	40.5262
rsa_locus_110103_iso_1_len_484_ver_2	ATP binding protein	16.1219	21.7735	13.6708	23.3112	22.8557	7.28509	12.7606	12.3203
rsa_locus_110109_iso_1_len_326_ver_2	Gene of unknown function	7.82172	32.7836	6.0773	4.6491	5.32012	11.7616	10.369	6.3289
rsa_locus_11010_iso_1_len_2134_ver_2	Reticuline oxidase	5.5979	1.79658	2.92945	1.11659	0.306104	3.44431	15.8347	2.54577
rsa_locus_11011_iso_6_len_1787_ver_2	ARF GTPase activator	9.04349	9.82948	16.4668	7.67367	15.4318	14.7827	10.8395	14.3449
rsa_locus_110127_iso_1_len_283_ver_2	ATP-dependent RNA helicase	2.96756	6.78442	9.50239	10.9039	8.60532	2.29879	4.19297	12.7232
rsa_locus_11012_iso_6_len_2632_ver_2	AMP-activated protein kinase, gamma regulatory subunit	28.5053	27.8616	27.3671	23.2756	24.371	27.3192	34.1462	26.3944
rsa_locus_11014_iso_1_len_1083_ver_2	Root phototropism protein	1.79303	2.20089	0	1.29412	0.663857	0.892902	1.54269	1.19545
rsa_locus_110154_iso_1_len_434_ver_2	Kinesin heavy chain	1.67937	21.1165	7.98557	4.0109	10.5797	9.75681	7.96088	2.47505
rsa_locus_110165_iso_1_len_290_ver_2	Gene of unknown function	16.0065	18.037	0	0	3.55726	11.3829	7.54489	2.57818
rsa_locus_11016_iso_3_len_2068_ver_2	Protein arginine n-methyltransferase	34.8754	29.4012	28.791	38.9532	28.0482	29.4719	41.2949	34.9477
rsa_locus_110178_iso_1_len_350_ver_2	Vacuolar protein sorting-associated protein	7.8654	13.3649	4.49259	7.02982	8.98453	2.63475	7.4339	2.92411
rsa_locus_11017_iso_5_len_2325_ver_2	Cationic amino acid transporter	53.7603	20.6219	37.2314	45.1145	25.6267	26.5292	42.9286	33.4761
rsa_locus_110186_iso_1_len_456_ver_2	Regulator of telomere elongation helicase 1 rtel1	4.93464	11.7425	11.4941	11.113	7.23551	6.65868	11.628	9.69689
rsa_locus_11018_iso_1_len_664_ver_2	DNA binding zinc finger protein (Pspzf)	0	0	0	0	0	0	0	0
rsa_locus_110195_iso_1_len_320_ver_2	Cellulose synthase A catalytic subunit 3 [UDP-forming]	0	10.829	0	0	8.24125	4.00279	1.82526	0
rsa_locus_1101_iso_3_len_2718_ver_2	CUE domain containing protein	56.2626	57.1709	78.9433	60.2348	75.5223	88.7371	71.9048	84.8625
rsa_locus_110208_iso_1_len_290_ver_2	Gene of unknown function	0	17.8171	9.24256	8.67743	6.27752	8.13068	7.34097	3.60945
rsa_locus_11020_iso_5_len_2754_ver_2	Pentatricopeptide repeat-containing protein	12.0025	16.9967	9.00334	7.98551	7.95644	10.3212	7.12026	10.1186
rsa_locus_11021_iso_4_len_2594_ver_2	Heat shock protein 70	32.9576	43.7508	47.4143	27.575	37.7069	43.5804	37.6225	59.7365
rsa_locus_110228_iso_1_len_676_ver_2	Conserved gene of unknown function	8.68459	10.8762	5.71254	9.03486	7.25923	5.02532	5.61055	5.2431
rsa_locus_11022_iso_5_len_2109_ver_2	WD-40 repeat family protein	10.1005	10.2038	5.13129	8.98085	6.58307	7.19731	9.43418	7.60209
rsa_locus_11023_iso_1_len_1833_ver_2	WRKY transcription factor 26	31.9257	19.8136	37.8786	37.5931	43.5036	40.7266	23.5042	39.256
rsa_locus_110248_iso_1_len_381_ver_2	Gene of unknown function	11.8088	13.3069	3.75029	23.8289	26.7069	11.6969	4.9645	6.65721
rsa_locus_11024_iso_5_len_1825_ver_2	NOL1/NOP2/sun family protein	9.82679	11.1143	14.4	12.8167	11.3956	10.9244	11.9649	12.1686
rsa_locus_11025_iso_3_len_1380_ver_2	MRNA, clone: RTFL01-25-P14	13.3252	13.5129	8.262	7.88519	7.00445	9.74231	9.26924	10.4935
rsa_locus_11026_iso_4_len_1029_ver_2	RAB1C	132.864	96.2657	167.41	165.335	125.495	168.87	155.689	113.363
rsa_locus_110271_iso_1_len_569_ver_2	Conserved gene of unknown function	12.6816	12.6304	13.9312	22.8371	8.81121	9.53189	30.9312	9.49927
rsa_locus_11027_iso_4_len_1041_ver_2	Electron carrier/ oxidoreductase	34.22	30.7823	8.86922	5.75977	6.41003	10.4122	11.5079	10.7487
rsa_locus_110280_iso_1_len_323_ver_2	Gene of unknown function	6.74072	8.18356	0	6.83252	4.44856	3.60113	7.58652	5.25271
rsa_locus_110286_iso_1_len_420_ver_2	Gene of unknown function	6.96111	12.9836	0	5.75498	2.77555	2.15695	2.70479	3.93273
rsa_locus_11028_iso_3_len_3451_ver_2	U-box domain-containing protein 40	8.59098	7.36637	18.246	19.72	36.7154	25.2948	12.3746	13.6948
rsa_locus_110293_iso_1_len_380_ver_2	Myosin head, motor region	6.40684	4.55694	5.12882	7.49035	5.57356	3.91024	5.88409	4.95965
rsa_locus_110294_iso_1_len_521_ver_2	Gene of unknown function	4.13808	11.794	5.83021	6.08192	6.81976	4.48773	11.7911	4.6079
rsa_locus_110295_iso_1_len_372_ver_2	Gene of unknown function	11.9245	12.1618	8.05032	5.11176	12.9958	9.69908	18.379	8.78717
rsa_locus_11029_iso_2_len_1144_ver_2	14-3-3 protein Lil 1433-3	0	0	2.45136	0	1.35127	1.40639	24.2671	1.30814
rsa_locus_1102_iso_2_len_2070_ver_2	Skip-2	31.2778	30.8934	23.8236	70.6772	46.7011	29.3663	38.1263	33.876
rsa_locus_110307_iso_1_len_359_ver_2	Gene of unknown function	5.78736	4.67812	4.73219	0	4.12063	7.36514	16.3835	4.46779
rsa_locus_11030_iso_3_len_3111_ver_2	Cysteine-type endopeptidase	11.5706	13.7071	10.5732	9.74625	11.6642	11.0939	12.8258	9.90987
rsa_locus_110313_iso_1_len_299_ver_2	2-oxoglutarate decarboxylase/ hydro-lyase/ magnesium ion binding / thiamin pyrophosphate binding	4.8163	22.7368	0	5.12278	3.03216	2.94545	6.50069	2.98874
rsa_locus_11031_iso_1_len_1315_ver_2	CK25	3.30368	25.364	10.9901	5.49142	8.23803	8.04309	26.2031	9.22268
rsa_locus_11032_iso_1_len_949_ver_2	Alpha-amylase	0	0	0	0	0	0	0	0
rsa_locus_110336_iso_1_len_375_ver_2	Dek1-calpain	7.09176	7.59616	0	9.77165	9.89675	2.59419	4.89877	5.80658
rsa_locus_11033_iso_1_len_1104_ver_2	Sorghum bicolor protein targeted either to mitochondria or chloroplast proteins T50848	0.690582	1.21042	1.43735	4.03685	6.7586	8.36472	0.975747	0
rsa_locus_11034_iso_4_len_2656_ver_2	Conserved gene of unknown function	31.9477	63.1187	59.7389	97.3367	72.8339	61.2052	51.0278	43.1954
rsa_locus_11035_iso_1_len_784_ver_2	Peroxidase 10	0	0	0	0	0	0	0	0
rsa_locus_110367_iso_1_len_284_ver_2	Gene of unknown function	18.2715	20.4971	8.04472	11.8476	16.2847	7.70138	18.7929	6.07213
rsa_locus_11036_iso_9_len_2889_ver_2	Protein ABC1, mitochondrial	51.9751	27.3565	19.7658	14.9565	14.4287	18.2993	29.3833	18.055
rsa_locus_11037_iso_2_len_2280_ver_2	Ptm1	7.2977	25.1217	29.4972	9.83563	24.6137	28.1033	15.7816	19.6594
rsa_locus_110385_iso_1_len_287_ver_2	F-box and wd40 domain protein	6.90333	8.45773	5.61129	0	5.92849	6.17032	9.90403	4.174
rsa_locus_11038_iso_1_len_772_ver_2	Gene of unknown function	0.910227	1.75494	0	0	0.943612	0	0	0
rsa_locus_11039_iso_9_len_2718_ver_2	N-acetyltransferase	27.1302	23.0572	8.37478	9.38008	4.39083	7.59994	14.451	8.58215
rsa_locus_1103_iso_4_len_2559_ver_2	Alpha-mannosidase	34.5584	48.0481	42.5897	41.5691	47.3097	36.003	39.9426	35.2618
rsa_locus_11040_iso_1_len_625_ver_2	Histone H2A	5.34215	245.109	35.8317	20.6731	29.0954	80.828	161.377	15.5232
rsa_locus_110411_iso_1_len_449_ver_2	Gene of unknown function	5.50347	6.17366	15.6789	5.65021	13.1661	3.00933	4.90577	5.08927
rsa_locus_110429_iso_1_len_287_ver_2	Gene of unknown function	9.55846	7.79002	8.41694	5.36576	4.0229	3.90787	5.15835	4.69575
rsa_locus_11043_iso_1_len_513_ver_2	Transmembrane protein TPARL	0	0	0	0	0	0	0	0
rsa_locus_110449_iso_1_len_370_ver_2	Conserved gene of unknown function	6.79745	13.4073	7.04195	12.4882	10.5223	5.88506	15.5364	7.26802
rsa_locus_11044_iso_1_len_340_ver_2	Gene of unknown function	0	0	0	0	0	0	0	0
rsa_locus_110455_iso_1_len_398_ver_2	Gene of unknown function	7.19729	30.0117	0	0	15.8938	13.438	6.59702	0
rsa_locus_11045_iso_1_len_3071_ver_2	Pentatricopeptide repeat-containing protein	6.96742	12.9049	7.40135	9.34634	8.99564	6.97359	7.30525	8.43219
rsa_locus_11046_iso_1_len_1037_ver_2	Gene of unknown function	4.48725	9.65647	3.65648	3.93738	5.44761	5.08431	5.10054	1.97412
rsa_locus_11047_iso_1_len_2718_ver_2	Protein arginine n-methyltransferase	12.9895	15.4099	13.1352	14.3	15.1484	13.1739	12.2921	13.697
rsa_locus_110483_iso_1_len_516_ver_2	Phospholipid-transporting ATPase	1.81177	15.0707	4.41802	3.07251	8.33529	4.42633	12.3466	0
rsa_locus_110486_iso_1_len_388_ver_2	Gene of unknown function	115.374	34.5181	180.131	214.403	71.8781	92.607	87.8889	86.5104
rsa_locus_11048_iso_1_len_744_ver_2	Myb	0	0	0	0	0	0	0	0
rsa_locus_110491_iso_1_len_298_ver_2	Gene of unknown function	7.88794	11.9447	7.61811	13.0892	6.08729	5.91322	8.89815	7.25016
rsa_locus_11049_iso_2_len_1507_ver_2	AP-3 complex subunit delta	14.1829	13.9917	13.9749	18.935	16.6923	16.7096	11.8723	14.2936
rsa_locus_1104_iso_1_len_2642_ver_2	Disease resistance protein RPS2	14.1407	11.8106	7.62086	10.2213	9.83863	7.76155	7.90643	8.50325
rsa_locus_11050_iso_7_len_1907_ver_2	Aldose reductase	21.6982	14.8218	14.5907	20.0965	12.1265	16.9472	10.5213	18.6059
rsa_locus_11051_iso_1_len_808_ver_2	Gene of unknown function	1.12826	0.727528	0	0	0	0	1.55124	0.938005
rsa_locus_11053_iso_5_len_2557_ver_2	Dead box ATP-dependent RNA helicase	13.6852	16.1589	18.0528	17.805	20.4251	18.7892	16.718	20.6925
rsa_locus_110541_iso_1_len_300_ver_2	Gene of unknown function	2.52537	11.0081	0	0	0	3.13	4.90625	0
rsa_locus_11054_iso_11_len_3257_ver_2	Peptidyl-tRNA hydrolase	8.31608	23.8311	12.5903	7.54336	11.5347	12.2543	13.6701	10.362
rsa_locus_11055_iso_6_len_2368_ver_2	Mechanosensitive ion channel domain-containing protein	52.8994	6.75535	1.06444	28.6059	3.32793	2.11802	1.2525	2.12087
rsa_locus_110561_iso_1_len_369_ver_2	ATP binding protein	0	17.8177	5.29723	0	3.1981	3.72798	8.41473	0
rsa_locus_11056_iso_1_len_392_ver_2	Elongation factor	0	0	0	0	0	0	0	0
rsa_locus_110570_iso_1_len_372_ver_2	Phytocalpain	7.35345	9.66278	9.45038	11.684	7.76579	4.61861	6.02336	7.22501
rsa_locus_110574_iso_1_len_377_ver_2	EMB2016 (embryo defective 2016)	5.28781	13.6262	5.17368	6.83625	6.87171	3.03419	3.34826	2.88636
rsa_locus_11057_iso_1_len_848_ver_2	Bax inhibitor	0	0	0	0	0	0	0	0.948455
rsa_locus_110582_iso_1_len_358_ver_2	Set domain protein	2.69528	14.2515	0	6.47534	11.904	3.21212	3.06126	5.0927
rsa_locus_110588_iso_1_len_363_ver_2	Gene of unknown function	5.30864	9.24249	6.4726	10.5032	14.9795	4.58679	8.40952	7.42265
rsa_locus_11058_iso_2_len_1779_ver_2	Beta-primeverosidase	0	11.1976	2.98304	68.2481	12.709	0.864787	25.1888	18.2308
rsa_locus_110597_iso_1_len_344_ver_2	Conserved gene of unknown function	7.58425	7.2659	8.39582	11.545	10.5408	4.36434	4.54667	5.96142
rsa_locus_11059_iso_5_len_2419_ver_2	Conserved gene of unknown function	2.3659	2.31381	2.13296	4.45009	3.21184	7.54909	4.81532	1.43903
rsa_locus_1105_iso_9_len_3568_ver_2	Cytokinin receptor 1	14.3131	20.4911	41.5439	40.1247	63.5269	33.8221	21.463	63.6669
rsa_locus_11060_iso_6_len_890_ver_2	60S ribosomal protein L30	93.2285	106.536	87.0701	61.7062	139.678	129.908	109.619	99.5032
rsa_locus_11061_iso_1_len_1206_ver_2	Gibberellin receptor GID1	6.82064	8.26403	18.7753	38.1188	32.6345	22.7326	17.9502	19.4851
rsa_locus_11062_iso_1_len_719_ver_2	2-methyl-6-phytylbenzoquinone methyltranferase	0	0	0	0	0	0	0	0
rsa_locus_110634_iso_1_len_322_ver_2	Lysine-specific histone demethylase	8.63009	10.3627	0	8.99882	6.69602	5.60113	6.34405	2.97923
rsa_locus_11063_iso_1_len_519_ver_2	Serine/threonine-protein kinase ASK1	0	0	0	0	0	0	0	0
rsa_locus_11064_iso_1_len_2466_ver_2	FK506 binding / peptidyl-prolyl cis-trans isomerase	6.62909	12.9663	8.12372	8.72818	10.7268	11.8109	8.90791	8.22304
rsa_locus_110654_iso_1_len_336_ver_2	Calpain	4.44866	9.1365	5.87606	10.6249	11.1748	3.79073	6.04996	3.27822
rsa_locus_11065_iso_1_len_1954_ver_2	Clathrin assembly protein	3.88354	0.469256	0	0	0	0.623352	0.788475	1.03127
rsa_locus_11066_iso_1_len_1061_ver_2	ATP-dependent peptidase	113.877	74.0209	21.5414	5.88822	11.2144	26.9049	20.942	24.871
rsa_locus_11067_iso_1_len_968_ver_2	EIN3-binding F-box protein 1	0	0	0	0	0	0	0	0
rsa_locus_11068_iso_2_len_2366_ver_2	Amino acid transporter	6.30844	9.85196	12.7842	3.33404	14.173	10.2198	13.4983	13.2456
rsa_locus_11069_iso_4_len_1384_ver_2	Translation initiation factor 2B beta subunit	0.746386	2.08558	1.40213	1.37125	2.57921	2.08145	4.48555	1.02669
rsa_locus_11070_iso_4_len_1325_ver_2	40S ribosomal protein SA	126.805	212.594	193.356	137.274	154.314	205.163	235.659	159.968
rsa_locus_110710_iso_1_len_281_ver_2	Gene of unknown function	3.53551	6.3834	4.78967	6.99503	13.0125	4.21347	4.64961	8.55079
rsa_locus_110716_iso_1_len_359_ver_2	Gene of unknown function	7.02751	11.2621	6.91628	9.11353	6.593	7.36514	10.6011	7.31093
rsa_locus_11071_iso_9_len_3797_ver_2	DNA helicase recq1	10.3892	12.9813	9.4157	15.0366	9.87919	10.0047	12.818	10.8918
rsa_locus_110720_iso_1_len_349_ver_2	Translational activator GCN1	5.11808	10.5471	6.3847	13.3207	11.3939	4.79065	5.80027	5.02868
rsa_locus_110729_iso_1_len_317_ver_2	Leucine-rich repeat family protein	0	17.1121	6.68861	0	9.08576	4.41298	8.48521	5.5973
rsa_locus_11072_iso_3_len_2351_ver_2	Metal ion binding protein	31.8044	12.978	51.7743	23.4894	76.549	78.5598	20.9306	79.1049
rsa_locus_11075_iso_1_len_352_ver_2	Global transcription factor group	0	0	0	0	0	0	0	0
rsa_locus_11076_iso_1_len_790_ver_2	Lipid binding protein	12.7063	2.45801	3.12976	4.89732	4.60573	4.26753	7.11224	4.27787
rsa_locus_11077_iso_4_len_1127_ver_2	MYB transcription factor	2.64274	2.88509	7.79318	19.9854	31.9056	10.8548	5.54024	5.13277
rsa_locus_110783_iso_1_len_390_ver_2	Calcium-dependent protein kinase	8.67988	5.21981	3.9878	3.8133	8.72739	7.01613	9.53135	3.15175
rsa_locus_11078_iso_3_len_2494_ver_2	ATEXO70D1	10.2674	5.58529	6.05951	10.786	7.31662	6.81126	3.96824	4.26595
rsa_locus_11079_iso_5_len_3749_ver_2	E3 ubiquitin ligase PUB14	7.66678	4.18351	6.5601	2.69082	11.276	6.10709	3.70968	4.88571
rsa_locus_1107_iso_5_len_1471_ver_2	Xyloglucan endotransglucosylase/hydrolase 14	138.463	11.5991	28.4853	140.245	71.0141	34.8357	51.5123	43.0824
rsa_locus_11080_iso_1_len_2166_ver_2	Bipolar kinesin KRP-130	0.504126	22.3711	4.9941	2.25754	4.47239	8.22526	10.1124	3.31245
rsa_locus_11081_iso_4_len_2203_ver_2	Carboxyl-terminal peptidase	20.9359	105.975	99.8686	97.438	150.862	89.1499	77.4491	79.6792
rsa_locus_11082_iso_6_len_1990_ver_2	Exostosin family protein	9.89076	14.711	17.5401	10.2844	15.1722	15.4566	14.4384	12.35
rsa_locus_11083_iso_1_len_582_ver_2	Gene of unknown function	2.32905	4.72681	5.18123	9.23341	4.30109	3.60836	6.95398	4.93806
rsa_locus_11084_iso_2_len_2256_ver_2	Calcium dependent protein kinase	18.4714	30.4741	26.1686	19.5226	20.9619	24.1913	22.8353	21.8023
rsa_locus_110856_iso_1_len_282_ver_2	Conserved gene of unknown function	11.1055	13.8506	7.15553	10.4502	6.04802	5.66525	11.7877	6.91951
rsa_locus_11085_iso_1_len_1563_ver_2	Glycerate dehydrogenase	9.05036	8.58103	8.20164	6.86073	5.11507	9.46115	10.1742	8.80595
rsa_locus_11086_iso_1_len_1540_ver_2	Conserved gene of unknown function	3.30075	5.30951	3.61356	4.83488	3.45027	3.55893	5.23411	3.0678
rsa_locus_110872_iso_1_len_339_ver_2	Gene of unknown function	5.28588	16.4316	4.65461	5.66483	6.67406	5.11833	9.2424	4.32796
rsa_locus_11087_iso_6_len_1973_ver_2	ATP binding protein	16.8023	21.3452	16.9617	21.2582	18.2336	15.1896	21.9148	17.5981
rsa_locus_11088_iso_1_len_1330_ver_2	Conserved gene of unknown function	23.6874	13.7735	18.8959	10.3796	11.16	17.6265	16.7563	15.329
rsa_locus_110894_iso_1_len_307_ver_2	Conserved gene of unknown function	12.3031	8.04439	6.50026	18.0824	9.41857	4.95584	6.69262	8.94525
rsa_locus_11089_iso_3_len_2763_ver_2	Pentatricopeptide repeat-containing protein	5.16918	13.2059	6.32924	5.0197	8.71537	6.44495	7.61326	5.75608
rsa_locus_1108_iso_8_len_1819_ver_2	Choline/ethanolamine kinase	33.8131	9.44817	22.9982	34.9495	32.3659	42.5473	23.0451	23.6272
rsa_locus_110902_iso_1_len_286_ver_2	Gene of unknown function	5.33133	11.8431	8.45034	9.79463	11.4789	5.98831	6.21458	8.11922
rsa_locus_110903_iso_1_len_473_ver_2	Gene of unknown function	6.12071	10.6464	7.00666	13.775	11.2261	8.7715	10.2265	7.3669
rsa_locus_11090_iso_1_len_1119_ver_2	Conserved gene of unknown function	3.90047	21.8496	5.12472	1.93365	3.06104	5.03577	20.4961	2.85905
rsa_locus_11091_iso_3_len_1884_ver_2	Cell division cycle	1.63398	4.99187	7.60987	2.33483	6.68878	5.40053	7.28013	6.17203
rsa_locus_11092_iso_5_len_2739_ver_2	Transposase	5.21493	8.70162	15.3949	9.51251	23.2986	17.5827	15.5546	15.2864
rsa_locus_11093_iso_4_len_1970_ver_2	Calmodulin	6.80075	3.11221	7.76069	96.8303	58.4933	42.172	3.8289	3.17052
rsa_locus_11094_iso_3_len_1295_ver_2	Abhydrolase domain containing	0	0.535867	5.06618	32.4924	29.3541	3.01241	3.27042	16.1732
rsa_locus_11095_iso_1_len_1450_ver_2	Homeodomain protein	35.1054	62.5144	20.2188	31.7247	45.3967	17.4924	22.9307	28.7591
rsa_locus_11096_iso_1_len_627_ver_2	Gene of unknown function	0	1.13951	0	0	0	0	0	0
rsa_locus_110974_iso_1_len_321_ver_2	Conserved gene of unknown function	5.38334	14.9115	5.35875	4.30008	9.89237	6.52721	8.00317	3.44955
rsa_locus_11097_iso_1_len_1092_ver_2	Serine-threonine protein kinase, plant-type	3.49207	6.65297	1.45365	1.86635	1.36705	2.85265	2.76308	1.93388
rsa_locus_11098_iso_5_len_1560_ver_2	LSM Sm family member	33.815	33.5349	27.5212	34.1845	35.8723	35.6275	30.7123	34.7306
rsa_locus_110998_iso_1_len_339_ver_2	Neuroblastoma-amplified gene	4.84539	7.75426	4.65461	5.66483	9.48419	3.58283	3.42311	4.76076
rsa_locus_11099_iso_9_len_1796_ver_2	Gene of unknown function	7.92982	8.21331	4.16282	5.18304	5.38114	3.92783	6.5179	5.01941
rsa_locus_1109_iso_2_len_1499_ver_2	Xyloglucan endotransglucosylase-hydrolase XTH9	1.05462	0.768747	10.9018	3.5381	21.8295	10.8335	0.712662	2.83829
rsa_locus_110_iso_5_len_1599_ver_2	Protein kinase CK2 alpha chain	95.0533	99.92	141.739	56.6987	86.5647	136.325	128.972	133.69
rsa_locus_11100_iso_3_len_4325_ver_2	Protein OBERON 4	19.5685	28.3719	25.5027	33.6788	30.6478	23.8899	26.9711	23.0105
rsa_locus_11102_iso_6_len_2319_ver_2	Conserved gene of unknown function	9.4368	8.47741	6.62714	7.02127	7.71287	7.90224	9.70943	7.01897
rsa_locus_111038_iso_1_len_356_ver_2	Calcineurin-like phosphoesterase family protein	0	2.09854	11.757	0	2.16269	14.0595	3.72875	8.81386
rsa_locus_11103_iso_4_len_1655_ver_2	Conserved gene of unknown function	25.8588	35.1204	32.6232	40.8837	32.0219	33.1607	30.5615	32.5732
rsa_locus_111043_iso_1_len_311_ver_2	Retroelement pol polyprotein	12.3679	20.7353	8.11477	22.7221	28.6212	8.45356	9.61129	15.9642
rsa_locus_11104_iso_1_len_3171_ver_2	Receptor protein kinase	15.9532	50.5306	25.0035	17.0346	18.0325	23.7705	35.9942	13.8231
rsa_locus_11105_iso_1_len_3742_ver_2	Disease resistance protein	12.6994	3.81175	10.9754	18.5052	11.8029	9.10776	7.98242	10.6264
rsa_locus_11106_iso_4_len_1868_ver_2	Nucleoside diphosphate kinase 1	62.1197	71.7082	68.8593	43.4028	75.8537	87.9698	89.3756	75.8791
rsa_locus_11107_iso_3_len_1755_ver_2	B-type cyclin	1.36613	31.411	11.4799	4.80455	10.365	11.0664	19.5039	4.94723
rsa_locus_11108_iso_1_len_448_ver_2	Al-activated malate transporter 1	0	0	0	0	0	0	0	0
rsa_locus_111094_iso_2_len_337_ver_2	Gene of unknown function	7.98116	14.1241	7.41845	12.6263	24.5742	16.315	24.8091	12.8518
rsa_locus_1110_iso_7_len_2598_ver_2	WD40	43.3195	72.9348	71.3559	42.7174	57.1816	73.71	66.1169	67.1333
rsa_locus_111107_iso_1_len_305_ver_2	Ubiquitin ligase E3 alpha	9.41934	17.0387	6.54823	10.0187	13.8368	8.4487	6.35676	7.06288
rsa_locus_11110_iso_2_len_1155_ver_2	N-acetyltransferase	9.40806	1.20558	2.32177	14.0917	5.39982	2.55308	0.698517	1.47193
rsa_locus_111110_iso_1_len_476_ver_2	F-box and wd40 domain protein	4.25541	16.9442	10.171	10.3309	13.2102	12.597	10.9838	9.55677
rsa_locus_111118_iso_1_len_277_ver_2	Conserved gene of unknown function	6.91098	14.5991	0	0	13.888	4.71111	9.23747	4.34577
rsa_locus_11111_iso_3_len_448_ver_2	Gene of unknown function	41.3738	34.5475	24.5747	21.7604	30.924	43.7395	54.9115	32.4422
rsa_locus_111127_iso_1_len_417_ver_2	BRASSINOSTEROID INSENSITIVE 1	4.20938	9.11557	6.17779	13.2112	9.79052	8.15191	7.63274	7.23776
rsa_locus_11112_iso_4_len_784_ver_2	Conserved gene of unknown function	1.79133	1.65178	0	0	0	0	3.68897	1.40803
rsa_locus_111137_iso_1_len_324_ver_2	Gene of unknown function	3.93783	4.85437	4.07947	0	4.80266	0	7.20034	4.32423
rsa_locus_11113_iso_4_len_1407_ver_2	PQ-loop repeat family protein	0	23.2133	27.4005	0.988737	19.8588	18.7225	103.911	41.4372
rsa_locus_111150_iso_1_len_467_ver_2	AAA-type ATPase family protein	2.94762	11.0541	6.55731	9.40556	11.1343	5.28776	3.49624	4.26799
rsa_locus_11115_iso_3_len_2552_ver_2	Tellurite resistance protein tehA	16.06	11.0922	15.2697	2.35258	18.5723	25.5429	11.6512	15.3077
rsa_locus_11116_iso_4_len_3251_ver_2	Hydrolase, hydrolyzing O-glycosyl compounds	118.54	87.4487	226.451	130.448	178.46	189.621	214.866	219.562
rsa_locus_11117_iso_6_len_2437_ver_2	MRNA, clone: RTFL01-28-M03	22.5872	17.4813	19.4467	26.7829	19.6171	19.695	19.2474	20.7782
rsa_locus_11118_iso_1_len_1723_ver_2	Pentatricopeptide repeat-containing protein	1.35224	2.13374	1.61102	1.31523	1.93467	1.75611	1.29811	1.56309
rsa_locus_11119_iso_1_len_1761_ver_2	CBS	6.53466	5.08655	22.195	18.0795	59.2755	18.1389	18.1968	38.5996
rsa_locus_1111_iso_1_len_1097_ver_2	Transposon protein, unclassified	9.8582	11.866	14.802	12.4225	11.0865	11.5528	14.929	8.5063
rsa_locus_11120_iso_5_len_2813_ver_2	Serine carboxypeptidase-like 48	3.89174	5.13649	10.2168	18.6515	10.2836	5.98221	6.06188	3.26549
rsa_locus_11121_iso_6_len_2476_ver_2	DEAD-box ATP-dependent RNA helicase 1	6.51942	8.83169	9.25316	7.8333	8.64285	9.71686	10.2609	8.24342
rsa_locus_11122_iso_1_len_509_ver_2	Pentatricopeptide repeat-containing protein	1.83847	2.96372	0	0	1.24053	1.9719	1.099	1.52845
rsa_locus_111231_iso_2_len_431_ver_2	Gene of unknown function	14.8901	20.8506	15.1978	19.5843	18.4857	6.42262	11.8343	11.305
rsa_locus_111236_iso_1_len_461_ver_2	Gene of unknown function	4.71954	6.98938	6.92651	17.0523	24.5887	10.1148	6.84623	6.1828
rsa_locus_11123_iso_1_len_1164_ver_2	CXE carboxylesterase	12.6027	7.42504	8.68964	28.505	6.02049	13.6308	47.0746	10.1046
rsa_locus_111243_iso_1_len_544_ver_2	Gene of unknown function	19.1641	32.8446	9.39451	12.4608	21.164	14.7433	14.6863	9.96431
rsa_locus_11124_iso_1_len_314_ver_2	Cysteine protease ATG4B	0	0	0	0	0	0	0	0
rsa_locus_11125_iso_9_len_1820_ver_2	Chalcone reductase	21.025	74.093	54.0519	3.80049	9.89781	51.3371	57.7267	16.7036
rsa_locus_11126_iso_1_len_2165_ver_2	Pentatricopeptide repeat-containing protein	2.55333	4.01653	1.83203	2.66399	2.43834	2.39304	2.10672	2.01318
rsa_locus_111271_iso_1_len_277_ver_2	Gene of unknown function	4.69947	6.48848	5.84221	21.3305	10.5814	2.5697	5.80027	7.33349
rsa_locus_11127_iso_3_len_1632_ver_2	Nucleic acid binding protein	69.9492	34.3925	63.6684	86.574	82.2294	67.2109	54.8159	93.8806
rsa_locus_11128_iso_3_len_2685_ver_2	DNA binding protein	10.6425	10.6419	3.97176	0	1.17199	3.84727	2.61898	5.20343
rsa_locus_11129_iso_3_len_1971_ver_2	Protein AFR	3.39862	3.08154	3.90888	4.8422	4.92263	4.62068	4.58153	3.44148
rsa_locus_1112_iso_6_len_1288_ver_2	ATP synthase alpha subunit mitochondrial	69.1532	82.4864	50.0935	74.2016	54.2496	67.2001	65.1038	50.4455
rsa_locus_11130_iso_4_len_2157_ver_2	Chloroplast purple acid phosphatase isoform c	8.44826	8.06333	14.2099	9.41724	6.03052	8.92191	10.3028	8.67376
rsa_locus_11131_iso_5_len_2218_ver_2	RNA splicing protein mrs2, mitochondrial	25.4366	20.9102	23.4551	15.031	13.0732	22.8731	20.3647	24.1764
rsa_locus_111322_iso_1_len_289_ver_2	Gene of unknown function	5.26861	14.7954	15.31	14.0351	24.3683	10.4073	12.4876	8.54136
rsa_locus_11133_iso_7_len_2135_ver_2	BHLH transcription factor MYC5	5.7551	2.68019	4.27947	31.8957	12.6973	4.97825	19.2312	5.0577
rsa_locus_11134_iso_1_len_317_ver_2	Protein binding / structural molecule	0	0	0	0	0	0	0	0
rsa_locus_111359_iso_1_len_471_ver_2	Transcription factor RF2a	0	32.6009	7.85089	0	0	6.19197	11.2289	0
rsa_locus_11135_iso_1_len_1919_ver_2	R2r3-myb transcription factor	3.8131	6.24347	9.97902	9.95155	10.8273	11.2078	9.30506	12.2899
rsa_locus_111376_iso_1_len_1774_ver_2	ATP-dependent RNA helicase	14.29	17.3383	12.1081	17.3009	15.6187	11.8896	14.0084	12.2045
rsa_locus_11137_iso_3_len_1453_ver_2	Type III chlorophyll a/b-binding protein	1181.1	1341.22	264.613	3.21773	11.3058	350.711	123.124	391.527
rsa_locus_11138_iso_2_len_1565_ver_2	Lipoxygenase	14.2598	3.8435	9.35002	9.99552	8.65973	6.13488	12.7693	9.95841
rsa_locus_11139_iso_1_len_1286_ver_2	Gene of unknown function	3.86308	3.32827	5.95303	14.4901	14.0338	13.5078	2.50172	2.53041
rsa_locus_1113_iso_1_len_1724_ver_2	Avr9/Cf-9 rapidly elicited protein 74	2.90163	1.96588	12.2505	185.046	72.3962	64.7221	6.23959	1.28879
rsa_locus_11140_iso_5_len_2041_ver_2	Carbamoyl phosphate synthase small subunit	48.7661	37.6808	42.5591	33.8815	33.6302	42.4043	57.1704	49.3942
rsa_locus_11141_iso_5_len_1854_ver_2	Conserved gene of unknown function	13.0659	10.4577	12.0905	12.5447	12.2736	10.5216	13.6816	12.2937
rsa_locus_11142_iso_1_len_787_ver_2	Conserved gene of unknown function	0	1.04695	3.29934	13.4393	2.77445	2.5569	2.98102	2.10363
rsa_locus_111439_iso_1_len_319_ver_2	Agenet domain-containing protein	3.53551	8.89116	6.22657	0	6.39058	5.47751	10.6237	3.70534
rsa_locus_11143_iso_2_len_557_ver_2	Carbonic anhydrase	0	0	0	0	0	0	0	0
rsa_locus_11144_iso_1_len_465_ver_2	Thioredoxin	0	0	0	0	0	0	0	0
rsa_locus_11146_iso_1_len_2399_ver_2	SET domain-containing protein	19.6838	18.7147	20.1593	24.265	22.5598	19.5384	17.3714	22.5772
rsa_locus_11147_iso_1_len_1525_ver_2	Conserved gene of unknown function	6.66792	7.66671	4.20533	6.04232	4.63467	5.89815	6.02202	5.53332
rsa_locus_11148_iso_2_len_688_ver_2	Eukaryotic translation initiation factor 1A	12.1715	16.7392	36.178	21.224	13.5558	21.6114	7.8222	25.5525
rsa_locus_11149_iso_7_len_1740_ver_2	Serine carboxypeptidase	75.5618	6.56848	18.8622	8.24678	2.16659	20.2533	4.4063	6.92512
rsa_locus_1114_iso_8_len_2841_ver_2	Sucrose-phosphate synthase isoform C	43.1	31.7161	24.0234	20.7959	21.4502	32.8494	31.6897	17.7289
rsa_locus_11150_iso_3_len_679_ver_2	Phytosulfokine peptide	142.577	9.69068	95.0106	10.9062	42.8545	112.14	21.6094	269.531
rsa_locus_111517_iso_1_len_305_ver_2	60s acidic ribosomal protein P1	0	0	7.42133	0	3.16269	5.56846	43.1489	49.6837
rsa_locus_11151_iso_4_len_3340_ver_2	Calmodulin binding protein	10.3424	18.0208	13.3835	18.1796	10.4673	14.0243	19.6904	10.7207
rsa_locus_11152_iso_1_len_1403_ver_2	WOX4	0	2.79703	16.8513	5.67931	33.8861	21.2859	4.38516	15.6205
rsa_locus_11153_iso_2_len_1433_ver_2	ATP-dependent Clp protease adaptor protein clpS	45.1833	22.0574	19.7879	11.7326	13.976	24.5861	30.0752	25.5702
rsa_locus_11154_iso_1_len_1751_ver_2	Pm27	16.6665	16.7915	13.7115	13.8003	11.5435	13.8804	16.661	14.8763
rsa_locus_11155_iso_1_len_1187_ver_2	Xaa-pro dipeptidase	0	0	0	0	0	0	0	0
rsa_locus_11156_iso_2_len_2431_ver_2	Beta-1,3-glucanase	5.32466	23.2103	10.7101	12.7686	16.5599	16.0212	13.1323	5.45193
rsa_locus_11158_iso_1_len_1259_ver_2	Amino acid transporter	0.410297	0	0	0	0	0	0	0
rsa_locus_11159_iso_1_len_691_ver_2	Conserved gene of unknown function	3.78305	1.79989	10.624	74.3855	46.5562	5.86102	12.0773	11.3518
rsa_locus_1115_iso_1_len_3684_ver_2	Translation initiation factor IF-2, chloroplastic	118.318	105.245	29.9318	7.37077	10.7941	31.4562	24.9351	30.279
rsa_locus_11160_iso_3_len_944_ver_2	Response to dessication RD2	59.6453	23.0193	36.2715	55.3321	48.9766	33.9094	45.7202	54.1792
rsa_locus_11161_iso_7_len_3514_ver_2	Conserved gene of unknown function	18.0677	11.2621	14.5501	22.0937	21.5812	11.5736	15.0307	15.3624
rsa_locus_11162_iso_1_len_997_ver_2	RING-H2 finger protein ATL1L	0.697557	1.05254	6.51106	11.1494	9.40085	8.10535	4.77032	6.78519
rsa_locus_111630_iso_1_len_310_ver_2	SWEETIE (SWEETIE); binding	8.27515	10.6093	6.00097	6.70719	8.73394	4.71344	5.10676	4.54358
rsa_locus_11163_iso_3_len_3258_ver_2	Glycosyltransferase, CAZy family GT8	6.68831	7.87721	9.54071	12.0963	31.8518	16.8343	13.8116	8.04546
rsa_locus_11164_iso_1_len_629_ver_2	GmATG8d protein	4.90908	2.88573	1.9869	1.86576	2.20521	3.40975	3.7697	1.8847
rsa_locus_111653_iso_1_len_327_ver_2	Protein binding / zinc ion binding	3.66825	5.95779	10.0943	18.9541	11.3352	6.21594	5.1668	7.88413
rsa_locus_11165_iso_3_len_1012_ver_2	Conserved gene of unknown function	6.04435	13.761	9.43535	2.39758	5.25822	11.5991	10.5152	5.53386
rsa_locus_111668_iso_1_len_285_ver_2	Retrotransposon protein, unclassified	6.69071	19.5181	5.18467	8.85029	12.3783	6.4268	2.91169	4.47022
rsa_locus_11166_iso_4_len_1351_ver_2	Vesicle-associated protein	10.2522	17.3165	13.2049	9.27701	9.76185	15.8045	22.197	11.9274
rsa_locus_11168_iso_1_len_2344_ver_2	Conserved gene of unknown function	11.8356	15.5281	13.9303	29.3305	16.4183	13.6286	12.1354	11.4574
rsa_locus_111694_iso_1_len_278_ver_2	ATP-binding cassette transporter	6.88266	8.07735	11.1517	6.57525	8.56212	4.05201	9.6275	5.68045
rsa_locus_11169_iso_1_len_682_ver_2	Gene of unknown function	0	0	0	0	0	0	0	0
rsa_locus_1116_iso_2_len_522_ver_2	Hydroxyacylglutathione hydrolase	0	0	0	0	0	0	0	0
rsa_locus_11170_iso_4_len_1774_ver_2	S-adenosylmethionine decarboxylase proenzyme	347.817	133.201	295.997	306.963	233.679	308.716	422.465	336.888
rsa_locus_11171_iso_1_len_536_ver_2	Furin	0	0	0	0	0	0	0	0
rsa_locus_11172_iso_1_len_1590_ver_2	Pentatricopeptide repeat-containing protein, chloroplastic	3.97177	3.32942	2.50903	1.58628	2.23774	2.47474	1.74456	3.22372
rsa_locus_11173_iso_1_len_1424_ver_2	Respiratory burst oxidase homolog protein B	0	1.66096	11.2347	1.50936	18.8452	21.1889	3.60535	4.70082
rsa_locus_11174_iso_4_len_2510_ver_2	Pentatricopeptide repeat-containing protein	4.17807	4.04818	2.9624	4.03732	3.05053	3.13143	3.71068	3.11881
rsa_locus_111752_iso_1_len_347_ver_2	Protein kinase	6.65309	19.25	10.2052	4.33718	9.58408	9.64252	13.8428	3.37388
rsa_locus_11175_iso_1_len_1032_ver_2	Gene of unknown function	1.78362	2.42621	0	0	0	0.479989	1.30768	0
rsa_locus_111761_iso_1_len_431_ver_2	E3 ubiquitin protein ligase upl2	5.753	17.5882	7.44992	9.32587	12.9535	3.53899	2.62985	6.81627
rsa_locus_111777_iso_1_len_290_ver_2	Gene of unknown function	4.19842	5.93902	6.46979	17.3549	9.83477	4.47187	9.78796	8.76582
rsa_locus_11177_iso_2_len_2080_ver_2	ATP synthase subunit a	0.558148	0.550447	0	1.2667	0.471274	0.610397	1.25021	0.741952
rsa_locus_111789_iso_1_len_300_ver_2	STH1 protein	3.03044	14.6069	0	6.03143	9.06228	0	2.55125	4.46626
rsa_locus_11178_iso_1_len_1672_ver_2	Cytochrome P450	4.75719	4.33159	9.60594	10.6234	8.89532	8.51388	76.2003	10.8794
rsa_locus_11179_iso_1_len_934_ver_2	Gibberellin receptor GID1	0	0.688242	7.09829	7.95324	8.5709	1.908	1.56607	2.34672
rsa_locus_1117_iso_7_len_2593_ver_2	Phosphoglucomutase	41.5019	64.2105	34.7194	23.1489	32.1953	32.6778	34.6385	36.1086
rsa_locus_11180_iso_1_len_3062_ver_2	ATP binding protein	3.79355	34.0691	9.61128	5.05388	9.42927	9.91577	18.826	5.97239
rsa_locus_11181_iso_3_len_747_ver_2	Ubiquitin-fold modifier 1	149.659	79.451	113.659	76.1591	119.908	141.877	125.564	163.106
rsa_locus_11182_iso_5_len_1798_ver_2	Conserved gene of unknown function	6.54992	7.88477	7.51141	7.90567	7.89553	7.64026	10.0617	8.34372
rsa_locus_11183_iso_3_len_786_ver_2	Phosphoglycerate mutase	8.12886	6.36491	7.70869	3.44636	4.27405	5.39739	11.3152	6.40705
rsa_locus_11184_iso_1_len_400_ver_2	Esterase/lipase/thioesterase	11.1945	11.9228	6.30274	3.70912	8.5616	5.89911	10.6962	3.24597
rsa_locus_11185_iso_6_len_1319_ver_2	Phenylcoumaran benzylic ether reductase homolog Fi1	7.34448	7.01103	24.3043	12.149	18.8203	27.818	19.3566	25.3455
rsa_locus_11186_iso_1_len_442_ver_2	Ureide permease	0	0	0	0	0	0	0	0
rsa_locus_11187_iso_1_len_748_ver_2	SnRK1-interacting protein 1	0	0	0	0	0	0	0	0
rsa_locus_11188_iso_1_len_620_ver_2	Adenosine kinase isoform 2T	1.60486	11.8663	4.23623	2.10301	15.95	7.99003	14.6075	5.51809
rsa_locus_111893_iso_1_len_451_ver_2	Conserved gene of unknown function	4.67163	11.3432	4.82298	5.62311	7.83611	2.62053	3.12964	3.32381
rsa_locus_11189_iso_5_len_3811_ver_2	Breast carcinoma amplified sequence	19.955	14.7299	16.1937	25.617	16.0407	14.2869	15.6594	17.3872
rsa_locus_1118_iso_3_len_1391_ver_2	Esterase/lipase/thioesterase family protein	36.8793	32.2842	50.3907	17.9162	43.6598	52.6882	36.661	49.0269
rsa_locus_11190_iso_3_len_1540_ver_2	Protein phosphatase methylesterase 1	18.8678	25.3136	24.4308	19.7493	23.6895	28.0222	25.0613	25.2874
rsa_locus_11191_iso_1_len_2404_ver_2	Mutator-like transposase	14.5687	27.395	14.2265	13.0703	12.5218	14.1179	16.4537	14.0636
rsa_locus_11192_iso_3_len_2348_ver_2	Drought-induced protein 1	28.2169	7.05709	5.93058	3.7333	1.96771	6.58887	12.3851	5.41931
rsa_locus_11193_iso_3_len_1724_ver_2	Zinc finger protein	25.7172	27.7555	30.1712	24.9746	27.8935	30.3289	23.1359	31.79
rsa_locus_11194_iso_2_len_631_ver_2	Microsomal signal peptidase 18 kDa subunit	0	0	0	0	0	1.04596	0	0
rsa_locus_11195_iso_2_len_2009_ver_2	Zinc finger protein	17.0063	30.9067	31.0887	33.6806	26.445	31.8805	25.3744	27.8376
rsa_locus_11196_iso_4_len_2772_ver_2	Protein COBRA	6.10903	18.8594	27.6534	49.8067	81.6435	52.5685	22.6503	10.6065
rsa_locus_11197_iso_5_len_1384_ver_2	DNAJ heat shock N-terminal domain-containing protein	12.9374	9.6771	8.76332	6.30774	9.99939	11.7949	9.78313	14.1292
rsa_locus_11198_iso_1_len_405_ver_2	Hepatocellular carcinoma-associated antigen 59 family protein	0	0	0	0	0	0	0	0
rsa_locus_111991_iso_1_len_275_ver_2	Conserved gene of unknown function	0	0	46.6347	36.8701	0	0	0	114.749
rsa_locus_11199_iso_1_len_736_ver_2	Lactoylglutathione lyase	2.96641	3.52945	2.35935	0	3.51016	2.89091	2.82577	2.91459
rsa_locus_1119_iso_2_len_1351_ver_2	CXE carboxylesterase	34.837	4.40395	18.3251	88.0848	22.9403	13.7104	8.91842	16.0869
rsa_locus_111_iso_4_len_2465_ver_2	Conserved gene of unknown function	8.12397	35.3708	10.317	11.7777	12.2958	18.3444	18.4244	7.11328
rsa_locus_11200_iso_2_len_1005_ver_2	Harpin-induced 1	7.12564	3.53754	8.6505	4.19424	4.90995	12.5402	10.9136	7.81685
rsa_locus_112014_iso_1_len_280_ver_2	Gene of unknown function	6.0075	21.0593	7.2137	0	4.79065	4.86519	5.09292	6.70746
rsa_locus_11201_iso_1_len_744_ver_2	Conserved gene of unknown function	0	0	1.83289	1.91202	0.905377	0.806197	1.47049	1.67328
rsa_locus_11202_iso_2_len_2888_ver_2	RNA polymerase IV largest subunit	10.9918	22.6506	12.8294	12.7564	15.0344	13.6472	15.6937	12.673
rsa_locus_11203_iso_1_len_422_ver_2	Strictosidine synthase	0	0	0	0	0	0	0	0
rsa_locus_112041_iso_1_len_297_ver_2	Gene of unknown function	3.06501	11.9901	0	0	7.94356	3.95714	4.36675	7.02677
rsa_locus_11204_iso_1_len_1600_ver_2	60S ribosomal protein L24	38.9493	45.5592	48.6515	51.7765	61.7094	52.6345	47.7689	57.4878
rsa_locus_11205_iso_2_len_1604_ver_2	Pentatricopeptide repeat-containing protein	1.71146	3.29974	2.18525	3.38008	2.25191	2.2538	2.0615	1.55545
rsa_locus_11206_iso_5_len_2261_ver_2	Conserved gene of unknown function	17.9475	20.9616	14.9807	13.577	18.3051	15.8422	20.4872	16.1225
rsa_locus_11207_iso_4_len_1461_ver_2	Carbonic anhydrase family protein	79.7435	203.855	76.8525	5.70793	6.11886	128.614	145.157	18.7783
rsa_locus_11208_iso_3_len_2809_ver_2	Sulfate transporter	9.27133	18.3035	14.9213	9.87299	3.0307	5.81307	4.89104	13.5808
rsa_locus_11209_iso_3_len_1221_ver_2	GATA transcription factor	27.051	56.2158	35.4815	45.5389	39.4879	38.0957	43.9785	41.3135
rsa_locus_1120_iso_13_len_3479_ver_2	Conserved gene of unknown function	21.2931	35.2902	24.8972	21.3509	25.75	26.358	24.048	22.2623
rsa_locus_11210_iso_1_len_734_ver_2	Ubiquinol-cytochrome c reductase complex 6.7 kDa protein	57.1945	52.2885	68.7858	35.9659	76.7555	89.6512	103.883	45.2581
rsa_locus_112116_iso_1_len_341_ver_2	Conserved gene of unknown function	3.28215	4.40214	0	4.42194	15.1805	7.11898	6.63158	9.02951
rsa_locus_11211_iso_6_len_2021_ver_2	Speckle-type POZ protein	38.5063	31.5136	48.8818	35.4026	49.1872	53.6862	47.8413	52.6151
rsa_locus_11212_iso_1_len_585_ver_2	Plastid thioredoxin F	0	0	0	0	0	0	0	0
rsa_locus_11213_iso_1_len_963_ver_2	Conserved gene of unknown function	0	0	0	0	0	0	9.32789	0
rsa_locus_11214_iso_1_len_511_ver_2	Gene of unknown function	0	0	0	0	0	0	0	0
rsa_locus_11215_iso_1_len_1320_ver_2	Calcium/calmodulin protein kinase	43.042	16.07	42.9614	101.82	134.837	55.233	35.0723	39.1082
rsa_locus_11216_iso_2_len_1834_ver_2	G protein alpha subunit 3	16.1593	31.5966	23.1352	26.3965	31.3374	29.2849	29.4074	24.3472
rsa_locus_11217_iso_4_len_1064_ver_2	Conserved gene of unknown function	9.3262	9.40334	4.24978	8.98634	6.91705	9.69998	8.10912	11.4702
rsa_locus_11218_iso_5_len_2356_ver_2	Sentrin/sumo-specific protease	21.6105	25.221	14.3168	26.8403	16.6795	13.5805	18.7947	14.7238
rsa_locus_11219_iso_1_len_1882_ver_2	MRNA, clone: RTFL01-16-A15	33.2966	23.4933	51.4703	70.8553	40.35	35.7046	36.1858	42.3223
rsa_locus_1121_iso_2_len_1708_ver_2	Vacuolar ATPase subunit H protein	68.3786	84.0624	90.8134	48.1411	74.1762	81.6914	100.039	84.9266
rsa_locus_11220_iso_1_len_1455_ver_2	Cc-nbs-lrr resistance protein	8.8873	3.76461	7.90919	8.85859	8.02957	7.54362	6.09825	5.85234
rsa_locus_11221_iso_4_len_919_ver_2	Thioredoxin h	2.73253	0	1.87149	3.06788	3.99491	1.23476	1.41566	4.92214
rsa_locus_11222_iso_1_len_887_ver_2	Gene of unknown function	0	0.924208	0	0	0.879196	0	0.979179	0
rsa_locus_11223_iso_1_len_1953_ver_2	WD-repeat protein	3.92057	9.24329	7.45955	10.1611	7.4532	6.26388	9.249	7.22267
rsa_locus_11224_iso_8_len_1012_ver_2	Thioredoxin O1, mitochondrial	24.8643	24.4704	23.8303	19.9378	17.5822	20.4847	31.172	21.1906
rsa_locus_11225_iso_2_len_1152_ver_2	Conserved gene of unknown function	2.28322	3.07241	7.93637	7.39591	19.4053	9.40191	9.29185	9.2095
rsa_locus_11226_iso_1_len_1902_ver_2	Tubulin alpha-1 chain	203.754	1044.64	1263.8	569.758	985.246	1075.41	1154.38	689.655
rsa_locus_11227_iso_2_len_850_ver_2	MRNA, clone: RTFL01-28-M03	1.31696	1.58702	0	1.43661	1.0502	1.43475	0.70371	1.98156
rsa_locus_11228_iso_7_len_2018_ver_2	NADP-dependent glyceraldehyde-3-phosphate dehydrogenase	199.29	164.476	106.677	39.3128	42.0931	87.3917	129.717	92.8145
rsa_locus_11229_iso_1_len_1196_ver_2	Isoform 2 of CST complex subunit CTC1	4.91382	7.899	5.29419	5.73517	9.08169	4.03035	7.90674	6.24798
rsa_locus_1122_iso_7_len_2099_ver_2	Endoribonuclease E	57.4808	47.7755	26.6401	20.7381	21.531	31.2974	25.1785	33.1445
rsa_locus_11230_iso_5_len_1373_ver_2	Gene of unknown function	16.7059	11.649	12.7228	19.5395	20.6431	17.6822	15.7894	17.4985
rsa_locus_11231_iso_2_len_1845_ver_2	EMB2750	18.8801	31.3425	13.6531	7.63235	10.4415	16.2344	10.723	12.865
rsa_locus_11233_iso_3_len_2932_ver_2	Pentatricopeptide repeat-containing protein	7.33629	13.3392	14.2064	11.498	18.8265	13.6645	8.16891	17.8439
rsa_locus_11234_iso_7_len_1483_ver_2	TRNA delta(2)-isopentenylpyrophosphate transferase	13.6297	13.7571	13.5532	15.9269	14.1222	11.3841	15.1672	15.3047
rsa_locus_11235_iso_8_len_1967_ver_2	Conserved gene of unknown function	56.6103	8.36067	23.6242	28.9218	20.6458	25.6278	14.4482	26.8718
rsa_locus_11236_iso_1_len_927_ver_2	CBL-interacting protein kinase 6	0	0	0	0	0	0	0	0
rsa_locus_11238_iso_3_len_1314_ver_2	Gene of unknown function	9.44645	9.72239	15.1578	13.9803	13.685	11.0577	11.1746	12.169
rsa_locus_112394_iso_1_len_437_ver_2	Conserved gene of unknown function	8.00096	17.1866	5.57764	11.9431	15.2862	5.68139	9.84463	7.69744
rsa_locus_11239_iso_1_len_612_ver_2	Sigma factor binding protein 1	20.4546	2.53301	0	0	1.39018	3.78119	6.77368	1.71284
rsa_locus_1123_iso_2_len_1671_ver_2	Protein phosphatase x-2	47.8882	35.6715	48.5649	50.2847	55.4006	44.2166	39.8933	67.09
rsa_locus_11240_iso_6_len_3507_ver_2	Transcription initiation factor	17.3304	20.4132	17.1002	15.1734	15.3779	16.1518	20.4421	16.6856
rsa_locus_11241_iso_1_len_656_ver_2	Gene of unknown function	10.3106	3.57396	3.42226	3.57048	6.11224	5.81008	6.79389	6.25857
rsa_locus_11242_iso_2_len_1439_ver_2	DNA helicase homolog	2.05588	2.0841	2.02086	1.58108	1.29631	1.70368	2.63799	1.73812
rsa_locus_112435_iso_1_len_282_ver_2	Callose synthase 6	4.06299	10.8988	10.9718	9.95261	6.26402	7.55366	5.89383	3.45975
rsa_locus_11243_iso_1_len_945_ver_2	BTB/POZ domain-containing protein	0	0	0	0	0	0	0	0
rsa_locus_11244_iso_4_len_2329_ver_2	Pearli	22.655	26.5728	16.8565	23.5532	20.7737	19.3861	21.2904	14.7245
rsa_locus_112459_iso_1_len_316_ver_2	Gene of unknown function	10.243	8.78607	5.87329	10.0655	14.8167	10.887	9.62599	3.51071
rsa_locus_11245_iso_3_len_1880_ver_2	Transcription factor	3.0931	4.24008	9.03628	19.1202	25.9425	11.9238	5.93853	16.8758
rsa_locus_11246_iso_2_len_2454_ver_2	DNA binding protein	32.6436	27.8761	28.3051	40.3385	27.8466	21.5026	33.306	32.9189
rsa_locus_11247_iso_2_len_1346_ver_2	Protein kinase atmrk1	31.8721	47.2323	42.8764	13.0278	13.7388	34.446	55.0469	19.77
rsa_locus_11248_iso_4_len_889_ver_2	Conserved gene of unknown function	10.9208	17.914	4.98125	3.60855	4.19774	4.8689	7.81511	4.4001
rsa_locus_11249_iso_3_len_1290_ver_2	Protein 1	10.4292	57.7902	14.0346	0	0	16.6964	38.57	2.78509
rsa_locus_1124_iso_2_len_783_ver_2	Gene of unknown function	0	3.68388	0	0	1.85951	1.73686	2.09089	1.23367
rsa_locus_11250_iso_3_len_1648_ver_2	Derlin-2	22.017	18.3516	19.9374	15.3692	15.2009	23.6646	29.9501	18.1156
rsa_locus_11251_iso_1_len_2776_ver_2	Tir-nbs resistance protein	6.19811	11.3155	6.12665	15.9329	10.3346	4.5546	8.68137	5.43994
rsa_locus_112522_iso_1_len_283_ver_2	Multidrug/pheromone exporter, MDR family, ABC transporter family	7.28401	10.6289	0	12.3908	14.1988	4.38861	5.87016	7.42185
rsa_locus_11252_iso_2_len_474_ver_2	Germin 5	0	0	0	0	0	0	0	0
rsa_locus_11253_iso_3_len_399_ver_2	Conserved gene of unknown function	0	0	0	0	0	0	0	0
rsa_locus_11254_iso_1_len_811_ver_2	Fiber protein Fb19	0	0	0	0	0	0	0	0
rsa_locus_112552_iso_1_len_361_ver_2	Ubiquitin-protein ligase	6.7791	19.8035	5.42682	11.3222	18.6751	4.45571	6.86455	4.44046
rsa_locus_11255_iso_2_len_1752_ver_2	Conserved gene of unknown function	25.4154	21.01	20.934	19.4673	17.2428	20.2936	34.2446	20.515
rsa_locus_112562_iso_1_len_292_ver_2	Conserved gene of unknown function	7.29028	22.6989	5.50255	0	8.51277	6.25243	3.03503	0
rsa_locus_11256_iso_1_len_2201_ver_2	Receptor protein kinase	7.87374	19.5671	9.28095	8.14396	6.03167	8.04438	23.4634	7.24889
rsa_locus_11259_iso_2_len_1476_ver_2	Gene of unknown function	7.63985	12.418	7.54788	5.73414	7.83833	7.68637	11.3673	10.9392
rsa_locus_1125_iso_2_len_1757_ver_2	Avr9/Cf-9 rapidly elicited protein 20	15.5169	8.72603	12.7025	82.5137	113.479	56.9893	7.66525	8.46565
rsa_locus_11260_iso_2_len_977_ver_2	TRANSPARENT TESTA 12 protein	0	13.9729	17.438	5.6275	63.3942	17.7407	9.60452	27.6803
rsa_locus_11261_iso_1_len_2026_ver_2	F-box/LRR-repeat protein	7.75612	4.97524	9.85873	12.4528	9.84234	6.81801	8.80524	13.2533
rsa_locus_112628_iso_1_len_297_ver_2	CRP	7.15168	17.7711	13.045	11.7312	9.77669	8.30998	7.93954	8.78346
rsa_locus_11262_iso_7_len_2840_ver_2	E3 UFM1-protein ligase 1 homolog	24.6579	34.4567	19.1413	17.8565	22.3169	19.4534	20.9852	20.6284
rsa_locus_11263_iso_8_len_1848_ver_2	Nucleic acid binding protein	28.7733	14.3726	27.3262	39.5954	27.6404	26.1903	30.533	28.9984
rsa_locus_11264_iso_1_len_1118_ver_2	RNA-binding protein	0	0	0	0	0	0	0	0
rsa_locus_11265_iso_1_len_638_ver_2	Synapse-associated protein	0	0	0	0	0	0	0	0
rsa_locus_11266_iso_1_len_2079_ver_2	Adenosine monophosphate binding protein 1 AMPBP1	18.9535	11.0143	14.5205	36.1487	22.2655	12.2902	15.4693	20.4298
rsa_locus_11267_iso_5_len_1532_ver_2	Myo inositol monophosphatase	19.6861	35.6735	15.4002	14.0054	13.5172	17.2991	15.1241	15.0244
rsa_locus_11268_iso_1_len_867_ver_2	Non-imprinted in Prader-Willi/Angelman syndrome region protein	0	0	0	0	0	0	0	0
rsa_locus_11269_iso_1_len_2026_ver_2	DNA helicase hus2	0.944223	9.92222	3.02889	2.97379	3.46902	4.33636	5.13639	2.48499
rsa_locus_1126_iso_9_len_1203_ver_2	40S ribosomal S4 protein	154.602	290.415	252.244	171.024	192.069	284.128	252.968	216.86
rsa_locus_11270_iso_3_len_1188_ver_2	Nudix hydrolase 22, chloroplastic	10.3614	13.3213	19.7858	21.8164	21.3994	18.9838	16.4659	22.1911
rsa_locus_11271_iso_3_len_1291_ver_2	Abscisic acid receptor PYL4	34.5226	21.5925	11.1999	33.774	44.4057	16.5175	18.7713	4.83065
rsa_locus_11272_iso_3_len_2222_ver_2	Pinin	14.706	36.3137	19.357	8.51703	15.5465	22.1178	17.6076	20.7838
rsa_locus_11273_iso_1_len_1303_ver_2	NAP-like transcription factor	60.6637	4.43741	2.4239	38.2199	8.31594	15.6642	91.0767	2.13243
rsa_locus_11274_iso_1_len_858_ver_2	Stress-associated protein 10	162.067	94.7851	105.957	191.709	190.999	165.771	129.683	164.443
rsa_locus_11275_iso_3_len_2330_ver_2	Ubiquitin-protein ligase	17.3496	13.906	19.8377	19.7266	18.6182	16.794	13.619	30.2698
rsa_locus_11276_iso_5_len_2216_ver_2	Radical SAM domain-containing protein	29.8623	24.9295	12.904	15.8366	13.3061	14.7142	16.9383	15.3661
rsa_locus_11277_iso_1_len_1523_ver_2	Ran GTPase binding protein	2.16547	7.10975	6.83291	4.55855	4.20918	10.554	10.3774	4.78721
rsa_locus_112785_iso_1_len_702_ver_2	Extensin precusor	1.50842	3.79339	19.8355	16.8122	45.6291	9.11415	4.21996	47.2286
rsa_locus_112787_iso_1_len_333_ver_2	Gene of unknown function	6.06595	10.5465	3.95668	4.54025	7.16631	7.30945	4.36476	0
rsa_locus_11278_iso_4_len_2980_ver_2	Forkhead-associated domain-containing protein	11.3326	18.6173	15.019	16.8404	19.0743	14.8549	15.5402	15.7274
rsa_locus_11279_iso_2_len_315_ver_2	Gene of unknown function	54.737	82.8498	73.4573	61.2592	60.4187	29.62	59.9953	58.7073
rsa_locus_1127_iso_1_len_1324_ver_2	Peroxidase 1	0	0	0	15.7853	17.6069	0	0	0
rsa_locus_11280_iso_3_len_1662_ver_2	Xyloglucan endotransglucosylase/hydrolase protein 14	1.07282	13.9047	21.3646	8.26287	9.60804	32.7944	19.3354	4.58118
rsa_locus_11281_iso_3_len_1297_ver_2	Ribosomal protein	282.74	275.535	386.668	318.644	274.924	308.304	359.052	339.727
rsa_locus_11282_iso_2_len_1938_ver_2	BHLH domain class transcription factor	31.3294	37.0574	24.2326	27.353	22.4232	33.6706	27.1979	24.4732
rsa_locus_11283_iso_6_len_1786_ver_2	SOL1 protein	11.1575	10.3815	13.8427	21.0618	12.8111	13.0091	11.4714	11.8667
rsa_locus_11286_iso_6_len_2751_ver_2	Long chain acyl-CoA synthetase 9, chloroplastic	29.9406	35.4818	32.9181	19.2591	25.8081	27.0045	31.1639	31.0209
rsa_locus_11287_iso_1_len_809_ver_2	Conserved gene of unknown function	1.38683	0	0	2.86635	1.31328	1.34287	0	1.36261
rsa_locus_11288_iso_1_len_962_ver_2	Conserved gene of unknown function	3.83649	2.79126	5.86424	18.2193	16.9132	8.80356	7.25659	6.61437
rsa_locus_112895_iso_1_len_299_ver_2	Multidrug resistance protein 1, 2	0	0	0	0	23.6508	2.74909	5.71272	16.189
rsa_locus_1128_iso_5_len_2385_ver_2	Membrane protein	40.7163	22.8979	19.4742	40.525	10.2078	10.9783	21.3606	8.22562
rsa_locus_112904_iso_1_len_280_ver_2	Gene of unknown function	7.09977	9.15621	0	6.02012	6.09719	5.07672	4.88072	2.68299
rsa_locus_11290_iso_1_len_1458_ver_2	Gene of unknown function	0.518906	0.790881	0	0	0.526653	0	0.659863	0.463493
rsa_locus_11291_iso_1_len_1138_ver_2	Cytochrome P450	0	0	0	0	0	0	0	0
rsa_locus_112920_iso_1_len_327_ver_2	Tetratricopeptide-like helical	5.2731	8.45621	0	8.84526	9.50697	4.08476	4.0978	5.40626
rsa_locus_11292_iso_8_len_1333_ver_2	Syringolide-induced protein 19-1-5	3.93016	5.7221	6.9216	37.3372	117.116	24.7964	5.70651	4.11556
rsa_locus_11293_iso_2_len_2138_ver_2	Cytochrome P450-type monooxygenase 97C11	9.03539	24.9437	5.22925	2.58087	2.72424	5.68838	6.37644	5.58377
rsa_locus_11294_iso_2_len_1653_ver_2	Serine/threonine-protein phosphatase PP1-alpha catalytic subunit (EC 3.1.3.16)	3.07037	4.97371	3.79978	6.55557	3.37489	2.57128	7.99643	3.38364
rsa_locus_11295_iso_3_len_1531_ver_2	Fb2	17.0966	12.1123	17.5442	9.81034	17.856	22.0381	20.7136	21.1187
rsa_locus_11296_iso_1_len_1325_ver_2	Cell growth-regulating nucleolar protein	6.08787	11.4715	9.16381	9.36825	10.6223	12.0921	10.0685	9.81586
rsa_locus_11297_iso_5_len_3076_ver_2	Gene of unknown function	22.3695	24.3791	11.8227	20.0008	12.6788	10.8452	18.9968	15.1226
rsa_locus_11298_iso_1_len_1753_ver_2	Protein brittle-1, chloroplast	5.93983	9.33598	5.71221	3.94862	4.51855	5.63046	9.14075	4.60743
rsa_locus_11299_iso_4_len_2538_ver_2	Dead box ATP-dependent RNA helicase	27.4708	20.9591	19.2765	50.2225	37.6731	20.1786	21.348	33.1852
rsa_locus_1129_iso_2_len_683_ver_2	Gene of unknown function	27.3253	32.537	19.3225	12.9307	33.7587	40.5707	19.3849	12.2037
rsa_locus_112_iso_2_len_2167_ver_2	4-hydroxyphenylpyruvate dioxygenase	58.4512	40.2596	61.8978	57.9743	45.1047	55.7445	79.9557	54.3978
rsa_locus_11302_iso_1_len_1114_ver_2	Pyridine nucleotide-disulphide oxidoreductase	1.36837	2.86767	4.4912	8.79885	9.52322	4.04727	2.12677	4.15565
rsa_locus_11303_iso_7_len_3339_ver_2	Peroxisomal membrane protein	179.502	82.1744	53.264	45.1827	38.3973	72.7092	52.4236	62.3269
rsa_locus_11304_iso_1_len_2532_ver_2	Cyclin-like F-box; FAR1; Zinc finger, SWIM-type	8.71282	10.8879	11.7452	10.6714	15.4829	12.2279	10.9713	11.8633
rsa_locus_11305_iso_4_len_1840_ver_2	Conserved gene of unknown function	7.56823	7.66882	6.51689	8.78027	6.24301	7.17369	9.88442	6.57735
rsa_locus_11306_iso_2_len_1935_ver_2	Calmodulin-binding protein	5.15913	5.09492	4.60524	18.632	13.3568	2.46358	2.63621	5.31206
rsa_locus_11307_iso_8_len_1751_ver_2	Endoplasmic reticulum-Golgi intermediate compartment protein	21.8308	22.5964	20.395	20.5567	18.3448	20.6994	25.5388	17.4517
rsa_locus_11308_iso_1_len_957_ver_2	Tau class glutathione transferase GSTU37	37.8449	5.06369	12.9456	14.9753	11.8395	14.6581	20.0213	16.0177
rsa_locus_11309_iso_3_len_1640_ver_2	Conserved gene of unknown function	12.841	18.6183	11.8599	11.9878	11.4074	13.3493	15.4722	13.603
rsa_locus_1130_iso_7_len_1337_ver_2	NFU4 (NFU domain protein 4)	25.4161	19.188	34.3202	22.7314	22.8168	35.7425	28.8856	37.6862
rsa_locus_11311_iso_4_len_1445_ver_2	HD domain containing protein	8.80746	16.2826	11.4867	6.90969	9.30134	13.4977	16.2786	11.4602
rsa_locus_11312_iso_4_len_2256_ver_2	Tetrahydrofolylpolyglutamate synthase	10.5206	10.3904	8.30582	8.27563	6.41275	7.72817	9.49136	8.2279
rsa_locus_11314_iso_1_len_990_ver_2	TNP2, partial	2.24853	5.12451	3.21749	2.58185	2.96978	0.81647	3.71315	1.9331
rsa_locus_11315_iso_7_len_1838_ver_2	Conserved gene of unknown function	13.07	13.6407	8.85318	8.61971	9.08639	11.8264	19.1563	12.11
rsa_locus_11316_iso_1_len_1091_ver_2	PRKR interacting protein 1	14.6806	21.9489	16.3411	18.9147	16.2681	19.9875	18.5203	14.4866
rsa_locus_11317_iso_2_len_1439_ver_2	Transmembrane protein	8.74945	5.45072	5.05216	10.4527	6.06216	3.99995	6.39062	4.88552
rsa_locus_11318_iso_2_len_785_ver_2	40S ribosomal protein S7	73.2572	144.413	85.5386	60.9667	75.3591	99.0145	126.579	71.3624
rsa_locus_11319_iso_1_len_1667_ver_2	Transcription factor	0	0	1.59382	50.9369	22.1424	0	0	11.5998
rsa_locus_1131_iso_1_len_1220_ver_2	Gene of unknown function	0.819326	0.40273	0.497571	0.519053	0.428068	0	0.548993	0.97157
rsa_locus_113202_iso_1_len_291_ver_2	Conserved gene of unknown function	8.62555	4.82037	5.98429	9.12387	9.58807	4.65695	6.2968	8.47489
rsa_locus_11320_iso_1_len_609_ver_2	5'-adenylylsulfate reductase-like 5	0	0	0	0	0	0	0	0
rsa_locus_11321_iso_2_len_1807_ver_2	MRNA, clone: RTFL01-31-G07	7.27442	8.00355	7.80691	5.42931	7.06991	9.80267	9.74564	7.89188
rsa_locus_11322_iso_1_len_428_ver_2	Conserved gene of unknown function	0	0	0	0	0	0	0	0
rsa_locus_11323_iso_3_len_2378_ver_2	ATP binding protein	0.343898	10.6664	6.5108	2.31661	3.06234	5.15035	5.76811	2.61866
rsa_locus_11325_iso_7_len_2462_ver_2	E3 ubiquitin protein ligase RIN2	42.0811	27.8307	46.7762	48.5415	42.4265	41.4062	40.3989	51.4039
rsa_locus_113268_iso_1_len_289_ver_2	Gene of unknown function	0	10.158	0	6.29161	6.93235	5.30567	7.77919	9.05902
rsa_locus_11326_iso_2_len_2403_ver_2	Zinc finger protein	16.8717	25.4337	24.7696	17.1913	21.6172	21.8777	23.2256	19.363
rsa_locus_11327_iso_3_len_1812_ver_2	Prephenate dehydrogenase	18.2105	22.3596	24.6856	12.0081	15.727	21.3647	16.383	23.3863
rsa_locus_11328_iso_7_len_1882_ver_2	Protein phosphatase pp2a regulatory subunit B	30.9338	24.6207	17.7329	17.6971	15.5951	18.866	19.8584	21.6076
rsa_locus_11329_iso_6_len_1358_ver_2	Gene of unknown function	3.14565	0	0	24.7011	5.01696	0	0	0.5982
rsa_locus_1132_iso_2_len_2571_ver_2	RNA-binding protein nob1	20.9176	29.6314	26.9998	32.3976	28.4838	25.5567	29.3215	28.461
rsa_locus_11330_iso_1_len_2638_ver_2	Pentatricopeptide repeat-containing protein	5.80427	4.82231	4.86122	5.49763	5.43087	4.47624	5.55303	6.13377
rsa_locus_11331_iso_1_len_1801_ver_2	Phospholipase C	6.00657	7.71205	3.07981	1.9556	3.30443	3.09214	4.19511	3.69787
rsa_locus_11332_iso_9_len_2078_ver_2	Phosphoinositide 5-phosphatase	16.7937	28.6237	22.4571	24.8757	27.6751	25.6108	29.6001	17.2107
rsa_locus_11333_iso_4_len_2654_ver_2	Nucleolin	81.2249	164.161	131.49	146.116	151.136	139.088	110.203	137.192
rsa_locus_11334_iso_7_len_1837_ver_2	S-adenosylmethionine-dependent methyltransferase	43.2929	22.9553	25.9181	14.7164	25.8779	27.7354	29.4164	21.3782
rsa_locus_11335_iso_1_len_891_ver_2	Pumilio	0	2.69398	2.62286	2.30408	1.00011	2.30733	2.55835	1.0782
rsa_locus_11336_iso_1_len_454_ver_2	Gene of unknown function	0	0	0	0	0	0	0	0
rsa_locus_11337_iso_1_len_1336_ver_2	ER lumen protein retaining receptor family protein	0	1.47048	0	0	0	0.479598	2.12499	0
rsa_locus_11339_iso_1_len_484_ver_2	Gene of unknown function	0	0	0	0	0	0	0	0
rsa_locus_1133_iso_1_len_2277_ver_2	Ribosomal RNA methyltransferase	22.5513	40.5949	28.1125	37.6895	39.6686	31.4584	24.9725	26.8361
rsa_locus_113401_iso_1_len_312_ver_2	Gene of unknown function	7.97398	75.7561	30.6401	0	2.50498	16.0976	27.4157	0
rsa_locus_11340_iso_6_len_1772_ver_2	Alpha-L-arabinofuranosidase	21.2965	18.3382	19.3998	16.971	19.9416	15.6289	18.7124	15.6839
rsa_locus_11341_iso_7_len_1933_ver_2	Myb-like DNA-binding protein	70.9244	26.48	39.7464	61.8687	39.1253	31.9507	23.476	52.968
rsa_locus_113421_iso_1_len_286_ver_2	Serine/threonine protein kinase	3.46536	9.38512	5.1641	10.7741	8.71545	4.33636	7.8718	0
rsa_locus_11342_iso_1_len_470_ver_2	Conserved gene of unknown function	0	0	0	0	0	0	0	0
rsa_locus_11343_iso_2_len_2215_ver_2	Heat shock 70 kDa protein, mitochondrial	4.2196	6.14486	5.47858	10.0156	3.97893	5.20125	8.49696	4.32747
rsa_locus_11344_iso_1_len_431_ver_2	Gene of unknown function	0	1.84393	0	0	4.04797	1.31074	0	0
rsa_locus_11346_iso_5_len_1020_ver_2	Thioredoxin h	160.102	139.406	80.5096	255.086	125.228	94.6259	64.5383	167.079
rsa_locus_11347_iso_5_len_1212_ver_2	Protein YIPF1	21.042	19.0252	18.3784	14.1432	17.5529	21.7333	24.5502	12.8305
rsa_locus_11348_iso_4_len_1698_ver_2	Desacetoxyvindoline 4-hydroxylase	13.2815	6.83579	10.8778	5.85912	7.98371	12.196	9.4115	10.63
rsa_locus_11349_iso_1_len_1664_ver_2	N-acetyltransferase	3.42055	1.03639	0	5.07278	0.59155	0.861952	0.704573	0.566884
rsa_locus_1134_iso_4_len_2667_ver_2	Nicotiana tabacum wound inducive mRNA , complete cds	225.404	121.882	104.825	80.0563	75.2558	90.0013	60.8467	136.415
rsa_locus_11350_iso_1_len_722_ver_2	Ribosomal protein L7A	258.642	161.893	235.406	316.962	397.089	279.166	260.709	349.481
rsa_locus_11351_iso_4_len_1551_ver_2	NADH-ubiquinone oxidoreductase 39 kD subunit	0	0	0	0	0	0	0	0
rsa_locus_11353_iso_4_len_1730_ver_2	F-box family protein	13.5855	12.816	12.9745	13.098	13.9921	15.8625	12.0349	12.8812
rsa_locus_11354_iso_1_len_2471_ver_2	RNA binding protein	36.8813	34.1284	30.6806	38.9937	31.521	31.7727	25.5122	27.0018
rsa_locus_11355_iso_8_len_1415_ver_2	Gene of unknown function	3.25902	3.91443	2.31298	4.0214	3.72378	2.56225	3.70445	3.34547
rsa_locus_11356_iso_2_len_1471_ver_2	10-hydroxygeraniol oxidoreductase	196.312	282.709	333.509	312.095	312.798	214.826	238.453	242.005
rsa_locus_11357_iso_4_len_1605_ver_2	N(2),N(2)-dimethylguanosine tRNA methyltransferase	8.76564	7.56305	5.34668	9.66246	5.01242	5.36594	7.01128	7.52021
rsa_locus_11358_iso_2_len_931_ver_2	ATNADK-3/NADK3 kinase 3	5.46684	2.6994	6.06691	5.09059	7.28574	4.75694	7.27459	9.78617
rsa_locus_11359_iso_1_len_1032_ver_2	Proliferating cell nuclear antigen	18.5101	52.756	40.8969	31.5332	35.1038	61.5259	50.581	33.1991
rsa_locus_1135_iso_2_len_3042_ver_2	Squamous cell carcinoma antigen recognized by T-cells	24.0069	24.4113	25.6039	26.0528	29.1704	20.4132	22.3527	25.694
rsa_locus_113605_iso_1_len_505_ver_2	Gene of unknown function	0	20.6831	8.28887	5.50246	11.0321	8.61748	9.19916	4.48417
rsa_locus_11360_iso_1_len_2671_ver_2	Dead box ATP-dependent RNA helicase	11.9982	21.7384	16.7789	12.6829	19.3187	19.6148	15.9359	13.6658
rsa_locus_11362_iso_3_len_1440_ver_2	Jasmonate O-methyltransferase	3.10552	6.28789	3.02914	33.3547	5.06726	7.29101	26.8438	1.3144
rsa_locus_113639_iso_1_len_350_ver_2	Gene of unknown function	0	5.52415	13.1034	10.9353	31.3611	19.7606	22.3017	0
rsa_locus_11363_iso_1_len_1261_ver_2	Leucoanthocyanidin dioxygenase	0	0	0	18.8086	1.70265	0	0	0
rsa_locus_11364_iso_6_len_1819_ver_2	MRNA, 1346 bp sequence	43.0144	2.11362	0.861603	0.760524	0	1.10778	2.04716	0
rsa_locus_11365_iso_6_len_2049_ver_2	ATP dependent DNA ligase family protein	16.1686	16.0968	13.6212	18.3741	17.1737	11.3886	19.3784	15.4604
rsa_locus_11366_iso_1_len_971_ver_2	Phi class glutathione transferase GSTF2	33.1214	55.5895	13.0047	7.50748	6.91755	17.3825	20.8364	14.44
rsa_locus_11367_iso_1_len_566_ver_2	ATP-binding region ATPase domain protein	0	0	0	0	0	0	0	0
rsa_locus_11368_iso_1_len_343_ver_2	Gene of unknown function	0	0	0	0	0	0	0	0
rsa_locus_11369_iso_1_len_1864_ver_2	Pentatricopeptide repeat-containing protein	7.04784	10.4621	6.33545	5.46252	5.62026	5.63016	7.38822	6.99687
rsa_locus_1136_iso_1_len_1834_ver_2	ATP binding protein	20.0778	20.0216	31.3508	42.9201	41.0094	33.0142	24.5352	36.2275
rsa_locus_11370_iso_9_len_2284_ver_2	Ubiquitin-protein ligase	26.7505	29.5318	18.0349	5.86894	9.23753	18.4324	11.0901	11.7923
rsa_locus_11371_iso_1_len_1133_ver_2	Jasmonate ZIM-domain protein 3	0	0	0	0	0	0	0	0
rsa_locus_11372_iso_1_len_956_ver_2	Fiber cell elongation protein	0	0	0	0	0	0	0	0
rsa_locus_11373_iso_1_len_1043_ver_2	Conserved gene of unknown function	3.46193	3.23689	3.75198	3.42472	3.61014	2.2176	3.31116	3.00899
rsa_locus_11374_iso_7_len_2683_ver_2	Conserved gene of unknown function	11.4367	8.26911	8.44077	9.45742	7.52259	7.42534	9.99119	8.2969
rsa_locus_11375_iso_2_len_1929_ver_2	Protein GPR89A	13.0096	18.3641	21.9129	19.733	14.8973	19.0571	17.713	19.2257
rsa_locus_11376_iso_6_len_2141_ver_2	Anthranilate synthase alpha subunit	72.7541	43.4824	40.6233	41.0592	56.0851	41.5896	37.8821	37.6838
rsa_locus_11377_iso_1_len_1877_ver_2	Conserved gene of unknown function	0	13.8409	1.92574	1.33926	2.29619	5.2234	5.91987	1.39667
rsa_locus_11378_iso_1_len_1669_ver_2	Splicing endonuclease positive effector sen1	11.545	18.7014	14.761	16.455	18.5113	9.77074	13.1544	11.7874
rsa_locus_11379_iso_2_len_1254_ver_2	Lipid binding protein	23.8966	45.3717	38.4006	7.08104	9.08902	36.4681	135.94	23.8579
rsa_locus_1137_iso_7_len_2057_ver_2	Serine/threonine-protein kinase rio2	18.1634	14.5578	16.7252	25.0729	21.7927	14.3016	18.2696	21.8591
rsa_locus_113816_iso_1_len_285_ver_2	Conserved gene of unknown function	0	0	22.1527	10.817	0	0	0	19.1956
rsa_locus_11382_iso_2_len_1371_ver_2	Electron transporter	6.83303	7.07569	8.14064	7.66135	10.1367	10.3528	12.9628	7.05924
rsa_locus_11383_iso_7_len_885_ver_2	Conserved gene of unknown function	100.012	51.3479	42.4006	41.3308	13.6596	32.7138	29.9351	32.9619
rsa_locus_11384_iso_4_len_1882_ver_2	Fad oxidoreductase	5.0163	4.08314	8.13025	8.94873	8.43524	5.91322	7.28801	8.0716
rsa_locus_11385_iso_2_len_1269_ver_2	Acyl-CoA thioesterase	7.83252	13.8155	9.19616	4.79659	4.64113	9.3539	13.9488	5.93211
rsa_locus_11386_iso_1_len_1131_ver_2	Metal tolerance protein	0	0	0	0	0	0	0	0
rsa_locus_11387_iso_1_len_1107_ver_2	Conserved gene of unknown function	106.929	93.5713	117.092	117.892	104.89	100.096	119.973	124.252
rsa_locus_11388_iso_3_len_1794_ver_2	Conserved gene of unknown function	5.38161	7.61474	4.97418	9.46629	6.69602	4.84884	8.69053	5.02511
rsa_locus_11389_iso_1_len_1273_ver_2	Conserved gene of unknown function	10.8434	8.31708	64.3563	156.781	152.792	52.0783	20.308	121.615
rsa_locus_1138_iso_6_len_1821_ver_2	Cytochrome P450	26.1065	14.7945	49.4863	229.559	197.89	32.9048	19.061	47.1461
rsa_locus_11391_iso_1_len_497_ver_2	Serine carboxypeptidase	0	0	0	0	0	0	0	0
rsa_locus_11392_iso_1_len_1747_ver_2	Pumilio homolog 7, chloroplastic	0	0.361598	1.10501	0	1.46976	0	1.52371	1.57972
rsa_locus_11393_iso_3_len_1112_ver_2	Aquaporin PIP2.2	5.48158	20.6037	69.2997	182.312	13.2646	36.2732	18.2504	24.1798
rsa_locus_11394_iso_2_len_2345_ver_2	Bromodomain-containing protein	9.24343	12.5487	7.93476	11.6417	8.08969	8.91665	9.87126	10.4814
rsa_locus_11395_iso_3_len_2272_ver_2	Binding protein	36.9191	40.434	15.2242	15.2749	14.5529	15.9969	18.9636	17.8422
rsa_locus_11396_iso_1_len_456_ver_2	Aldose-1-epimerase	0	0	0	0	0	0	0	0
rsa_locus_11397_iso_1_len_4003_ver_2	Chromatin remodeling complex subunit	19.8359	16.6847	14.1286	12.9662	14.6169	13.4122	19.6368	13.5196
rsa_locus_11398_iso_5_len_2271_ver_2	Ribonuclease E	35.4942	44.379	18.5628	12.9646	14.8468	16.3529	16.8719	23.8986
rsa_locus_11399_iso_1_len_435_ver_2	RuBisCO large subunit-binding protein subunit beta, chloroplastic	0	0	0	0	0	0	0	0
rsa_locus_1139_iso_4_len_2735_ver_2	Glucose-6-phosphate isomerase	73.2929	49.0556	68.241	58.0737	55.5316	64.3856	85.7156	73.1123
rsa_locus_113_iso_8_len_1771_ver_2	Glutathione S-transferase	47.4126	11.8649	40.9673	40.0717	31.0851	31.4846	36.1088	36.7051
rsa_locus_11400_iso_9_len_2061_ver_2	Inositol-tetrakisphosphate 1-kinase	13.6868	9.11194	8.6963	12.8466	7.42607	9.26745	11.4603	9.54041
rsa_locus_11401_iso_8_len_1747_ver_2	Ubiquinol-cytochrome C chaperone family protein	12.5095	17.8827	14.9867	13.5444	16.1361	16.4037	21.4539	18.0319
rsa_locus_11402_iso_3_len_1900_ver_2	Conserved gene of unknown function	21.4916	12.2821	13.0604	43.6507	17.1671	16.0069	21.765	11.7784
rsa_locus_11404_iso_3_len_1497_ver_2	Squalene monooxygenase	3.07636	1.23168	5.25619	3.12116	7.21321	6.11774	2.24795	8.97764
[truncated: 38,913 more rows]
