# Supplementary material for: Development of Transcriptomic Resources for Interrogating the Biosynthesis of Monoterpene Indole Alkaloids in Medicinal Plant Species
Source: PLoS One. 2012 Dec 26;7(12):e52506. doi: 10.1371/journal.pone.0052506 (PMC3530497; doi:10.1371/journal.pone.0052506)
Supplement: Table S5 — List of transcripts with orthologs in all three species. (XLSX) [file pone.0052506.s006.xlsx]

## Sheet: SuppTable5
Table S5. List of transcripts with orthologs in all three species
CLUSTER ID	NUMBER OF PROTEINS	NUMBER OF TAXA	TAXA ID	PREDICTED PROTEINS ID
ORTHOMCL8	26	3	Camptotheca_acuminata Catharanthus_roseus Rauvolfia_serpentina	caa_locus_10071_iso_5_len_3404_ver_4 caa_locus_10211_iso_5_len_2241_ver_4 caa_locus_1458_iso_6_len_2175_ver_4 caa_locus_1834_iso_9_len_6433_ver_4 caa_locus_19744_iso_1_len_4801_ver_4 caa_locus_22645_iso_4_len_5478_ver_4 caa_locus_5037_iso_5_len_6339_ver_4 caa_locus_530_iso_5_len_6340_ver_4 caa_locus_6496_iso_1_len_3993_ver_4 caa_locus_8647_iso_4_len_2286_ver_4 cra_locus_10407_iso_1_len_3221_ver_3…
ORTHOMCL9	25	3	Camptotheca_acuminata Catharanthus_roseus Rauvolfia_serpentina	caa_locus_12544_iso_2_len_2853_ver_4 caa_locus_13702_iso_4_len_921_ver_4 caa_locus_14150_iso_1_len_1834_ver_4 caa_locus_16641_iso_4_len_2385_ver_4 caa_locus_17225_iso_9_len_4151_ver_4 caa_locus_19845_iso_6_len_4023_ver_4 caa_locus_20526_iso_6_len_910_ver_4 caa_locus_23209_iso_1_len_312_ver_4 caa_locus_23380_iso_1_len_810_ver_4 caa_locus_28079_iso_1_len_876_ver_4 caa_locus_30307_iso_1_len_888_ver_…
ORTHOMCL12	21	3	Camptotheca_acuminata Catharanthus_roseus Rauvolfia_serpentina	caa_locus_11255_iso_5_len_4835_ver_4 caa_locus_13359_iso_6_len_5146_ver_4 caa_locus_21062_iso_2_len_4625_ver_4 caa_locus_2597_iso_5_len_4763_ver_4 caa_locus_26037_iso_1_len_2561_ver_4 caa_locus_28129_iso_7_len_2178_ver_4 caa_locus_37975_iso_7_len_4561_ver_4 caa_locus_64498_iso_1_len_4860_ver_4 caa_locus_843_iso_1_len_4987_ver_4 cra_locus_11693_iso_4_len_3176_ver_3 cra_locus_14396_iso_4_len_2840_v…
ORTHOMCL14	18	3	Camptotheca_acuminata Catharanthus_roseus Rauvolfia_serpentina	caa_locus_11367_iso_2_len_3396_ver_4 caa_locus_392_iso_5_len_4689_ver_4 caa_locus_5169_iso_6_len_3608_ver_4 caa_locus_5622_iso_9_len_4171_ver_4 caa_locus_5993_iso_9_len_3836_ver_4 caa_locus_8131_iso_14_len_3813_ver_4 cra_locus_2073_iso_2_len_2934_ver_3 cra_locus_3019_iso_4_len_3354_ver_3 cra_locus_5374_iso_3_len_2995_ver_3 cra_locus_7954_iso_6_len_4743_ver_3 cra_locus_9166_iso_4_len_3271_ver_3 cr…
ORTHOMCL15	18	3	Camptotheca_acuminata Catharanthus_roseus Rauvolfia_serpentina	caa_locus_1428_iso_4_len_3315_ver_4 caa_locus_16570_iso_10_len_3485_ver_4 caa_locus_17495_iso_8_len_3950_ver_4 caa_locus_19710_iso_1_len_2214_ver_4 caa_locus_3503_iso_8_len_7048_ver_4 caa_locus_4204_iso_7_len_2981_ver_4 caa_locus_5916_iso_12_len_4287_ver_4 caa_locus_6728_iso_5_len_3478_ver_4 cra_locus_1496_iso_5_len_4058_ver_3 cra_locus_15076_iso_1_len_3342_ver_3 cra_locus_15505_iso_2_len_3331_ve…
ORTHOMCL16	18	3	Camptotheca_acuminata Catharanthus_roseus Rauvolfia_serpentina	caa_locus_53590_iso_1_len_647_ver_4 cra_locus_10166_iso_1_len_1843_ver_3 cra_locus_123817_iso_1_len_509_ver_3 cra_locus_12769_iso_1_len_868_ver_3 rsa_locus_10668_iso_4_len_2564_ver_2 rsa_locus_16133_iso_1_len_1838_ver_2 rsa_locus_19858_iso_1_len_1088_ver_2 rsa_locus_23979_iso_1_len_1488_ver_2 rsa_locus_24559_iso_1_len_794_ver_2 rsa_locus_33958_iso_1_len_805_ver_2 rsa_locus_3562_iso_2_len_2321_ver…
ORTHOMCL22	16	3	Camptotheca_acuminata Catharanthus_roseus Rauvolfia_serpentina	caa_locus_14433_iso_5_len_4077_ver_4 caa_locus_15425_iso_3_len_4572_ver_4 caa_locus_1556_iso_2_len_3719_ver_4 caa_locus_2021_iso_3_len_4497_ver_4 caa_locus_21910_iso_4_len_4142_ver_4 caa_locus_3781_iso_9_len_4076_ver_4 caa_locus_8994_iso_1_len_4282_ver_4 cra_locus_10059_iso_7_len_4394_ver_3 cra_locus_10375_iso_3_len_4546_ver_3 cra_locus_10487_iso_1_len_4160_ver_3 cra_locus_7848_iso_5_len_3736_ver…
ORTHOMCL23	16	3	Camptotheca_acuminata Catharanthus_roseus Rauvolfia_serpentina	caa_locus_14507_iso_7_len_5445_ver_4 caa_locus_22023_iso_1_len_5179_ver_4 caa_locus_56592_iso_1_len_4288_ver_4 caa_locus_6606_iso_10_len_5250_ver_4 caa_locus_9033_iso_8_len_5546_ver_4 caa_locus_9679_iso_2_len_5221_ver_4 cra_locus_1250_iso_8_len_5148_ver_3 cra_locus_3045_iso_2_len_4637_ver_3 cra_locus_33335_iso_1_len_3933_ver_3 cra_locus_6810_iso_3_len_5551_ver_3 cra_locus_9997_iso_3_len_5150_ver_…
ORTHOMCL25	15	3	Camptotheca_acuminata Catharanthus_roseus Rauvolfia_serpentina	caa_locus_14003_iso_2_len_2556_ver_4 caa_locus_15076_iso_3_len_3543_ver_4 caa_locus_1595_iso_5_len_3457_ver_4 caa_locus_2424_iso_3_len_3076_ver_4 caa_locus_2528_iso_1_len_4159_ver_4 caa_locus_3637_iso_2_len_3605_ver_4 cra_locus_15131_iso_1_len_2717_ver_3 cra_locus_1835_iso_1_len_3427_ver_3 cra_locus_5654_iso_2_len_5056_ver_3 cra_locus_8873_iso_1_len_3346_ver_3 rsa_locus_13210_iso_1_len_2857_ver_2…
ORTHOMCL26	15	3	Camptotheca_acuminata Catharanthus_roseus Rauvolfia_serpentina	caa_locus_2643_iso_5_len_3745_ver_4 caa_locus_546_iso_6_len_3994_ver_4 caa_locus_69_iso_9_len_4858_ver_4 caa_locus_872_iso_9_len_3946_ver_4 caa_locus_8730_iso_2_len_3487_ver_4 caa_locus_9001_iso_7_len_4257_ver_4 cra_locus_422_iso_3_len_7131_ver_3 cra_locus_5124_iso_8_len_3370_ver_3 cra_locus_617_iso_9_len_4856_ver_3 cra_locus_7959_iso_4_len_3956_ver_3 rsa_locus_2992_iso_10_len_4146_ver_2 rsa_locu…
ORTHOMCL29	14	3	Camptotheca_acuminata Catharanthus_roseus Rauvolfia_serpentina	caa_locus_60152_iso_1_len_725_ver_4 caa_locus_68361_iso_1_len_826_ver_4 cra_locus_18858_iso_2_len_869_ver_3 cra_locus_23316_iso_2_len_609_ver_3 rsa_locus_12300_iso_1_len_744_ver_2 rsa_locus_12435_iso_2_len_1343_ver_2 rsa_locus_26334_iso_3_len_1375_ver_2 rsa_locus_33873_iso_1_len_612_ver_2 rsa_locus_44399_iso_1_len_712_ver_2 rsa_locus_51237_iso_4_len_1210_ver_2 rsa_locus_62562_iso_1_len_517_ver_2 …
ORTHOMCL34	12	3	Camptotheca_acuminata Catharanthus_roseus Rauvolfia_serpentina	caa_locus_11587_iso_2_len_382_ver_4 caa_locus_19632_iso_1_len_898_ver_4 caa_locus_23111_iso_1_len_424_ver_4 caa_locus_54155_iso_1_len_539_ver_4 caa_locus_61935_iso_1_len_761_ver_4 caa_locus_65690_iso_1_len_520_ver_4 cra_locus_15330_iso_1_len_744_ver_3 rsa_locus_20333_iso_1_len_714_ver_2 rsa_locus_23098_iso_1_len_556_ver_2 rsa_locus_33927_iso_2_len_810_ver_2 rsa_locus_6772_iso_1_len_617_ver_2 rsa_…
ORTHOMCL36	11	3	Camptotheca_acuminata Catharanthus_roseus Rauvolfia_serpentina	caa_locus_10805_iso_4_len_1792_ver_4 caa_locus_17968_iso_3_len_1930_ver_4 caa_locus_21332_iso_1_len_1768_ver_4 caa_locus_44923_iso_1_len_1711_ver_4 cra_locus_1308_iso_1_len_1930_ver_3 cra_locus_5125_iso_4_len_1750_ver_3 cra_locus_52_iso_3_len_1789_ver_3 rsa_locus_11852_iso_2_len_1895_ver_2 rsa_locus_2061_iso_3_len_1940_ver_2 rsa_locus_5821_iso_3_len_2038_ver_2 rsa_locus_6491_iso_2_len_2008_ver_2
ORTHOMCL37	11	3	Camptotheca_acuminata Catharanthus_roseus Rauvolfia_serpentina	caa_locus_114_iso_11_len_3003_ver_4 caa_locus_2029_iso_8_len_4507_ver_4 caa_locus_2123_iso_2_len_3209_ver_4 cra_locus_15637_iso_2_len_3428_ver_3 cra_locus_1920_iso_4_len_3870_ver_3 cra_locus_4916_iso_4_len_2843_ver_3 cra_locus_5090_iso_8_len_3339_ver_3 rsa_locus_19418_iso_5_len_3273_ver_2 rsa_locus_20386_iso_5_len_3777_ver_2 rsa_locus_3083_iso_2_len_3294_ver_2 rsa_locus_5893_iso_2_len_2428_ver_2
ORTHOMCL38	11	3	Camptotheca_acuminata Catharanthus_roseus Rauvolfia_serpentina	caa_locus_12738_iso_7_len_6573_ver_4 caa_locus_5682_iso_9_len_7019_ver_4 caa_locus_6538_iso_9_len_6270_ver_4 cra_locus_1567_iso_1_len_6657_ver_3 cra_locus_21369_iso_1_len_3868_ver_3 cra_locus_5264_iso_4_len_2684_ver_3 cra_locus_9175_iso_4_len_5997_ver_3 rsa_locus_10669_iso_3_len_3307_ver_2 rsa_locus_2604_iso_3_len_5585_ver_2 rsa_locus_54604_iso_1_len_1894_ver_2 rsa_locus_62_iso_3_len_2925_ver_2
ORTHOMCL39	11	3	Camptotheca_acuminata Catharanthus_roseus Rauvolfia_serpentina	caa_locus_13162_iso_2_len_2305_ver_4 caa_locus_14300_iso_1_len_1309_ver_4 caa_locus_22963_iso_2_len_1165_ver_4 caa_locus_50328_iso_1_len_532_ver_4 cra_locus_21687_iso_1_len_470_ver_3 rsa_locus_11521_iso_1_len_1694_ver_2 rsa_locus_12647_iso_1_len_1046_ver_2 rsa_locus_25411_iso_3_len_1590_ver_2 rsa_locus_351_iso_5_len_2201_ver_2 rsa_locus_4431_iso_4_len_1890_ver_2 rsa_locus_60483_iso_1_len_277_ver_2
ORTHOMCL41	11	3	Camptotheca_acuminata Catharanthus_roseus Rauvolfia_serpentina	caa_locus_13285_iso_1_len_3951_ver_4 caa_locus_14775_iso_8_len_4843_ver_4 caa_locus_15793_iso_2_len_4844_ver_4 caa_locus_7396_iso_9_len_4426_ver_4 cra_locus_11311_iso_2_len_4175_ver_3 cra_locus_14043_iso_2_len_5015_ver_3 cra_locus_5402_iso_1_len_3953_ver_3 cra_locus_7658_iso_1_len_4043_ver_3 rsa_locus_3280_iso_2_len_2890_ver_2 rsa_locus_4570_iso_1_len_3932_ver_2 rsa_locus_6807_iso_2_len_4140_ver_2
ORTHOMCL42	11	3	Camptotheca_acuminata Catharanthus_roseus Rauvolfia_serpentina	caa_locus_13394_iso_1_len_568_ver_4 cra_locus_44222_iso_1_len_548_ver_3 cra_locus_57474_iso_1_len_478_ver_3 rsa_locus_1701_iso_1_len_818_ver_2 rsa_locus_18820_iso_1_len_475_ver_2 rsa_locus_32367_iso_1_len_696_ver_2 rsa_locus_4830_iso_2_len_665_ver_2 rsa_locus_6648_iso_7_len_749_ver_2 rsa_locus_7181_iso_2_len_693_ver_2 rsa_locus_74977_iso_3_len_529_ver_2 rsa_locus_8556_iso_1_len_762_ver_2
ORTHOMCL43	11	3	Camptotheca_acuminata Catharanthus_roseus Rauvolfia_serpentina	caa_locus_16182_iso_1_len_3151_ver_4 caa_locus_22140_iso_1_len_1023_ver_4 caa_locus_22584_iso_1_len_1008_ver_4 caa_locus_36607_iso_2_len_850_ver_4 caa_locus_5715_iso_5_len_3709_ver_4 cra_locus_101972_iso_1_len_487_ver_3 cra_locus_108150_iso_1_len_645_ver_3 cra_locus_25914_iso_1_len_1342_ver_3 rsa_locus_14258_iso_1_len_866_ver_2 rsa_locus_17473_iso_1_len_1261_ver_2 rsa_locus_38494_iso_1_len_409_ve…
ORTHOMCL44	11	3	Camptotheca_acuminata Catharanthus_roseus Rauvolfia_serpentina	caa_locus_17450_iso_1_len_4221_ver_4 caa_locus_1945_iso_2_len_4362_ver_4 caa_locus_4904_iso_2_len_5738_ver_4 caa_locus_9896_iso_1_len_4513_ver_4 cra_locus_13530_iso_3_len_4167_ver_3 cra_locus_14579_iso_3_len_4324_ver_3 cra_locus_1902_iso_3_len_4600_ver_3 cra_locus_7010_iso_1_len_3778_ver_3 rsa_locus_15595_iso_4_len_3426_ver_2 rsa_locus_3133_iso_5_len_2758_ver_2 rsa_locus_5379_iso_2_len_4317_ver_2
ORTHOMCL47	10	3	Camptotheca_acuminata Catharanthus_roseus Rauvolfia_serpentina	caa_locus_12174_iso_4_len_3832_ver_4 caa_locus_5811_iso_9_len_3739_ver_4 caa_locus_680_iso_6_len_3198_ver_4 caa_locus_7658_iso_4_len_3886_ver_4 cra_locus_3237_iso_2_len_4531_ver_3 cra_locus_3684_iso_1_len_3479_ver_3 cra_locus_935_iso_7_len_5077_ver_3 rsa_locus_3748_iso_4_len_3267_ver_2 rsa_locus_4822_iso_2_len_4452_ver_2 rsa_locus_7706_iso_5_len_3973_ver_2
ORTHOMCL48	10	3	Camptotheca_acuminata Catharanthus_roseus Rauvolfia_serpentina	caa_locus_12870_iso_3_len_3324_ver_4 caa_locus_16285_iso_4_len_3722_ver_4 caa_locus_16698_iso_5_len_2788_ver_4 caa_locus_286_iso_6_len_2624_ver_4 caa_locus_560_iso_1_len_4519_ver_4 cra_locus_10265_iso_9_len_3531_ver_3 cra_locus_9814_iso_3_len_3610_ver_3 rsa_locus_13980_iso_2_len_3537_ver_2 rsa_locus_17382_iso_3_len_3286_ver_2 rsa_locus_1977_iso_6_len_3640_ver_2
ORTHOMCL49	10	3	Camptotheca_acuminata Catharanthus_roseus Rauvolfia_serpentina	caa_locus_1348_iso_1_len_677_ver_4 caa_locus_5152_iso_1_len_1498_ver_4 caa_locus_9446_iso_1_len_768_ver_4 cra_locus_12470_iso_2_len_805_ver_3 rsa_locus_21441_iso_1_len_667_ver_2 rsa_locus_43812_iso_1_len_433_ver_2 rsa_locus_46906_iso_1_len_540_ver_2 rsa_locus_66601_iso_1_len_597_ver_2 rsa_locus_6884_iso_4_len_961_ver_2 rsa_locus_7772_iso_2_len_540_ver_2
ORTHOMCL50	10	3	Camptotheca_acuminata Catharanthus_roseus Rauvolfia_serpentina	caa_locus_15260_iso_6_len_12243_ver_4 caa_locus_7075_iso_7_len_13701_ver_4 cra_locus_12078_iso_1_len_5154_ver_3 cra_locus_2946_iso_2_len_5745_ver_3 cra_locus_6850_iso_2_len_3657_ver_3 cra_locus_8878_iso_3_len_4640_ver_3 rsa_locus_23658_iso_1_len_963_ver_2 rsa_locus_39333_iso_1_len_1950_ver_2 rsa_locus_4634_iso_4_len_5077_ver_2 rsa_locus_8927_iso_2_len_3984_ver_2
ORTHOMCL51	10	3	Camptotheca_acuminata Catharanthus_roseus Rauvolfia_serpentina	caa_locus_15598_iso_7_len_5101_ver_4 caa_locus_1674_iso_8_len_7483_ver_4 caa_locus_24270_iso_8_len_5251_ver_4 caa_locus_6866_iso_4_len_5492_ver_4 cra_locus_147_iso_1_len_3267_ver_3 cra_locus_15833_iso_2_len_5360_ver_3 cra_locus_8573_iso_2_len_3280_ver_3 rsa_locus_2517_iso_2_len_4500_ver_2 rsa_locus_3194_iso_3_len_4241_ver_2 rsa_locus_7770_iso_2_len_5351_ver_2
ORTHOMCL52	10	3	Camptotheca_acuminata Catharanthus_roseus Rauvolfia_serpentina	caa_locus_21867_iso_1_len_3496_ver_4 caa_locus_23810_iso_2_len_1524_ver_4 caa_locus_24657_iso_1_len_819_ver_4 caa_locus_25495_iso_4_len_3925_ver_4 caa_locus_28907_iso_1_len_1934_ver_4 caa_locus_32362_iso_2_len_1700_ver_4 caa_locus_55675_iso_1_len_844_ver_4 caa_locus_85982_iso_1_len_508_ver_4 cra_locus_18050_iso_1_len_1962_ver_3 rsa_locus_38102_iso_1_len_966_ver_2
ORTHOMCL53	10	3	Camptotheca_acuminata Catharanthus_roseus Rauvolfia_serpentina	caa_locus_68909_iso_1_len_597_ver_4 cra_locus_14645_iso_4_len_1847_ver_3 cra_locus_17931_iso_1_len_1143_ver_3 cra_locus_21565_iso_1_len_867_ver_3 cra_locus_23401_iso_1_len_431_ver_3 cra_locus_25210_iso_1_len_281_ver_3 cra_locus_29693_iso_1_len_1109_ver_3 cra_locus_82967_iso_1_len_546_ver_3 cra_locus_84051_iso_1_len_1594_ver_3 rsa_locus_42392_iso_1_len_340_ver_2
ORTHOMCL54	10	3	Camptotheca_acuminata Catharanthus_roseus Rauvolfia_serpentina	caa_locus_9622_iso_1_len_5803_ver_4 cra_locus_9076_iso_1_len_2014_ver_3 rsa_locus_14791_iso_2_len_2054_ver_2 rsa_locus_16972_iso_4_len_2368_ver_2 rsa_locus_255_iso_69_len_5019_ver_2 rsa_locus_3393_iso_8_len_3249_ver_2 rsa_locus_4182_iso_1_len_2786_ver_2 rsa_locus_4254_iso_4_len_4341_ver_2 rsa_locus_7626_iso_2_len_1848_ver_2 rsa_locus_7870_iso_1_len_1610_ver_2
ORTHOMCL56	9	3	Camptotheca_acuminata Catharanthus_roseus Rauvolfia_serpentina	caa_locus_10050_iso_7_len_6133_ver_4 caa_locus_8771_iso_8_len_3322_ver_4 cra_locus_10662_iso_2_len_3243_ver_3 cra_locus_13415_iso_2_len_3796_ver_3 cra_locus_3492_iso_3_len_3462_ver_3 cra_locus_7978_iso_2_len_2291_ver_3 rsa_locus_2700_iso_3_len_2832_ver_2 rsa_locus_3763_iso_6_len_3487_ver_2 rsa_locus_7093_iso_4_len_3621_ver_2
ORTHOMCL57	9	3	Camptotheca_acuminata Catharanthus_roseus Rauvolfia_serpentina	caa_locus_10511_iso_9_len_6887_ver_4 caa_locus_1253_iso_5_len_11770_ver_4 cra_locus_10280_iso_5_len_6806_ver_3 cra_locus_4911_iso_7_len_6660_ver_3 cra_locus_5532_iso_3_len_3088_ver_3 rsa_locus_1002_iso_6_len_2828_ver_2 rsa_locus_16152_iso_1_len_4474_ver_2 rsa_locus_21071_iso_1_len_2239_ver_2 rsa_locus_3022_iso_6_len_5847_ver_2
ORTHOMCL58	9	3	Camptotheca_acuminata Catharanthus_roseus Rauvolfia_serpentina	caa_locus_108_iso_5_len_6859_ver_4 caa_locus_15237_iso_8_len_6712_ver_4 caa_locus_564_iso_6_len_3843_ver_4 cra_locus_3757_iso_5_len_6628_ver_3 cra_locus_5362_iso_8_len_6099_ver_3 cra_locus_6239_iso_4_len_6772_ver_3 rsa_locus_10012_iso_3_len_4016_ver_2 rsa_locus_2870_iso_7_len_4931_ver_2 rsa_locus_5196_iso_6_len_5452_ver_2
ORTHOMCL62	9	3	Camptotheca_acuminata Catharanthus_roseus Rauvolfia_serpentina	caa_locus_12629_iso_1_len_3915_ver_4 caa_locus_429_iso_3_len_4185_ver_4 caa_locus_6920_iso_1_len_4254_ver_4 cra_locus_11583_iso_1_len_3726_ver_3 cra_locus_15978_iso_1_len_3824_ver_3 cra_locus_4963_iso_6_len_3897_ver_3 rsa_locus_13003_iso_1_len_2227_ver_2 rsa_locus_1391_iso_1_len_3051_ver_2 rsa_locus_5061_iso_3_len_3802_ver_2
ORTHOMCL63	9	3	Camptotheca_acuminata Catharanthus_roseus Rauvolfia_serpentina	caa_locus_127581_iso_1_len_547_ver_4 caa_locus_14198_iso_1_len_728_ver_4 caa_locus_15536_iso_2_len_857_ver_4 caa_locus_21545_iso_1_len_835_ver_4 caa_locus_48663_iso_1_len_647_ver_4 caa_locus_8332_iso_5_len_836_ver_4 cra_locus_7719_iso_2_len_975_ver_3 rsa_locus_12518_iso_1_len_922_ver_2 rsa_locus_39712_iso_1_len_600_ver_2
ORTHOMCL64	9	3	Camptotheca_acuminata Catharanthus_roseus Rauvolfia_serpentina	caa_locus_13137_iso_8_len_5306_ver_4 caa_locus_1778_iso_4_len_4787_ver_4 caa_locus_6575_iso_4_len_5094_ver_4 cra_locus_1016_iso_2_len_2634_ver_3 cra_locus_6599_iso_10_len_3880_ver_3 cra_locus_6618_iso_8_len_3836_ver_3 rsa_locus_14562_iso_3_len_2765_ver_2 rsa_locus_5932_iso_3_len_2998_ver_2 rsa_locus_6553_iso_2_len_3976_ver_2
ORTHOMCL65	9	3	Camptotheca_acuminata Catharanthus_roseus Rauvolfia_serpentina	caa_locus_15419_iso_9_len_4118_ver_4 caa_locus_1759_iso_4_len_4071_ver_4 caa_locus_22541_iso_1_len_2272_ver_4 caa_locus_9361_iso_5_len_4146_ver_4 cra_locus_1582_iso_3_len_3158_ver_3 cra_locus_6274_iso_6_len_3963_ver_3 rsa_locus_11335_iso_1_len_891_ver_2 rsa_locus_3180_iso_9_len_3219_ver_2 rsa_locus_4008_iso_5_len_3749_ver_2
ORTHOMCL66	9	3	Camptotheca_acuminata Catharanthus_roseus Rauvolfia_serpentina	caa_locus_1627_iso_5_len_1761_ver_4 caa_locus_707_iso_1_len_1031_ver_4 caa_locus_8075_iso_6_len_1486_ver_4 cra_locus_13788_iso_3_len_1496_ver_3 cra_locus_94_iso_6_len_1568_ver_3 rsa_locus_11048_iso_1_len_744_ver_2 rsa_locus_1417_iso_1_len_1473_ver_2 rsa_locus_42113_iso_1_len_621_ver_2 rsa_locus_4970_iso_5_len_2142_ver_2
ORTHOMCL67	9	3	Camptotheca_acuminata Catharanthus_roseus Rauvolfia_serpentina	caa_locus_21425_iso_1_len_1901_ver_4 caa_locus_231_iso_9_len_3407_ver_4 caa_locus_26463_iso_3_len_3839_ver_4 caa_locus_27581_iso_7_len_3744_ver_4 cra_locus_13404_iso_1_len_3538_ver_3 cra_locus_3577_iso_3_len_3841_ver_3 cra_locus_7467_iso_7_len_3319_ver_3 rsa_locus_14778_iso_3_len_2631_ver_2 rsa_locus_2738_iso_7_len_4123_ver_2
ORTHOMCL68	9	3	Camptotheca_acuminata Catharanthus_roseus Rauvolfia_serpentina	caa_locus_22589_iso_3_len_3423_ver_4 caa_locus_25879_iso_1_len_2984_ver_4 caa_locus_8496_iso_7_len_5386_ver_4 caa_locus_9144_iso_2_len_3214_ver_4 cra_locus_14745_iso_1_len_3072_ver_3 cra_locus_7733_iso_1_len_3706_ver_3 rsa_locus_15520_iso_3_len_3125_ver_2 rsa_locus_1844_iso_6_len_3993_ver_2 rsa_locus_3372_iso_1_len_3300_ver_2
ORTHOMCL70	9	3	Camptotheca_acuminata Catharanthus_roseus Rauvolfia_serpentina	caa_locus_2675_iso_9_len_3570_ver_4 cra_locus_13567_iso_1_len_3043_ver_3 cra_locus_1520_iso_2_len_3426_ver_3 cra_locus_2733_iso_7_len_3458_ver_3 cra_locus_2848_iso_2_len_3595_ver_3 rsa_locus_4111_iso_8_len_3280_ver_2 rsa_locus_5257_iso_8_len_2148_ver_2 rsa_locus_6025_iso_6_len_2794_ver_2 rsa_locus_7061_iso_1_len_2312_ver_2
ORTHOMCL76	8	3	Camptotheca_acuminata Catharanthus_roseus Rauvolfia_serpentina	caa_locus_100384_iso_1_len_739_ver_4 caa_locus_20070_iso_1_len_3371_ver_4 caa_locus_25517_iso_1_len_1618_ver_4 caa_locus_27978_iso_1_len_866_ver_4 caa_locus_33652_iso_1_len_1902_ver_4 caa_locus_7029_iso_3_len_4957_ver_4 cra_locus_8490_iso_2_len_3613_ver_3 rsa_locus_14382_iso_1_len_1720_ver_2
ORTHOMCL77	8	3	Camptotheca_acuminata Catharanthus_roseus Rauvolfia_serpentina	caa_locus_10234_iso_1_len_3519_ver_4 caa_locus_29341_iso_1_len_3454_ver_4 caa_locus_8470_iso_1_len_3354_ver_4 caa_locus_8890_iso_2_len_3532_ver_4 cra_locus_11328_iso_2_len_3247_ver_3 cra_locus_8045_iso_2_len_3367_ver_3 rsa_locus_7120_iso_1_len_3621_ver_2 rsa_locus_8148_iso_3_len_2771_ver_2
ORTHOMCL78	8	3	Camptotheca_acuminata Catharanthus_roseus Rauvolfia_serpentina	caa_locus_10426_iso_1_len_943_ver_4 caa_locus_14724_iso_1_len_1082_ver_4 caa_locus_32889_iso_1_len_711_ver_4 caa_locus_61633_iso_1_len_807_ver_4 cra_locus_10634_iso_1_len_763_ver_3 cra_locus_3550_iso_1_len_1206_ver_3 rsa_locus_4420_iso_1_len_1055_ver_2 rsa_locus_71091_iso_1_len_502_ver_2
ORTHOMCL79	8	3	Camptotheca_acuminata Catharanthus_roseus Rauvolfia_serpentina	caa_locus_10472_iso_6_len_3853_ver_4 caa_locus_19743_iso_2_len_2066_ver_4 caa_locus_19827_iso_1_len_2745_ver_4 caa_locus_492_iso_8_len_3383_ver_4 cra_locus_12112_iso_2_len_3241_ver_3 cra_locus_4913_iso_3_len_1785_ver_3 rsa_locus_2819_iso_9_len_2988_ver_2 rsa_locus_893_iso_3_len_1986_ver_2
ORTHOMCL80	8	3	Camptotheca_acuminata Catharanthus_roseus Rauvolfia_serpentina	caa_locus_10489_iso_1_len_1045_ver_4 caa_locus_13949_iso_1_len_1126_ver_4 caa_locus_20511_iso_2_len_1314_ver_4 caa_locus_25919_iso_1_len_801_ver_4 caa_locus_3828_iso_1_len_747_ver_4 caa_locus_8428_iso_4_len_1446_ver_4 cra_locus_18660_iso_1_len_1071_ver_3 rsa_locus_27242_iso_2_len_990_ver_2
ORTHOMCL82	8	3	Camptotheca_acuminata Catharanthus_roseus Rauvolfia_serpentina	caa_locus_108999_iso_2_len_1703_ver_4 caa_locus_109912_iso_1_len_1347_ver_4 caa_locus_22907_iso_6_len_2376_ver_4 caa_locus_31124_iso_3_len_1671_ver_4 cra_locus_10926_iso_7_len_1688_ver_3 cra_locus_5676_iso_1_len_2760_ver_3 cra_locus_7757_iso_3_len_1526_ver_3 rsa_locus_2081_iso_1_len_1797_ver_2
ORTHOMCL83	8	3	Camptotheca_acuminata Catharanthus_roseus Rauvolfia_serpentina	caa_locus_11699_iso_1_len_1458_ver_4 caa_locus_16410_iso_3_len_1952_ver_4 caa_locus_9614_iso_2_len_1604_ver_4 cra_locus_108663_iso_1_len_509_ver_3 cra_locus_86732_iso_1_len_612_ver_3 cra_locus_88312_iso_1_len_865_ver_3 rsa_locus_34769_iso_1_len_935_ver_2 rsa_locus_49149_iso_1_len_1574_ver_2
ORTHOMCL84	8	3	Camptotheca_acuminata Catharanthus_roseus Rauvolfia_serpentina	caa_locus_12212_iso_3_len_2166_ver_4 caa_locus_16274_iso_2_len_2080_ver_4 caa_locus_25418_iso_1_len_1124_ver_4 cra_locus_12320_iso_3_len_3810_ver_3 cra_locus_15869_iso_1_len_2318_ver_3 rsa_locus_23035_iso_2_len_1234_ver_2 rsa_locus_3010_iso_10_len_2334_ver_2 rsa_locus_72745_iso_1_len_902_ver_2
ORTHOMCL85	8	3	Camptotheca_acuminata Catharanthus_roseus Rauvolfia_serpentina	caa_locus_12511_iso_4_len_1703_ver_4 caa_locus_16909_iso_8_len_2072_ver_4 cra_locus_12072_iso_7_len_1701_ver_3 cra_locus_4390_iso_3_len_1612_ver_3 cra_locus_5617_iso_4_len_1679_ver_3 rsa_locus_11780_iso_8_len_2932_ver_2 rsa_locus_14639_iso_6_len_1828_ver_2 rsa_locus_7836_iso_8_len_2121_ver_2
ORTHOMCL86	8	3	Camptotheca_acuminata Catharanthus_roseus Rauvolfia_serpentina	caa_locus_12578_iso_1_len_685_ver_4 caa_locus_13098_iso_1_len_661_ver_4 cra_locus_72403_iso_1_len_440_ver_3 rsa_locus_24649_iso_2_len_327_ver_2 rsa_locus_26962_iso_1_len_393_ver_2 rsa_locus_33985_iso_1_len_576_ver_2 rsa_locus_5929_iso_2_len_661_ver_2 rsa_locus_6685_iso_4_len_894_ver_2
ORTHOMCL88	8	3	Camptotheca_acuminata Catharanthus_roseus Rauvolfia_serpentina	caa_locus_18763_iso_5_len_1562_ver_4 caa_locus_27615_iso_2_len_2482_ver_4 cra_locus_3909_iso_8_len_1804_ver_3 cra_locus_4750_iso_3_len_1950_ver_3 cra_locus_7341_iso_1_len_1318_ver_3 rsa_locus_2410_iso_5_len_2385_ver_2 rsa_locus_42275_iso_2_len_1329_ver_2 rsa_locus_5881_iso_7_len_1889_ver_2
ORTHOMCL89	8	3	Camptotheca_acuminata Catharanthus_roseus Rauvolfia_serpentina	caa_locus_2394_iso_5_len_2310_ver_4 caa_locus_5752_iso_2_len_3516_ver_4 cra_locus_11393_iso_3_len_2983_ver_3 cra_locus_3541_iso_8_len_3152_ver_3 cra_locus_4623_iso_2_len_2813_ver_3 rsa_locus_2336_iso_9_len_3232_ver_2 rsa_locus_2875_iso_6_len_3536_ver_2 rsa_locus_8694_iso_3_len_2741_ver_2
ORTHOMCL90	8	3	Camptotheca_acuminata Catharanthus_roseus Rauvolfia_serpentina	caa_locus_2452_iso_3_len_560_ver_4 caa_locus_4278_iso_2_len_599_ver_4 cra_locus_57907_iso_1_len_278_ver_3 cra_locus_9065_iso_1_len_900_ver_3 rsa_locus_10409_iso_2_len_1081_ver_2 rsa_locus_20749_iso_7_len_890_ver_2 rsa_locus_40182_iso_1_len_415_ver_2 rsa_locus_48308_iso_1_len_530_ver_2
ORTHOMCL91	8	3	Camptotheca_acuminata Catharanthus_roseus Rauvolfia_serpentina	caa_locus_31493_iso_8_len_3595_ver_4 caa_locus_34917_iso_6_len_9224_ver_4 caa_locus_39610_iso_10_len_5093_ver_4 caa_locus_60895_iso_1_len_292_ver_4 caa_locus_65801_iso_3_len_958_ver_4 caa_locus_80527_iso_1_len_2224_ver_4 cra_locus_1497_iso_4_len_8451_ver_3 rsa_locus_8603_iso_5_len_5755_ver_2
ORTHOMCL95	8	3	Camptotheca_acuminata Catharanthus_roseus Rauvolfia_serpentina	caa_locus_49630_iso_1_len_1960_ver_4 caa_locus_6239_iso_1_len_2037_ver_4 caa_locus_9806_iso_1_len_1453_ver_4 cra_locus_19253_iso_1_len_1939_ver_3 cra_locus_24991_iso_1_len_1059_ver_3 cra_locus_37220_iso_1_len_486_ver_3 rsa_locus_28120_iso_1_len_1016_ver_2 rsa_locus_80132_iso_1_len_524_ver_2
ORTHOMCL96	8	3	Camptotheca_acuminata Catharanthus_roseus Rauvolfia_serpentina	caa_locus_56_iso_4_len_6796_ver_4 caa_locus_8602_iso_5_len_7154_ver_4 cra_locus_26835_iso_1_len_3041_ver_3 cra_locus_4059_iso_3_len_3714_ver_3 cra_locus_4730_iso_2_len_7220_ver_3 rsa_locus_21705_iso_1_len_1692_ver_2 rsa_locus_4264_iso_2_len_5793_ver_2 rsa_locus_632_iso_10_len_3813_ver_2
ORTHOMCL97	8	3	Camptotheca_acuminata Catharanthus_roseus Rauvolfia_serpentina	caa_locus_791_iso_2_len_688_ver_4 caa_locus_9701_iso_1_len_766_ver_4 caa_locus_97_iso_1_len_782_ver_4 cra_locus_18583_iso_2_len_572_ver_3 cra_locus_22289_iso_4_len_706_ver_3 cra_locus_9288_iso_3_len_850_ver_3 rsa_locus_21525_iso_1_len_655_ver_2 rsa_locus_25709_iso_1_len_740_ver_2
ORTHOMCL101	7	3	Camptotheca_acuminata Catharanthus_roseus Rauvolfia_serpentina	caa_locus_10105_iso_2_len_3141_ver_4 caa_locus_4251_iso_8_len_4902_ver_4 caa_locus_9471_iso_4_len_3825_ver_4 cra_locus_2893_iso_3_len_3508_ver_3 cra_locus_3375_iso_7_len_4239_ver_3 rsa_locus_1103_iso_4_len_2559_ver_2 rsa_locus_17766_iso_5_len_2150_ver_2
ORTHOMCL102	7	3	Camptotheca_acuminata Catharanthus_roseus Rauvolfia_serpentina	caa_locus_10301_iso_1_len_3534_ver_4 caa_locus_22209_iso_2_len_3655_ver_4 caa_locus_2621_iso_8_len_3958_ver_4 cra_locus_3527_iso_6_len_4136_ver_3 cra_locus_9207_iso_1_len_3495_ver_3 rsa_locus_17882_iso_2_len_3144_ver_2 rsa_locus_1993_iso_1_len_3759_ver_2
ORTHOMCL103	7	3	Camptotheca_acuminata Catharanthus_roseus Rauvolfia_serpentina	caa_locus_105294_iso_1_len_391_ver_4 caa_locus_32748_iso_1_len_863_ver_4 caa_locus_61377_iso_1_len_794_ver_4 caa_locus_72609_iso_1_len_306_ver_4 caa_locus_74831_iso_1_len_583_ver_4 cra_locus_17447_iso_2_len_551_ver_3 rsa_locus_16703_iso_1_len_1060_ver_2
ORTHOMCL104	7	3	Camptotheca_acuminata Catharanthus_roseus Rauvolfia_serpentina	caa_locus_10582_iso_1_len_3915_ver_4 caa_locus_18272_iso_3_len_3844_ver_4 caa_locus_19066_iso_1_len_3425_ver_4 cra_locus_12053_iso_2_len_3467_ver_3 cra_locus_15986_iso_3_len_3739_ver_3 rsa_locus_6444_iso_1_len_3397_ver_2 rsa_locus_6843_iso_7_len_2673_ver_2
ORTHOMCL105	7	3	Camptotheca_acuminata Catharanthus_roseus Rauvolfia_serpentina	caa_locus_107473_iso_3_len_1284_ver_4 cra_locus_53778_iso_1_len_717_ver_3 cra_locus_54970_iso_1_len_587_ver_3 rsa_locus_12166_iso_3_len_1599_ver_2 rsa_locus_13909_iso_1_len_1098_ver_2 rsa_locus_18279_iso_4_len_1498_ver_2 rsa_locus_33306_iso_1_len_912_ver_2
ORTHOMCL107	7	3	Camptotheca_acuminata Catharanthus_roseus Rauvolfia_serpentina	caa_locus_1090_iso_5_len_1447_ver_4 cra_locus_2530_iso_1_len_1111_ver_3 cra_locus_56037_iso_1_len_497_ver_3 cra_locus_72859_iso_1_len_299_ver_3 rsa_locus_10437_iso_1_len_718_ver_2 rsa_locus_41399_iso_1_len_291_ver_2 rsa_locus_4953_iso_6_len_1345_ver_2
ORTHOMCL108	7	3	Camptotheca_acuminata Catharanthus_roseus Rauvolfia_serpentina	caa_locus_11163_iso_1_len_1795_ver_4 caa_locus_21885_iso_1_len_1828_ver_4 caa_locus_26524_iso_1_len_1834_ver_4 cra_locus_11391_iso_3_len_2106_ver_3 cra_locus_13475_iso_6_len_1852_ver_3 rsa_locus_1894_iso_9_len_2715_ver_2 rsa_locus_2608_iso_6_len_2002_ver_2
ORTHOMCL109	7	3	Camptotheca_acuminata Catharanthus_roseus Rauvolfia_serpentina	caa_locus_11167_iso_4_len_544_ver_4 caa_locus_12608_iso_3_len_619_ver_4 caa_locus_1368_iso_1_len_737_ver_4 cra_locus_65702_iso_2_len_513_ver_3 cra_locus_83464_iso_1_len_620_ver_3 rsa_locus_11752_iso_1_len_802_ver_2 rsa_locus_88692_iso_1_len_566_ver_2
ORTHOMCL110	7	3	Camptotheca_acuminata Catharanthus_roseus Rauvolfia_serpentina	caa_locus_11201_iso_1_len_1921_ver_4 caa_locus_14067_iso_1_len_1800_ver_4 caa_locus_18837_iso_4_len_2638_ver_4 caa_locus_20649_iso_4_len_3539_ver_4 cra_locus_14723_iso_3_len_1991_ver_3 rsa_locus_1847_iso_1_len_2292_ver_2 rsa_locus_40646_iso_1_len_579_ver_2
ORTHOMCL111	7	3	Camptotheca_acuminata Catharanthus_roseus Rauvolfia_serpentina	caa_locus_11399_iso_4_len_2259_ver_4 caa_locus_26906_iso_1_len_1805_ver_4 caa_locus_9256_iso_4_len_2325_ver_4 cra_locus_174_iso_6_len_2358_ver_3 cra_locus_3721_iso_1_len_2257_ver_3 rsa_locus_12731_iso_4_len_2135_ver_2 rsa_locus_1376_iso_6_len_2451_ver_2
ORTHOMCL112	7	3	Camptotheca_acuminata Catharanthus_roseus Rauvolfia_serpentina	caa_locus_11506_iso_2_len_1630_ver_4 caa_locus_14999_iso_1_len_1736_ver_4 caa_locus_24528_iso_1_len_1528_ver_4 cra_locus_2388_iso_5_len_1751_ver_3 cra_locus_3034_iso_2_len_1632_ver_3 rsa_locus_2472_iso_3_len_2798_ver_2 rsa_locus_26277_iso_1_len_1604_ver_2
ORTHOMCL113	7	3	Camptotheca_acuminata Catharanthus_roseus Rauvolfia_serpentina	caa_locus_115082_iso_1_len_854_ver_4 caa_locus_30607_iso_1_len_815_ver_4 caa_locus_68656_iso_1_len_671_ver_4 cra_locus_56888_iso_1_len_400_ver_3 rsa_locus_19592_iso_1_len_577_ver_2 rsa_locus_57920_iso_1_len_756_ver_2 rsa_locus_76669_iso_1_len_338_ver_2
ORTHOMCL114	7	3	Camptotheca_acuminata Catharanthus_roseus Rauvolfia_serpentina	caa_locus_11589_iso_4_len_1108_ver_4 caa_locus_19187_iso_2_len_991_ver_4 caa_locus_25538_iso_2_len_971_ver_4 cra_locus_14298_iso_3_len_1180_ver_3 cra_locus_9611_iso_3_len_2105_ver_3 rsa_locus_16291_iso_5_len_1312_ver_2 rsa_locus_6673_iso_1_len_1308_ver_2
ORTHOMCL115	7	3	Camptotheca_acuminata Catharanthus_roseus Rauvolfia_serpentina	caa_locus_11631_iso_1_len_697_ver_4 caa_locus_1554_iso_1_len_565_ver_4 caa_locus_3563_iso_1_len_810_ver_4 cra_locus_17488_iso_1_len_958_ver_3 cra_locus_22971_iso_1_len_370_ver_3 rsa_locus_15600_iso_1_len_990_ver_2 rsa_locus_83268_iso_1_len_454_ver_2
ORTHOMCL116	7	3	Camptotheca_acuminata Catharanthus_roseus Rauvolfia_serpentina	caa_locus_11650_iso_1_len_1636_ver_4 caa_locus_3101_iso_6_len_1593_ver_4 caa_locus_6515_iso_3_len_1787_ver_4 cra_locus_18475_iso_1_len_1270_ver_3 cra_locus_6699_iso_4_len_1704_ver_3 rsa_locus_1815_iso_2_len_1484_ver_2 rsa_locus_20576_iso_2_len_1366_ver_2
ORTHOMCL117	7	3	Camptotheca_acuminata Catharanthus_roseus Rauvolfia_serpentina	caa_locus_11742_iso_2_len_2633_ver_4 caa_locus_12020_iso_6_len_3928_ver_4 caa_locus_16020_iso_1_len_3301_ver_4 caa_locus_268_iso_2_len_3164_ver_4 cra_locus_303_iso_9_len_3463_ver_3 rsa_locus_6961_iso_3_len_4164_ver_2 rsa_locus_7952_iso_4_len_3308_ver_2
ORTHOMCL118	7	3	Camptotheca_acuminata Catharanthus_roseus Rauvolfia_serpentina	caa_locus_11830_iso_2_len_4319_ver_4 caa_locus_8202_iso_2_len_3307_ver_4 cra_locus_13316_iso_1_len_3793_ver_3 cra_locus_4448_iso_4_len_2752_ver_3 rsa_locus_11961_iso_1_len_2266_ver_2 rsa_locus_12543_iso_2_len_2835_ver_2 rsa_locus_13504_iso_2_len_4250_ver_2
ORTHOMCL119	7	3	Camptotheca_acuminata Catharanthus_roseus Rauvolfia_serpentina	caa_locus_12132_iso_6_len_3040_ver_4 caa_locus_1637_iso_4_len_3140_ver_4 cra_locus_13535_iso_1_len_2804_ver_3 cra_locus_2680_iso_6_len_4652_ver_3 cra_locus_4519_iso_8_len_3924_ver_3 rsa_locus_2235_iso_2_len_2709_ver_2 rsa_locus_4027_iso_6_len_3197_ver_2
ORTHOMCL120	7	3	Camptotheca_acuminata Catharanthus_roseus Rauvolfia_serpentina	caa_locus_12297_iso_3_len_1024_ver_4 caa_locus_5779_iso_4_len_1143_ver_4 caa_locus_6285_iso_2_len_986_ver_4 caa_locus_7830_iso_1_len_642_ver_4 cra_locus_3067_iso_1_len_446_ver_3 rsa_locus_2342_iso_5_len_1223_ver_2 rsa_locus_27594_iso_2_len_725_ver_2
ORTHOMCL121	7	3	Camptotheca_acuminata Catharanthus_roseus Rauvolfia_serpentina	caa_locus_123442_iso_1_len_855_ver_4 caa_locus_36216_iso_1_len_909_ver_4 cra_locus_106753_iso_1_len_499_ver_3 cra_locus_96353_iso_1_len_370_ver_3 rsa_locus_12023_iso_1_len_408_ver_2 rsa_locus_1451_iso_6_len_1189_ver_2 rsa_locus_43981_iso_1_len_525_ver_2
ORTHOMCL122	7	3	Camptotheca_acuminata Catharanthus_roseus Rauvolfia_serpentina	caa_locus_12514_iso_3_len_2188_ver_4 caa_locus_24005_iso_1_len_1393_ver_4 caa_locus_25253_iso_1_len_1351_ver_4 caa_locus_4609_iso_4_len_1997_ver_4 cra_locus_3980_iso_1_len_1400_ver_3 rsa_locus_17792_iso_1_len_697_ver_2 rsa_locus_7380_iso_2_len_1313_ver_2
ORTHOMCL123	7	3	Camptotheca_acuminata Catharanthus_roseus Rauvolfia_serpentina	caa_locus_12582_iso_1_len_778_ver_4 caa_locus_5887_iso_2_len_898_ver_4 cra_locus_53559_iso_1_len_408_ver_3 rsa_locus_10494_iso_1_len_448_ver_2 rsa_locus_26042_iso_1_len_382_ver_2 rsa_locus_47993_iso_1_len_381_ver_2 rsa_locus_52620_iso_1_len_397_ver_2
ORTHOMCL124	7	3	Camptotheca_acuminata Catharanthus_roseus Rauvolfia_serpentina	caa_locus_12977_iso_1_len_1231_ver_4 caa_locus_21890_iso_1_len_785_ver_4 caa_locus_5258_iso_3_len_1130_ver_4 cra_locus_16284_iso_3_len_1580_ver_3 cra_locus_24719_iso_1_len_551_ver_3 rsa_locus_14878_iso_1_len_1281_ver_2 rsa_locus_9788_iso_4_len_1802_ver_2
ORTHOMCL125	7	3	Camptotheca_acuminata Catharanthus_roseus Rauvolfia_serpentina	caa_locus_129800_iso_1_len_381_ver_4 caa_locus_2934_iso_1_len_323_ver_4 cra_locus_20565_iso_3_len_1305_ver_3 cra_locus_3535_iso_6_len_1534_ver_3 rsa_locus_11060_iso_6_len_890_ver_2 rsa_locus_14018_iso_1_len_846_ver_2 rsa_locus_34650_iso_1_len_292_ver_2
ORTHOMCL126	7	3	Camptotheca_acuminata Catharanthus_roseus Rauvolfia_serpentina	caa_locus_13223_iso_1_len_1674_ver_4 caa_locus_18151_iso_3_len_2815_ver_4 caa_locus_5885_iso_4_len_1786_ver_4 cra_locus_3176_iso_1_len_1497_ver_3 cra_locus_8231_iso_1_len_2055_ver_3 rsa_locus_1167_iso_4_len_1704_ver_2 rsa_locus_5426_iso_4_len_1684_ver_2
ORTHOMCL127	7	3	Camptotheca_acuminata Catharanthus_roseus Rauvolfia_serpentina	caa_locus_13578_iso_6_len_2190_ver_4 caa_locus_15785_iso_3_len_2781_ver_4 caa_locus_5390_iso_6_len_2643_ver_4 cra_locus_12339_iso_4_len_2804_ver_3 cra_locus_573_iso_3_len_1366_ver_3 rsa_locus_23131_iso_1_len_1907_ver_2 rsa_locus_6918_iso_5_len_3507_ver_2
ORTHOMCL128	7	3	Camptotheca_acuminata Catharanthus_roseus Rauvolfia_serpentina	caa_locus_14032_iso_1_len_2560_ver_4 caa_locus_3057_iso_9_len_2031_ver_4 caa_locus_8002_iso_2_len_2142_ver_4 cra_locus_16828_iso_8_len_1902_ver_3 cra_locus_28505_iso_3_len_2151_ver_3 rsa_locus_16742_iso_1_len_1477_ver_2 rsa_locus_1736_iso_9_len_2569_ver_2
ORTHOMCL129	7	3	Camptotheca_acuminata Catharanthus_roseus Rauvolfia_serpentina	caa_locus_1417_iso_6_len_2029_ver_4 caa_locus_14749_iso_5_len_2368_ver_4 caa_locus_2300_iso_8_len_3158_ver_4 cra_locus_1763_iso_10_len_5663_ver_3 cra_locus_5265_iso_1_len_3763_ver_3 rsa_locus_2679_iso_9_len_4655_ver_2 rsa_locus_4694_iso_1_len_5293_ver_2
ORTHOMCL130	7	3	Camptotheca_acuminata Catharanthus_roseus Rauvolfia_serpentina	caa_locus_14770_iso_4_len_1433_ver_4 caa_locus_15518_iso_2_len_1502_ver_4 caa_locus_21914_iso_1_len_1513_ver_4 cra_locus_18989_iso_1_len_2249_ver_3 cra_locus_5093_iso_5_len_1308_ver_3 rsa_locus_17741_iso_3_len_865_ver_2 rsa_locus_871_iso_6_len_2376_ver_2
ORTHOMCL131	7	3	Camptotheca_acuminata Catharanthus_roseus Rauvolfia_serpentina	caa_locus_148_iso_6_len_1754_ver_4 caa_locus_1832_iso_3_len_1269_ver_4 cra_locus_53395_iso_1_len_366_ver_3 cra_locus_56112_iso_1_len_486_ver_3 rsa_locus_39992_iso_2_len_896_ver_2 rsa_locus_4092_iso_3_len_916_ver_2 rsa_locus_8844_iso_8_len_1110_ver_2
ORTHOMCL133	7	3	Camptotheca_acuminata Catharanthus_roseus Rauvolfia_serpentina	caa_locus_15423_iso_1_len_1024_ver_4 caa_locus_7067_iso_7_len_1373_ver_4 caa_locus_7884_iso_3_len_1242_ver_4 cra_locus_4597_iso_5_len_2242_ver_3 cra_locus_8543_iso_6_len_1705_ver_3 rsa_locus_3032_iso_7_len_1307_ver_2 rsa_locus_5460_iso_2_len_1723_ver_2
ORTHOMCL134	7	3	Camptotheca_acuminata Catharanthus_roseus Rauvolfia_serpentina	caa_locus_15440_iso_1_len_3372_ver_4 caa_locus_6702_iso_3_len_3308_ver_4 caa_locus_9064_iso_4_len_3469_ver_4 cra_locus_13823_iso_1_len_4847_ver_3 cra_locus_6511_iso_1_len_3408_ver_3 rsa_locus_5029_iso_5_len_3256_ver_2 rsa_locus_626_iso_5_len_4934_ver_2
ORTHOMCL135	7	3	Camptotheca_acuminata Catharanthus_roseus Rauvolfia_serpentina	caa_locus_15858_iso_2_len_955_ver_4 caa_locus_23079_iso_1_len_1931_ver_4 caa_locus_676_iso_2_len_1004_ver_4 cra_locus_35209_iso_1_len_955_ver_3 cra_locus_5324_iso_3_len_2403_ver_3 rsa_locus_1339_iso_1_len_1417_ver_2 rsa_locus_69019_iso_1_len_765_ver_2
ORTHOMCL136	7	3	Camptotheca_acuminata Catharanthus_roseus Rauvolfia_serpentina	caa_locus_15948_iso_4_len_1538_ver_4 caa_locus_4870_iso_1_len_1654_ver_4 caa_locus_5376_iso_2_len_1727_ver_4 cra_locus_2313_iso_3_len_1679_ver_3 cra_locus_8871_iso_2_len_1514_ver_3 rsa_locus_8214_iso_1_len_1635_ver_2 rsa_locus_9594_iso_1_len_1293_ver_2
ORTHOMCL137	7	3	Camptotheca_acuminata Catharanthus_roseus Rauvolfia_serpentina	caa_locus_15988_iso_1_len_3081_ver_4 caa_locus_23071_iso_1_len_3282_ver_4 caa_locus_3560_iso_7_len_3606_ver_4 cra_locus_6405_iso_6_len_4766_ver_3 cra_locus_9672_iso_3_len_3767_ver_3 rsa_locus_278_iso_5_len_5841_ver_2 rsa_locus_6090_iso_3_len_3152_ver_2
ORTHOMCL139	7	3	Camptotheca_acuminata Catharanthus_roseus Rauvolfia_serpentina	caa_locus_16766_iso_1_len_755_ver_4 caa_locus_24343_iso_1_len_698_ver_4 caa_locus_27824_iso_1_len_738_ver_4 caa_locus_51367_iso_1_len_594_ver_4 caa_locus_8370_iso_1_len_466_ver_4 cra_locus_23495_iso_1_len_736_ver_3 rsa_locus_26564_iso_1_len_446_ver_2
ORTHOMCL140	7	3	Camptotheca_acuminata Catharanthus_roseus Rauvolfia_serpentina	caa_locus_16963_iso_5_len_1688_ver_4 caa_locus_20677_iso_3_len_1860_ver_4 caa_locus_27968_iso_4_len_1618_ver_4 cra_locus_11215_iso_5_len_2327_ver_3 cra_locus_15147_iso_2_len_924_ver_3 rsa_locus_222_iso_8_len_2580_ver_2 rsa_locus_4035_iso_7_len_1462_ver_2
ORTHOMCL141	7	3	Camptotheca_acuminata Catharanthus_roseus Rauvolfia_serpentina	caa_locus_16984_iso_3_len_1429_ver_4 caa_locus_865_iso_1_len_1130_ver_4 cra_locus_10216_iso_6_len_1667_ver_3 cra_locus_17588_iso_4_len_1509_ver_3 rsa_locus_10720_iso_3_len_2008_ver_2 rsa_locus_18284_iso_2_len_2316_ver_2 rsa_locus_30791_iso_1_len_960_ver_2
ORTHOMCL142	7	3	Camptotheca_acuminata Catharanthus_roseus Rauvolfia_serpentina	caa_locus_17029_iso_1_len_3257_ver_4 caa_locus_18431_iso_3_len_3529_ver_4 caa_locus_7217_iso_3_len_4645_ver_4 cra_locus_4550_iso_4_len_3746_ver_3 cra_locus_9308_iso_1_len_2716_ver_3 rsa_locus_10675_iso_4_len_3849_ver_2 rsa_locus_2994_iso_1_len_2208_ver_2
ORTHOMCL143	7	3	Camptotheca_acuminata Catharanthus_roseus Rauvolfia_serpentina	caa_locus_17367_iso_2_len_3094_ver_4 caa_locus_20805_iso_3_len_2426_ver_4 caa_locus_7215_iso_3_len_2366_ver_4 cra_locus_10776_iso_4_len_3779_ver_3 cra_locus_13426_iso_2_len_2305_ver_3 rsa_locus_467_iso_1_len_2331_ver_2 rsa_locus_7072_iso_3_len_2506_ver_2
ORTHOMCL144	7	3	Camptotheca_acuminata Catharanthus_roseus Rauvolfia_serpentina	caa_locus_17653_iso_1_len_3501_ver_4 caa_locus_25145_iso_1_len_2732_ver_4 caa_locus_25858_iso_3_len_3748_ver_4 cra_locus_13835_iso_2_len_3070_ver_3 cra_locus_3593_iso_1_len_3303_ver_3 rsa_locus_20061_iso_1_len_2480_ver_2 rsa_locus_9787_iso_4_len_1897_ver_2
ORTHOMCL145	7	3	Camptotheca_acuminata Catharanthus_roseus Rauvolfia_serpentina	caa_locus_1821_iso_6_len_2765_ver_4 caa_locus_2371_iso_7_len_3610_ver_4 caa_locus_8231_iso_1_len_2928_ver_4 cra_locus_4088_iso_3_len_2660_ver_3 cra_locus_7974_iso_9_len_3739_ver_3 rsa_locus_10554_iso_9_len_3655_ver_2 rsa_locus_22443_iso_3_len_2822_ver_2
ORTHOMCL146	7	3	Camptotheca_acuminata Catharanthus_roseus Rauvolfia_serpentina	caa_locus_18725_iso_1_len_2206_ver_4 caa_locus_227_iso_8_len_2904_ver_4 caa_locus_45837_iso_1_len_2978_ver_4 cra_locus_21327_iso_1_len_973_ver_3 cra_locus_6411_iso_5_len_5227_ver_3 rsa_locus_3651_iso_3_len_5056_ver_2 rsa_locus_38681_iso_2_len_1778_ver_2
ORTHOMCL148	7	3	Camptotheca_acuminata Catharanthus_roseus Rauvolfia_serpentina	caa_locus_1927_iso_2_len_1196_ver_4 caa_locus_4687_iso_3_len_632_ver_4 cra_locus_1411_iso_4_len_1773_ver_3 rsa_locus_2483_iso_1_len_760_ver_2 rsa_locus_8869_iso_1_len_586_ver_2 rsa_locus_9272_iso_1_len_1905_ver_2 rsa_locus_9819_iso_1_len_578_ver_2
ORTHOMCL149	7	3	Camptotheca_acuminata Catharanthus_roseus Rauvolfia_serpentina	caa_locus_19369_iso_1_len_316_ver_4 caa_locus_34246_iso_1_len_356_ver_4 cra_locus_20078_iso_1_len_530_ver_3 cra_locus_23881_iso_1_len_363_ver_3 cra_locus_28450_iso_1_len_514_ver_3 cra_locus_34909_iso_1_len_608_ver_3 rsa_locus_9228_iso_1_len_516_ver_2
ORTHOMCL150	7	3	Camptotheca_acuminata Catharanthus_roseus Rauvolfia_serpentina	caa_locus_1938_iso_4_len_1596_ver_4 caa_locus_3971_iso_7_len_1250_ver_4 cra_locus_3836_iso_5_len_1281_ver_3 cra_locus_63902_iso_4_len_920_ver_3 rsa_locus_34684_iso_1_len_1177_ver_2 rsa_locus_4354_iso_7_len_1949_ver_2 rsa_locus_9117_iso_3_len_1290_ver_2
ORTHOMCL151	7	3	Camptotheca_acuminata Catharanthus_roseus Rauvolfia_serpentina	caa_locus_19775_iso_7_len_3473_ver_4 caa_locus_32801_iso_3_len_3626_ver_4 caa_locus_5566_iso_7_len_3604_ver_4 cra_locus_2207_iso_6_len_3362_ver_3 cra_locus_7820_iso_3_len_3103_ver_3 cra_locus_7946_iso_1_len_3096_ver_3 rsa_locus_5648_iso_4_len_3726_ver_2
ORTHOMCL152	7	3	Camptotheca_acuminata Catharanthus_roseus Rauvolfia_serpentina	caa_locus_20832_iso_1_len_904_ver_4 caa_locus_76084_iso_1_len_759_ver_4 caa_locus_82289_iso_1_len_450_ver_4 cra_locus_14585_iso_1_len_1145_ver_3 cra_locus_8903_iso_1_len_865_ver_3 rsa_locus_5519_iso_1_len_836_ver_2 rsa_locus_5920_iso_1_len_1042_ver_2
ORTHOMCL153	7	3	Camptotheca_acuminata Catharanthus_roseus Rauvolfia_serpentina	caa_locus_22430_iso_2_len_3228_ver_4 caa_locus_29947_iso_2_len_2609_ver_4 caa_locus_3003_iso_2_len_3059_ver_4 cra_locus_10716_iso_2_len_3366_ver_3 cra_locus_540_iso_7_len_3761_ver_3 rsa_locus_2261_iso_5_len_5297_ver_2 rsa_locus_5909_iso_3_len_4122_ver_2
ORTHOMCL154	7	3	Camptotheca_acuminata Catharanthus_roseus Rauvolfia_serpentina	caa_locus_2291_iso_4_len_3827_ver_4 caa_locus_3783_iso_10_len_3835_ver_4 caa_locus_4866_iso_9_len_3433_ver_4 cra_locus_3228_iso_6_len_3550_ver_3 cra_locus_9568_iso_4_len_3528_ver_3 rsa_locus_10577_iso_9_len_3773_ver_2 rsa_locus_1242_iso_7_len_3696_ver_2
ORTHOMCL155	7	3	Camptotheca_acuminata Catharanthus_roseus Rauvolfia_serpentina	caa_locus_2332_iso_1_len_1167_ver_4 caa_locus_24578_iso_1_len_1227_ver_4 caa_locus_4431_iso_1_len_1145_ver_4 cra_locus_56532_iso_1_len_852_ver_3 rsa_locus_23890_iso_1_len_609_ver_2 rsa_locus_2845_iso_4_len_1134_ver_2 rsa_locus_33281_iso_1_len_795_ver_2
ORTHOMCL157	7	3	Camptotheca_acuminata Catharanthus_roseus Rauvolfia_serpentina	caa_locus_24743_iso_3_len_1436_ver_4 caa_locus_3884_iso_5_len_870_ver_4 caa_locus_64135_iso_2_len_996_ver_4 cra_locus_11227_iso_4_len_1532_ver_3 cra_locus_22954_iso_1_len_956_ver_3 rsa_locus_12922_iso_2_len_1163_ver_2 rsa_locus_34241_iso_1_len_338_ver_2
ORTHOMCL158	7	3	Camptotheca_acuminata Catharanthus_roseus Rauvolfia_serpentina	caa_locus_2533_iso_4_len_15958_ver_4 cra_locus_14959_iso_1_len_3053_ver_3 cra_locus_30012_iso_1_len_2338_ver_3 cra_locus_716_iso_2_len_7887_ver_3 rsa_locus_13018_iso_1_len_778_ver_2 rsa_locus_23577_iso_1_len_936_ver_2 rsa_locus_2403_iso_3_len_5382_ver_2
ORTHOMCL160	7	3	Camptotheca_acuminata Catharanthus_roseus Rauvolfia_serpentina	caa_locus_28695_iso_3_len_1806_ver_4 caa_locus_32680_iso_2_len_1727_ver_4 caa_locus_61379_iso_1_len_1666_ver_4 cra_locus_6026_iso_4_len_1893_ver_3 rsa_locus_12245_iso_7_len_1844_ver_2 rsa_locus_23032_iso_1_len_988_ver_2 rsa_locus_30321_iso_1_len_986_ver_2
ORTHOMCL161	7	3	Camptotheca_acuminata Catharanthus_roseus Rauvolfia_serpentina	caa_locus_3847_iso_3_len_1486_ver_4 caa_locus_6938_iso_3_len_1156_ver_4 cra_locus_12027_iso_1_len_1205_ver_3 cra_locus_2289_iso_5_len_1545_ver_3 rsa_locus_36422_iso_1_len_759_ver_2 rsa_locus_6037_iso_2_len_1300_ver_2 rsa_locus_9752_iso_9_len_1764_ver_2
ORTHOMCL162	7	3	Camptotheca_acuminata Catharanthus_roseus Rauvolfia_serpentina	caa_locus_4370_iso_1_len_975_ver_4 cra_locus_55946_iso_1_len_714_ver_3 cra_locus_75171_iso_1_len_315_ver_3 rsa_locus_16688_iso_1_len_756_ver_2 rsa_locus_36938_iso_1_len_985_ver_2 rsa_locus_46247_iso_1_len_740_ver_2 rsa_locus_7187_iso_8_len_1272_ver_2
ORTHOMCL163	7	3	Camptotheca_acuminata Catharanthus_roseus Rauvolfia_serpentina	caa_locus_4743_iso_10_len_2595_ver_4 caa_locus_52870_iso_1_len_1664_ver_4 caa_locus_618_iso_9_len_2958_ver_4 cra_locus_7654_iso_10_len_2353_ver_3 cra_locus_999_iso_6_len_1765_ver_3 rsa_locus_5163_iso_5_len_3101_ver_2 rsa_locus_7235_iso_5_len_1869_ver_2
ORTHOMCL164	7	3	Camptotheca_acuminata Catharanthus_roseus Rauvolfia_serpentina	caa_locus_486_iso_2_len_722_ver_4 caa_locus_6536_iso_3_len_966_ver_4 cra_locus_376_iso_7_len_872_ver_3 cra_locus_53824_iso_1_len_760_ver_3 cra_locus_69242_iso_1_len_278_ver_3 rsa_locus_6784_iso_7_len_1312_ver_2 rsa_locus_7635_iso_2_len_1468_ver_2
ORTHOMCL165	7	3	Camptotheca_acuminata Catharanthus_roseus Rauvolfia_serpentina	caa_locus_5764_iso_3_len_1517_ver_4 cra_locus_7834_iso_2_len_778_ver_3 cra_locus_95987_iso_1_len_406_ver_3 rsa_locus_17264_iso_1_len_375_ver_2 rsa_locus_30399_iso_1_len_516_ver_2 rsa_locus_36330_iso_1_len_828_ver_2 rsa_locus_77699_iso_2_len_526_ver_2
ORTHOMCL166	7	3	Camptotheca_acuminata Catharanthus_roseus Rauvolfia_serpentina	caa_locus_6345_iso_5_len_1769_ver_4 caa_locus_9146_iso_5_len_4576_ver_4 caa_locus_9843_iso_7_len_2842_ver_4 cra_locus_10667_iso_1_len_1721_ver_3 rsa_locus_11649_iso_1_len_1542_ver_2 rsa_locus_5563_iso_7_len_2170_ver_2 rsa_locus_6860_iso_7_len_1774_ver_2
ORTHOMCL167	7	3	Camptotheca_acuminata Catharanthus_roseus Rauvolfia_serpentina	caa_locus_7162_iso_3_len_1159_ver_4 cra_locus_17197_iso_3_len_1499_ver_3 cra_locus_76213_iso_1_len_1218_ver_3 cra_locus_906_iso_3_len_1812_ver_3 cra_locus_93470_iso_1_len_1311_ver_3 rsa_locus_16312_iso_2_len_732_ver_2 rsa_locus_7484_iso_3_len_2328_ver_2
ORTHOMCL168	7	3	Camptotheca_acuminata Catharanthus_roseus Rauvolfia_serpentina	caa_locus_7729_iso_2_len_387_ver_4 cra_locus_56553_iso_1_len_371_ver_3 rsa_locus_1067_iso_2_len_961_ver_2 rsa_locus_17379_iso_1_len_415_ver_2 rsa_locus_21059_iso_1_len_605_ver_2 rsa_locus_45723_iso_1_len_643_ver_2 rsa_locus_5552_iso_1_len_1025_ver_2
ORTHOMCL169	7	3	Camptotheca_acuminata Catharanthus_roseus Rauvolfia_serpentina	caa_locus_7919_iso_5_len_519_ver_4 cra_locus_6562_iso_5_len_1742_ver_3 cra_locus_69174_iso_1_len_354_ver_3 rsa_locus_18587_iso_1_len_706_ver_2 rsa_locus_23652_iso_1_len_672_ver_2 rsa_locus_4478_iso_2_len_763_ver_2 rsa_locus_61895_iso_3_len_630_ver_2
ORTHOMCL177	6	3	Camptotheca_acuminata Catharanthus_roseus Rauvolfia_serpentina	caa_locus_10205_iso_10_len_4975_ver_4 caa_locus_52685_iso_1_len_3243_ver_4 caa_locus_7475_iso_2_len_1131_ver_4 cra_locus_18626_iso_1_len_2198_ver_3 cra_locus_973_iso_7_len_5650_ver_3 rsa_locus_8785_iso_6_len_4488_ver_2
ORTHOMCL179	6	3	Camptotheca_acuminata Catharanthus_roseus Rauvolfia_serpentina	caa_locus_10345_iso_1_len_5212_ver_4 caa_locus_4041_iso_2_len_5454_ver_4 cra_locus_3441_iso_8_len_5798_ver_3 cra_locus_9950_iso_1_len_4946_ver_3 rsa_locus_4529_iso_8_len_4879_ver_2 rsa_locus_7371_iso_1_len_4777_ver_2
ORTHOMCL180	6	3	Camptotheca_acuminata Catharanthus_roseus Rauvolfia_serpentina	caa_locus_10361_iso_2_len_949_ver_4 caa_locus_4586_iso_1_len_1268_ver_4 cra_locus_2012_iso_3_len_1170_ver_3 rsa_locus_12271_iso_2_len_1119_ver_2 rsa_locus_25767_iso_1_len_714_ver_2 rsa_locus_26975_iso_1_len_516_ver_2
ORTHOMCL181	6	3	Camptotheca_acuminata Catharanthus_roseus Rauvolfia_serpentina	caa_locus_1036_iso_9_len_2111_ver_4 caa_locus_13214_iso_2_len_2151_ver_4 caa_locus_3407_iso_2_len_1612_ver_4 cra_locus_6927_iso_6_len_2797_ver_3 rsa_locus_103_iso_5_len_3710_ver_2 rsa_locus_17066_iso_4_len_2066_ver_2
ORTHOMCL182	6	3	Camptotheca_acuminata Catharanthus_roseus Rauvolfia_serpentina	caa_locus_10451_iso_1_len_1320_ver_4 caa_locus_53137_iso_1_len_1114_ver_4 cra_locus_3849_iso_3_len_1675_ver_3 cra_locus_507_iso_2_len_1980_ver_3 rsa_locus_16783_iso_1_len_1193_ver_2 rsa_locus_4474_iso_6_len_2442_ver_2
ORTHOMCL184	6	3	Camptotheca_acuminata Catharanthus_roseus Rauvolfia_serpentina	caa_locus_10559_iso_4_len_5596_ver_4 caa_locus_1312_iso_4_len_4589_ver_4 cra_locus_1374_iso_3_len_4879_ver_3 cra_locus_8784_iso_1_len_2899_ver_3 rsa_locus_4573_iso_1_len_3439_ver_2 rsa_locus_6625_iso_1_len_2552_ver_2
ORTHOMCL185	6	3	Camptotheca_acuminata Catharanthus_roseus Rauvolfia_serpentina	caa_locus_10564_iso_1_len_2105_ver_4 caa_locus_30445_iso_1_len_2646_ver_4 caa_locus_6715_iso_4_len_2128_ver_4 cra_locus_4511_iso_7_len_3718_ver_3 rsa_locus_4284_iso_1_len_1340_ver_2 rsa_locus_7720_iso_5_len_1947_ver_2
ORTHOMCL186	6	3	Camptotheca_acuminata Catharanthus_roseus Rauvolfia_serpentina	caa_locus_10580_iso_10_len_4223_ver_4 caa_locus_3154_iso_4_len_2587_ver_4 cra_locus_18006_iso_1_len_1895_ver_3 cra_locus_554_iso_3_len_2370_ver_3 rsa_locus_56_iso_2_len_2151_ver_2 rsa_locus_6413_iso_2_len_2686_ver_2
ORTHOMCL188	6	3	Camptotheca_acuminata Catharanthus_roseus Rauvolfia_serpentina	caa_locus_10715_iso_1_len_1441_ver_4 caa_locus_1508_iso_4_len_1432_ver_4 caa_locus_7391_iso_1_len_1010_ver_4 cra_locus_11998_iso_1_len_1178_ver_3 rsa_locus_12253_iso_8_len_1409_ver_2 rsa_locus_16580_iso_1_len_821_ver_2
ORTHOMCL189	6	3	Camptotheca_acuminata Catharanthus_roseus Rauvolfia_serpentina	caa_locus_10779_iso_3_len_945_ver_4 caa_locus_4859_iso_6_len_830_ver_4 cra_locus_21634_iso_2_len_568_ver_3 cra_locus_79324_iso_1_len_530_ver_3 rsa_locus_13842_iso_1_len_733_ver_2 rsa_locus_2853_iso_3_len_1256_ver_2
ORTHOMCL191	6	3	Camptotheca_acuminata Catharanthus_roseus Rauvolfia_serpentina	caa_locus_10816_iso_7_len_4039_ver_4 caa_locus_5552_iso_3_len_3438_ver_4 cra_locus_5918_iso_1_len_3757_ver_3 cra_locus_6714_iso_4_len_3236_ver_3 rsa_locus_4142_iso_1_len_3726_ver_2 rsa_locus_9296_iso_3_len_3981_ver_2
ORTHOMCL192	6	3	Camptotheca_acuminata Catharanthus_roseus Rauvolfia_serpentina	caa_locus_10864_iso_2_len_373_ver_4 cra_locus_55071_iso_1_len_282_ver_3 cra_locus_60855_iso_1_len_416_ver_3 rsa_locus_12466_iso_2_len_772_ver_2 rsa_locus_26979_iso_2_len_716_ver_2 rsa_locus_6812_iso_1_len_638_ver_2
ORTHOMCL194	6	3	Camptotheca_acuminata Catharanthus_roseus Rauvolfia_serpentina	caa_locus_11315_iso_4_len_4795_ver_4 caa_locus_3634_iso_1_len_4156_ver_4 cra_locus_13922_iso_3_len_3278_ver_3 cra_locus_17559_iso_1_len_2371_ver_3 rsa_locus_2194_iso_3_len_1550_ver_2 rsa_locus_2537_iso_6_len_3482_ver_2
ORTHOMCL195	6	3	Camptotheca_acuminata Catharanthus_roseus Rauvolfia_serpentina	caa_locus_113267_iso_1_len_916_ver_4 caa_locus_2888_iso_3_len_1038_ver_4 caa_locus_53264_iso_4_len_1313_ver_4 caa_locus_63655_iso_1_len_864_ver_4 cra_locus_6383_iso_1_len_901_ver_3 rsa_locus_10687_iso_1_len_1152_ver_2
ORTHOMCL196	6	3	Camptotheca_acuminata Catharanthus_roseus Rauvolfia_serpentina	caa_locus_11333_iso_6_len_1433_ver_4 caa_locus_34010_iso_3_len_2697_ver_4 cra_locus_2791_iso_9_len_1609_ver_3 cra_locus_5311_iso_7_len_1493_ver_3 rsa_locus_30256_iso_1_len_858_ver_2 rsa_locus_7247_iso_9_len_3215_ver_2
ORTHOMCL197	6	3	Camptotheca_acuminata Catharanthus_roseus Rauvolfia_serpentina	caa_locus_113364_iso_1_len_1503_ver_4 caa_locus_27138_iso_2_len_1406_ver_4 caa_locus_32273_iso_3_len_1822_ver_4 cra_locus_12983_iso_1_len_1207_ver_3 rsa_locus_2771_iso_1_len_1583_ver_2 rsa_locus_35282_iso_1_len_1143_ver_2
ORTHOMCL198	6	3	Camptotheca_acuminata Catharanthus_roseus Rauvolfia_serpentina	caa_locus_113424_iso_1_len_486_ver_4 caa_locus_15455_iso_3_len_1170_ver_4 caa_locus_20479_iso_3_len_997_ver_4 caa_locus_20499_iso_3_len_924_ver_4 cra_locus_2994_iso_2_len_1014_ver_3 rsa_locus_3247_iso_1_len_939_ver_2
ORTHOMCL200	6	3	Camptotheca_acuminata Catharanthus_roseus Rauvolfia_serpentina	caa_locus_1144_iso_10_len_1374_ver_4 caa_locus_34365_iso_1_len_834_ver_4 cra_locus_11039_iso_6_len_1582_ver_3 cra_locus_59669_iso_2_len_859_ver_3 rsa_locus_4642_iso_6_len_2388_ver_2 rsa_locus_53075_iso_1_len_301_ver_2
ORTHOMCL202	6	3	Camptotheca_acuminata Catharanthus_roseus Rauvolfia_serpentina	caa_locus_11793_iso_3_len_313_ver_4 caa_locus_7444_iso_3_len_1710_ver_4 cra_locus_3080_iso_5_len_1759_ver_3 cra_locus_418_iso_6_len_1353_ver_3 rsa_locus_37526_iso_2_len_792_ver_2 rsa_locus_6875_iso_3_len_2545_ver_2
ORTHOMCL203	6	3	Camptotheca_acuminata Catharanthus_roseus Rauvolfia_serpentina	caa_locus_1196_iso_3_len_1570_ver_4 caa_locus_5957_iso_1_len_1489_ver_4 cra_locus_18802_iso_1_len_904_ver_3 cra_locus_7494_iso_1_len_1445_ver_3 rsa_locus_26679_iso_1_len_1288_ver_2 rsa_locus_7385_iso_2_len_1603_ver_2
ORTHOMCL204	6	3	Camptotheca_acuminata Catharanthus_roseus Rauvolfia_serpentina	caa_locus_11979_iso_3_len_4451_ver_4 caa_locus_5251_iso_3_len_5156_ver_4 cra_locus_4960_iso_1_len_4341_ver_3 cra_locus_8795_iso_5_len_4598_ver_3 rsa_locus_3858_iso_7_len_5007_ver_2 rsa_locus_9265_iso_1_len_2384_ver_2
ORTHOMCL205	6	3	Camptotheca_acuminata Catharanthus_roseus Rauvolfia_serpentina	caa_locus_120050_iso_1_len_653_ver_4 caa_locus_26757_iso_3_len_1073_ver_4 cra_locus_18811_iso_1_len_768_ver_3 cra_locus_26142_iso_1_len_807_ver_3 rsa_locus_14903_iso_1_len_340_ver_2 rsa_locus_8131_iso_3_len_782_ver_2
ORTHOMCL206	6	3	Camptotheca_acuminata Catharanthus_roseus Rauvolfia_serpentina	caa_locus_12009_iso_7_len_1390_ver_4 cra_locus_37_iso_5_len_2278_ver_3 rsa_locus_10128_iso_3_len_1184_ver_2 rsa_locus_3627_iso_1_len_1919_ver_2 rsa_locus_38459_iso_2_len_1211_ver_2 rsa_locus_5282_iso_1_len_1277_ver_2
ORTHOMCL207	6	3	Camptotheca_acuminata Catharanthus_roseus Rauvolfia_serpentina	caa_locus_1216_iso_1_len_1942_ver_4 caa_locus_8371_iso_1_len_1829_ver_4 cra_locus_5169_iso_1_len_1815_ver_3 cra_locus_8872_iso_2_len_1520_ver_3 rsa_locus_11010_iso_1_len_2134_ver_2 rsa_locus_739_iso_2_len_1997_ver_2
ORTHOMCL208	6	3	Camptotheca_acuminata Catharanthus_roseus Rauvolfia_serpentina	caa_locus_12204_iso_1_len_1912_ver_4 cra_locus_2709_iso_5_len_2296_ver_3 cra_locus_4524_iso_2_len_2128_ver_3 cra_locus_6546_iso_6_len_2269_ver_3 rsa_locus_25_iso_6_len_2386_ver_2 rsa_locus_6255_iso_10_len_2403_ver_2
ORTHOMCL209	6	3	Camptotheca_acuminata Catharanthus_roseus Rauvolfia_serpentina	caa_locus_12232_iso_1_len_1059_ver_4 caa_locus_4365_iso_1_len_1362_ver_4 cra_locus_2295_iso_4_len_1814_ver_3 cra_locus_5400_iso_4_len_1337_ver_3 rsa_locus_15822_iso_1_len_1247_ver_2 rsa_locus_936_iso_3_len_1038_ver_2
ORTHOMCL210	6	3	Camptotheca_acuminata Catharanthus_roseus Rauvolfia_serpentina	caa_locus_12280_iso_3_len_1297_ver_4 caa_locus_17149_iso_1_len_841_ver_4 caa_locus_9602_iso_1_len_945_ver_4 cra_locus_13088_iso_3_len_1051_ver_3 rsa_locus_28607_iso_1_len_991_ver_2 rsa_locus_46141_iso_3_len_1248_ver_2
ORTHOMCL211	6	3	Camptotheca_acuminata Catharanthus_roseus Rauvolfia_serpentina	caa_locus_12339_iso_2_len_1755_ver_4 caa_locus_16894_iso_5_len_1628_ver_4 cra_locus_2435_iso_5_len_1632_ver_3 rsa_locus_35187_iso_1_len_485_ver_2 rsa_locus_3767_iso_4_len_2108_ver_2 rsa_locus_41583_iso_1_len_564_ver_2
ORTHOMCL212	6	3	Camptotheca_acuminata Catharanthus_roseus Rauvolfia_serpentina	caa_locus_123750_iso_1_len_1349_ver_4 caa_locus_176_iso_6_len_1513_ver_4 caa_locus_35033_iso_1_len_1193_ver_4 caa_locus_9995_iso_3_len_1342_ver_4 cra_locus_1629_iso_1_len_1579_ver_3 rsa_locus_14712_iso_2_len_1441_ver_2
ORTHOMCL213	6	3	Camptotheca_acuminata Catharanthus_roseus Rauvolfia_serpentina	caa_locus_12394_iso_1_len_2726_ver_4 caa_locus_15609_iso_1_len_2940_ver_4 cra_locus_14724_iso_1_len_2748_ver_3 cra_locus_5070_iso_6_len_3127_ver_3 rsa_locus_2973_iso_4_len_2825_ver_2 rsa_locus_8871_iso_2_len_3322_ver_2
ORTHOMCL214	6	3	Camptotheca_acuminata Catharanthus_roseus Rauvolfia_serpentina	caa_locus_12395_iso_1_len_1653_ver_4 caa_locus_2818_iso_4_len_1773_ver_4 cra_locus_6530_iso_4_len_1657_ver_3 cra_locus_9451_iso_2_len_2895_ver_3 rsa_locus_1586_iso_2_len_1728_ver_2 rsa_locus_664_iso_1_len_1794_ver_2
ORTHOMCL217	6	3	Camptotheca_acuminata Catharanthus_roseus Rauvolfia_serpentina	caa_locus_12821_iso_4_len_2082_ver_4 caa_locus_23592_iso_3_len_1946_ver_4 cra_locus_14773_iso_1_len_1811_ver_3 cra_locus_6682_iso_1_len_1995_ver_3 rsa_locus_15328_iso_1_len_1719_ver_2 rsa_locus_15415_iso_6_len_1903_ver_2
ORTHOMCL218	6	3	Camptotheca_acuminata Catharanthus_roseus Rauvolfia_serpentina	caa_locus_12917_iso_1_len_1560_ver_4 caa_locus_28507_iso_1_len_1537_ver_4 caa_locus_2936_iso_1_len_3679_ver_4 caa_locus_75446_iso_1_len_1467_ver_4 cra_locus_2493_iso_6_len_1904_ver_3 rsa_locus_7977_iso_1_len_1610_ver_2
ORTHOMCL219	6	3	Camptotheca_acuminata Catharanthus_roseus Rauvolfia_serpentina	caa_locus_130354_iso_1_len_436_ver_4 caa_locus_4402_iso_1_len_633_ver_4 cra_locus_24052_iso_1_len_474_ver_3 cra_locus_40745_iso_1_len_422_ver_3 rsa_locus_11856_iso_6_len_1400_ver_2 rsa_locus_12741_iso_1_len_483_ver_2
ORTHOMCL220	6	3	Camptotheca_acuminata Catharanthus_roseus Rauvolfia_serpentina	caa_locus_13140_iso_1_len_7523_ver_4 caa_locus_16413_iso_1_len_3346_ver_4 caa_locus_3883_iso_1_len_4405_ver_4 cra_locus_44541_iso_1_len_1265_ver_3 cra_locus_8982_iso_1_len_2440_ver_3 rsa_locus_11425_iso_1_len_2652_ver_2
ORTHOMCL222	6	3	Camptotheca_acuminata Catharanthus_roseus Rauvolfia_serpentina	caa_locus_13288_iso_1_len_1614_ver_4 caa_locus_16058_iso_3_len_1250_ver_4 caa_locus_16075_iso_1_len_1395_ver_4 cra_locus_9786_iso_5_len_2322_ver_3 rsa_locus_43905_iso_1_len_1007_ver_2 rsa_locus_5952_iso_1_len_1099_ver_2
ORTHOMCL223	6	3	Camptotheca_acuminata Catharanthus_roseus Rauvolfia_serpentina	caa_locus_13337_iso_6_len_3376_ver_4 caa_locus_16111_iso_1_len_3174_ver_4 cra_locus_16191_iso_1_len_3147_ver_3 cra_locus_5994_iso_2_len_5642_ver_3 rsa_locus_2271_iso_5_len_3450_ver_2 rsa_locus_3569_iso_6_len_3631_ver_2
ORTHOMCL224	6	3	Camptotheca_acuminata Catharanthus_roseus Rauvolfia_serpentina	caa_locus_13374_iso_6_len_5373_ver_4 caa_locus_4513_iso_9_len_5785_ver_4 caa_locus_4767_iso_1_len_3779_ver_4 cra_locus_12754_iso_1_len_2765_ver_3 rsa_locus_17597_iso_1_len_2705_ver_2 rsa_locus_22163_iso_5_len_1026_ver_2
ORTHOMCL225	6	3	Camptotheca_acuminata Catharanthus_roseus Rauvolfia_serpentina	caa_locus_13386_iso_1_len_1652_ver_4 caa_locus_58007_iso_1_len_1760_ver_4 cra_locus_223_iso_7_len_2001_ver_3 cra_locus_4662_iso_9_len_2550_ver_3 rsa_locus_51211_iso_1_len_1608_ver_2 rsa_locus_9647_iso_4_len_1534_ver_2
ORTHOMCL226	6	3	Camptotheca_acuminata Catharanthus_roseus Rauvolfia_serpentina	caa_locus_13413_iso_9_len_3559_ver_4 caa_locus_6436_iso_6_len_4132_ver_4 cra_locus_6398_iso_3_len_3645_ver_3 cra_locus_8007_iso_1_len_2956_ver_3 rsa_locus_5571_iso_1_len_2818_ver_2 rsa_locus_9068_iso_1_len_3839_ver_2
ORTHOMCL227	6	3	Camptotheca_acuminata Catharanthus_roseus Rauvolfia_serpentina	caa_locus_13606_iso_1_len_2376_ver_4 caa_locus_19401_iso_4_len_1987_ver_4 cra_locus_22484_iso_1_len_714_ver_3 cra_locus_27627_iso_1_len_943_ver_3 rsa_locus_62696_iso_1_len_582_ver_2 rsa_locus_7973_iso_1_len_1005_ver_2
ORTHOMCL228	6	3	Camptotheca_acuminata Catharanthus_roseus Rauvolfia_serpentina	caa_locus_13616_iso_2_len_1064_ver_4 caa_locus_23909_iso_1_len_2430_ver_4 caa_locus_27697_iso_1_len_863_ver_4 cra_locus_13617_iso_1_len_1794_ver_3 cra_locus_23165_iso_1_len_633_ver_3 rsa_locus_10080_iso_3_len_2456_ver_2
ORTHOMCL229	6	3	Camptotheca_acuminata Catharanthus_roseus Rauvolfia_serpentina	caa_locus_13721_iso_7_len_3936_ver_4 caa_locus_7850_iso_1_len_5687_ver_4 cra_locus_13912_iso_5_len_6423_ver_3 cra_locus_9070_iso_1_len_3466_ver_3 rsa_locus_2331_iso_3_len_3454_ver_2 rsa_locus_4488_iso_9_len_3918_ver_2
ORTHOMCL230	6	3	Camptotheca_acuminata Catharanthus_roseus Rauvolfia_serpentina	caa_locus_13722_iso_1_len_1949_ver_4 caa_locus_29224_iso_3_len_2926_ver_4 cra_locus_3820_iso_1_len_1917_ver_3 cra_locus_4095_iso_9_len_6046_ver_3 rsa_locus_1386_iso_6_len_2005_ver_2 rsa_locus_2382_iso_3_len_1377_ver_2
ORTHOMCL231	6	3	Camptotheca_acuminata Catharanthus_roseus Rauvolfia_serpentina	caa_locus_13756_iso_1_len_2592_ver_4 caa_locus_15612_iso_2_len_4004_ver_4 caa_locus_16598_iso_1_len_1598_ver_4 caa_locus_18440_iso_1_len_2537_ver_4 cra_locus_4620_iso_5_len_3777_ver_3 rsa_locus_4013_iso_4_len_2157_ver_2
ORTHOMCL232	6	3	Camptotheca_acuminata Catharanthus_roseus Rauvolfia_serpentina	caa_locus_13814_iso_1_len_2898_ver_4 caa_locus_15854_iso_1_len_2614_ver_4 cra_locus_12230_iso_2_len_2773_ver_3 cra_locus_15014_iso_2_len_2711_ver_3 rsa_locus_21376_iso_1_len_2305_ver_2 rsa_locus_2750_iso_2_len_2379_ver_2
ORTHOMCL233	6	3	Camptotheca_acuminata Catharanthus_roseus Rauvolfia_serpentina	caa_locus_13874_iso_3_len_673_ver_4 caa_locus_62_iso_7_len_2093_ver_4 caa_locus_6733_iso_1_len_1192_ver_4 cra_locus_15419_iso_1_len_1758_ver_3 rsa_locus_48844_iso_1_len_471_ver_2 rsa_locus_8160_iso_2_len_660_ver_2
ORTHOMCL234	6	3	Camptotheca_acuminata Catharanthus_roseus Rauvolfia_serpentina	caa_locus_13913_iso_2_len_4375_ver_4 caa_locus_15791_iso_3_len_4193_ver_4 caa_locus_7261_iso_3_len_4397_ver_4 cra_locus_8664_iso_2_len_3065_ver_3 cra_locus_9392_iso_2_len_3398_ver_3 rsa_locus_5169_iso_9_len_3806_ver_2
ORTHOMCL235	6	3	Camptotheca_acuminata Catharanthus_roseus Rauvolfia_serpentina	caa_locus_13946_iso_1_len_1297_ver_4 caa_locus_28132_iso_1_len_803_ver_4 cra_locus_1762_iso_4_len_1243_ver_3 cra_locus_3572_iso_3_len_1842_ver_3 cra_locus_7267_iso_5_len_1315_ver_3 rsa_locus_28261_iso_2_len_1112_ver_2
ORTHOMCL236	6	3	Camptotheca_acuminata Catharanthus_roseus Rauvolfia_serpentina	caa_locus_13_iso_3_len_3760_ver_4 caa_locus_2590_iso_2_len_4080_ver_4 cra_locus_10042_iso_1_len_2390_ver_3 cra_locus_11655_iso_1_len_3035_ver_3 rsa_locus_11256_iso_1_len_2201_ver_2 rsa_locus_18549_iso_1_len_1384_ver_2
ORTHOMCL237	6	3	Camptotheca_acuminata Catharanthus_roseus Rauvolfia_serpentina	caa_locus_14037_iso_2_len_3547_ver_4 caa_locus_5307_iso_4_len_3216_ver_4 cra_locus_576_iso_3_len_3547_ver_3 cra_locus_7647_iso_2_len_3108_ver_3 rsa_locus_11104_iso_1_len_3171_ver_2 rsa_locus_140_iso_1_len_2666_ver_2
ORTHOMCL238	6	3	Camptotheca_acuminata Catharanthus_roseus Rauvolfia_serpentina	caa_locus_14108_iso_1_len_2202_ver_4 caa_locus_6873_iso_1_len_1994_ver_4 cra_locus_2245_iso_4_len_2570_ver_3 cra_locus_61268_iso_1_len_903_ver_3 rsa_locus_19380_iso_2_len_875_ver_2 rsa_locus_93160_iso_1_len_779_ver_2
ORTHOMCL239	6	3	Camptotheca_acuminata Catharanthus_roseus Rauvolfia_serpentina	caa_locus_14195_iso_1_len_728_ver_4 caa_locus_8445_iso_2_len_1294_ver_4 cra_locus_20067_iso_1_len_785_ver_3 cra_locus_2508_iso_1_len_1251_ver_3 rsa_locus_14016_iso_2_len_1279_ver_2 rsa_locus_2293_iso_1_len_1015_ver_2
ORTHOMCL240	6	3	Camptotheca_acuminata Catharanthus_roseus Rauvolfia_serpentina	caa_locus_14279_iso_2_len_2208_ver_4 caa_locus_7438_iso_5_len_2251_ver_4 cra_locus_10676_iso_3_len_2032_ver_3 cra_locus_14431_iso_3_len_2419_ver_3 rsa_locus_19566_iso_1_len_1137_ver_2 rsa_locus_67983_iso_1_len_1191_ver_2
ORTHOMCL241	6	3	Camptotheca_acuminata Catharanthus_roseus Rauvolfia_serpentina	caa_locus_1434_iso_1_len_1384_ver_4 caa_locus_25520_iso_1_len_1262_ver_4 caa_locus_59194_iso_1_len_1502_ver_4 cra_locus_10975_iso_5_len_1662_ver_3 cra_locus_13365_iso_1_len_1667_ver_3 rsa_locus_5189_iso_3_len_1579_ver_2
ORTHOMCL242	6	3	Camptotheca_acuminata Catharanthus_roseus Rauvolfia_serpentina	caa_locus_14604_iso_2_len_758_ver_4 caa_locus_3804_iso_2_len_731_ver_4 cra_locus_75906_iso_1_len_330_ver_3 rsa_locus_20745_iso_2_len_688_ver_2 rsa_locus_69612_iso_1_len_297_ver_2 rsa_locus_9142_iso_3_len_859_ver_2
ORTHOMCL243	6	3	Camptotheca_acuminata Catharanthus_roseus Rauvolfia_serpentina	caa_locus_14623_iso_1_len_1800_ver_4 caa_locus_23588_iso_1_len_1684_ver_4 caa_locus_31812_iso_1_len_1655_ver_4 cra_locus_10026_iso_1_len_1977_ver_3 rsa_locus_6367_iso_5_len_1788_ver_2 rsa_locus_7280_iso_1_len_1949_ver_2
ORTHOMCL244	6	3	Camptotheca_acuminata Catharanthus_roseus Rauvolfia_serpentina	caa_locus_14672_iso_8_len_2810_ver_4 caa_locus_4911_iso_5_len_2528_ver_4 caa_locus_7948_iso_2_len_5125_ver_4 cra_locus_23189_iso_1_len_1471_ver_3 cra_locus_5715_iso_3_len_2937_ver_3 rsa_locus_2762_iso_4_len_2539_ver_2
ORTHOMCL245	6	3	Camptotheca_acuminata Catharanthus_roseus Rauvolfia_serpentina	caa_locus_14699_iso_3_len_3090_ver_4 caa_locus_686_iso_3_len_3270_ver_4 caa_locus_9520_iso_5_len_3372_ver_4 cra_locus_14950_iso_3_len_1765_ver_3 cra_locus_8845_iso_5_len_3000_ver_3 rsa_locus_4325_iso_4_len_2949_ver_2
ORTHOMCL246	6	3	Camptotheca_acuminata Catharanthus_roseus Rauvolfia_serpentina	caa_locus_14780_iso_1_len_3979_ver_4 caa_locus_4689_iso_7_len_6451_ver_4 cra_locus_2143_iso_5_len_4011_ver_3 cra_locus_33309_iso_1_len_1154_ver_3 rsa_locus_3157_iso_4_len_5262_ver_2 rsa_locus_33080_iso_1_len_2419_ver_2
ORTHOMCL247	6	3	Camptotheca_acuminata Catharanthus_roseus Rauvolfia_serpentina	caa_locus_14894_iso_1_len_573_ver_4 caa_locus_24877_iso_1_len_808_ver_4 cra_locus_17994_iso_1_len_658_ver_3 cra_locus_22583_iso_1_len_604_ver_3 rsa_locus_34437_iso_1_len_786_ver_2 rsa_locus_36961_iso_1_len_592_ver_2
ORTHOMCL248	6	3	Camptotheca_acuminata Catharanthus_roseus Rauvolfia_serpentina	caa_locus_14904_iso_13_len_4729_ver_4 caa_locus_1757_iso_8_len_5052_ver_4 caa_locus_5613_iso_6_len_3588_ver_4 cra_locus_2935_iso_2_len_3210_ver_3 cra_locus_7473_iso_1_len_4486_ver_3 rsa_locus_10838_iso_6_len_2994_ver_2
ORTHOMCL249	6	3	Camptotheca_acuminata Catharanthus_roseus Rauvolfia_serpentina	caa_locus_14916_iso_5_len_1672_ver_4 caa_locus_16163_iso_1_len_1409_ver_4 cra_locus_15665_iso_1_len_1312_ver_3 cra_locus_8101_iso_3_len_1372_ver_3 rsa_locus_6325_iso_2_len_2085_ver_2 rsa_locus_9588_iso_1_len_1685_ver_2
ORTHOMCL250	6	3	Camptotheca_acuminata Catharanthus_roseus Rauvolfia_serpentina	caa_locus_15030_iso_3_len_1564_ver_4 caa_locus_31860_iso_1_len_1233_ver_4 cra_locus_5295_iso_2_len_1226_ver_3 cra_locus_5456_iso_1_len_1529_ver_3 rsa_locus_36271_iso_1_len_1122_ver_2 rsa_locus_6900_iso_4_len_1476_ver_2
ORTHOMCL251	6	3	Camptotheca_acuminata Catharanthus_roseus Rauvolfia_serpentina	caa_locus_15124_iso_3_len_2144_ver_4 caa_locus_7132_iso_4_len_1704_ver_4 cra_locus_11771_iso_3_len_1731_ver_3 cra_locus_11935_iso_6_len_1727_ver_3 rsa_locus_6146_iso_5_len_1476_ver_2 rsa_locus_9396_iso_3_len_2148_ver_2
ORTHOMCL252	6	3	Camptotheca_acuminata Catharanthus_roseus Rauvolfia_serpentina	caa_locus_15133_iso_3_len_2135_ver_4 caa_locus_16199_iso_2_len_2186_ver_4 cra_locus_6295_iso_9_len_2402_ver_3 cra_locus_7912_iso_3_len_2380_ver_3 rsa_locus_12037_iso_7_len_3092_ver_2 rsa_locus_14604_iso_1_len_2040_ver_2
ORTHOMCL253	6	3	Camptotheca_acuminata Catharanthus_roseus Rauvolfia_serpentina	caa_locus_15142_iso_2_len_3554_ver_4 caa_locus_21194_iso_3_len_3816_ver_4 cra_locus_15989_iso_1_len_1811_ver_3 cra_locus_7782_iso_4_len_4324_ver_3 rsa_locus_1161_iso_5_len_3447_ver_2 rsa_locus_2491_iso_10_len_3886_ver_2
ORTHOMCL254	6	3	Camptotheca_acuminata Catharanthus_roseus Rauvolfia_serpentina	caa_locus_15186_iso_2_len_1118_ver_4 caa_locus_1889_iso_4_len_1605_ver_4 cra_locus_20410_iso_1_len_1036_ver_3 cra_locus_4912_iso_1_len_998_ver_3 rsa_locus_41759_iso_1_len_620_ver_2 rsa_locus_7406_iso_3_len_1095_ver_2
ORTHOMCL256	6	3	Camptotheca_acuminata Catharanthus_roseus Rauvolfia_serpentina	caa_locus_15324_iso_1_len_3577_ver_4 caa_locus_16722_iso_2_len_3520_ver_4 cra_locus_7968_iso_3_len_3587_ver_3 cra_locus_8299_iso_6_len_2011_ver_3 rsa_locus_1425_iso_3_len_3515_ver_2 rsa_locus_7529_iso_5_len_4059_ver_2
ORTHOMCL257	6	3	Camptotheca_acuminata Catharanthus_roseus Rauvolfia_serpentina	caa_locus_15345_iso_4_len_3754_ver_4 caa_locus_16704_iso_3_len_3407_ver_4 cra_locus_1524_iso_1_len_3904_ver_3 cra_locus_4064_iso_2_len_4093_ver_3 rsa_locus_10341_iso_3_len_2794_ver_2 rsa_locus_3058_iso_1_len_3667_ver_2
ORTHOMCL258	6	3	Camptotheca_acuminata Catharanthus_roseus Rauvolfia_serpentina	caa_locus_15483_iso_1_len_709_ver_4 caa_locus_44713_iso_1_len_732_ver_4 caa_locus_6780_iso_2_len_1797_ver_4 cra_locus_9015_iso_5_len_2218_ver_3 rsa_locus_11165_iso_3_len_1012_ver_2 rsa_locus_18680_iso_1_len_848_ver_2
ORTHOMCL259	6	3	Camptotheca_acuminata Catharanthus_roseus Rauvolfia_serpentina	caa_locus_15743_iso_3_len_3631_ver_4 caa_locus_17821_iso_2_len_3286_ver_4 caa_locus_3919_iso_4_len_3319_ver_4 cra_locus_1395_iso_1_len_3404_ver_3 rsa_locus_5017_iso_1_len_3495_ver_2 rsa_locus_925_iso_1_len_3167_ver_2
ORTHOMCL260	6	3	Camptotheca_acuminata Catharanthus_roseus Rauvolfia_serpentina	caa_locus_15779_iso_1_len_2122_ver_4 caa_locus_17339_iso_1_len_2390_ver_4 caa_locus_35090_iso_1_len_2457_ver_4 cra_locus_9155_iso_3_len_2014_ver_3 rsa_locus_15216_iso_2_len_2065_ver_2 rsa_locus_3246_iso_1_len_2186_ver_2
ORTHOMCL261	6	3	Camptotheca_acuminata Catharanthus_roseus Rauvolfia_serpentina	caa_locus_15820_iso_1_len_1103_ver_4 caa_locus_17100_iso_1_len_927_ver_4 caa_locus_2792_iso_1_len_836_ver_4 caa_locus_945_iso_1_len_1753_ver_4 cra_locus_14662_iso_5_len_895_ver_3 rsa_locus_6702_iso_1_len_594_ver_2
ORTHOMCL262	6	3	Camptotheca_acuminata Catharanthus_roseus Rauvolfia_serpentina	caa_locus_16047_iso_1_len_725_ver_4 caa_locus_1641_iso_2_len_542_ver_4 caa_locus_4916_iso_4_len_646_ver_4 cra_locus_74291_iso_1_len_435_ver_3 cra_locus_9831_iso_1_len_1569_ver_3 rsa_locus_48144_iso_1_len_661_ver_2
ORTHOMCL263	6	3	Camptotheca_acuminata Catharanthus_roseus Rauvolfia_serpentina	caa_locus_16112_iso_1_len_1006_ver_4 caa_locus_26871_iso_1_len_984_ver_4 cra_locus_10098_iso_2_len_1164_ver_3 cra_locus_16555_iso_1_len_889_ver_3 rsa_locus_5313_iso_4_len_1201_ver_2 rsa_locus_57172_iso_1_len_479_ver_2
ORTHOMCL264	6	3	Camptotheca_acuminata Catharanthus_roseus Rauvolfia_serpentina	caa_locus_16297_iso_4_len_5815_ver_4 caa_locus_6020_iso_10_len_6055_ver_4 cra_locus_12270_iso_4_len_4745_ver_3 cra_locus_7022_iso_1_len_5848_ver_3 rsa_locus_4914_iso_1_len_3852_ver_2 rsa_locus_8259_iso_1_len_5304_ver_2
ORTHOMCL265	6	3	Camptotheca_acuminata Catharanthus_roseus Rauvolfia_serpentina	caa_locus_16400_iso_3_len_715_ver_4 caa_locus_28248_iso_1_len_615_ver_4 cra_locus_17111_iso_2_len_718_ver_3 cra_locus_41964_iso_1_len_697_ver_3 rsa_locus_3502_iso_2_len_898_ver_2 rsa_locus_9921_iso_1_len_831_ver_2
ORTHOMCL266	6	3	Camptotheca_acuminata Catharanthus_roseus Rauvolfia_serpentina	caa_locus_16485_iso_7_len_1462_ver_4 caa_locus_4831_iso_4_len_1629_ver_4 cra_locus_1112_iso_3_len_1161_ver_3 cra_locus_26_iso_7_len_3347_ver_3 rsa_locus_13354_iso_2_len_718_ver_2 rsa_locus_2785_iso_4_len_1660_ver_2
ORTHOMCL267	6	3	Camptotheca_acuminata Catharanthus_roseus Rauvolfia_serpentina	caa_locus_16501_iso_1_len_759_ver_4 caa_locus_57770_iso_1_len_544_ver_4 cra_locus_1891_iso_6_len_1232_ver_3 cra_locus_39021_iso_1_len_574_ver_3 rsa_locus_32088_iso_1_len_432_ver_2 rsa_locus_6882_iso_3_len_1182_ver_2
ORTHOMCL268	6	3	Camptotheca_acuminata Catharanthus_roseus Rauvolfia_serpentina	caa_locus_16603_iso_4_len_5378_ver_4 caa_locus_2525_iso_6_len_4527_ver_4 cra_locus_4634_iso_6_len_3420_ver_3 cra_locus_5637_iso_5_len_4902_ver_3 rsa_locus_13982_iso_3_len_2617_ver_2 rsa_locus_8875_iso_4_len_4366_ver_2
ORTHOMCL269	6	3	Camptotheca_acuminata Catharanthus_roseus Rauvolfia_serpentina	caa_locus_16851_iso_2_len_2526_ver_4 caa_locus_29720_iso_1_len_2485_ver_4 caa_locus_7536_iso_2_len_2765_ver_4 cra_locus_6513_iso_1_len_2553_ver_3 rsa_locus_13872_iso_1_len_2487_ver_2 rsa_locus_6167_iso_1_len_2235_ver_2
ORTHOMCL270	6	3	Camptotheca_acuminata Catharanthus_roseus Rauvolfia_serpentina	caa_locus_1686_iso_8_len_1930_ver_4 cra_locus_2110_iso_3_len_915_ver_3 cra_locus_59453_iso_1_len_453_ver_3 rsa_locus_10171_iso_3_len_1289_ver_2 rsa_locus_29344_iso_1_len_757_ver_2 rsa_locus_43616_iso_1_len_832_ver_2
ORTHOMCL272	6	3	Camptotheca_acuminata Catharanthus_roseus Rauvolfia_serpentina	caa_locus_1693_iso_10_len_1642_ver_4 caa_locus_5861_iso_2_len_2137_ver_4 caa_locus_8578_iso_4_len_1568_ver_4 cra_locus_1440_iso_3_len_1472_ver_3 rsa_locus_1783_iso_3_len_1639_ver_2 rsa_locus_29127_iso_1_len_1560_ver_2
ORTHOMCL274	6	3	Camptotheca_acuminata Catharanthus_roseus Rauvolfia_serpentina	caa_locus_17204_iso_1_len_765_ver_4 caa_locus_18346_iso_1_len_510_ver_4 caa_locus_19160_iso_1_len_606_ver_4 caa_locus_26656_iso_1_len_664_ver_4 cra_locus_16096_iso_1_len_1148_ver_3 rsa_locus_8413_iso_1_len_912_ver_2
ORTHOMCL275	6	3	Camptotheca_acuminata Catharanthus_roseus Rauvolfia_serpentina	caa_locus_17218_iso_27_len_2674_ver_4 caa_locus_5103_iso_7_len_2589_ver_4 cra_locus_3191_iso_6_len_3037_ver_3 cra_locus_339_iso_8_len_4671_ver_3 rsa_locus_1504_iso_7_len_1844_ver_2 rsa_locus_2995_iso_5_len_5507_ver_2
ORTHOMCL276	6	3	Camptotheca_acuminata Catharanthus_roseus Rauvolfia_serpentina	caa_locus_17276_iso_2_len_1214_ver_4 caa_locus_17437_iso_6_len_1429_ver_4 cra_locus_62226_iso_1_len_435_ver_3 cra_locus_6304_iso_1_len_1018_ver_3 rsa_locus_36369_iso_1_len_440_ver_2 rsa_locus_5788_iso_9_len_970_ver_2
ORTHOMCL277	6	3	Camptotheca_acuminata Catharanthus_roseus Rauvolfia_serpentina	caa_locus_17302_iso_3_len_3846_ver_4 caa_locus_17607_iso_4_len_3395_ver_4 cra_locus_5487_iso_5_len_3294_ver_3 cra_locus_6732_iso_9_len_3235_ver_3 rsa_locus_5164_iso_8_len_3257_ver_2 rsa_locus_966_iso_4_len_3173_ver_2
ORTHOMCL278	6	3	Camptotheca_acuminata Catharanthus_roseus Rauvolfia_serpentina	caa_locus_17376_iso_1_len_556_ver_4 caa_locus_518_iso_6_len_788_ver_4 caa_locus_9092_iso_3_len_1279_ver_4 cra_locus_15995_iso_5_len_966_ver_3 rsa_locus_12049_iso_6_len_1224_ver_2 rsa_locus_4824_iso_9_len_992_ver_2
ORTHOMCL279	6	3	Camptotheca_acuminata Catharanthus_roseus Rauvolfia_serpentina	caa_locus_17385_iso_3_len_4098_ver_4 caa_locus_29087_iso_4_len_3746_ver_4 cra_locus_10547_iso_1_len_2362_ver_3 cra_locus_19708_iso_1_len_1752_ver_3 rsa_locus_14793_iso_2_len_1835_ver_2 rsa_locus_63410_iso_2_len_1334_ver_2
ORTHOMCL280	6	3	Camptotheca_acuminata Catharanthus_roseus Rauvolfia_serpentina	caa_locus_17500_iso_1_len_3523_ver_4 caa_locus_2259_iso_1_len_4587_ver_4 cra_locus_18110_iso_1_len_2271_ver_3 cra_locus_4951_iso_1_len_2847_ver_3 rsa_locus_5413_iso_1_len_4191_ver_2 rsa_locus_5419_iso_1_len_3652_ver_2
ORTHOMCL281	6	3	Camptotheca_acuminata Catharanthus_roseus Rauvolfia_serpentina	caa_locus_17592_iso_3_len_2573_ver_4 caa_locus_31465_iso_1_len_1192_ver_4 cra_locus_13697_iso_2_len_2545_ver_3 cra_locus_82019_iso_1_len_680_ver_3 rsa_locus_12681_iso_1_len_1919_ver_2 rsa_locus_12991_iso_1_len_1741_ver_2
ORTHOMCL282	6	3	Camptotheca_acuminata Catharanthus_roseus Rauvolfia_serpentina	caa_locus_17594_iso_7_len_4353_ver_4 caa_locus_2978_iso_3_len_2791_ver_4 cra_locus_12457_iso_3_len_4672_ver_3 cra_locus_7456_iso_4_len_3375_ver_3 rsa_locus_21074_iso_1_len_2781_ver_2 rsa_locus_6481_iso_3_len_3058_ver_2
ORTHOMCL285	6	3	Camptotheca_acuminata Catharanthus_roseus Rauvolfia_serpentina	caa_locus_17847_iso_4_len_2745_ver_4 caa_locus_18314_iso_4_len_2039_ver_4 cra_locus_2691_iso_6_len_2836_ver_3 cra_locus_6449_iso_2_len_2544_ver_3 rsa_locus_12106_iso_8_len_2840_ver_2 rsa_locus_5895_iso_2_len_2548_ver_2
ORTHOMCL286	6	3	Camptotheca_acuminata Catharanthus_roseus Rauvolfia_serpentina	caa_locus_18193_iso_2_len_1359_ver_4 caa_locus_2211_iso_7_len_1449_ver_4 caa_locus_3018_iso_5_len_1508_ver_4 cra_locus_6598_iso_6_len_1496_ver_3 rsa_locus_16005_iso_5_len_1289_ver_2 rsa_locus_4094_iso_1_len_1653_ver_2
ORTHOMCL287	6	3	Camptotheca_acuminata Catharanthus_roseus Rauvolfia_serpentina	caa_locus_18436_iso_1_len_517_ver_4 caa_locus_8667_iso_1_len_706_ver_4 cra_locus_10412_iso_2_len_932_ver_3 cra_locus_58555_iso_1_len_401_ver_3 rsa_locus_15217_iso_1_len_1070_ver_2 rsa_locus_8505_iso_1_len_753_ver_2
ORTHOMCL288	6	3	Camptotheca_acuminata Catharanthus_roseus Rauvolfia_serpentina	caa_locus_1857_iso_5_len_1956_ver_4 caa_locus_2412_iso_4_len_2053_ver_4 cra_locus_1611_iso_1_len_2079_ver_3 cra_locus_7766_iso_1_len_2471_ver_3 rsa_locus_2783_iso_7_len_2278_ver_2 rsa_locus_723_iso_5_len_2763_ver_2
ORTHOMCL289	6	3	Camptotheca_acuminata Catharanthus_roseus Rauvolfia_serpentina	caa_locus_19163_iso_1_len_3961_ver_4 caa_locus_8384_iso_1_len_3806_ver_4 cra_locus_1683_iso_6_len_3726_ver_3 cra_locus_2002_iso_3_len_5148_ver_3 rsa_locus_1553_iso_4_len_4754_ver_2 rsa_locus_1921_iso_5_len_4824_ver_2
ORTHOMCL290	6	3	Camptotheca_acuminata Catharanthus_roseus Rauvolfia_serpentina	caa_locus_19227_iso_1_len_1449_ver_4 caa_locus_21004_iso_1_len_1076_ver_4 cra_locus_4311_iso_1_len_1354_ver_3 cra_locus_6990_iso_1_len_1146_ver_3 rsa_locus_10536_iso_1_len_1402_ver_2 rsa_locus_8504_iso_1_len_1460_ver_2
ORTHOMCL291	6	3	Camptotheca_acuminata Catharanthus_roseus Rauvolfia_serpentina	caa_locus_19766_iso_1_len_1039_ver_4 caa_locus_21167_iso_1_len_1095_ver_4 caa_locus_4421_iso_1_len_954_ver_4 cra_locus_100835_iso_1_len_342_ver_3 cra_locus_14207_iso_1_len_1376_ver_3 rsa_locus_37262_iso_1_len_786_ver_2
ORTHOMCL292	6	3	Camptotheca_acuminata Catharanthus_roseus Rauvolfia_serpentina	caa_locus_20087_iso_3_len_4099_ver_4 caa_locus_24321_iso_1_len_3699_ver_4 cra_locus_2641_iso_1_len_3992_ver_3 cra_locus_8658_iso_2_len_5673_ver_3 rsa_locus_20040_iso_2_len_1775_ver_2 rsa_locus_3017_iso_3_len_2991_ver_2
ORTHOMCL293	6	3	Camptotheca_acuminata Catharanthus_roseus Rauvolfia_serpentina	caa_locus_20091_iso_1_len_1778_ver_4 caa_locus_7203_iso_1_len_1977_ver_4 cra_locus_11303_iso_1_len_2073_ver_3 cra_locus_8604_iso_2_len_1310_ver_3 rsa_locus_10479_iso_2_len_1851_ver_2 rsa_locus_7046_iso_1_len_1712_ver_2
ORTHOMCL294	6	3	Camptotheca_acuminata Catharanthus_roseus Rauvolfia_serpentina	caa_locus_20647_iso_1_len_2385_ver_4 caa_locus_50830_iso_1_len_1251_ver_4 caa_locus_9141_iso_1_len_1334_ver_4 caa_locus_9423_iso_2_len_1326_ver_4 cra_locus_426_iso_1_len_1300_ver_3 rsa_locus_980_iso_6_len_3563_ver_2
ORTHOMCL295	6	3	Camptotheca_acuminata Catharanthus_roseus Rauvolfia_serpentina	caa_locus_20777_iso_3_len_4334_ver_4 caa_locus_22341_iso_2_len_4138_ver_4 cra_locus_108536_iso_1_len_543_ver_3 cra_locus_15077_iso_1_len_2357_ver_3 rsa_locus_30439_iso_2_len_1002_ver_2 rsa_locus_8142_iso_1_len_969_ver_2
ORTHOMCL296	6	3	Camptotheca_acuminata Catharanthus_roseus Rauvolfia_serpentina	caa_locus_21150_iso_1_len_970_ver_4 caa_locus_27175_iso_1_len_882_ver_4 caa_locus_27370_iso_1_len_795_ver_4 cra_locus_56616_iso_1_len_851_ver_3 rsa_locus_10299_iso_1_len_878_ver_2 rsa_locus_33724_iso_1_len_1103_ver_2
ORTHOMCL297	6	3	Camptotheca_acuminata Catharanthus_roseus Rauvolfia_serpentina	caa_locus_21559_iso_1_len_1667_ver_4 caa_locus_7200_iso_3_len_2368_ver_4 cra_locus_10742_iso_1_len_616_ver_3 cra_locus_24866_iso_1_len_901_ver_3 rsa_locus_23319_iso_1_len_880_ver_2 rsa_locus_71501_iso_1_len_400_ver_2
ORTHOMCL298	6	3	Camptotheca_acuminata Catharanthus_roseus Rauvolfia_serpentina	caa_locus_21583_iso_2_len_788_ver_4 cra_locus_14443_iso_1_len_752_ver_3 cra_locus_6830_iso_1_len_698_ver_3 cra_locus_82821_iso_1_len_413_ver_3 rsa_locus_21919_iso_1_len_822_ver_2 rsa_locus_29516_iso_1_len_1185_ver_2
ORTHOMCL299	6	3	Camptotheca_acuminata Catharanthus_roseus Rauvolfia_serpentina	caa_locus_21703_iso_1_len_3563_ver_4 caa_locus_2906_iso_4_len_3644_ver_4 cra_locus_4408_iso_2_len_3586_ver_3 cra_locus_6028_iso_5_len_3233_ver_3 rsa_locus_10810_iso_5_len_2476_ver_2 rsa_locus_1347_iso_3_len_3389_ver_2
ORTHOMCL300	6	3	Camptotheca_acuminata Catharanthus_roseus Rauvolfia_serpentina	caa_locus_21747_iso_1_len_679_ver_4 caa_locus_31297_iso_1_len_1537_ver_4 caa_locus_53856_iso_1_len_728_ver_4 cra_locus_41216_iso_1_len_490_ver_3 cra_locus_4163_iso_1_len_1906_ver_3 rsa_locus_13929_iso_1_len_2391_ver_2
ORTHOMCL302	6	3	Camptotheca_acuminata Catharanthus_roseus Rauvolfia_serpentina	caa_locus_21945_iso_1_len_2954_ver_4 caa_locus_22413_iso_9_len_4826_ver_4 caa_locus_3788_iso_10_len_4087_ver_4 cra_locus_1810_iso_6_len_5044_ver_3 rsa_locus_4103_iso_3_len_3962_ver_2 rsa_locus_4186_iso_3_len_2656_ver_2
ORTHOMCL304	6	3	Camptotheca_acuminata Catharanthus_roseus Rauvolfia_serpentina	caa_locus_22246_iso_1_len_2327_ver_4 caa_locus_31508_iso_1_len_941_ver_4 caa_locus_78801_iso_1_len_1188_ver_4 cra_locus_16367_iso_1_len_2265_ver_3 rsa_locus_44075_iso_1_len_612_ver_2 rsa_locus_67020_iso_1_len_969_ver_2
ORTHOMCL305	6	3	Camptotheca_acuminata Catharanthus_roseus Rauvolfia_serpentina	caa_locus_22293_iso_7_len_1640_ver_4 caa_locus_6794_iso_9_len_2039_ver_4 caa_locus_8861_iso_4_len_1741_ver_4 cra_locus_10687_iso_3_len_2094_ver_3 cra_locus_11148_iso_5_len_2737_ver_3 rsa_locus_12598_iso_5_len_2735_ver_2
ORTHOMCL306	6	3	Camptotheca_acuminata Catharanthus_roseus Rauvolfia_serpentina	caa_locus_22355_iso_1_len_508_ver_4 caa_locus_3189_iso_2_len_421_ver_4 caa_locus_3531_iso_1_len_419_ver_4 cra_locus_17866_iso_2_len_741_ver_3 cra_locus_62443_iso_1_len_302_ver_3 rsa_locus_48038_iso_1_len_629_ver_2
ORTHOMCL307	6	3	Camptotheca_acuminata Catharanthus_roseus Rauvolfia_serpentina	caa_locus_23060_iso_1_len_1235_ver_4 caa_locus_9763_iso_5_len_2512_ver_4 cra_locus_17099_iso_1_len_2321_ver_3 cra_locus_1873_iso_6_len_2349_ver_3 rsa_locus_11808_iso_5_len_2230_ver_2 rsa_locus_3900_iso_9_len_2908_ver_2
ORTHOMCL308	6	3	Camptotheca_acuminata Catharanthus_roseus Rauvolfia_serpentina	caa_locus_23208_iso_3_len_1636_ver_4 caa_locus_71620_iso_1_len_1529_ver_4 caa_locus_72954_iso_1_len_1772_ver_4 cra_locus_7555_iso_1_len_1364_ver_3 cra_locus_7932_iso_2_len_1611_ver_3 rsa_locus_26900_iso_1_len_1330_ver_2
ORTHOMCL309	6	3	Camptotheca_acuminata Catharanthus_roseus Rauvolfia_serpentina	caa_locus_23662_iso_3_len_860_ver_4 caa_locus_32913_iso_1_len_582_ver_4 cra_locus_13899_iso_1_len_535_ver_3 cra_locus_19419_iso_1_len_518_ver_3 rsa_locus_1789_iso_5_len_1105_ver_2 rsa_locus_47640_iso_1_len_865_ver_2
ORTHOMCL310	6	3	Camptotheca_acuminata Catharanthus_roseus Rauvolfia_serpentina	caa_locus_24003_iso_4_len_1186_ver_4 caa_locus_37731_iso_1_len_1681_ver_4 caa_locus_39173_iso_1_len_1051_ver_4 cra_locus_12508_iso_2_len_817_ver_3 rsa_locus_11292_iso_8_len_1333_ver_2 rsa_locus_7944_iso_2_len_1099_ver_2
ORTHOMCL311	6	3	Camptotheca_acuminata Catharanthus_roseus Rauvolfia_serpentina	caa_locus_24540_iso_3_len_1308_ver_4 caa_locus_28973_iso_3_len_1122_ver_4 cra_locus_25686_iso_1_len_868_ver_3 cra_locus_3885_iso_2_len_1195_ver_3 rsa_locus_15848_iso_3_len_1401_ver_2 rsa_locus_21965_iso_2_len_1035_ver_2
ORTHOMCL312	6	3	Camptotheca_acuminata Catharanthus_roseus Rauvolfia_serpentina	caa_locus_25506_iso_1_len_661_ver_4 caa_locus_30364_iso_1_len_854_ver_4 cra_locus_8643_iso_1_len_796_ver_3 cra_locus_9327_iso_2_len_861_ver_3 rsa_locus_15147_iso_1_len_966_ver_2 rsa_locus_26560_iso_2_len_807_ver_2
ORTHOMCL313	6	3	Camptotheca_acuminata Catharanthus_roseus Rauvolfia_serpentina	caa_locus_2572_iso_7_len_1944_ver_4 caa_locus_3053_iso_4_len_1095_ver_4 caa_locus_3587_iso_1_len_939_ver_4 caa_locus_4879_iso_3_len_876_ver_4 cra_locus_9401_iso_7_len_1004_ver_3 rsa_locus_6075_iso_1_len_1515_ver_2
ORTHOMCL314	6	3	Camptotheca_acuminata Catharanthus_roseus Rauvolfia_serpentina	caa_locus_25956_iso_1_len_1208_ver_4 caa_locus_31659_iso_1_len_1163_ver_4 cra_locus_13894_iso_2_len_1398_ver_3 cra_locus_14002_iso_2_len_1066_ver_3 rsa_locus_17144_iso_4_len_1169_ver_2 rsa_locus_8037_iso_1_len_1679_ver_2
ORTHOMCL315	6	3	Camptotheca_acuminata Catharanthus_roseus Rauvolfia_serpentina	caa_locus_26403_iso_1_len_2855_ver_4 caa_locus_8808_iso_14_len_3747_ver_4 cra_locus_13310_iso_3_len_3442_ver_3 cra_locus_1514_iso_6_len_3593_ver_3 rsa_locus_31666_iso_1_len_2082_ver_2 rsa_locus_7369_iso_1_len_2396_ver_2
ORTHOMCL316	6	3	Camptotheca_acuminata Catharanthus_roseus Rauvolfia_serpentina	caa_locus_2659_iso_6_len_2354_ver_4 caa_locus_5101_iso_1_len_1630_ver_4 caa_locus_8713_iso_6_len_2313_ver_4 cra_locus_10170_iso_5_len_1794_ver_3 cra_locus_6208_iso_7_len_1249_ver_3 rsa_locus_2512_iso_5_len_2394_ver_2
ORTHOMCL317	6	3	Camptotheca_acuminata Catharanthus_roseus Rauvolfia_serpentina	caa_locus_2774_iso_1_len_2145_ver_4 caa_locus_4342_iso_5_len_2523_ver_4 cra_locus_2438_iso_3_len_2536_ver_3 cra_locus_4242_iso_3_len_2337_ver_3 rsa_locus_15757_iso_1_len_2257_ver_2 rsa_locus_2034_iso_9_len_2657_ver_2
ORTHOMCL318	6	3	Camptotheca_acuminata Catharanthus_roseus Rauvolfia_serpentina	caa_locus_29707_iso_5_len_1809_ver_4 caa_locus_43843_iso_2_len_1720_ver_4 caa_locus_50265_iso_1_len_1936_ver_4 cra_locus_18738_iso_1_len_1635_ver_3 cra_locus_5576_iso_1_len_1568_ver_3 rsa_locus_3859_iso_1_len_1669_ver_2
ORTHOMCL319	6	3	Camptotheca_acuminata Catharanthus_roseus Rauvolfia_serpentina	caa_locus_2976_iso_4_len_1218_ver_4 cra_locus_2119_iso_4_len_1510_ver_3 cra_locus_65202_iso_2_len_561_ver_3 rsa_locus_15656_iso_4_len_1074_ver_2 rsa_locus_17091_iso_3_len_1608_ver_2 rsa_locus_17746_iso_4_len_719_ver_2
ORTHOMCL320	6	3	Camptotheca_acuminata Catharanthus_roseus Rauvolfia_serpentina	caa_locus_301_iso_7_len_6019_ver_4 caa_locus_757_iso_5_len_6698_ver_4 cra_locus_1218_iso_7_len_6309_ver_3 cra_locus_9455_iso_3_len_3707_ver_3 rsa_locus_10282_iso_4_len_4364_ver_2 rsa_locus_1831_iso_9_len_4860_ver_2
ORTHOMCL321	6	3	Camptotheca_acuminata Catharanthus_roseus Rauvolfia_serpentina	caa_locus_3126_iso_1_len_631_ver_4 caa_locus_5556_iso_2_len_1578_ver_4 cra_locus_2850_iso_3_len_1833_ver_3 rsa_locus_15548_iso_1_len_301_ver_2 rsa_locus_16764_iso_2_len_1841_ver_2 rsa_locus_23711_iso_1_len_448_ver_2
ORTHOMCL322	6	3	Camptotheca_acuminata Catharanthus_roseus Rauvolfia_serpentina	caa_locus_3175_iso_8_len_3250_ver_4 caa_locus_8849_iso_6_len_3618_ver_4 cra_locus_5447_iso_2_len_3564_ver_3 cra_locus_9705_iso_9_len_1649_ver_3 rsa_locus_1612_iso_4_len_2651_ver_2 rsa_locus_3893_iso_4_len_3488_ver_2
ORTHOMCL323	6	3	Camptotheca_acuminata Catharanthus_roseus Rauvolfia_serpentina	caa_locus_32015_iso_1_len_1754_ver_4 caa_locus_81760_iso_1_len_1800_ver_4 cra_locus_5201_iso_5_len_1638_ver_3 cra_locus_8574_iso_4_len_1594_ver_3 rsa_locus_31651_iso_1_len_719_ver_2 rsa_locus_789_iso_1_len_2147_ver_2
ORTHOMCL324	6	3	Camptotheca_acuminata Catharanthus_roseus Rauvolfia_serpentina	caa_locus_32333_iso_1_len_944_ver_4 caa_locus_37649_iso_1_len_916_ver_4 caa_locus_54519_iso_1_len_1237_ver_4 cra_locus_9395_iso_1_len_917_ver_3 rsa_locus_37640_iso_1_len_970_ver_2 rsa_locus_45011_iso_1_len_284_ver_2
ORTHOMCL325	6	3	Camptotheca_acuminata Catharanthus_roseus Rauvolfia_serpentina	caa_locus_3383_iso_9_len_3151_ver_4 caa_locus_95_iso_7_len_3982_ver_4 cra_locus_3404_iso_5_len_4134_ver_3 cra_locus_7401_iso_3_len_3763_ver_3 rsa_locus_463_iso_3_len_2692_ver_2 rsa_locus_6105_iso_2_len_2974_ver_2
ORTHOMCL326	6	3	Camptotheca_acuminata Catharanthus_roseus Rauvolfia_serpentina	caa_locus_3399_iso_3_len_1593_ver_4 caa_locus_462_iso_1_len_1693_ver_4 cra_locus_10430_iso_2_len_1015_ver_3 cra_locus_1397_iso_5_len_1310_ver_3 rsa_locus_17563_iso_3_len_1403_ver_2 rsa_locus_22573_iso_1_len_318_ver_2
ORTHOMCL327	6	3	Camptotheca_acuminata Catharanthus_roseus Rauvolfia_serpentina	caa_locus_34899_iso_1_len_1283_ver_4 cra_locus_17423_iso_1_len_919_ver_3 cra_locus_3450_iso_1_len_1085_ver_3 cra_locus_7878_iso_1_len_1934_ver_3 rsa_locus_11740_iso_1_len_1231_ver_2 rsa_locus_42641_iso_1_len_1035_ver_2
ORTHOMCL328	6	3	Camptotheca_acuminata Catharanthus_roseus Rauvolfia_serpentina	caa_locus_3505_iso_2_len_4568_ver_4 caa_locus_7975_iso_1_len_3279_ver_4 cra_locus_39386_iso_1_len_3006_ver_3 cra_locus_7469_iso_4_len_3394_ver_3 rsa_locus_1958_iso_2_len_3935_ver_2 rsa_locus_7189_iso_3_len_2876_ver_2
ORTHOMCL330	6	3	Camptotheca_acuminata Catharanthus_roseus Rauvolfia_serpentina	caa_locus_3738_iso_4_len_2055_ver_4 cra_locus_5542_iso_2_len_1483_ver_3 rsa_locus_28993_iso_1_len_1319_ver_2 rsa_locus_31185_iso_1_len_922_ver_2 rsa_locus_34160_iso_1_len_733_ver_2 rsa_locus_8027_iso_3_len_1443_ver_2
ORTHOMCL332	6	3	Camptotheca_acuminata Catharanthus_roseus Rauvolfia_serpentina	caa_locus_38455_iso_2_len_1604_ver_4 caa_locus_8508_iso_1_len_3064_ver_4 cra_locus_16669_iso_1_len_1551_ver_3 cra_locus_9599_iso_4_len_1590_ver_3 rsa_locus_20335_iso_1_len_1284_ver_2 rsa_locus_21039_iso_3_len_1564_ver_2
ORTHOMCL333	6	3	Camptotheca_acuminata Catharanthus_roseus Rauvolfia_serpentina	caa_locus_39364_iso_1_len_848_ver_4 caa_locus_6621_iso_5_len_963_ver_4 cra_locus_3579_iso_3_len_1169_ver_3 rsa_locus_56542_iso_1_len_372_ver_2 rsa_locus_56924_iso_1_len_317_ver_2 rsa_locus_9939_iso_2_len_767_ver_2
ORTHOMCL334	6	3	Camptotheca_acuminata Catharanthus_roseus Rauvolfia_serpentina	caa_locus_40485_iso_5_len_2975_ver_4 caa_locus_51248_iso_1_len_3678_ver_4 cra_locus_11094_iso_1_len_3685_ver_3 cra_locus_7943_iso_5_len_3437_ver_3 rsa_locus_3132_iso_9_len_2521_ver_2 rsa_locus_6596_iso_1_len_2718_ver_2
ORTHOMCL335	6	3	Camptotheca_acuminata Catharanthus_roseus Rauvolfia_serpentina	caa_locus_41405_iso_1_len_2050_ver_4 caa_locus_4260_iso_10_len_2857_ver_4 cra_locus_10979_iso_2_len_1712_ver_3 cra_locus_8215_iso_2_len_2213_ver_3 rsa_locus_10232_iso_1_len_1737_ver_2 rsa_locus_8988_iso_3_len_2566_ver_2
ORTHOMCL336	6	3	Camptotheca_acuminata Catharanthus_roseus Rauvolfia_serpentina	caa_locus_4142_iso_1_len_647_ver_4 caa_locus_5205_iso_1_len_813_ver_4 cra_locus_28086_iso_1_len_525_ver_3 rsa_locus_24359_iso_3_len_675_ver_2 rsa_locus_2503_iso_3_len_946_ver_2 rsa_locus_25905_iso_1_len_598_ver_2
ORTHOMCL337	6	3	Camptotheca_acuminata Catharanthus_roseus Rauvolfia_serpentina	caa_locus_4587_iso_2_len_2509_ver_4 caa_locus_5641_iso_3_len_4427_ver_4 caa_locus_62361_iso_1_len_1599_ver_4 cra_locus_16321_iso_1_len_649_ver_3 cra_locus_5629_iso_8_len_2497_ver_3 rsa_locus_56053_iso_1_len_688_ver_2
ORTHOMCL338	6	3	Camptotheca_acuminata Catharanthus_roseus Rauvolfia_serpentina	caa_locus_4688_iso_6_len_2162_ver_4 caa_locus_6379_iso_2_len_2459_ver_4 cra_locus_1145_iso_7_len_2994_ver_3 cra_locus_2721_iso_3_len_2904_ver_3 rsa_locus_10149_iso_3_len_2873_ver_2 rsa_locus_166_iso_2_len_3099_ver_2
ORTHOMCL339	6	3	Camptotheca_acuminata Catharanthus_roseus Rauvolfia_serpentina	caa_locus_4793_iso_5_len_743_ver_4 caa_locus_6198_iso_4_len_1786_ver_4 cra_locus_1315_iso_8_len_1011_ver_3 cra_locus_3604_iso_6_len_1972_ver_3 rsa_locus_12707_iso_3_len_1175_ver_2 rsa_locus_34384_iso_1_len_653_ver_2
ORTHOMCL340	6	3	Camptotheca_acuminata Catharanthus_roseus Rauvolfia_serpentina	caa_locus_4925_iso_2_len_875_ver_4 caa_locus_6270_iso_1_len_1059_ver_4 cra_locus_19821_iso_1_len_756_ver_3 rsa_locus_14324_iso_3_len_867_ver_2 rsa_locus_2754_iso_1_len_321_ver_2 rsa_locus_58835_iso_1_len_342_ver_2
ORTHOMCL341	6	3	Camptotheca_acuminata Catharanthus_roseus Rauvolfia_serpentina	caa_locus_5249_iso_10_len_1751_ver_4 caa_locus_5987_iso_3_len_4252_ver_4 caa_locus_9850_iso_2_len_1725_ver_4 cra_locus_9221_iso_2_len_1483_ver_3 rsa_locus_1316_iso_9_len_2770_ver_2 rsa_locus_24109_iso_1_len_948_ver_2
ORTHOMCL343	6	3	Camptotheca_acuminata Catharanthus_roseus Rauvolfia_serpentina	caa_locus_5524_iso_8_len_1970_ver_4 caa_locus_8893_iso_2_len_1578_ver_4 cra_locus_1997_iso_4_len_3157_ver_3 cra_locus_2886_iso_3_len_2287_ver_3 rsa_locus_1817_iso_1_len_1655_ver_2 rsa_locus_2007_iso_6_len_2659_ver_2
ORTHOMCL344	6	3	Camptotheca_acuminata Catharanthus_roseus Rauvolfia_serpentina	caa_locus_6952_iso_3_len_4976_ver_4 caa_locus_8325_iso_3_len_4407_ver_4 cra_locus_13248_iso_1_len_3550_ver_3 cra_locus_33249_iso_1_len_1318_ver_3 rsa_locus_36779_iso_1_len_502_ver_2 rsa_locus_9705_iso_2_len_4313_ver_2
ORTHOMCL345	6	3	Camptotheca_acuminata Catharanthus_roseus Rauvolfia_serpentina	caa_locus_7013_iso_2_len_495_ver_4 cra_locus_95761_iso_1_len_291_ver_3 rsa_locus_13099_iso_2_len_380_ver_2 rsa_locus_33608_iso_1_len_587_ver_2 rsa_locus_3739_iso_7_len_1541_ver_2 rsa_locus_79074_iso_1_len_546_ver_2
ORTHOMCL346	6	3	Camptotheca_acuminata Catharanthus_roseus Rauvolfia_serpentina	caa_locus_878_iso_3_len_869_ver_4 cra_locus_62436_iso_1_len_494_ver_3 cra_locus_67894_iso_1_len_292_ver_3 rsa_locus_10360_iso_1_len_634_ver_2 rsa_locus_31883_iso_1_len_858_ver_2 rsa_locus_6977_iso_4_len_1326_ver_2
ORTHOMCL347	6	3	Camptotheca_acuminata Catharanthus_roseus Rauvolfia_serpentina	caa_locus_8824_iso_1_len_435_ver_4 cra_locus_72158_iso_1_len_382_ver_3 rsa_locus_10041_iso_3_len_1111_ver_2 rsa_locus_11820_iso_2_len_1008_ver_2 rsa_locus_41177_iso_1_len_391_ver_2 rsa_locus_50772_iso_1_len_309_ver_2
ORTHOMCL356	5	3	Camptotheca_acuminata Catharanthus_roseus Rauvolfia_serpentina	caa_locus_1000_iso_1_len_1019_ver_4 caa_locus_1005_iso_1_len_1013_ver_4 cra_locus_16262_iso_1_len_750_ver_3 rsa_locus_13791_iso_1_len_910_ver_2 rsa_locus_58362_iso_1_len_773_ver_2
ORTHOMCL357	5	3	Camptotheca_acuminata Catharanthus_roseus Rauvolfia_serpentina	caa_locus_10012_iso_1_len_686_ver_4 caa_locus_13271_iso_1_len_696_ver_4 cra_locus_12335_iso_1_len_766_ver_3 cra_locus_18004_iso_1_len_806_ver_3 rsa_locus_8909_iso_1_len_670_ver_2
ORTHOMCL358	5	3	Camptotheca_acuminata Catharanthus_roseus Rauvolfia_serpentina	caa_locus_10015_iso_3_len_1576_ver_4 caa_locus_1242_iso_3_len_1642_ver_4 cra_locus_8001_iso_5_len_1412_ver_3 rsa_locus_54749_iso_1_len_1383_ver_2 rsa_locus_9810_iso_1_len_411_ver_2
ORTHOMCL360	5	3	Camptotheca_acuminata Catharanthus_roseus Rauvolfia_serpentina	caa_locus_10051_iso_5_len_1424_ver_4 caa_locus_13562_iso_1_len_1326_ver_4 caa_locus_18605_iso_1_len_1440_ver_4 cra_locus_1667_iso_1_len_1496_ver_3 rsa_locus_8369_iso_1_len_1606_ver_2
ORTHOMCL361	5	3	Camptotheca_acuminata Catharanthus_roseus Rauvolfia_serpentina	caa_locus_10060_iso_1_len_874_ver_4 caa_locus_13805_iso_1_len_622_ver_4 cra_locus_13500_iso_1_len_1278_ver_3 rsa_locus_10563_iso_1_len_937_ver_2 rsa_locus_55584_iso_1_len_432_ver_2
ORTHOMCL362	5	3	Camptotheca_acuminata Catharanthus_roseus Rauvolfia_serpentina	caa_locus_10111_iso_2_len_794_ver_4 caa_locus_17404_iso_1_len_1247_ver_4 cra_locus_24596_iso_4_len_1275_ver_3 cra_locus_33505_iso_1_len_293_ver_3 rsa_locus_17649_iso_7_len_1408_ver_2
ORTHOMCL363	5	3	Camptotheca_acuminata Catharanthus_roseus Rauvolfia_serpentina	caa_locus_10123_iso_3_len_731_ver_4 cra_locus_101485_iso_1_len_288_ver_3 rsa_locus_1325_iso_3_len_1247_ver_2 rsa_locus_17959_iso_1_len_547_ver_2 rsa_locus_56360_iso_1_len_591_ver_2
ORTHOMCL364	5	3	Camptotheca_acuminata Catharanthus_roseus Rauvolfia_serpentina	caa_locus_10156_iso_8_len_2576_ver_4 cra_locus_14518_iso_1_len_1930_ver_3 cra_locus_24470_iso_1_len_1538_ver_3 rsa_locus_12125_iso_1_len_2999_ver_2 rsa_locus_13888_iso_1_len_2723_ver_2
ORTHOMCL365	5	3	Camptotheca_acuminata Catharanthus_roseus Rauvolfia_serpentina	caa_locus_10176_iso_1_len_1755_ver_4 caa_locus_8553_iso_1_len_1801_ver_4 caa_locus_9244_iso_1_len_1641_ver_4 cra_locus_3539_iso_1_len_2692_ver_3 rsa_locus_3875_iso_1_len_2753_ver_2
ORTHOMCL366	5	3	Camptotheca_acuminata Catharanthus_roseus Rauvolfia_serpentina	caa_locus_10201_iso_3_len_3914_ver_4 cra_locus_21365_iso_1_len_2163_ver_3 cra_locus_5603_iso_4_len_1974_ver_3 rsa_locus_12401_iso_5_len_2483_ver_2 rsa_locus_17362_iso_1_len_1308_ver_2
ORTHOMCL367	5	3	Camptotheca_acuminata Catharanthus_roseus Rauvolfia_serpentina	caa_locus_10224_iso_3_len_2055_ver_4 caa_locus_16253_iso_4_len_2053_ver_4 caa_locus_4312_iso_10_len_2090_ver_4 cra_locus_7652_iso_6_len_1826_ver_3 rsa_locus_1687_iso_8_len_2547_ver_2
ORTHOMCL368	5	3	Camptotheca_acuminata Catharanthus_roseus Rauvolfia_serpentina	caa_locus_10262_iso_8_len_1895_ver_4 caa_locus_5393_iso_4_len_2185_ver_4 cra_locus_15404_iso_3_len_1937_ver_3 rsa_locus_4565_iso_8_len_2402_ver_2 rsa_locus_57213_iso_1_len_688_ver_2
ORTHOMCL369	5	3	Camptotheca_acuminata Catharanthus_roseus Rauvolfia_serpentina	caa_locus_10263_iso_3_len_915_ver_4 caa_locus_12913_iso_2_len_921_ver_4 cra_locus_7553_iso_1_len_890_ver_3 cra_locus_78963_iso_1_len_304_ver_3 rsa_locus_11556_iso_1_len_857_ver_2
ORTHOMCL370	5	3	Camptotheca_acuminata Catharanthus_roseus Rauvolfia_serpentina	caa_locus_10293_iso_1_len_1557_ver_4 caa_locus_18584_iso_3_len_1397_ver_4 cra_locus_15244_iso_1_len_1309_ver_3 rsa_locus_13589_iso_4_len_1360_ver_2 rsa_locus_29683_iso_1_len_994_ver_2
ORTHOMCL371	5	3	Camptotheca_acuminata Catharanthus_roseus Rauvolfia_serpentina	caa_locus_10344_iso_7_len_2499_ver_4 caa_locus_5107_iso_5_len_2900_ver_4 cra_locus_14737_iso_4_len_2704_ver_3 rsa_locus_17571_iso_1_len_1856_ver_2 rsa_locus_6550_iso_4_len_2072_ver_2
ORTHOMCL373	5	3	Camptotheca_acuminata Catharanthus_roseus Rauvolfia_serpentina	caa_locus_1043_iso_7_len_1365_ver_4 caa_locus_10742_iso_3_len_1426_ver_4 cra_locus_13_iso_4_len_1475_ver_3 cra_locus_1427_iso_1_len_1285_ver_3 rsa_locus_503_iso_7_len_1764_ver_2
ORTHOMCL374	5	3	Camptotheca_acuminata Catharanthus_roseus Rauvolfia_serpentina	caa_locus_10445_iso_7_len_958_ver_4 cra_locus_17124_iso_3_len_1510_ver_3 cra_locus_5614_iso_6_len_1248_ver_3 rsa_locus_24667_iso_1_len_1037_ver_2 rsa_locus_3876_iso_6_len_1361_ver_2
ORTHOMCL375	5	3	Camptotheca_acuminata Catharanthus_roseus Rauvolfia_serpentina	caa_locus_10604_iso_1_len_1528_ver_4 caa_locus_15913_iso_1_len_1461_ver_4 caa_locus_38912_iso_1_len_1692_ver_4 cra_locus_893_iso_1_len_1250_ver_3 rsa_locus_10550_iso_1_len_1395_ver_2
ORTHOMCL376	5	3	Camptotheca_acuminata Catharanthus_roseus Rauvolfia_serpentina	caa_locus_1063_iso_4_len_1761_ver_4 caa_locus_1093_iso_6_len_1976_ver_4 cra_locus_1839_iso_5_len_1667_ver_3 cra_locus_6542_iso_2_len_1714_ver_3 rsa_locus_10385_iso_1_len_1657_ver_2
ORTHOMCL377	5	3	Camptotheca_acuminata Catharanthus_roseus Rauvolfia_serpentina	caa_locus_10701_iso_4_len_1391_ver_4 caa_locus_16078_iso_2_len_1345_ver_4 caa_locus_20866_iso_1_len_1520_ver_4 cra_locus_8882_iso_1_len_1063_ver_3 rsa_locus_4148_iso_8_len_3249_ver_2
ORTHOMCL379	5	3	Camptotheca_acuminata Catharanthus_roseus Rauvolfia_serpentina	caa_locus_10739_iso_8_len_2816_ver_4 caa_locus_33724_iso_1_len_1746_ver_4 cra_locus_2921_iso_6_len_2004_ver_3 rsa_locus_182_iso_8_len_1708_ver_2 rsa_locus_2937_iso_7_len_1865_ver_2
ORTHOMCL380	5	3	Camptotheca_acuminata Catharanthus_roseus Rauvolfia_serpentina	caa_locus_10786_iso_1_len_1451_ver_4 caa_locus_14243_iso_5_len_1507_ver_4 cra_locus_6095_iso_2_len_1658_ver_3 cra_locus_7350_iso_9_len_1547_ver_3 rsa_locus_13509_iso_1_len_1181_ver_2
ORTHOMCL381	5	3	Camptotheca_acuminata Catharanthus_roseus Rauvolfia_serpentina	caa_locus_1079_iso_4_len_2900_ver_4 caa_locus_9573_iso_1_len_1396_ver_4 cra_locus_1625_iso_4_len_1534_ver_3 rsa_locus_5332_iso_7_len_1459_ver_2 rsa_locus_54001_iso_1_len_962_ver_2
ORTHOMCL382	5	3	Camptotheca_acuminata Catharanthus_roseus Rauvolfia_serpentina	caa_locus_10828_iso_1_len_1027_ver_4 caa_locus_27464_iso_6_len_1198_ver_4 cra_locus_16799_iso_1_len_996_ver_3 rsa_locus_12722_iso_2_len_1446_ver_2 rsa_locus_20776_iso_1_len_737_ver_2
ORTHOMCL383	5	3	Camptotheca_acuminata Catharanthus_roseus Rauvolfia_serpentina	caa_locus_1083_iso_1_len_664_ver_4 cra_locus_55220_iso_1_len_303_ver_3 cra_locus_66715_iso_1_len_287_ver_3 rsa_locus_14815_iso_1_len_388_ver_2 rsa_locus_5212_iso_4_len_976_ver_2
ORTHOMCL384	5	3	Camptotheca_acuminata Catharanthus_roseus Rauvolfia_serpentina	caa_locus_10845_iso_3_len_1299_ver_4 caa_locus_14918_iso_1_len_1643_ver_4 cra_locus_690_iso_2_len_2081_ver_3 rsa_locus_17683_iso_1_len_625_ver_2 rsa_locus_7477_iso_2_len_1727_ver_2
ORTHOMCL385	5	3	Camptotheca_acuminata Catharanthus_roseus Rauvolfia_serpentina	caa_locus_10846_iso_1_len_1521_ver_4 caa_locus_1897_iso_5_len_2119_ver_4 cra_locus_6836_iso_3_len_2475_ver_3 rsa_locus_47221_iso_2_len_553_ver_2 rsa_locus_9931_iso_4_len_2774_ver_2
ORTHOMCL386	5	3	Camptotheca_acuminata Catharanthus_roseus Rauvolfia_serpentina	caa_locus_10847_iso_2_len_1366_ver_4 caa_locus_13782_iso_2_len_886_ver_4 cra_locus_1798_iso_2_len_1489_ver_3 rsa_locus_24562_iso_2_len_643_ver_2 rsa_locus_5356_iso_5_len_766_ver_2
ORTHOMCL387	5	3	Camptotheca_acuminata Catharanthus_roseus Rauvolfia_serpentina	caa_locus_10909_iso_2_len_1286_ver_4 caa_locus_13720_iso_1_len_1422_ver_4 caa_locus_34722_iso_4_len_1472_ver_4 cra_locus_7797_iso_1_len_1479_ver_3 rsa_locus_6498_iso_5_len_1403_ver_2
ORTHOMCL388	5	3	Camptotheca_acuminata Catharanthus_roseus Rauvolfia_serpentina	caa_locus_109563_iso_1_len_759_ver_4 caa_locus_123384_iso_3_len_372_ver_4 cra_locus_22279_iso_1_len_769_ver_3 cra_locus_92377_iso_1_len_497_ver_3 rsa_locus_25274_iso_1_len_685_ver_2
ORTHOMCL389	5	3	Camptotheca_acuminata Catharanthus_roseus Rauvolfia_serpentina	caa_locus_10966_iso_3_len_1282_ver_4 caa_locus_23146_iso_1_len_1057_ver_4 cra_locus_13802_iso_1_len_1325_ver_3 rsa_locus_3931_iso_3_len_1289_ver_2 rsa_locus_60295_iso_1_len_343_ver_2
ORTHOMCL390	5	3	Camptotheca_acuminata Catharanthus_roseus Rauvolfia_serpentina	caa_locus_11045_iso_1_len_429_ver_4 caa_locus_12932_iso_1_len_411_ver_4 caa_locus_3859_iso_3_len_1236_ver_4 cra_locus_10981_iso_1_len_1546_ver_3 rsa_locus_17085_iso_1_len_387_ver_2
ORTHOMCL391	5	3	Camptotheca_acuminata Catharanthus_roseus Rauvolfia_serpentina	caa_locus_11050_iso_4_len_2701_ver_4 caa_locus_4555_iso_8_len_3217_ver_4 cra_locus_1324_iso_4_len_3140_ver_3 cra_locus_3073_iso_3_len_2534_ver_3 rsa_locus_134_iso_1_len_2879_ver_2
ORTHOMCL392	5	3	Camptotheca_acuminata Catharanthus_roseus Rauvolfia_serpentina	caa_locus_11078_iso_7_len_1362_ver_4 caa_locus_17721_iso_4_len_1176_ver_4 caa_locus_5901_iso_4_len_1385_ver_4 cra_locus_7446_iso_8_len_1868_ver_3 rsa_locus_3531_iso_7_len_2650_ver_2
ORTHOMCL393	5	3	Camptotheca_acuminata Catharanthus_roseus Rauvolfia_serpentina	caa_locus_11107_iso_7_len_2661_ver_4 caa_locus_3661_iso_2_len_1966_ver_4 caa_locus_6223_iso_2_len_2227_ver_4 cra_locus_558_iso_9_len_2202_ver_3 rsa_locus_8040_iso_3_len_2634_ver_2
ORTHOMCL394	5	3	Camptotheca_acuminata Catharanthus_roseus Rauvolfia_serpentina	caa_locus_11109_iso_1_len_1412_ver_4 caa_locus_3263_iso_1_len_1391_ver_4 caa_locus_4762_iso_2_len_1259_ver_4 cra_locus_105225_iso_1_len_732_ver_3 rsa_locus_9342_iso_4_len_1371_ver_2
ORTHOMCL395	5	3	Camptotheca_acuminata Catharanthus_roseus Rauvolfia_serpentina	caa_locus_11170_iso_1_len_912_ver_4 caa_locus_17380_iso_1_len_864_ver_4 cra_locus_1221_iso_1_len_752_ver_3 rsa_locus_63810_iso_1_len_568_ver_2 rsa_locus_7998_iso_1_len_1077_ver_2
ORTHOMCL396	5	3	Camptotheca_acuminata Catharanthus_roseus Rauvolfia_serpentina	caa_locus_11254_iso_1_len_998_ver_4 caa_locus_32476_iso_1_len_1258_ver_4 caa_locus_36893_iso_1_len_749_ver_4 cra_locus_11962_iso_1_len_1291_ver_3 rsa_locus_71246_iso_1_len_358_ver_2
ORTHOMCL397	5	3	Camptotheca_acuminata Catharanthus_roseus Rauvolfia_serpentina	caa_locus_11337_iso_3_len_1966_ver_4 caa_locus_5351_iso_4_len_1730_ver_4 cra_locus_3408_iso_2_len_1758_ver_3 cra_locus_4190_iso_3_len_1505_ver_3 rsa_locus_9443_iso_4_len_1899_ver_2
ORTHOMCL398	5	3	Camptotheca_acuminata Catharanthus_roseus Rauvolfia_serpentina	caa_locus_113429_iso_1_len_656_ver_4 caa_locus_53411_iso_1_len_602_ver_4 caa_locus_93528_iso_1_len_862_ver_4 cra_locus_18737_iso_3_len_738_ver_3 rsa_locus_3843_iso_2_len_1453_ver_2
ORTHOMCL400	5	3	Camptotheca_acuminata Catharanthus_roseus Rauvolfia_serpentina	caa_locus_11507_iso_2_len_1274_ver_4 caa_locus_8133_iso_3_len_1593_ver_4 cra_locus_4300_iso_2_len_1506_ver_3 rsa_locus_31380_iso_1_len_701_ver_2 rsa_locus_48582_iso_1_len_863_ver_2
ORTHOMCL402	5	3	Camptotheca_acuminata Catharanthus_roseus Rauvolfia_serpentina	caa_locus_1154_iso_2_len_902_ver_4 caa_locus_2201_iso_1_len_734_ver_4 cra_locus_12868_iso_3_len_1032_ver_3 rsa_locus_11040_iso_1_len_625_ver_2 rsa_locus_12586_iso_1_len_821_ver_2
ORTHOMCL403	5	3	Camptotheca_acuminata Catharanthus_roseus Rauvolfia_serpentina	caa_locus_11566_iso_3_len_4583_ver_4 caa_locus_3816_iso_2_len_4650_ver_4 cra_locus_6311_iso_8_len_4760_ver_3 rsa_locus_16915_iso_1_len_1418_ver_2 rsa_locus_8097_iso_4_len_2731_ver_2
ORTHOMCL404	5	3	Camptotheca_acuminata Catharanthus_roseus Rauvolfia_serpentina	caa_locus_11578_iso_3_len_1226_ver_4 caa_locus_1779_iso_1_len_1850_ver_4 cra_locus_13640_iso_3_len_1323_ver_3 rsa_locus_29945_iso_1_len_610_ver_2 rsa_locus_7332_iso_9_len_4480_ver_2
ORTHOMCL405	5	3	Camptotheca_acuminata Catharanthus_roseus Rauvolfia_serpentina	caa_locus_11615_iso_3_len_1168_ver_4 caa_locus_11647_iso_1_len_2139_ver_4 cra_locus_13130_iso_3_len_1649_ver_3 rsa_locus_57480_iso_1_len_685_ver_2 rsa_locus_7449_iso_2_len_1662_ver_2
ORTHOMCL407	5	3	Camptotheca_acuminata Catharanthus_roseus Rauvolfia_serpentina	caa_locus_11683_iso_9_len_1397_ver_4 caa_locus_59383_iso_1_len_1228_ver_4 cra_locus_11125_iso_5_len_3055_ver_3 rsa_locus_16896_iso_1_len_1201_ver_2 rsa_locus_3534_iso_2_len_1665_ver_2
ORTHOMCL408	5	3	Camptotheca_acuminata Catharanthus_roseus Rauvolfia_serpentina	caa_locus_1169_iso_9_len_2079_ver_4 caa_locus_17805_iso_3_len_1698_ver_4 caa_locus_8555_iso_2_len_940_ver_4 cra_locus_12127_iso_3_len_1489_ver_3 rsa_locus_24077_iso_1_len_1488_ver_2
ORTHOMCL409	5	3	Camptotheca_acuminata Catharanthus_roseus Rauvolfia_serpentina	caa_locus_11708_iso_5_len_1719_ver_4 caa_locus_5455_iso_3_len_1608_ver_4 cra_locus_1975_iso_5_len_2238_ver_3 rsa_locus_10001_iso_4_len_1705_ver_2 rsa_locus_18855_iso_1_len_856_ver_2
ORTHOMCL410	5	3	Camptotheca_acuminata Catharanthus_roseus Rauvolfia_serpentina	caa_locus_117627_iso_1_len_679_ver_4 caa_locus_129655_iso_1_len_514_ver_4 caa_locus_49684_iso_1_len_814_ver_4 cra_locus_26708_iso_1_len_535_ver_3 rsa_locus_18860_iso_1_len_548_ver_2
ORTHOMCL411	5	3	Camptotheca_acuminata Catharanthus_roseus Rauvolfia_serpentina	caa_locus_11900_iso_3_len_2019_ver_4 cra_locus_1065_iso_1_len_1776_ver_3 cra_locus_4138_iso_5_len_1590_ver_3 rsa_locus_23741_iso_1_len_1764_ver_2 rsa_locus_3467_iso_2_len_2170_ver_2
ORTHOMCL412	5	3	Camptotheca_acuminata Catharanthus_roseus Rauvolfia_serpentina	caa_locus_11924_iso_4_len_1454_ver_4 cra_locus_20760_iso_4_len_3933_ver_3 cra_locus_8307_iso_4_len_4264_ver_3 rsa_locus_1544_iso_3_len_2726_ver_2 rsa_locus_3085_iso_2_len_3459_ver_2
ORTHOMCL413	5	3	Camptotheca_acuminata Catharanthus_roseus Rauvolfia_serpentina	caa_locus_119411_iso_1_len_424_ver_4 caa_locus_41846_iso_1_len_451_ver_4 cra_locus_15303_iso_1_len_523_ver_3 cra_locus_32324_iso_3_len_720_ver_3 rsa_locus_29547_iso_1_len_565_ver_2
ORTHOMCL414	5	3	Camptotheca_acuminata Catharanthus_roseus Rauvolfia_serpentina	caa_locus_11969_iso_2_len_1341_ver_4 caa_locus_19567_iso_2_len_1388_ver_4 cra_locus_6312_iso_9_len_1438_ver_3 rsa_locus_44119_iso_1_len_659_ver_2 rsa_locus_625_iso_3_len_1631_ver_2
ORTHOMCL415	5	3	Camptotheca_acuminata Catharanthus_roseus Rauvolfia_serpentina	caa_locus_11996_iso_5_len_1321_ver_4 cra_locus_5035_iso_7_len_2237_ver_3 cra_locus_5158_iso_4_len_1840_ver_3 rsa_locus_21419_iso_1_len_1350_ver_2 rsa_locus_4753_iso_10_len_2734_ver_2
ORTHOMCL416	5	3	Camptotheca_acuminata Catharanthus_roseus Rauvolfia_serpentina	caa_locus_12024_iso_8_len_3492_ver_4 caa_locus_19427_iso_3_len_1469_ver_4 cra_locus_11186_iso_2_len_3191_ver_3 cra_locus_15867_iso_1_len_1433_ver_3 rsa_locus_8076_iso_6_len_4588_ver_2
ORTHOMCL417	5	3	Camptotheca_acuminata Catharanthus_roseus Rauvolfia_serpentina	caa_locus_12033_iso_8_len_3921_ver_4 caa_locus_16487_iso_2_len_3862_ver_4 cra_locus_17386_iso_1_len_3765_ver_3 cra_locus_61228_iso_1_len_3877_ver_3 rsa_locus_17520_iso_3_len_2903_ver_2
ORTHOMCL418	5	3	Camptotheca_acuminata Catharanthus_roseus Rauvolfia_serpentina	caa_locus_12134_iso_8_len_8697_ver_4 cra_locus_10579_iso_1_len_5134_ver_3 cra_locus_1345_iso_1_len_3723_ver_3 rsa_locus_14512_iso_1_len_1864_ver_2 rsa_locus_7505_iso_3_len_4873_ver_2
ORTHOMCL419	5	3	Camptotheca_acuminata Catharanthus_roseus Rauvolfia_serpentina	caa_locus_12140_iso_1_len_1148_ver_4 caa_locus_24644_iso_1_len_601_ver_4 caa_locus_90659_iso_1_len_513_ver_4 cra_locus_27956_iso_1_len_655_ver_3 rsa_locus_19435_iso_1_len_951_ver_2
ORTHOMCL420	5	3	Camptotheca_acuminata Catharanthus_roseus Rauvolfia_serpentina	caa_locus_12152_iso_1_len_1835_ver_4 cra_locus_2568_iso_2_len_1943_ver_3 cra_locus_9305_iso_2_len_1880_ver_3 rsa_locus_10673_iso_2_len_2087_ver_2 rsa_locus_4245_iso_6_len_1907_ver_2
ORTHOMCL422	5	3	Camptotheca_acuminata Catharanthus_roseus Rauvolfia_serpentina	caa_locus_12160_iso_2_len_1517_ver_4 caa_locus_12566_iso_1_len_1188_ver_4 cra_locus_7895_iso_4_len_1660_ver_3 rsa_locus_7025_iso_1_len_919_ver_2 rsa_locus_9838_iso_5_len_1780_ver_2
ORTHOMCL423	5	3	Camptotheca_acuminata Catharanthus_roseus Rauvolfia_serpentina	caa_locus_12162_iso_2_len_1675_ver_4 caa_locus_129554_iso_1_len_1715_ver_4 caa_locus_2520_iso_7_len_1735_ver_4 cra_locus_2046_iso_8_len_2228_ver_3 rsa_locus_518_iso_7_len_2098_ver_2
ORTHOMCL424	5	3	Camptotheca_acuminata Catharanthus_roseus Rauvolfia_serpentina	caa_locus_12206_iso_2_len_929_ver_4 cra_locus_6698_iso_4_len_872_ver_3 rsa_locus_22331_iso_1_len_463_ver_2 rsa_locus_4888_iso_2_len_1629_ver_2 rsa_locus_72673_iso_1_len_299_ver_2
ORTHOMCL425	5	3	Camptotheca_acuminata Catharanthus_roseus Rauvolfia_serpentina	caa_locus_1223_iso_4_len_1832_ver_4 caa_locus_2670_iso_4_len_1632_ver_4 cra_locus_496_iso_3_len_1999_ver_3 rsa_locus_27711_iso_3_len_1172_ver_2 rsa_locus_801_iso_4_len_1324_ver_2
ORTHOMCL426	5	3	Camptotheca_acuminata Catharanthus_roseus Rauvolfia_serpentina	caa_locus_12268_iso_4_len_2271_ver_4 caa_locus_18270_iso_1_len_1914_ver_4 cra_locus_10866_iso_1_len_1448_ver_3 cra_locus_11143_iso_4_len_1860_ver_3 rsa_locus_13212_iso_2_len_1874_ver_2
ORTHOMCL427	5	3	Camptotheca_acuminata Catharanthus_roseus Rauvolfia_serpentina	caa_locus_12332_iso_9_len_1385_ver_4 cra_locus_1394_iso_5_len_1147_ver_3 cra_locus_56608_iso_1_len_476_ver_3 rsa_locus_10447_iso_5_len_874_ver_2 rsa_locus_43069_iso_1_len_551_ver_2
ORTHOMCL428	5	3	Camptotheca_acuminata Catharanthus_roseus Rauvolfia_serpentina	caa_locus_123372_iso_1_len_1766_ver_4 caa_locus_123374_iso_1_len_1625_ver_4 cra_locus_19186_iso_1_len_1234_ver_3 cra_locus_4305_iso_1_len_1318_ver_3 rsa_locus_4381_iso_6_len_1293_ver_2
ORTHOMCL429	5	3	Camptotheca_acuminata Catharanthus_roseus Rauvolfia_serpentina	caa_locus_12389_iso_5_len_2069_ver_4 caa_locus_9708_iso_5_len_3609_ver_4 cra_locus_11384_iso_5_len_1693_ver_3 rsa_locus_43837_iso_1_len_832_ver_2 rsa_locus_4758_iso_8_len_2145_ver_2
ORTHOMCL430	5	3	Camptotheca_acuminata Catharanthus_roseus Rauvolfia_serpentina	caa_locus_12393_iso_6_len_3003_ver_4 caa_locus_26608_iso_1_len_2259_ver_4 cra_locus_3697_iso_3_len_2326_ver_3 rsa_locus_25454_iso_2_len_2338_ver_2 rsa_locus_8305_iso_6_len_2927_ver_2
ORTHOMCL431	5	3	Camptotheca_acuminata Catharanthus_roseus Rauvolfia_serpentina	caa_locus_1239_iso_13_len_6926_ver_4 cra_locus_13451_iso_3_len_1517_ver_3 cra_locus_13452_iso_5_len_1578_ver_3 rsa_locus_12277_iso_1_len_1525_ver_2 rsa_locus_38702_iso_1_len_805_ver_2
ORTHOMCL432	5	3	Camptotheca_acuminata Catharanthus_roseus Rauvolfia_serpentina	caa_locus_124189_iso_1_len_1496_ver_4 cra_locus_13094_iso_1_len_1947_ver_3 cra_locus_5537_iso_1_len_1870_ver_3 rsa_locus_17042_iso_3_len_1826_ver_2 rsa_locus_9315_iso_1_len_1571_ver_2
ORTHOMCL434	5	3	Camptotheca_acuminata Catharanthus_roseus Rauvolfia_serpentina	caa_locus_12652_iso_1_len_1391_ver_4 caa_locus_14210_iso_2_len_1232_ver_4 cra_locus_3719_iso_4_len_1452_ver_3 rsa_locus_19542_iso_1_len_1306_ver_2 rsa_locus_6224_iso_1_len_1680_ver_2
ORTHOMCL435	5	3	Camptotheca_acuminata Catharanthus_roseus Rauvolfia_serpentina	caa_locus_127257_iso_1_len_1146_ver_4 cra_locus_335_iso_7_len_2166_ver_3 cra_locus_6387_iso_1_len_3503_ver_3 rsa_locus_20099_iso_1_len_1298_ver_2 rsa_locus_3721_iso_1_len_2342_ver_2
ORTHOMCL436	5	3	Camptotheca_acuminata Catharanthus_roseus Rauvolfia_serpentina	caa_locus_12728_iso_2_len_4329_ver_4 cra_locus_18503_iso_3_len_4476_ver_3 cra_locus_8480_iso_1_len_4392_ver_3 rsa_locus_14347_iso_1_len_2218_ver_2 rsa_locus_6267_iso_1_len_2577_ver_2
ORTHOMCL437	5	3	Camptotheca_acuminata Catharanthus_roseus Rauvolfia_serpentina	caa_locus_12753_iso_1_len_2345_ver_4 caa_locus_1630_iso_8_len_2586_ver_4 caa_locus_81_iso_5_len_2957_ver_4 cra_locus_10193_iso_1_len_3074_ver_3 rsa_locus_5038_iso_1_len_3133_ver_2
ORTHOMCL438	5	3	Camptotheca_acuminata Catharanthus_roseus Rauvolfia_serpentina	caa_locus_12812_iso_1_len_1669_ver_4 caa_locus_7170_iso_3_len_1726_ver_4 cra_locus_10354_iso_1_len_1597_ver_3 rsa_locus_35343_iso_1_len_1122_ver_2 rsa_locus_9060_iso_1_len_1725_ver_2
ORTHOMCL439	5	3	Camptotheca_acuminata Catharanthus_roseus Rauvolfia_serpentina	caa_locus_12816_iso_4_len_1621_ver_4 caa_locus_1370_iso_6_len_1341_ver_4 cra_locus_65988_iso_1_len_477_ver_3 rsa_locus_15747_iso_1_len_503_ver_2 rsa_locus_38833_iso_1_len_347_ver_2
ORTHOMCL440	5	3	Camptotheca_acuminata Catharanthus_roseus Rauvolfia_serpentina	caa_locus_1282_iso_3_len_2151_ver_4 cra_locus_2149_iso_1_len_1296_ver_3 rsa_locus_31221_iso_2_len_832_ver_2 rsa_locus_32229_iso_2_len_612_ver_2 rsa_locus_47827_iso_1_len_532_ver_2
ORTHOMCL441	5	3	Camptotheca_acuminata Catharanthus_roseus Rauvolfia_serpentina	caa_locus_12860_iso_2_len_1882_ver_4 cra_locus_10327_iso_6_len_1497_ver_3 cra_locus_6954_iso_6_len_2077_ver_3 rsa_locus_5495_iso_5_len_2354_ver_2 rsa_locus_5541_iso_5_len_2343_ver_2
ORTHOMCL442	5	3	Camptotheca_acuminata Catharanthus_roseus Rauvolfia_serpentina	caa_locus_12902_iso_1_len_1085_ver_4 caa_locus_32868_iso_1_len_916_ver_4 cra_locus_27737_iso_1_len_583_ver_3 rsa_locus_21492_iso_5_len_976_ver_2 rsa_locus_40161_iso_1_len_598_ver_2
ORTHOMCL443	5	3	Camptotheca_acuminata Catharanthus_roseus Rauvolfia_serpentina	caa_locus_12926_iso_6_len_916_ver_4 caa_locus_18902_iso_2_len_1206_ver_4 caa_locus_30652_iso_2_len_1220_ver_4 cra_locus_10675_iso_2_len_885_ver_3 rsa_locus_15679_iso_1_len_736_ver_2
ORTHOMCL444	5	3	Camptotheca_acuminata Catharanthus_roseus Rauvolfia_serpentina	caa_locus_12928_iso_1_len_2739_ver_4 cra_locus_15270_iso_1_len_1084_ver_3 cra_locus_8429_iso_1_len_703_ver_3 rsa_locus_105969_iso_1_len_409_ver_2 rsa_locus_74044_iso_1_len_430_ver_2
ORTHOMCL445	5	3	Camptotheca_acuminata Catharanthus_roseus Rauvolfia_serpentina	caa_locus_129553_iso_1_len_1096_ver_4 caa_locus_129771_iso_1_len_1081_ver_4 caa_locus_41865_iso_1_len_1112_ver_4 cra_locus_27841_iso_1_len_941_ver_3 rsa_locus_24640_iso_1_len_1062_ver_2
ORTHOMCL446	5	3	Camptotheca_acuminata Catharanthus_roseus Rauvolfia_serpentina	caa_locus_12993_iso_1_len_1128_ver_4 caa_locus_9383_iso_2_len_1312_ver_4 cra_locus_16815_iso_1_len_938_ver_3 rsa_locus_25460_iso_1_len_960_ver_2 rsa_locus_5123_iso_8_len_1440_ver_2
ORTHOMCL447	5	3	Camptotheca_acuminata Catharanthus_roseus Rauvolfia_serpentina	caa_locus_129980_iso_1_len_692_ver_4 caa_locus_42322_iso_1_len_964_ver_4 cra_locus_19195_iso_1_len_590_ver_3 rsa_locus_23940_iso_1_len_674_ver_2 rsa_locus_26280_iso_1_len_668_ver_2
ORTHOMCL448	5	3	Camptotheca_acuminata Catharanthus_roseus Rauvolfia_serpentina	caa_locus_13002_iso_5_len_2113_ver_4 caa_locus_5915_iso_4_len_2584_ver_4 cra_locus_4927_iso_4_len_2163_ver_3 cra_locus_6066_iso_3_len_1888_ver_3 rsa_locus_25808_iso_4_len_2069_ver_2
ORTHOMCL449	5	3	Camptotheca_acuminata Catharanthus_roseus Rauvolfia_serpentina	caa_locus_13011_iso_1_len_1705_ver_4 caa_locus_1730_iso_6_len_1685_ver_4 cra_locus_13163_iso_5_len_1637_ver_3 rsa_locus_178_iso_5_len_1851_ver_2 rsa_locus_3896_iso_2_len_1363_ver_2
ORTHOMCL450	5	3	Camptotheca_acuminata Catharanthus_roseus Rauvolfia_serpentina	caa_locus_13022_iso_1_len_1521_ver_4 caa_locus_7826_iso_4_len_1481_ver_4 cra_locus_54669_iso_1_len_838_ver_3 rsa_locus_13302_iso_2_len_1645_ver_2 rsa_locus_27945_iso_1_len_775_ver_2
ORTHOMCL451	5	3	Camptotheca_acuminata Catharanthus_roseus Rauvolfia_serpentina	caa_locus_1306_iso_8_len_2088_ver_4 caa_locus_13408_iso_1_len_1723_ver_4 cra_locus_11224_iso_1_len_1661_ver_3 rsa_locus_10028_iso_1_len_1705_ver_2 rsa_locus_14527_iso_2_len_1084_ver_2
ORTHOMCL452	5	3	Camptotheca_acuminata Catharanthus_roseus Rauvolfia_serpentina	caa_locus_13176_iso_1_len_762_ver_4 caa_locus_7398_iso_2_len_971_ver_4 cra_locus_1163_iso_3_len_1682_ver_3 rsa_locus_10147_iso_3_len_1684_ver_2 rsa_locus_6653_iso_1_len_1617_ver_2
ORTHOMCL453	5	3	Camptotheca_acuminata Catharanthus_roseus Rauvolfia_serpentina	caa_locus_13205_iso_1_len_534_ver_4 cra_locus_54675_iso_1_len_422_ver_3 cra_locus_68737_iso_1_len_432_ver_3 rsa_locus_14309_iso_1_len_973_ver_2 rsa_locus_7851_iso_4_len_1260_ver_2
ORTHOMCL455	5	3	Camptotheca_acuminata Catharanthus_roseus Rauvolfia_serpentina	caa_locus_13291_iso_2_len_1836_ver_4 caa_locus_3266_iso_5_len_2498_ver_4 cra_locus_2167_iso_3_len_1986_ver_3 rsa_locus_8368_iso_5_len_2656_ver_2 rsa_locus_88689_iso_1_len_284_ver_2
ORTHOMCL456	5	3	Camptotheca_acuminata Catharanthus_roseus Rauvolfia_serpentina	caa_locus_1333_iso_3_len_5795_ver_4 cra_locus_24275_iso_3_len_3365_ver_3 cra_locus_24820_iso_1_len_2206_ver_3 rsa_locus_18195_iso_1_len_1893_ver_2 rsa_locus_44605_iso_1_len_1024_ver_2
ORTHOMCL457	5	3	Camptotheca_acuminata Catharanthus_roseus Rauvolfia_serpentina	caa_locus_13447_iso_1_len_3390_ver_4 cra_locus_12802_iso_1_len_2051_ver_3 cra_locus_35612_iso_1_len_881_ver_3 rsa_locus_2711_iso_1_len_1640_ver_2 rsa_locus_34746_iso_1_len_1182_ver_2
ORTHOMCL458	5	3	Camptotheca_acuminata Catharanthus_roseus Rauvolfia_serpentina	caa_locus_13461_iso_1_len_1017_ver_4 caa_locus_19961_iso_1_len_1182_ver_4 cra_locus_6009_iso_2_len_2069_ver_3 rsa_locus_6485_iso_6_len_1562_ver_2 rsa_locus_9300_iso_6_len_1753_ver_2
ORTHOMCL459	5	3	Camptotheca_acuminata Catharanthus_roseus Rauvolfia_serpentina	caa_locus_13468_iso_3_len_1601_ver_4 caa_locus_15015_iso_9_len_2061_ver_4 caa_locus_3688_iso_6_len_1815_ver_4 cra_locus_541_iso_4_len_1693_ver_3 rsa_locus_27_iso_8_len_1914_ver_2
ORTHOMCL460	5	3	Camptotheca_acuminata Catharanthus_roseus Rauvolfia_serpentina	caa_locus_13486_iso_3_len_1447_ver_4 caa_locus_19631_iso_2_len_1307_ver_4 cra_locus_5106_iso_1_len_1291_ver_3 rsa_locus_2972_iso_6_len_1658_ver_2 rsa_locus_49455_iso_1_len_529_ver_2
ORTHOMCL461	5	3	Camptotheca_acuminata Catharanthus_roseus Rauvolfia_serpentina	caa_locus_13585_iso_1_len_1011_ver_4 caa_locus_28235_iso_2_len_919_ver_4 cra_locus_18147_iso_3_len_848_ver_3 rsa_locus_21638_iso_1_len_610_ver_2 rsa_locus_23751_iso_3_len_910_ver_2
ORTHOMCL462	5	3	Camptotheca_acuminata Catharanthus_roseus Rauvolfia_serpentina	caa_locus_13613_iso_5_len_3347_ver_4 cra_locus_10592_iso_1_len_3345_ver_3 cra_locus_10801_iso_2_len_3542_ver_3 rsa_locus_2119_iso_2_len_3580_ver_2 rsa_locus_6823_iso_2_len_2276_ver_2
ORTHOMCL463	5	3	Camptotheca_acuminata Catharanthus_roseus Rauvolfia_serpentina	caa_locus_13630_iso_1_len_1248_ver_4 caa_locus_2826_iso_5_len_1548_ver_4 cra_locus_622_iso_3_len_1347_ver_3 rsa_locus_29776_iso_1_len_418_ver_2 rsa_locus_9328_iso_3_len_1547_ver_2
ORTHOMCL464	5	3	Camptotheca_acuminata Catharanthus_roseus Rauvolfia_serpentina	caa_locus_13645_iso_1_len_964_ver_4 caa_locus_2557_iso_7_len_1897_ver_4 cra_locus_4008_iso_5_len_2049_ver_3 rsa_locus_1266_iso_3_len_1922_ver_2 rsa_locus_33364_iso_1_len_2062_ver_2
ORTHOMCL465	5	3	Camptotheca_acuminata Catharanthus_roseus Rauvolfia_serpentina	caa_locus_136_iso_6_len_4600_ver_4 caa_locus_34745_iso_1_len_408_ver_4 cra_locus_6554_iso_6_len_4102_ver_3 rsa_locus_3713_iso_1_len_1624_ver_2 rsa_locus_9526_iso_6_len_3227_ver_2
ORTHOMCL466	5	3	Camptotheca_acuminata Catharanthus_roseus Rauvolfia_serpentina	caa_locus_13861_iso_1_len_3237_ver_4 caa_locus_17418_iso_5_len_4193_ver_4 caa_locus_24419_iso_1_len_3343_ver_4 cra_locus_19144_iso_2_len_2906_ver_3 rsa_locus_15406_iso_1_len_2382_ver_2
ORTHOMCL467	5	3	Camptotheca_acuminata Catharanthus_roseus Rauvolfia_serpentina	caa_locus_13884_iso_5_len_1227_ver_4 caa_locus_15222_iso_1_len_1580_ver_4 cra_locus_2471_iso_2_len_1484_ver_3 cra_locus_51427_iso_1_len_277_ver_3 rsa_locus_25557_iso_1_len_338_ver_2
ORTHOMCL468	5	3	Camptotheca_acuminata Catharanthus_roseus Rauvolfia_serpentina	caa_locus_13901_iso_4_len_4159_ver_4 caa_locus_3941_iso_8_len_3956_ver_4 cra_locus_1814_iso_3_len_4205_ver_3 cra_locus_27514_iso_1_len_3786_ver_3 rsa_locus_4678_iso_8_len_6014_ver_2
ORTHOMCL470	5	3	Camptotheca_acuminata Catharanthus_roseus Rauvolfia_serpentina	caa_locus_14047_iso_1_len_1413_ver_4 caa_locus_14757_iso_1_len_1365_ver_4 cra_locus_13140_iso_2_len_1744_ver_3 cra_locus_19976_iso_1_len_1414_ver_3 rsa_locus_14934_iso_1_len_1306_ver_2
ORTHOMCL471	5	3	Camptotheca_acuminata Catharanthus_roseus Rauvolfia_serpentina	caa_locus_14101_iso_1_len_1312_ver_4 caa_locus_5828_iso_5_len_1493_ver_4 cra_locus_7472_iso_6_len_1726_ver_3 rsa_locus_19187_iso_2_len_1058_ver_2 rsa_locus_6581_iso_1_len_1340_ver_2
ORTHOMCL472	5	3	Camptotheca_acuminata Catharanthus_roseus Rauvolfia_serpentina	caa_locus_14179_iso_2_len_1293_ver_4 caa_locus_8438_iso_2_len_1354_ver_4 cra_locus_6096_iso_5_len_1845_ver_3 rsa_locus_45949_iso_1_len_470_ver_2 rsa_locus_9278_iso_2_len_2013_ver_2
ORTHOMCL473	5	3	Camptotheca_acuminata Catharanthus_roseus Rauvolfia_serpentina	caa_locus_14218_iso_2_len_959_ver_4 caa_locus_3551_iso_4_len_1464_ver_4 cra_locus_6638_iso_4_len_1546_ver_3 cra_locus_72698_iso_1_len_458_ver_3 rsa_locus_4707_iso_6_len_2617_ver_2
ORTHOMCL474	5	3	Camptotheca_acuminata Catharanthus_roseus Rauvolfia_serpentina	caa_locus_14225_iso_10_len_2278_ver_4 caa_locus_9636_iso_1_len_2150_ver_4 cra_locus_10242_iso_2_len_1964_ver_3 rsa_locus_1662_iso_3_len_1830_ver_2 rsa_locus_2071_iso_1_len_2109_ver_2
ORTHOMCL475	5	3	Camptotheca_acuminata Catharanthus_roseus Rauvolfia_serpentina	caa_locus_14228_iso_1_len_1451_ver_4 caa_locus_7956_iso_2_len_1232_ver_4 cra_locus_25565_iso_2_len_641_ver_3 rsa_locus_24432_iso_1_len_751_ver_2 rsa_locus_27586_iso_4_len_864_ver_2
ORTHOMCL476	5	3	Camptotheca_acuminata Catharanthus_roseus Rauvolfia_serpentina	caa_locus_14230_iso_1_len_1339_ver_4 caa_locus_18465_iso_1_len_1452_ver_4 caa_locus_19402_iso_1_len_1586_ver_4 cra_locus_12325_iso_1_len_1689_ver_3 rsa_locus_2782_iso_1_len_1759_ver_2
ORTHOMCL477	5	3	Camptotheca_acuminata Catharanthus_roseus Rauvolfia_serpentina	caa_locus_1431_iso_9_len_5603_ver_4 caa_locus_6310_iso_1_len_5724_ver_4 cra_locus_3341_iso_7_len_4482_ver_3 cra_locus_8435_iso_7_len_2940_ver_3 rsa_locus_13466_iso_1_len_2733_ver_2
ORTHOMCL478	5	3	Camptotheca_acuminata Catharanthus_roseus Rauvolfia_serpentina	caa_locus_14340_iso_4_len_1588_ver_4 cra_locus_6563_iso_2_len_1277_ver_3 cra_locus_74987_iso_1_len_705_ver_3 rsa_locus_2714_iso_1_len_954_ver_2 rsa_locus_35563_iso_1_len_1033_ver_2
ORTHOMCL479	5	3	Camptotheca_acuminata Catharanthus_roseus Rauvolfia_serpentina	caa_locus_14358_iso_4_len_882_ver_4 caa_locus_16196_iso_1_len_806_ver_4 cra_locus_15345_iso_2_len_894_ver_3 rsa_locus_24643_iso_1_len_828_ver_2 rsa_locus_44618_iso_1_len_437_ver_2
ORTHOMCL480	5	3	Camptotheca_acuminata Catharanthus_roseus Rauvolfia_serpentina	caa_locus_1439_iso_7_len_2165_ver_4 cra_locus_2587_iso_4_len_1700_ver_3 cra_locus_440_iso_2_len_1664_ver_3 rsa_locus_4769_iso_6_len_1735_ver_2 rsa_locus_7797_iso_7_len_1719_ver_2
ORTHOMCL481	5	3	Camptotheca_acuminata Catharanthus_roseus Rauvolfia_serpentina	caa_locus_14484_iso_1_len_1043_ver_4 caa_locus_32963_iso_1_len_1590_ver_4 cra_locus_1515_iso_4_len_1396_ver_3 cra_locus_7621_iso_2_len_1128_ver_3 rsa_locus_4465_iso_2_len_1651_ver_2
ORTHOMCL482	5	3	Camptotheca_acuminata Catharanthus_roseus Rauvolfia_serpentina	caa_locus_14512_iso_1_len_930_ver_4 caa_locus_4583_iso_3_len_703_ver_4 cra_locus_62818_iso_1_len_312_ver_3 rsa_locus_11891_iso_1_len_610_ver_2 rsa_locus_12104_iso_2_len_784_ver_2
ORTHOMCL483	5	3	Camptotheca_acuminata Catharanthus_roseus Rauvolfia_serpentina	caa_locus_14539_iso_2_len_621_ver_4 caa_locus_5211_iso_1_len_781_ver_4 cra_locus_100628_iso_1_len_313_ver_3 rsa_locus_27735_iso_2_len_437_ver_2 rsa_locus_76018_iso_1_len_927_ver_2
ORTHOMCL484	5	3	Camptotheca_acuminata Catharanthus_roseus Rauvolfia_serpentina	caa_locus_14541_iso_3_len_1231_ver_4 caa_locus_3001_iso_4_len_989_ver_4 cra_locus_27520_iso_1_len_893_ver_3 rsa_locus_13380_iso_5_len_1105_ver_2 rsa_locus_19890_iso_2_len_706_ver_2
ORTHOMCL485	5	3	Camptotheca_acuminata Catharanthus_roseus Rauvolfia_serpentina	caa_locus_14638_iso_4_len_1436_ver_4 cra_locus_1962_iso_9_len_1413_ver_3 cra_locus_6535_iso_1_len_1517_ver_3 rsa_locus_13145_iso_6_len_2794_ver_2 rsa_locus_13930_iso_4_len_1621_ver_2
ORTHOMCL486	5	3	Camptotheca_acuminata Catharanthus_roseus Rauvolfia_serpentina	caa_locus_14817_iso_1_len_6412_ver_4 cra_locus_10173_iso_1_len_4660_ver_3 cra_locus_10906_iso_3_len_4746_ver_3 rsa_locus_2376_iso_2_len_3140_ver_2 rsa_locus_9852_iso_5_len_2805_ver_2
ORTHOMCL487	5	3	Camptotheca_acuminata Catharanthus_roseus Rauvolfia_serpentina	caa_locus_15055_iso_4_len_1426_ver_4 caa_locus_19565_iso_4_len_1433_ver_4 caa_locus_26607_iso_2_len_947_ver_4 cra_locus_5967_iso_5_len_1904_ver_3 rsa_locus_14089_iso_1_len_1800_ver_2
ORTHOMCL488	5	3	Camptotheca_acuminata Catharanthus_roseus Rauvolfia_serpentina	caa_locus_15084_iso_1_len_969_ver_4 caa_locus_20138_iso_2_len_964_ver_4 cra_locus_23289_iso_3_len_780_ver_3 rsa_locus_4170_iso_1_len_969_ver_2 rsa_locus_49402_iso_1_len_587_ver_2
ORTHOMCL489	5	3	Camptotheca_acuminata Catharanthus_roseus Rauvolfia_serpentina	caa_locus_1530_iso_7_len_1969_ver_4 caa_locus_20376_iso_1_len_1671_ver_4 caa_locus_6172_iso_1_len_1648_ver_4 cra_locus_11482_iso_1_len_1818_ver_3 rsa_locus_12655_iso_1_len_1637_ver_2
ORTHOMCL490	5	3	Camptotheca_acuminata Catharanthus_roseus Rauvolfia_serpentina	caa_locus_15341_iso_2_len_4511_ver_4 caa_locus_7088_iso_2_len_4781_ver_4 cra_locus_10133_iso_2_len_4184_ver_3 cra_locus_1032_iso_4_len_4922_ver_3 rsa_locus_13650_iso_5_len_3185_ver_2
ORTHOMCL491	5	3	Camptotheca_acuminata Catharanthus_roseus Rauvolfia_serpentina	caa_locus_1539_iso_1_len_1298_ver_4 caa_locus_23290_iso_1_len_1179_ver_4 cra_locus_11535_iso_3_len_1275_ver_3 rsa_locus_4311_iso_2_len_1291_ver_2 rsa_locus_67372_iso_1_len_539_ver_2
ORTHOMCL492	5	3	Camptotheca_acuminata Catharanthus_roseus Rauvolfia_serpentina	caa_locus_15500_iso_3_len_1235_ver_4 caa_locus_19726_iso_1_len_1257_ver_4 caa_locus_22437_iso_1_len_977_ver_4 cra_locus_19432_iso_3_len_1170_ver_3 rsa_locus_11270_iso_3_len_1188_ver_2
ORTHOMCL493	5	3	Camptotheca_acuminata Catharanthus_roseus Rauvolfia_serpentina	caa_locus_15506_iso_1_len_428_ver_4 caa_locus_22176_iso_1_len_1092_ver_4 cra_locus_15066_iso_1_len_1533_ver_3 rsa_locus_14133_iso_1_len_946_ver_2 rsa_locus_35710_iso_1_len_1142_ver_2
ORTHOMCL494	5	3	Camptotheca_acuminata Catharanthus_roseus Rauvolfia_serpentina	caa_locus_15527_iso_1_len_3381_ver_4 caa_locus_16472_iso_5_len_3441_ver_4 cra_locus_9752_iso_3_len_3175_ver_3 rsa_locus_1623_iso_2_len_2976_ver_2 rsa_locus_9249_iso_7_len_2320_ver_2
ORTHOMCL495	5	3	Camptotheca_acuminata Catharanthus_roseus Rauvolfia_serpentina	caa_locus_1558_iso_4_len_875_ver_4 cra_locus_6326_iso_3_len_811_ver_3 cra_locus_9184_iso_5_len_787_ver_3 rsa_locus_19088_iso_3_len_1261_ver_2 rsa_locus_52326_iso_1_len_1288_ver_2
ORTHOMCL496	5	3	Camptotheca_acuminata Catharanthus_roseus Rauvolfia_serpentina	caa_locus_15591_iso_3_len_3051_ver_4 caa_locus_3171_iso_8_len_3333_ver_4 cra_locus_9668_iso_6_len_3321_ver_3 rsa_locus_1430_iso_4_len_2813_ver_2 rsa_locus_4486_iso_6_len_3186_ver_2
ORTHOMCL497	5	3	Camptotheca_acuminata Catharanthus_roseus Rauvolfia_serpentina	caa_locus_15601_iso_4_len_1891_ver_4 caa_locus_708_iso_6_len_1921_ver_4 cra_locus_5236_iso_7_len_2204_ver_3 rsa_locus_6002_iso_5_len_2090_ver_2 rsa_locus_63_iso_9_len_2771_ver_2
ORTHOMCL498	5	3	Camptotheca_acuminata Catharanthus_roseus Rauvolfia_serpentina	caa_locus_15608_iso_2_len_1072_ver_4 caa_locus_7399_iso_1_len_943_ver_4 cra_locus_10984_iso_1_len_1090_ver_3 rsa_locus_18300_iso_1_len_866_ver_2 rsa_locus_64455_iso_1_len_320_ver_2
ORTHOMCL499	5	3	Camptotheca_acuminata Catharanthus_roseus Rauvolfia_serpentina	caa_locus_15816_iso_5_len_3618_ver_4 caa_locus_17875_iso_1_len_3405_ver_4 caa_locus_22193_iso_1_len_2985_ver_4 cra_locus_2441_iso_3_len_2957_ver_3 rsa_locus_19158_iso_4_len_3183_ver_2
ORTHOMCL500	5	3	Camptotheca_acuminata Catharanthus_roseus Rauvolfia_serpentina	caa_locus_15936_iso_2_len_1108_ver_4 cra_locus_21522_iso_1_len_614_ver_3 cra_locus_9398_iso_1_len_730_ver_3 rsa_locus_12028_iso_1_len_911_ver_2 rsa_locus_87622_iso_1_len_302_ver_2
ORTHOMCL501	5	3	Camptotheca_acuminata Catharanthus_roseus Rauvolfia_serpentina	caa_locus_15995_iso_3_len_2295_ver_4 caa_locus_77156_iso_1_len_987_ver_4 cra_locus_2501_iso_4_len_2538_ver_3 cra_locus_3409_iso_2_len_2183_ver_3 rsa_locus_5104_iso_6_len_2205_ver_2
ORTHOMCL502	5	3	Camptotheca_acuminata Catharanthus_roseus Rauvolfia_serpentina	caa_locus_16026_iso_3_len_1278_ver_4 cra_locus_216_iso_7_len_1193_ver_3 cra_locus_76744_iso_1_len_300_ver_3 rsa_locus_2979_iso_8_len_1236_ver_2 rsa_locus_5089_iso_1_len_888_ver_2
ORTHOMCL503	5	3	Camptotheca_acuminata Catharanthus_roseus Rauvolfia_serpentina	caa_locus_16086_iso_1_len_1481_ver_4 caa_locus_225_iso_3_len_1405_ver_4 cra_locus_1702_iso_4_len_1353_ver_3 rsa_locus_11023_iso_1_len_1833_ver_2 rsa_locus_29529_iso_1_len_679_ver_2
ORTHOMCL504	5	3	Camptotheca_acuminata Catharanthus_roseus Rauvolfia_serpentina	caa_locus_16278_iso_3_len_527_ver_4 caa_locus_21090_iso_4_len_954_ver_4 caa_locus_6760_iso_7_len_1131_ver_4 cra_locus_9080_iso_4_len_1710_ver_3 rsa_locus_13527_iso_4_len_955_ver_2
ORTHOMCL505	5	3	Camptotheca_acuminata Catharanthus_roseus Rauvolfia_serpentina	caa_locus_16283_iso_3_len_1859_ver_4 caa_locus_18958_iso_3_len_2241_ver_4 caa_locus_840_iso_2_len_1691_ver_4 cra_locus_12540_iso_1_len_1724_ver_3 rsa_locus_22747_iso_1_len_1783_ver_2
ORTHOMCL506	5	3	Camptotheca_acuminata Catharanthus_roseus Rauvolfia_serpentina	caa_locus_16314_iso_2_len_1426_ver_4 caa_locus_5285_iso_4_len_1645_ver_4 cra_locus_7527_iso_4_len_1720_ver_3 rsa_locus_40070_iso_1_len_1139_ver_2 rsa_locus_6527_iso_7_len_1899_ver_2
ORTHOMCL507	5	3	Camptotheca_acuminata Catharanthus_roseus Rauvolfia_serpentina	caa_locus_16404_iso_1_len_1678_ver_4 caa_locus_37478_iso_1_len_1604_ver_4 cra_locus_16991_iso_1_len_1318_ver_3 rsa_locus_3111_iso_1_len_1561_ver_2 rsa_locus_8394_iso_1_len_1627_ver_2
ORTHOMCL508	5	3	Camptotheca_acuminata Catharanthus_roseus Rauvolfia_serpentina	caa_locus_16427_iso_1_len_1174_ver_4 caa_locus_6595_iso_1_len_1547_ver_4 cra_locus_23526_iso_1_len_1181_ver_3 rsa_locus_15062_iso_1_len_1870_ver_2 rsa_locus_5298_iso_3_len_1537_ver_2
ORTHOMCL509	5	3	Camptotheca_acuminata Catharanthus_roseus Rauvolfia_serpentina	caa_locus_16550_iso_1_len_1511_ver_4 caa_locus_3060_iso_3_len_1910_ver_4 caa_locus_9052_iso_4_len_1885_ver_4 cra_locus_117_iso_5_len_2240_ver_3 rsa_locus_10710_iso_2_len_1662_ver_2
ORTHOMCL510	5	3	Camptotheca_acuminata Catharanthus_roseus Rauvolfia_serpentina	caa_locus_16561_iso_1_len_984_ver_4 caa_locus_9149_iso_3_len_819_ver_4 cra_locus_4028_iso_2_len_869_ver_3 rsa_locus_2062_iso_4_len_1262_ver_2 rsa_locus_58_iso_3_len_973_ver_2
ORTHOMCL511	5	3	Camptotheca_acuminata Catharanthus_roseus Rauvolfia_serpentina	caa_locus_16567_iso_1_len_1687_ver_4 caa_locus_3090_iso_3_len_1645_ver_4 cra_locus_2716_iso_5_len_1507_ver_3 rsa_locus_366_iso_2_len_1752_ver_2 rsa_locus_67819_iso_2_len_549_ver_2
ORTHOMCL512	5	3	Camptotheca_acuminata Catharanthus_roseus Rauvolfia_serpentina	caa_locus_16688_iso_7_len_1155_ver_4 cra_locus_59008_iso_1_len_432_ver_3 cra_locus_840_iso_2_len_1705_ver_3 rsa_locus_2378_iso_8_len_1147_ver_2 rsa_locus_61025_iso_1_len_442_ver_2
ORTHOMCL513	5	3	Camptotheca_acuminata Catharanthus_roseus Rauvolfia_serpentina	caa_locus_1672_iso_5_len_1085_ver_4 cra_locus_276_iso_4_len_2347_ver_3 cra_locus_62184_iso_1_len_513_ver_3 rsa_locus_33959_iso_2_len_684_ver_2 rsa_locus_5156_iso_4_len_1274_ver_2
ORTHOMCL514	5	3	Camptotheca_acuminata Catharanthus_roseus Rauvolfia_serpentina	caa_locus_16803_iso_3_len_1316_ver_4 caa_locus_6252_iso_3_len_1149_ver_4 cra_locus_55783_iso_1_len_727_ver_3 cra_locus_698_iso_6_len_1349_ver_3 rsa_locus_435_iso_4_len_1578_ver_2
ORTHOMCL515	5	3	Camptotheca_acuminata Catharanthus_roseus Rauvolfia_serpentina	caa_locus_16834_iso_7_len_2603_ver_4 caa_locus_415_iso_6_len_2624_ver_4 caa_locus_4892_iso_4_len_3147_ver_4 cra_locus_11527_iso_1_len_2868_ver_3 rsa_locus_32_iso_7_len_2108_ver_2
ORTHOMCL516	5	3	Camptotheca_acuminata Catharanthus_roseus Rauvolfia_serpentina	caa_locus_16874_iso_1_len_585_ver_4 caa_locus_20218_iso_1_len_604_ver_4 caa_locus_54446_iso_1_len_495_ver_4 cra_locus_20072_iso_3_len_471_ver_3 rsa_locus_30496_iso_1_len_464_ver_2
ORTHOMCL517	5	3	Camptotheca_acuminata Catharanthus_roseus Rauvolfia_serpentina	caa_locus_16962_iso_1_len_1112_ver_4 caa_locus_22498_iso_1_len_970_ver_4 caa_locus_7160_iso_1_len_948_ver_4 cra_locus_15912_iso_1_len_730_ver_3 rsa_locus_18743_iso_1_len_825_ver_2
ORTHOMCL518	5	3	Camptotheca_acuminata Catharanthus_roseus Rauvolfia_serpentina	caa_locus_16975_iso_1_len_1099_ver_4 cra_locus_12276_iso_1_len_1543_ver_3 cra_locus_3878_iso_5_len_1265_ver_3 rsa_locus_11653_iso_1_len_1039_ver_2 rsa_locus_8454_iso_5_len_1181_ver_2
ORTHOMCL519	5	3	Camptotheca_acuminata Catharanthus_roseus Rauvolfia_serpentina	caa_locus_1697_iso_1_len_2178_ver_4 caa_locus_42282_iso_1_len_1068_ver_4 cra_locus_894_iso_1_len_1335_ver_3 rsa_locus_4964_iso_6_len_1215_ver_2 rsa_locus_90337_iso_1_len_334_ver_2
ORTHOMCL520	5	3	Camptotheca_acuminata Catharanthus_roseus Rauvolfia_serpentina	caa_locus_17064_iso_6_len_1659_ver_4 caa_locus_19970_iso_1_len_1566_ver_4 cra_locus_2959_iso_4_len_3224_ver_3 rsa_locus_33546_iso_1_len_818_ver_2 rsa_locus_8766_iso_7_len_2220_ver_2
ORTHOMCL521	5	3	Camptotheca_acuminata Catharanthus_roseus Rauvolfia_serpentina	caa_locus_17179_iso_3_len_1572_ver_4 caa_locus_19559_iso_3_len_1505_ver_4 cra_locus_29904_iso_1_len_744_ver_3 cra_locus_6749_iso_4_len_1648_ver_3 rsa_locus_55044_iso_2_len_834_ver_2
ORTHOMCL522	5	3	Camptotheca_acuminata Catharanthus_roseus Rauvolfia_serpentina	caa_locus_17313_iso_2_len_1751_ver_4 caa_locus_17982_iso_4_len_1668_ver_4 cra_locus_6670_iso_2_len_1585_ver_3 rsa_locus_2232_iso_3_len_2008_ver_2 rsa_locus_46609_iso_1_len_894_ver_2
ORTHOMCL523	5	3	Camptotheca_acuminata Catharanthus_roseus Rauvolfia_serpentina	caa_locus_17384_iso_3_len_6126_ver_4 cra_locus_12633_iso_2_len_2502_ver_3 cra_locus_16864_iso_1_len_2449_ver_3 rsa_locus_11244_iso_4_len_2329_ver_2 rsa_locus_74773_iso_1_len_570_ver_2
ORTHOMCL524	5	3	Camptotheca_acuminata Catharanthus_roseus Rauvolfia_serpentina	caa_locus_1745_iso_3_len_968_ver_4 cra_locus_7484_iso_1_len_774_ver_3 cra_locus_913_iso_1_len_1102_ver_3 rsa_locus_20713_iso_1_len_611_ver_2 rsa_locus_33851_iso_1_len_861_ver_2
ORTHOMCL525	5	3	Camptotheca_acuminata Catharanthus_roseus Rauvolfia_serpentina	caa_locus_17501_iso_2_len_1140_ver_4 caa_locus_7856_iso_1_len_1201_ver_4 cra_locus_2569_iso_1_len_1274_ver_3 rsa_locus_21427_iso_1_len_395_ver_2 rsa_locus_3310_iso_1_len_598_ver_2
ORTHOMCL526	5	3	Camptotheca_acuminata Catharanthus_roseus Rauvolfia_serpentina	caa_locus_17578_iso_3_len_4025_ver_4 caa_locus_18119_iso_2_len_2797_ver_4 cra_locus_8703_iso_2_len_3244_ver_3 rsa_locus_7214_iso_2_len_1092_ver_2 rsa_locus_9003_iso_3_len_2605_ver_2
ORTHOMCL527	5	3	Camptotheca_acuminata Catharanthus_roseus Rauvolfia_serpentina	caa_locus_1762_iso_2_len_1385_ver_4 caa_locus_2730_iso_5_len_1565_ver_4 cra_locus_10350_iso_6_len_1267_ver_3 rsa_locus_4208_iso_2_len_1562_ver_2 rsa_locus_58943_iso_1_len_686_ver_2
ORTHOMCL528	5	3	Camptotheca_acuminata Catharanthus_roseus Rauvolfia_serpentina	caa_locus_17635_iso_1_len_1140_ver_4 caa_locus_58571_iso_1_len_904_ver_4 cra_locus_9536_iso_5_len_1545_ver_3 rsa_locus_1180_iso_2_len_1169_ver_2 rsa_locus_25764_iso_1_len_813_ver_2
ORTHOMCL529	5	3	Camptotheca_acuminata Catharanthus_roseus Rauvolfia_serpentina	caa_locus_17764_iso_1_len_1752_ver_4 caa_locus_8300_iso_1_len_1991_ver_4 caa_locus_9593_iso_4_len_1935_ver_4 cra_locus_10143_iso_3_len_1553_ver_3 rsa_locus_7391_iso_1_len_2068_ver_2
ORTHOMCL531	5	3	Camptotheca_acuminata Catharanthus_roseus Rauvolfia_serpentina	caa_locus_17842_iso_3_len_3666_ver_4 cra_locus_17370_iso_1_len_1341_ver_3 cra_locus_21633_iso_1_len_1172_ver_3 rsa_locus_18510_iso_1_len_2592_ver_2 rsa_locus_25065_iso_2_len_1339_ver_2
ORTHOMCL532	5	3	Camptotheca_acuminata Catharanthus_roseus Rauvolfia_serpentina	caa_locus_17978_iso_1_len_2108_ver_4 caa_locus_34936_iso_2_len_2286_ver_4 cra_locus_13588_iso_1_len_1330_ver_3 cra_locus_15726_iso_1_len_1007_ver_3 rsa_locus_11627_iso_1_len_1667_ver_2
ORTHOMCL533	5	3	Camptotheca_acuminata Catharanthus_roseus Rauvolfia_serpentina	caa_locus_18090_iso_1_len_1037_ver_4 caa_locus_9905_iso_1_len_944_ver_4 cra_locus_19992_iso_1_len_538_ver_3 cra_locus_3136_iso_1_len_1041_ver_3 rsa_locus_69374_iso_1_len_577_ver_2
ORTHOMCL534	5	3	Camptotheca_acuminata Catharanthus_roseus Rauvolfia_serpentina	caa_locus_18124_iso_1_len_843_ver_4 caa_locus_3387_iso_1_len_875_ver_4 caa_locus_7193_iso_7_len_872_ver_4 cra_locus_61387_iso_1_len_468_ver_3 rsa_locus_1017_iso_1_len_1102_ver_2
ORTHOMCL535	5	3	Camptotheca_acuminata Catharanthus_roseus Rauvolfia_serpentina	caa_locus_18138_iso_1_len_1222_ver_4 caa_locus_6251_iso_1_len_1089_ver_4 cra_locus_13667_iso_3_len_1661_ver_3 rsa_locus_22325_iso_1_len_556_ver_2 rsa_locus_7645_iso_2_len_1638_ver_2
ORTHOMCL536	5	3	Camptotheca_acuminata Catharanthus_roseus Rauvolfia_serpentina	caa_locus_18208_iso_1_len_558_ver_4 caa_locus_29958_iso_1_len_457_ver_4 cra_locus_50763_iso_1_len_299_ver_3 rsa_locus_12431_iso_2_len_508_ver_2 rsa_locus_25571_iso_1_len_1045_ver_2
ORTHOMCL537	5	3	Camptotheca_acuminata Catharanthus_roseus Rauvolfia_serpentina	caa_locus_18354_iso_5_len_1865_ver_4 caa_locus_29817_iso_3_len_1509_ver_4 cra_locus_4245_iso_9_len_1881_ver_3 rsa_locus_12828_iso_4_len_1450_ver_2 rsa_locus_41740_iso_1_len_431_ver_2
ORTHOMCL538	5	3	Camptotheca_acuminata Catharanthus_roseus Rauvolfia_serpentina	caa_locus_18360_iso_2_len_1113_ver_4 caa_locus_55598_iso_1_len_550_ver_4 cra_locus_58554_iso_1_len_319_ver_3 cra_locus_6548_iso_4_len_945_ver_3 rsa_locus_28821_iso_5_len_1468_ver_2
ORTHOMCL539	5	3	Camptotheca_acuminata Catharanthus_roseus Rauvolfia_serpentina	caa_locus_18380_iso_2_len_1206_ver_4 caa_locus_28024_iso_2_len_1106_ver_4 cra_locus_6969_iso_1_len_2225_ver_3 rsa_locus_4265_iso_5_len_1584_ver_2 rsa_locus_52477_iso_1_len_738_ver_2
ORTHOMCL540	5	3	Camptotheca_acuminata Catharanthus_roseus Rauvolfia_serpentina	caa_locus_18394_iso_3_len_1413_ver_4 caa_locus_5407_iso_1_len_1077_ver_4 cra_locus_5360_iso_1_len_1168_ver_3 cra_locus_6906_iso_5_len_1414_ver_3 rsa_locus_6687_iso_6_len_1566_ver_2
ORTHOMCL541	5	3	Camptotheca_acuminata Catharanthus_roseus Rauvolfia_serpentina	caa_locus_18434_iso_7_len_2311_ver_4 cra_locus_7792_iso_2_len_2087_ver_3 cra_locus_7994_iso_3_len_2976_ver_3 rsa_locus_2345_iso_4_len_2629_ver_2 rsa_locus_3499_iso_4_len_2465_ver_2
ORTHOMCL542	5	3	Camptotheca_acuminata Catharanthus_roseus Rauvolfia_serpentina	caa_locus_18587_iso_9_len_2046_ver_4 caa_locus_5435_iso_2_len_1689_ver_4 cra_locus_23515_iso_1_len_1308_ver_3 rsa_locus_2731_iso_5_len_2068_ver_2 rsa_locus_8754_iso_4_len_1968_ver_2
ORTHOMCL543	5	3	Camptotheca_acuminata Catharanthus_roseus Rauvolfia_serpentina	caa_locus_18678_iso_1_len_1057_ver_4 caa_locus_30345_iso_1_len_945_ver_4 caa_locus_32365_iso_1_len_1027_ver_4 cra_locus_2785_iso_9_len_1051_ver_3 rsa_locus_4366_iso_4_len_1031_ver_2
ORTHOMCL544	5	3	Camptotheca_acuminata Catharanthus_roseus Rauvolfia_serpentina	caa_locus_18802_iso_6_len_1210_ver_4 caa_locus_28339_iso_1_len_504_ver_4 caa_locus_8151_iso_1_len_1105_ver_4 cra_locus_19956_iso_1_len_937_ver_3 rsa_locus_10021_iso_1_len_884_ver_2
ORTHOMCL545	5	3	Camptotheca_acuminata Catharanthus_roseus Rauvolfia_serpentina	caa_locus_18806_iso_6_len_1636_ver_4 caa_locus_5165_iso_4_len_1513_ver_4 cra_locus_3875_iso_6_len_2079_ver_3 rsa_locus_7444_iso_9_len_2397_ver_2 rsa_locus_98_iso_4_len_1753_ver_2
ORTHOMCL546	5	3	Camptotheca_acuminata Catharanthus_roseus Rauvolfia_serpentina	caa_locus_1880_iso_8_len_1080_ver_4 caa_locus_19302_iso_2_len_1383_ver_4 cra_locus_4159_iso_4_len_1417_ver_3 rsa_locus_4367_iso_4_len_1679_ver_2 rsa_locus_9333_iso_1_len_1027_ver_2
ORTHOMCL547	5	3	Camptotheca_acuminata Catharanthus_roseus Rauvolfia_serpentina	caa_locus_18815_iso_2_len_3336_ver_4 caa_locus_4556_iso_3_len_2715_ver_4 cra_locus_19604_iso_1_len_2848_ver_3 rsa_locus_15712_iso_2_len_1937_ver_2 rsa_locus_8940_iso_1_len_3298_ver_2
ORTHOMCL548	5	3	Camptotheca_acuminata Catharanthus_roseus Rauvolfia_serpentina	caa_locus_18840_iso_2_len_3073_ver_4 caa_locus_3693_iso_5_len_3325_ver_4 caa_locus_8276_iso_1_len_3037_ver_4 cra_locus_13583_iso_1_len_2803_ver_3 rsa_locus_8050_iso_1_len_2753_ver_2
ORTHOMCL549	5	3	Camptotheca_acuminata Catharanthus_roseus Rauvolfia_serpentina	caa_locus_18908_iso_5_len_4921_ver_4 caa_locus_2483_iso_5_len_4458_ver_4 cra_locus_4632_iso_2_len_4276_ver_3 rsa_locus_1746_iso_8_len_2524_ver_2 rsa_locus_6538_iso_1_len_2675_ver_2
ORTHOMCL550	5	3	Camptotheca_acuminata Catharanthus_roseus Rauvolfia_serpentina	caa_locus_18947_iso_3_len_2761_ver_4 caa_locus_3706_iso_4_len_2721_ver_4 caa_locus_6554_iso_8_len_3100_ver_4 cra_locus_1080_iso_5_len_2845_ver_3 rsa_locus_3364_iso_2_len_2624_ver_2
ORTHOMCL551	5	3	Camptotheca_acuminata Catharanthus_roseus Rauvolfia_serpentina	caa_locus_18997_iso_1_len_1269_ver_4 cra_locus_2506_iso_1_len_1434_ver_3 cra_locus_9895_iso_2_len_1317_ver_3 rsa_locus_11185_iso_6_len_1319_ver_2 rsa_locus_12079_iso_3_len_1304_ver_2
ORTHOMCL552	5	3	Camptotheca_acuminata Catharanthus_roseus Rauvolfia_serpentina	caa_locus_19232_iso_1_len_1017_ver_4 caa_locus_2203_iso_2_len_1917_ver_4 cra_locus_54386_iso_1_len_639_ver_3 cra_locus_6862_iso_6_len_1622_ver_3 rsa_locus_1631_iso_10_len_1169_ver_2
ORTHOMCL553	5	3	Camptotheca_acuminata Catharanthus_roseus Rauvolfia_serpentina	caa_locus_19330_iso_3_len_2091_ver_4 caa_locus_4755_iso_1_len_1868_ver_4 cra_locus_5894_iso_4_len_2072_ver_3 cra_locus_9600_iso_2_len_1920_ver_3 rsa_locus_26199_iso_1_len_970_ver_2
ORTHOMCL554	5	3	Camptotheca_acuminata Catharanthus_roseus Rauvolfia_serpentina	caa_locus_1937_iso_4_len_1180_ver_4 cra_locus_11580_iso_7_len_761_ver_3 rsa_locus_13503_iso_1_len_574_ver_2 rsa_locus_20253_iso_4_len_522_ver_2 rsa_locus_48538_iso_2_len_582_ver_2
ORTHOMCL555	5	3	Camptotheca_acuminata Catharanthus_roseus Rauvolfia_serpentina	caa_locus_19454_iso_1_len_2841_ver_4 caa_locus_26991_iso_1_len_1397_ver_4 caa_locus_9110_iso_1_len_1357_ver_4 cra_locus_14879_iso_1_len_1851_ver_3 rsa_locus_13964_iso_1_len_1255_ver_2
ORTHOMCL556	5	3	Camptotheca_acuminata Catharanthus_roseus Rauvolfia_serpentina	caa_locus_19529_iso_1_len_1263_ver_4 caa_locus_255_iso_9_len_2124_ver_4 caa_locus_5928_iso_2_len_1307_ver_4 cra_locus_5023_iso_2_len_1701_ver_3 rsa_locus_4803_iso_2_len_1845_ver_2
ORTHOMCL557	5	3	Camptotheca_acuminata Catharanthus_roseus Rauvolfia_serpentina	caa_locus_19768_iso_1_len_1588_ver_4 caa_locus_42868_iso_1_len_923_ver_4 caa_locus_8663_iso_1_len_320_ver_4 cra_locus_10284_iso_3_len_1354_ver_3 rsa_locus_19590_iso_1_len_1122_ver_2
ORTHOMCL558	5	3	Camptotheca_acuminata Catharanthus_roseus Rauvolfia_serpentina	caa_locus_19798_iso_2_len_1015_ver_4 caa_locus_8884_iso_1_len_1032_ver_4 cra_locus_3578_iso_3_len_1759_ver_3 rsa_locus_26667_iso_1_len_421_ver_2 rsa_locus_42823_iso_1_len_769_ver_2
ORTHOMCL559	5	3	Camptotheca_acuminata Catharanthus_roseus Rauvolfia_serpentina	caa_locus_1993_iso_1_len_1355_ver_4 caa_locus_22536_iso_1_len_1328_ver_4 cra_locus_255_iso_5_len_1529_ver_3 rsa_locus_153_iso_6_len_1808_ver_2 rsa_locus_35481_iso_1_len_557_ver_2
ORTHOMCL560	5	3	Camptotheca_acuminata Catharanthus_roseus Rauvolfia_serpentina	caa_locus_19944_iso_5_len_1384_ver_4 cra_locus_15251_iso_3_len_972_ver_3 cra_locus_26500_iso_1_len_949_ver_3 cra_locus_28304_iso_1_len_835_ver_3 rsa_locus_22518_iso_3_len_1093_ver_2
ORTHOMCL561	5	3	Camptotheca_acuminata Catharanthus_roseus Rauvolfia_serpentina	caa_locus_19947_iso_1_len_1015_ver_4 cra_locus_14793_iso_1_len_591_ver_3 cra_locus_45999_iso_1_len_746_ver_3 rsa_locus_27601_iso_1_len_1194_ver_2 rsa_locus_5663_iso_1_len_1212_ver_2
ORTHOMCL562	5	3	Camptotheca_acuminata Catharanthus_roseus Rauvolfia_serpentina	caa_locus_1997_iso_1_len_761_ver_4 caa_locus_3405_iso_3_len_707_ver_4 cra_locus_9551_iso_2_len_865_ver_3 rsa_locus_15865_iso_1_len_560_ver_2 rsa_locus_70437_iso_1_len_288_ver_2
ORTHOMCL563	5	3	Camptotheca_acuminata Catharanthus_roseus Rauvolfia_serpentina	caa_locus_19991_iso_1_len_1213_ver_4 caa_locus_21828_iso_1_len_2058_ver_4 caa_locus_9295_iso_3_len_2243_ver_4 cra_locus_7306_iso_2_len_2173_ver_3 rsa_locus_8079_iso_1_len_1893_ver_2
ORTHOMCL564	5	3	Camptotheca_acuminata Catharanthus_roseus Rauvolfia_serpentina	caa_locus_2019_iso_4_len_2280_ver_4 caa_locus_6708_iso_8_len_2233_ver_4 cra_locus_14383_iso_1_len_1887_ver_3 rsa_locus_10141_iso_2_len_1792_ver_2 rsa_locus_9785_iso_2_len_2143_ver_2
ORTHOMCL565	5	3	Camptotheca_acuminata Catharanthus_roseus Rauvolfia_serpentina	caa_locus_20289_iso_1_len_2119_ver_4 caa_locus_3875_iso_3_len_2340_ver_4 caa_locus_701_iso_3_len_2265_ver_4 cra_locus_16999_iso_2_len_1897_ver_3 rsa_locus_14458_iso_1_len_1318_ver_2
ORTHOMCL566	5	3	Camptotheca_acuminata Catharanthus_roseus Rauvolfia_serpentina	caa_locus_20298_iso_2_len_1251_ver_4 caa_locus_25046_iso_1_len_1265_ver_4 caa_locus_29751_iso_1_len_1168_ver_4 cra_locus_40490_iso_1_len_1168_ver_3 rsa_locus_31013_iso_1_len_860_ver_2
ORTHOMCL567	5	3	Camptotheca_acuminata Catharanthus_roseus Rauvolfia_serpentina	caa_locus_20343_iso_1_len_1682_ver_4 caa_locus_26221_iso_3_len_1772_ver_4 cra_locus_12167_iso_1_len_1687_ver_3 cra_locus_15780_iso_5_len_1696_ver_3 rsa_locus_14909_iso_1_len_1634_ver_2
ORTHOMCL568	5	3	Camptotheca_acuminata Catharanthus_roseus Rauvolfia_serpentina	caa_locus_20471_iso_7_len_2276_ver_4 caa_locus_6364_iso_4_len_2879_ver_4 cra_locus_2719_iso_4_len_3182_ver_3 rsa_locus_28232_iso_1_len_952_ver_2 rsa_locus_4714_iso_5_len_2883_ver_2
ORTHOMCL569	5	3	Camptotheca_acuminata Catharanthus_roseus Rauvolfia_serpentina	caa_locus_2050_iso_5_len_1246_ver_4 caa_locus_30728_iso_3_len_943_ver_4 caa_locus_8024_iso_1_len_1212_ver_4 cra_locus_4896_iso_1_len_1115_ver_3 rsa_locus_29754_iso_1_len_1212_ver_2
ORTHOMCL570	5	3	Camptotheca_acuminata Catharanthus_roseus Rauvolfia_serpentina	caa_locus_20552_iso_1_len_1071_ver_4 cra_locus_368_iso_10_len_3027_ver_3 cra_locus_67443_iso_1_len_645_ver_3 rsa_locus_64468_iso_1_len_584_ver_2 rsa_locus_8224_iso_4_len_1089_ver_2
ORTHOMCL571	5	3	Camptotheca_acuminata Catharanthus_roseus Rauvolfia_serpentina	caa_locus_20591_iso_1_len_1645_ver_4 caa_locus_6489_iso_1_len_1525_ver_4 cra_locus_19680_iso_1_len_1310_ver_3 cra_locus_448_iso_4_len_1474_ver_3 rsa_locus_7325_iso_1_len_1555_ver_2
ORTHOMCL572	5	3	Camptotheca_acuminata Catharanthus_roseus Rauvolfia_serpentina	caa_locus_20605_iso_1_len_2036_ver_4 caa_locus_39966_iso_1_len_2158_ver_4 caa_locus_7546_iso_1_len_1855_ver_4 cra_locus_3001_iso_4_len_2242_ver_3 rsa_locus_9013_iso_4_len_1782_ver_2
ORTHOMCL573	5	3	Camptotheca_acuminata Catharanthus_roseus Rauvolfia_serpentina	caa_locus_20652_iso_9_len_1687_ver_4 caa_locus_22809_iso_1_len_1751_ver_4 cra_locus_8437_iso_3_len_2221_ver_3 rsa_locus_52698_iso_1_len_671_ver_2 rsa_locus_8002_iso_3_len_1834_ver_2
ORTHOMCL574	5	3	Camptotheca_acuminata Catharanthus_roseus Rauvolfia_serpentina	caa_locus_20658_iso_2_len_2516_ver_4 caa_locus_33354_iso_3_len_2655_ver_4 cra_locus_23079_iso_1_len_1442_ver_3 rsa_locus_3676_iso_1_len_2329_ver_2 rsa_locus_42234_iso_1_len_1072_ver_2
ORTHOMCL575	5	3	Camptotheca_acuminata Catharanthus_roseus Rauvolfia_serpentina	caa_locus_2074_iso_7_len_4316_ver_4 cra_locus_10833_iso_3_len_3697_ver_3 cra_locus_2548_iso_4_len_4481_ver_3 rsa_locus_3603_iso_5_len_3114_ver_2 rsa_locus_5690_iso_1_len_4493_ver_2
ORTHOMCL577	5	3	Camptotheca_acuminata Catharanthus_roseus Rauvolfia_serpentina	caa_locus_20808_iso_1_len_1375_ver_4 caa_locus_26782_iso_2_len_2049_ver_4 cra_locus_10121_iso_2_len_1069_ver_3 rsa_locus_28508_iso_5_len_1246_ver_2 rsa_locus_827_iso_3_len_1479_ver_2
ORTHOMCL578	5	3	Camptotheca_acuminata Catharanthus_roseus Rauvolfia_serpentina	caa_locus_2086_iso_1_len_1482_ver_4 caa_locus_8084_iso_1_len_1516_ver_4 cra_locus_5762_iso_1_len_1298_ver_3 cra_locus_8499_iso_1_len_1064_ver_3 rsa_locus_13515_iso_3_len_1666_ver_2
ORTHOMCL579	5	3	Camptotheca_acuminata Catharanthus_roseus Rauvolfia_serpentina	caa_locus_21093_iso_1_len_1263_ver_4 caa_locus_23780_iso_1_len_780_ver_4 caa_locus_37784_iso_1_len_837_ver_4 cra_locus_91283_iso_1_len_768_ver_3 rsa_locus_49463_iso_3_len_734_ver_2
ORTHOMCL580	5	3	Camptotheca_acuminata Catharanthus_roseus Rauvolfia_serpentina	caa_locus_21106_iso_1_len_1512_ver_4 caa_locus_22464_iso_1_len_1976_ver_4 cra_locus_10283_iso_1_len_3797_ver_3 rsa_locus_15651_iso_1_len_2318_ver_2 rsa_locus_67107_iso_1_len_997_ver_2
ORTHOMCL581	5	3	Camptotheca_acuminata Catharanthus_roseus Rauvolfia_serpentina	caa_locus_21217_iso_1_len_1153_ver_4 caa_locus_23467_iso_1_len_902_ver_4 caa_locus_35443_iso_1_len_1059_ver_4 cra_locus_13691_iso_2_len_999_ver_3 rsa_locus_8582_iso_1_len_1238_ver_2
ORTHOMCL582	5	3	Camptotheca_acuminata Catharanthus_roseus Rauvolfia_serpentina	caa_locus_2122_iso_1_len_978_ver_4 caa_locus_7481_iso_4_len_1109_ver_4 cra_locus_11730_iso_1_len_1078_ver_3 cra_locus_9982_iso_1_len_983_ver_3 rsa_locus_16193_iso_1_len_1129_ver_2
ORTHOMCL583	5	3	Camptotheca_acuminata Catharanthus_roseus Rauvolfia_serpentina	caa_locus_21393_iso_3_len_1373_ver_4 caa_locus_5646_iso_5_len_1442_ver_4 cra_locus_4327_iso_3_len_1353_ver_3 rsa_locus_44587_iso_1_len_360_ver_2 rsa_locus_51392_iso_1_len_446_ver_2
ORTHOMCL584	5	3	Camptotheca_acuminata Catharanthus_roseus Rauvolfia_serpentina	caa_locus_2153_iso_2_len_1804_ver_4 cra_locus_69540_iso_1_len_645_ver_3 cra_locus_86_iso_1_len_1356_ver_3 rsa_locus_2273_iso_5_len_1717_ver_2 rsa_locus_39308_iso_1_len_431_ver_2
ORTHOMCL585	5	3	Camptotheca_acuminata Catharanthus_roseus Rauvolfia_serpentina	caa_locus_21755_iso_1_len_1209_ver_4 caa_locus_21756_iso_2_len_1067_ver_4 cra_locus_10762_iso_1_len_2539_ver_3 rsa_locus_144_iso_1_len_1436_ver_2 rsa_locus_7727_iso_1_len_1755_ver_2
ORTHOMCL586	5	3	Camptotheca_acuminata Catharanthus_roseus Rauvolfia_serpentina	caa_locus_21976_iso_2_len_1207_ver_4 caa_locus_27152_iso_1_len_1102_ver_4 cra_locus_13207_iso_1_len_1771_ver_3 rsa_locus_18161_iso_1_len_370_ver_2 rsa_locus_30346_iso_1_len_827_ver_2
ORTHOMCL587	5	3	Camptotheca_acuminata Catharanthus_roseus Rauvolfia_serpentina	caa_locus_22329_iso_7_len_1994_ver_4 cra_locus_15229_iso_1_len_1966_ver_3 cra_locus_6628_iso_1_len_2076_ver_3 rsa_locus_1892_iso_1_len_2095_ver_2 rsa_locus_6471_iso_4_len_2148_ver_2
ORTHOMCL589	5	3	Camptotheca_acuminata Catharanthus_roseus Rauvolfia_serpentina	caa_locus_22950_iso_2_len_1030_ver_4 caa_locus_5907_iso_3_len_1308_ver_4 cra_locus_110026_iso_1_len_292_ver_3 cra_locus_83560_iso_2_len_1066_ver_3 rsa_locus_70744_iso_2_len_1055_ver_2
ORTHOMCL590	5	3	Camptotheca_acuminata Catharanthus_roseus Rauvolfia_serpentina	caa_locus_22993_iso_2_len_2714_ver_4 caa_locus_5162_iso_3_len_2876_ver_4 cra_locus_18074_iso_1_len_2419_ver_3 rsa_locus_26283_iso_1_len_1008_ver_2 rsa_locus_74849_iso_2_len_1138_ver_2
ORTHOMCL591	5	3	Camptotheca_acuminata Catharanthus_roseus Rauvolfia_serpentina	caa_locus_23153_iso_1_len_1369_ver_4 caa_locus_3813_iso_3_len_1369_ver_4 cra_locus_8721_iso_2_len_1173_ver_3 rsa_locus_1219_iso_6_len_1721_ver_2 rsa_locus_9793_iso_4_len_1485_ver_2
ORTHOMCL592	5	3	Camptotheca_acuminata Catharanthus_roseus Rauvolfia_serpentina	caa_locus_2318_iso_6_len_1717_ver_4 caa_locus_6530_iso_1_len_1871_ver_4 cra_locus_942_iso_9_len_2046_ver_3 rsa_locus_2473_iso_3_len_1658_ver_2 rsa_locus_8324_iso_3_len_1960_ver_2
ORTHOMCL593	5	3	Camptotheca_acuminata Catharanthus_roseus Rauvolfia_serpentina	caa_locus_2333_iso_6_len_4338_ver_4 cra_locus_1017_iso_5_len_4065_ver_3 cra_locus_3713_iso_4_len_4268_ver_3 rsa_locus_335_iso_5_len_3046_ver_2 rsa_locus_5204_iso_9_len_4337_ver_2
ORTHOMCL594	5	3	Camptotheca_acuminata Catharanthus_roseus Rauvolfia_serpentina	caa_locus_23679_iso_1_len_1238_ver_4 caa_locus_6081_iso_1_len_1730_ver_4 cra_locus_2153_iso_1_len_2491_ver_3 cra_locus_4127_iso_4_len_1855_ver_3 rsa_locus_4949_iso_6_len_1612_ver_2
ORTHOMCL595	5	3	Camptotheca_acuminata Catharanthus_roseus Rauvolfia_serpentina	caa_locus_23724_iso_3_len_703_ver_4 cra_locus_65211_iso_1_len_330_ver_3 rsa_locus_24785_iso_1_len_651_ver_2 rsa_locus_31079_iso_1_len_591_ver_2 rsa_locus_54557_iso_1_len_827_ver_2
ORTHOMCL596	5	3	Camptotheca_acuminata Catharanthus_roseus Rauvolfia_serpentina	caa_locus_23751_iso_1_len_1173_ver_4 caa_locus_31717_iso_3_len_1341_ver_4 caa_locus_6218_iso_2_len_1356_ver_4 cra_locus_1703_iso_4_len_893_ver_3 rsa_locus_16241_iso_1_len_1250_ver_2
ORTHOMCL597	5	3	Camptotheca_acuminata Catharanthus_roseus Rauvolfia_serpentina	caa_locus_23792_iso_1_len_3527_ver_4 cra_locus_10352_iso_1_len_3190_ver_3 cra_locus_20374_iso_5_len_3350_ver_3 rsa_locus_7447_iso_1_len_3296_ver_2 rsa_locus_9012_iso_9_len_2965_ver_2
ORTHOMCL598	5	3	Camptotheca_acuminata Catharanthus_roseus Rauvolfia_serpentina	caa_locus_24351_iso_1_len_3026_ver_4 caa_locus_6500_iso_1_len_3119_ver_4 cra_locus_9654_iso_2_len_2931_ver_3 rsa_locus_14231_iso_3_len_2970_ver_2 rsa_locus_24201_iso_1_len_2062_ver_2
ORTHOMCL599	5	3	Camptotheca_acuminata Catharanthus_roseus Rauvolfia_serpentina	caa_locus_24447_iso_1_len_1197_ver_4 caa_locus_26694_iso_1_len_1103_ver_4 caa_locus_29041_iso_1_len_1414_ver_4 cra_locus_34377_iso_1_len_1374_ver_3 rsa_locus_38358_iso_1_len_776_ver_2
ORTHOMCL600	5	3	Camptotheca_acuminata Catharanthus_roseus Rauvolfia_serpentina	caa_locus_24592_iso_4_len_445_ver_4 cra_locus_56874_iso_1_len_339_ver_3 cra_locus_73250_iso_1_len_453_ver_3 rsa_locus_12025_iso_3_len_940_ver_2 rsa_locus_44727_iso_1_len_489_ver_2
ORTHOMCL601	5	3	Camptotheca_acuminata Catharanthus_roseus Rauvolfia_serpentina	caa_locus_24738_iso_4_len_1177_ver_4 cra_locus_57498_iso_1_len_532_ver_3 cra_locus_58181_iso_1_len_520_ver_3 rsa_locus_11254_iso_1_len_811_ver_2 rsa_locus_70167_iso_1_len_458_ver_2
ORTHOMCL602	5	3	Camptotheca_acuminata Catharanthus_roseus Rauvolfia_serpentina	caa_locus_24836_iso_1_len_1319_ver_4 caa_locus_3885_iso_1_len_1297_ver_4 caa_locus_6683_iso_1_len_1289_ver_4 cra_locus_20980_iso_1_len_1121_ver_3 rsa_locus_3259_iso_1_len_1269_ver_2
ORTHOMCL603	5	3	Camptotheca_acuminata Catharanthus_roseus Rauvolfia_serpentina	caa_locus_24869_iso_2_len_1311_ver_4 caa_locus_7447_iso_1_len_1362_ver_4 caa_locus_7869_iso_1_len_1328_ver_4 cra_locus_1224_iso_4_len_1838_ver_3 rsa_locus_532_iso_3_len_1561_ver_2
ORTHOMCL604	5	3	Camptotheca_acuminata Catharanthus_roseus Rauvolfia_serpentina	caa_locus_2498_iso_3_len_1644_ver_4 caa_locus_3139_iso_1_len_1695_ver_4 cra_locus_5739_iso_2_len_1991_ver_3 rsa_locus_1140_iso_1_len_1068_ver_2 rsa_locus_8073_iso_3_len_1999_ver_2
ORTHOMCL605	5	3	Camptotheca_acuminata Catharanthus_roseus Rauvolfia_serpentina	caa_locus_25036_iso_3_len_2285_ver_4 cra_locus_1896_iso_2_len_2296_ver_3 cra_locus_5332_iso_5_len_1840_ver_3 rsa_locus_1881_iso_1_len_2521_ver_2 rsa_locus_3272_iso_5_len_2255_ver_2
ORTHOMCL606	5	3	Camptotheca_acuminata Catharanthus_roseus Rauvolfia_serpentina	caa_locus_25124_iso_3_len_2006_ver_4 caa_locus_9793_iso_1_len_2083_ver_4 cra_locus_1713_iso_6_len_1890_ver_3 cra_locus_6859_iso_3_len_1412_ver_3 rsa_locus_1083_iso_6_len_1972_ver_2
ORTHOMCL607	5	3	Camptotheca_acuminata Catharanthus_roseus Rauvolfia_serpentina	caa_locus_2585_iso_2_len_1002_ver_4 caa_locus_3370_iso_2_len_290_ver_4 cra_locus_3602_iso_5_len_1107_ver_3 cra_locus_66442_iso_1_len_537_ver_3 rsa_locus_1179_iso_5_len_2344_ver_2
ORTHOMCL608	5	3	Camptotheca_acuminata Catharanthus_roseus Rauvolfia_serpentina	caa_locus_25942_iso_1_len_556_ver_4 cra_locus_3722_iso_2_len_817_ver_3 cra_locus_38595_iso_1_len_547_ver_3 rsa_locus_16126_iso_1_len_761_ver_2 rsa_locus_26251_iso_1_len_706_ver_2
ORTHOMCL609	5	3	Camptotheca_acuminata Catharanthus_roseus Rauvolfia_serpentina	caa_locus_26153_iso_1_len_1081_ver_4 cra_locus_12518_iso_1_len_1369_ver_3 cra_locus_4565_iso_2_len_1117_ver_3 rsa_locus_16459_iso_1_len_1085_ver_2 rsa_locus_24368_iso_1_len_1074_ver_2
ORTHOMCL610	5	3	Camptotheca_acuminata Catharanthus_roseus Rauvolfia_serpentina	caa_locus_26468_iso_2_len_891_ver_4 caa_locus_27572_iso_4_len_908_ver_4 cra_locus_4149_iso_3_len_871_ver_3 rsa_locus_11876_iso_1_len_534_ver_2 rsa_locus_31744_iso_2_len_1099_ver_2
ORTHOMCL611	5	3	Camptotheca_acuminata Catharanthus_roseus Rauvolfia_serpentina	caa_locus_2654_iso_9_len_1699_ver_4 cra_locus_16377_iso_1_len_1728_ver_3 cra_locus_6283_iso_5_len_1663_ver_3 rsa_locus_6345_iso_1_len_1883_ver_2 rsa_locus_9964_iso_1_len_1645_ver_2
ORTHOMCL612	5	3	Camptotheca_acuminata Catharanthus_roseus Rauvolfia_serpentina	caa_locus_26842_iso_1_len_1410_ver_4 caa_locus_3626_iso_4_len_1628_ver_4 cra_locus_1029_iso_1_len_1552_ver_3 cra_locus_9007_iso_1_len_2239_ver_3 rsa_locus_9893_iso_1_len_2664_ver_2
ORTHOMCL613	5	3	Camptotheca_acuminata Catharanthus_roseus Rauvolfia_serpentina	caa_locus_26958_iso_1_len_971_ver_4 caa_locus_29177_iso_8_len_1140_ver_4 cra_locus_13231_iso_2_len_933_ver_3 rsa_locus_12157_iso_1_len_1464_ver_2 rsa_locus_22549_iso_1_len_1113_ver_2
ORTHOMCL614	5	3	Camptotheca_acuminata Catharanthus_roseus Rauvolfia_serpentina	caa_locus_270_iso_3_len_757_ver_4 cra_locus_6503_iso_3_len_1415_ver_3 rsa_locus_1402_iso_2_len_1562_ver_2 rsa_locus_15426_iso_1_len_718_ver_2 rsa_locus_53908_iso_1_len_591_ver_2
ORTHOMCL615	5	3	Camptotheca_acuminata Catharanthus_roseus Rauvolfia_serpentina	caa_locus_27400_iso_1_len_1365_ver_4 cra_locus_10033_iso_3_len_1410_ver_3 cra_locus_25842_iso_2_len_1293_ver_3 rsa_locus_4978_iso_1_len_1654_ver_2 rsa_locus_5409_iso_3_len_1183_ver_2
ORTHOMCL616	5	3	Camptotheca_acuminata Catharanthus_roseus Rauvolfia_serpentina	caa_locus_27609_iso_1_len_859_ver_4 caa_locus_30375_iso_1_len_863_ver_4 cra_locus_12372_iso_1_len_928_ver_3 rsa_locus_3844_iso_5_len_1218_ver_2 rsa_locus_75548_iso_1_len_552_ver_2
ORTHOMCL617	5	3	Camptotheca_acuminata Catharanthus_roseus Rauvolfia_serpentina	caa_locus_27776_iso_2_len_1053_ver_4 caa_locus_41064_iso_1_len_1148_ver_4 cra_locus_21788_iso_2_len_1760_ver_3 rsa_locus_18139_iso_1_len_634_ver_2 rsa_locus_45111_iso_1_len_675_ver_2
ORTHOMCL618	5	3	Camptotheca_acuminata Catharanthus_roseus Rauvolfia_serpentina	caa_locus_28174_iso_1_len_1737_ver_4 cra_locus_3319_iso_2_len_1701_ver_3 cra_locus_4293_iso_2_len_2076_ver_3 rsa_locus_10691_iso_1_len_1676_ver_2 rsa_locus_7313_iso_1_len_1903_ver_2
ORTHOMCL619	5	3	Camptotheca_acuminata Catharanthus_roseus Rauvolfia_serpentina	caa_locus_28298_iso_1_len_1499_ver_4 caa_locus_56552_iso_1_len_1587_ver_4 cra_locus_8495_iso_3_len_2735_ver_3 rsa_locus_16959_iso_1_len_879_ver_2 rsa_locus_47145_iso_1_len_990_ver_2
ORTHOMCL620	5	3	Camptotheca_acuminata Catharanthus_roseus Rauvolfia_serpentina	caa_locus_28499_iso_2_len_990_ver_4 cra_locus_37959_iso_1_len_1122_ver_3 rsa_locus_11999_iso_3_len_2641_ver_2 rsa_locus_1946_iso_4_len_1537_ver_2 rsa_locus_3972_iso_6_len_2807_ver_2
ORTHOMCL621	5	3	Camptotheca_acuminata Catharanthus_roseus Rauvolfia_serpentina	caa_locus_28525_iso_1_len_2449_ver_4 caa_locus_3580_iso_5_len_4965_ver_4 caa_locus_6157_iso_4_len_5285_ver_4 cra_locus_11117_iso_1_len_5174_ver_3 rsa_locus_9094_iso_1_len_3451_ver_2
ORTHOMCL622	5	3	Camptotheca_acuminata Catharanthus_roseus Rauvolfia_serpentina	caa_locus_29182_iso_1_len_2692_ver_4 caa_locus_39157_iso_1_len_1654_ver_4 caa_locus_97786_iso_1_len_2461_ver_4 cra_locus_15624_iso_3_len_2758_ver_3 rsa_locus_11461_iso_1_len_2725_ver_2
ORTHOMCL623	5	3	Camptotheca_acuminata Catharanthus_roseus Rauvolfia_serpentina	caa_locus_29401_iso_1_len_1006_ver_4 cra_locus_12271_iso_1_len_570_ver_3 cra_locus_17337_iso_1_len_770_ver_3 rsa_locus_15044_iso_1_len_1194_ver_2 rsa_locus_79010_iso_1_len_505_ver_2
ORTHOMCL624	5	3	Camptotheca_acuminata Catharanthus_roseus Rauvolfia_serpentina	caa_locus_2966_iso_2_len_680_ver_4 caa_locus_30367_iso_1_len_560_ver_4 cra_locus_21271_iso_1_len_326_ver_3 rsa_locus_11239_iso_1_len_612_ver_2 rsa_locus_62120_iso_1_len_407_ver_2
ORTHOMCL625	5	3	Camptotheca_acuminata Catharanthus_roseus Rauvolfia_serpentina	caa_locus_29787_iso_1_len_1960_ver_4 caa_locus_58511_iso_2_len_1434_ver_4 cra_locus_3689_iso_1_len_2098_ver_3 cra_locus_6102_iso_3_len_1544_ver_3 rsa_locus_40038_iso_1_len_1818_ver_2
ORTHOMCL626	5	3	Camptotheca_acuminata Catharanthus_roseus Rauvolfia_serpentina	caa_locus_29982_iso_1_len_921_ver_4 caa_locus_8208_iso_4_len_1133_ver_4 cra_locus_9115_iso_1_len_1034_ver_3 rsa_locus_13833_iso_1_len_1077_ver_2 rsa_locus_14003_iso_1_len_796_ver_2
ORTHOMCL628	5	3	Camptotheca_acuminata Catharanthus_roseus Rauvolfia_serpentina	caa_locus_30300_iso_1_len_1165_ver_4 caa_locus_42210_iso_1_len_1379_ver_4 caa_locus_60520_iso_1_len_1179_ver_4 cra_locus_19172_iso_1_len_1626_ver_3 rsa_locus_10396_iso_1_len_1728_ver_2
ORTHOMCL629	5	3	Camptotheca_acuminata Catharanthus_roseus Rauvolfia_serpentina	caa_locus_30400_iso_1_len_1143_ver_4 cra_locus_16852_iso_3_len_976_ver_3 cra_locus_2408_iso_2_len_2119_ver_3 rsa_locus_1438_iso_7_len_1540_ver_2 rsa_locus_8052_iso_1_len_1559_ver_2
ORTHOMCL630	5	3	Camptotheca_acuminata Catharanthus_roseus Rauvolfia_serpentina	caa_locus_304_iso_7_len_2176_ver_4 caa_locus_31716_iso_1_len_1667_ver_4 cra_locus_14478_iso_1_len_2900_ver_3 cra_locus_665_iso_12_len_2393_ver_3 rsa_locus_1683_iso_8_len_2092_ver_2
ORTHOMCL631	5	3	Camptotheca_acuminata Catharanthus_roseus Rauvolfia_serpentina	caa_locus_3081_iso_1_len_1209_ver_4 cra_locus_5055_iso_3_len_1316_ver_3 cra_locus_68892_iso_1_len_314_ver_3 rsa_locus_17958_iso_1_len_298_ver_2 rsa_locus_1864_iso_7_len_2136_ver_2
ORTHOMCL632	5	3	Camptotheca_acuminata Catharanthus_roseus Rauvolfia_serpentina	caa_locus_30887_iso_1_len_904_ver_4 caa_locus_7048_iso_1_len_1167_ver_4 cra_locus_13350_iso_2_len_1334_ver_3 rsa_locus_16144_iso_3_len_1328_ver_2 rsa_locus_34092_iso_1_len_974_ver_2
ORTHOMCL633	5	3	Camptotheca_acuminata Catharanthus_roseus Rauvolfia_serpentina	caa_locus_3131_iso_5_len_1046_ver_4 cra_locus_1834_iso_3_len_1366_ver_3 rsa_locus_11934_iso_1_len_1130_ver_2 rsa_locus_22569_iso_1_len_583_ver_2 rsa_locus_37657_iso_1_len_473_ver_2
ORTHOMCL636	5	3	Camptotheca_acuminata Catharanthus_roseus Rauvolfia_serpentina	caa_locus_33052_iso_3_len_2654_ver_4 caa_locus_4252_iso_3_len_2830_ver_4 cra_locus_3139_iso_5_len_2876_ver_3 rsa_locus_2363_iso_6_len_3419_ver_2 rsa_locus_4520_iso_1_len_2802_ver_2
ORTHOMCL637	5	3	Camptotheca_acuminata Catharanthus_roseus Rauvolfia_serpentina	caa_locus_33258_iso_1_len_1718_ver_4 cra_locus_16812_iso_1_len_1669_ver_3 cra_locus_7938_iso_1_len_1527_ver_3 rsa_locus_31051_iso_1_len_1314_ver_2 rsa_locus_5840_iso_4_len_2038_ver_2
ORTHOMCL638	5	3	Camptotheca_acuminata Catharanthus_roseus Rauvolfia_serpentina	caa_locus_33503_iso_1_len_1328_ver_4 caa_locus_46188_iso_1_len_1476_ver_4 caa_locus_58639_iso_1_len_1592_ver_4 cra_locus_22607_iso_1_len_876_ver_3 rsa_locus_4700_iso_1_len_1423_ver_2
ORTHOMCL639	5	3	Camptotheca_acuminata Catharanthus_roseus Rauvolfia_serpentina	caa_locus_33642_iso_1_len_1158_ver_4 caa_locus_59129_iso_1_len_893_ver_4 cra_locus_10310_iso_1_len_1475_ver_3 cra_locus_20034_iso_1_len_940_ver_3 rsa_locus_24450_iso_1_len_1459_ver_2
ORTHOMCL640	5	3	Camptotheca_acuminata Catharanthus_roseus Rauvolfia_serpentina	caa_locus_33671_iso_2_len_1469_ver_4 cra_locus_11841_iso_1_len_1480_ver_3 cra_locus_14103_iso_6_len_1909_ver_3 rsa_locus_11408_iso_7_len_3275_ver_2 rsa_locus_14385_iso_1_len_1662_ver_2
ORTHOMCL641	5	3	Camptotheca_acuminata Catharanthus_roseus Rauvolfia_serpentina	caa_locus_3432_iso_8_len_2559_ver_4 cra_locus_6972_iso_3_len_2510_ver_3 cra_locus_9179_iso_2_len_2723_ver_3 rsa_locus_1883_iso_6_len_2355_ver_2 rsa_locus_8467_iso_3_len_2726_ver_2
ORTHOMCL642	5	3	Camptotheca_acuminata Catharanthus_roseus Rauvolfia_serpentina	caa_locus_34348_iso_1_len_2075_ver_4 caa_locus_7780_iso_4_len_2402_ver_4 caa_locus_8661_iso_6_len_2130_ver_4 cra_locus_3960_iso_5_len_2444_ver_3 rsa_locus_2312_iso_2_len_2329_ver_2
ORTHOMCL643	5	3	Camptotheca_acuminata Catharanthus_roseus Rauvolfia_serpentina	caa_locus_3466_iso_6_len_4249_ver_4 caa_locus_34849_iso_2_len_3984_ver_4 cra_locus_1615_iso_10_len_2199_ver_3 cra_locus_25561_iso_1_len_2510_ver_3 rsa_locus_15588_iso_5_len_3703_ver_2
ORTHOMCL644	5	3	Camptotheca_acuminata Catharanthus_roseus Rauvolfia_serpentina	caa_locus_3487_iso_5_len_545_ver_4 cra_locus_5173_iso_4_len_1593_ver_3 cra_locus_56167_iso_1_len_399_ver_3 rsa_locus_32271_iso_1_len_582_ver_2 rsa_locus_6801_iso_1_len_1169_ver_2
ORTHOMCL645	5	3	Camptotheca_acuminata Catharanthus_roseus Rauvolfia_serpentina	caa_locus_35292_iso_2_len_1622_ver_4 caa_locus_9853_iso_3_len_1815_ver_4 cra_locus_2215_iso_4_len_3190_ver_3 rsa_locus_1434_iso_4_len_1750_ver_2 rsa_locus_9164_iso_2_len_1559_ver_2
ORTHOMCL646	5	3	Camptotheca_acuminata Catharanthus_roseus Rauvolfia_serpentina	caa_locus_3578_iso_9_len_3267_ver_4 caa_locus_7839_iso_5_len_3623_ver_4 cra_locus_20654_iso_4_len_2262_ver_3 rsa_locus_13729_iso_1_len_2520_ver_2 rsa_locus_8365_iso_8_len_4123_ver_2
ORTHOMCL647	5	3	Camptotheca_acuminata Catharanthus_roseus Rauvolfia_serpentina	caa_locus_36272_iso_4_len_6018_ver_4 cra_locus_16477_iso_1_len_3266_ver_3 cra_locus_2574_iso_6_len_4513_ver_3 rsa_locus_22299_iso_1_len_832_ver_2 rsa_locus_4681_iso_5_len_3892_ver_2
ORTHOMCL648	5	3	Camptotheca_acuminata Catharanthus_roseus Rauvolfia_serpentina	caa_locus_36851_iso_1_len_2582_ver_4 caa_locus_65742_iso_1_len_2724_ver_4 caa_locus_7311_iso_3_len_2986_ver_4 cra_locus_3033_iso_1_len_2612_ver_3 rsa_locus_3871_iso_1_len_2568_ver_2
ORTHOMCL649	5	3	Camptotheca_acuminata Catharanthus_roseus Rauvolfia_serpentina	caa_locus_37450_iso_1_len_700_ver_4 caa_locus_53688_iso_1_len_591_ver_4 cra_locus_67171_iso_1_len_484_ver_3 rsa_locus_25703_iso_1_len_648_ver_2 rsa_locus_57206_iso_1_len_317_ver_2
ORTHOMCL650	5	3	Camptotheca_acuminata Catharanthus_roseus Rauvolfia_serpentina	caa_locus_3753_iso_3_len_2160_ver_4 caa_locus_3927_iso_4_len_2661_ver_4 cra_locus_501_iso_6_len_2667_ver_3 cra_locus_9030_iso_2_len_1967_ver_3 rsa_locus_1897_iso_4_len_2196_ver_2
ORTHOMCL651	5	3	Camptotheca_acuminata Catharanthus_roseus Rauvolfia_serpentina	caa_locus_3770_iso_8_len_2620_ver_4 cra_locus_1108_iso_3_len_2298_ver_3 cra_locus_2075_iso_7_len_2304_ver_3 rsa_locus_1364_iso_9_len_2236_ver_2 rsa_locus_7295_iso_5_len_2433_ver_2
ORTHOMCL652	5	3	Camptotheca_acuminata Catharanthus_roseus Rauvolfia_serpentina	caa_locus_38786_iso_1_len_991_ver_4 caa_locus_40383_iso_1_len_653_ver_4 cra_locus_18911_iso_1_len_889_ver_3 cra_locus_5879_iso_1_len_859_ver_3 rsa_locus_9701_iso_1_len_2319_ver_2
ORTHOMCL653	5	3	Camptotheca_acuminata Catharanthus_roseus Rauvolfia_serpentina	caa_locus_3888_iso_2_len_1218_ver_4 cra_locus_1538_iso_6_len_1880_ver_3 cra_locus_55090_iso_1_len_402_ver_3 rsa_locus_14900_iso_1_len_1764_ver_2 rsa_locus_6698_iso_4_len_1456_ver_2
ORTHOMCL654	5	3	Camptotheca_acuminata Catharanthus_roseus Rauvolfia_serpentina	caa_locus_3903_iso_1_len_1659_ver_4 cra_locus_15717_iso_1_len_851_ver_3 cra_locus_57535_iso_1_len_761_ver_3 cra_locus_77809_iso_1_len_355_ver_3 rsa_locus_30821_iso_1_len_509_ver_2
ORTHOMCL655	5	3	Camptotheca_acuminata Catharanthus_roseus Rauvolfia_serpentina	caa_locus_3930_iso_5_len_2589_ver_4 caa_locus_4430_iso_2_len_2502_ver_4 caa_locus_727_iso_3_len_2525_ver_4 cra_locus_14538_iso_2_len_2573_ver_3 rsa_locus_1903_iso_3_len_2618_ver_2
ORTHOMCL656	5	3	Camptotheca_acuminata Catharanthus_roseus Rauvolfia_serpentina	caa_locus_3977_iso_3_len_1576_ver_4 caa_locus_82_iso_3_len_916_ver_4 cra_locus_2294_iso_3_len_1825_ver_3 rsa_locus_22554_iso_1_len_949_ver_2 rsa_locus_26128_iso_1_len_938_ver_2
ORTHOMCL657	5	3	Camptotheca_acuminata Catharanthus_roseus Rauvolfia_serpentina	caa_locus_4003_iso_5_len_3291_ver_4 caa_locus_75_iso_7_len_3173_ver_4 cra_locus_2221_iso_4_len_3136_ver_3 cra_locus_8136_iso_7_len_3177_ver_3 rsa_locus_1021_iso_7_len_3030_ver_2
ORTHOMCL659	5	3	Camptotheca_acuminata Catharanthus_roseus Rauvolfia_serpentina	caa_locus_40729_iso_1_len_840_ver_4 caa_locus_41680_iso_1_len_1103_ver_4 cra_locus_3130_iso_2_len_1158_ver_3 rsa_locus_109186_iso_1_len_372_ver_2 rsa_locus_39591_iso_1_len_531_ver_2
ORTHOMCL660	5	3	Camptotheca_acuminata Catharanthus_roseus Rauvolfia_serpentina	caa_locus_4092_iso_9_len_1286_ver_4 cra_locus_5597_iso_3_len_1288_ver_3 cra_locus_61830_iso_1_len_541_ver_3 cra_locus_70829_iso_1_len_404_ver_3 rsa_locus_81139_iso_1_len_327_ver_2
ORTHOMCL661	5	3	Camptotheca_acuminata Catharanthus_roseus Rauvolfia_serpentina	caa_locus_4094_iso_2_len_12305_ver_4 cra_locus_12663_iso_1_len_4021_ver_3 cra_locus_3897_iso_1_len_8268_ver_3 rsa_locus_4410_iso_1_len_5371_ver_2 rsa_locus_9732_iso_4_len_2408_ver_2
ORTHOMCL662	5	3	Camptotheca_acuminata Catharanthus_roseus Rauvolfia_serpentina	caa_locus_40985_iso_1_len_1345_ver_4 cra_locus_12501_iso_1_len_1249_ver_3 cra_locus_24667_iso_1_len_1557_ver_3 rsa_locus_16963_iso_1_len_1109_ver_2 rsa_locus_37852_iso_1_len_687_ver_2
ORTHOMCL663	5	3	Camptotheca_acuminata Catharanthus_roseus Rauvolfia_serpentina	caa_locus_42603_iso_1_len_734_ver_4 caa_locus_4578_iso_10_len_976_ver_4 cra_locus_4132_iso_2_len_816_ver_3 cra_locus_42511_iso_1_len_518_ver_3 rsa_locus_22285_iso_1_len_554_ver_2
ORTHOMCL664	5	3	Camptotheca_acuminata Catharanthus_roseus Rauvolfia_serpentina	caa_locus_4379_iso_6_len_1553_ver_4 caa_locus_7227_iso_3_len_2421_ver_4 cra_locus_222_iso_2_len_1749_ver_3 rsa_locus_2906_iso_3_len_1750_ver_2 rsa_locus_35771_iso_1_len_949_ver_2
ORTHOMCL665	5	3	Camptotheca_acuminata Catharanthus_roseus Rauvolfia_serpentina	caa_locus_4462_iso_6_len_714_ver_4 cra_locus_6617_iso_4_len_1202_ver_3 cra_locus_9674_iso_2_len_1081_ver_3 rsa_locus_16829_iso_1_len_677_ver_2 rsa_locus_7613_iso_5_len_1120_ver_2
ORTHOMCL666	5	3	Camptotheca_acuminata Catharanthus_roseus Rauvolfia_serpentina	caa_locus_4477_iso_1_len_4432_ver_4 cra_locus_18425_iso_1_len_1770_ver_3 cra_locus_2883_iso_1_len_2022_ver_3 rsa_locus_90620_iso_1_len_307_ver_2 rsa_locus_9229_iso_6_len_3541_ver_2
ORTHOMCL667	5	3	Camptotheca_acuminata Catharanthus_roseus Rauvolfia_serpentina	caa_locus_4501_iso_3_len_6572_ver_4 caa_locus_6463_iso_1_len_6084_ver_4 cra_locus_10480_iso_3_len_6187_ver_3 cra_locus_3112_iso_3_len_5829_ver_3 rsa_locus_4036_iso_5_len_6414_ver_2
ORTHOMCL668	5	3	Camptotheca_acuminata Catharanthus_roseus Rauvolfia_serpentina	caa_locus_4510_iso_2_len_358_ver_4 caa_locus_7051_iso_1_len_284_ver_4 cra_locus_3203_iso_7_len_1874_ver_3 cra_locus_56538_iso_1_len_530_ver_3 rsa_locus_4877_iso_4_len_610_ver_2
ORTHOMCL669	5	3	Camptotheca_acuminata Catharanthus_roseus Rauvolfia_serpentina	caa_locus_45354_iso_1_len_1287_ver_4 caa_locus_50198_iso_1_len_1655_ver_4 cra_locus_17330_iso_1_len_1719_ver_3 cra_locus_6118_iso_5_len_2601_ver_3 rsa_locus_12562_iso_2_len_4873_ver_2
ORTHOMCL670	5	3	Camptotheca_acuminata Catharanthus_roseus Rauvolfia_serpentina	caa_locus_4604_iso_3_len_1297_ver_4 cra_locus_55062_iso_1_len_343_ver_3 cra_locus_57838_iso_1_len_479_ver_3 rsa_locus_15603_iso_3_len_1468_ver_2 rsa_locus_25012_iso_1_len_540_ver_2
ORTHOMCL671	5	3	Camptotheca_acuminata Catharanthus_roseus Rauvolfia_serpentina	caa_locus_4612_iso_5_len_2182_ver_4 cra_locus_13751_iso_1_len_1563_ver_3 rsa_locus_11158_iso_1_len_1259_ver_2 rsa_locus_690_iso_8_len_2196_ver_2 rsa_locus_8726_iso_1_len_1399_ver_2
ORTHOMCL672	5	3	Camptotheca_acuminata Catharanthus_roseus Rauvolfia_serpentina	caa_locus_464_iso_9_len_6799_ver_4 cra_locus_14175_iso_1_len_2194_ver_3 cra_locus_17645_iso_5_len_3346_ver_3 rsa_locus_18321_iso_1_len_1318_ver_2 rsa_locus_7317_iso_4_len_3247_ver_2
ORTHOMCL673	5	3	Camptotheca_acuminata Catharanthus_roseus Rauvolfia_serpentina	caa_locus_4787_iso_5_len_1380_ver_4 cra_locus_13376_iso_4_len_1816_ver_3 cra_locus_60550_iso_2_len_448_ver_3 rsa_locus_24062_iso_1_len_935_ver_2 rsa_locus_4290_iso_7_len_1751_ver_2
ORTHOMCL674	5	3	Camptotheca_acuminata Catharanthus_roseus Rauvolfia_serpentina	caa_locus_4813_iso_8_len_2234_ver_4 cra_locus_915_iso_1_len_2134_ver_3 cra_locus_9476_iso_7_len_1354_ver_3 rsa_locus_5307_iso_7_len_1504_ver_2 rsa_locus_537_iso_2_len_1778_ver_2
ORTHOMCL675	5	3	Camptotheca_acuminata Catharanthus_roseus Rauvolfia_serpentina	caa_locus_4832_iso_4_len_1820_ver_4 cra_locus_10311_iso_1_len_1719_ver_3 cra_locus_4828_iso_8_len_3166_ver_3 rsa_locus_2389_iso_8_len_3019_ver_2 rsa_locus_4140_iso_7_len_2047_ver_2
ORTHOMCL676	5	3	Camptotheca_acuminata Catharanthus_roseus Rauvolfia_serpentina	caa_locus_4840_iso_1_len_3921_ver_4 caa_locus_572_iso_7_len_3825_ver_4 cra_locus_10599_iso_2_len_2248_ver_3 cra_locus_7053_iso_6_len_1570_ver_3 rsa_locus_8561_iso_5_len_3883_ver_2
ORTHOMCL677	5	3	Camptotheca_acuminata Catharanthus_roseus Rauvolfia_serpentina	caa_locus_4951_iso_1_len_1599_ver_4 caa_locus_7146_iso_1_len_1559_ver_4 cra_locus_7294_iso_3_len_1468_ver_3 rsa_locus_12419_iso_2_len_1678_ver_2 rsa_locus_13419_iso_3_len_1722_ver_2
ORTHOMCL678	5	3	Camptotheca_acuminata Catharanthus_roseus Rauvolfia_serpentina	caa_locus_4958_iso_3_len_945_ver_4 caa_locus_7701_iso_3_len_1310_ver_4 caa_locus_9851_iso_1_len_886_ver_4 cra_locus_5890_iso_2_len_1184_ver_3 rsa_locus_9372_iso_1_len_936_ver_2
ORTHOMCL679	5	3	Camptotheca_acuminata Catharanthus_roseus Rauvolfia_serpentina	caa_locus_4987_iso_8_len_5975_ver_4 cra_locus_1705_iso_6_len_5571_ver_3 cra_locus_7748_iso_1_len_2664_ver_3 rsa_locus_1506_iso_2_len_4008_ver_2 rsa_locus_45030_iso_1_len_3025_ver_2
ORTHOMCL680	5	3	Camptotheca_acuminata Catharanthus_roseus Rauvolfia_serpentina	caa_locus_5041_iso_3_len_5920_ver_4 cra_locus_16674_iso_1_len_2787_ver_3 cra_locus_4944_iso_3_len_2978_ver_3 rsa_locus_101741_iso_1_len_490_ver_2 rsa_locus_6743_iso_2_len_3400_ver_2
ORTHOMCL681	5	3	Camptotheca_acuminata Catharanthus_roseus Rauvolfia_serpentina	caa_locus_5084_iso_4_len_890_ver_4 caa_locus_8665_iso_1_len_670_ver_4 cra_locus_11550_iso_4_len_1023_ver_3 cra_locus_63501_iso_1_len_704_ver_3 rsa_locus_1053_iso_2_len_1220_ver_2
ORTHOMCL683	5	3	Camptotheca_acuminata Catharanthus_roseus Rauvolfia_serpentina	caa_locus_5102_iso_5_len_7770_ver_4 caa_locus_7341_iso_2_len_7837_ver_4 cra_locus_10030_iso_3_len_7753_ver_3 rsa_locus_2175_iso_8_len_3080_ver_2 rsa_locus_63752_iso_1_len_2363_ver_2
ORTHOMCL684	5	3	Camptotheca_acuminata Catharanthus_roseus Rauvolfia_serpentina	caa_locus_5121_iso_3_len_2823_ver_4 cra_locus_20896_iso_1_len_1267_ver_3 cra_locus_5396_iso_1_len_1733_ver_3 rsa_locus_18732_iso_2_len_1368_ver_2 rsa_locus_8414_iso_7_len_2006_ver_2
ORTHOMCL685	5	3	Camptotheca_acuminata Catharanthus_roseus Rauvolfia_serpentina	caa_locus_5173_iso_4_len_1593_ver_4 caa_locus_7901_iso_1_len_795_ver_4 cra_locus_12981_iso_6_len_1684_ver_3 rsa_locus_2624_iso_7_len_2526_ver_2 rsa_locus_32276_iso_1_len_1369_ver_2
ORTHOMCL686	5	3	Camptotheca_acuminata Catharanthus_roseus Rauvolfia_serpentina	caa_locus_54013_iso_1_len_964_ver_4 cra_locus_37210_iso_1_len_1131_ver_3 cra_locus_8124_iso_2_len_893_ver_3 rsa_locus_1165_iso_5_len_1566_ver_2 rsa_locus_9179_iso_2_len_1226_ver_2
ORTHOMCL687	5	3	Camptotheca_acuminata Catharanthus_roseus Rauvolfia_serpentina	caa_locus_5406_iso_2_len_931_ver_4 caa_locus_8032_iso_1_len_936_ver_4 cra_locus_4542_iso_2_len_2187_ver_3 cra_locus_64647_iso_1_len_485_ver_3 rsa_locus_82922_iso_1_len_437_ver_2
ORTHOMCL689	5	3	Camptotheca_acuminata Catharanthus_roseus Rauvolfia_serpentina	caa_locus_5448_iso_1_len_1282_ver_4 cra_locus_2796_iso_6_len_1197_ver_3 cra_locus_3234_iso_2_len_1353_ver_3 rsa_locus_1074_iso_1_len_1189_ver_2 rsa_locus_6532_iso_4_len_1194_ver_2
ORTHOMCL690	5	3	Camptotheca_acuminata Catharanthus_roseus Rauvolfia_serpentina	caa_locus_5573_iso_4_len_635_ver_4 cra_locus_820_iso_8_len_1865_ver_3 rsa_locus_1134_iso_4_len_2667_ver_2 rsa_locus_29362_iso_2_len_886_ver_2 rsa_locus_38198_iso_2_len_1037_ver_2
ORTHOMCL691	5	3	Camptotheca_acuminata Catharanthus_roseus Rauvolfia_serpentina	caa_locus_557_iso_6_len_1523_ver_4 cra_locus_7112_iso_8_len_1351_ver_3 rsa_locus_18320_iso_3_len_1378_ver_2 rsa_locus_260_iso_7_len_2506_ver_2 rsa_locus_9371_iso_1_len_1800_ver_2
ORTHOMCL692	5	3	Camptotheca_acuminata Catharanthus_roseus Rauvolfia_serpentina	caa_locus_5587_iso_2_len_1588_ver_4 cra_locus_11466_iso_1_len_1656_ver_3 cra_locus_2109_iso_2_len_1612_ver_3 rsa_locus_15301_iso_7_len_2010_ver_2 rsa_locus_6897_iso_2_len_1729_ver_2
ORTHOMCL693	5	3	Camptotheca_acuminata Catharanthus_roseus Rauvolfia_serpentina	caa_locus_5634_iso_6_len_1070_ver_4 cra_locus_56430_iso_1_len_578_ver_3 rsa_locus_12691_iso_5_len_1222_ver_2 rsa_locus_20303_iso_2_len_860_ver_2 rsa_locus_32564_iso_1_len_503_ver_2
ORTHOMCL694	5	3	Camptotheca_acuminata Catharanthus_roseus Rauvolfia_serpentina	caa_locus_5662_iso_5_len_1638_ver_4 caa_locus_8404_iso_2_len_1644_ver_4 cra_locus_4129_iso_8_len_1335_ver_3 rsa_locus_16363_iso_2_len_1904_ver_2 rsa_locus_26311_iso_1_len_1017_ver_2
ORTHOMCL695	5	3	Camptotheca_acuminata Catharanthus_roseus Rauvolfia_serpentina	caa_locus_5691_iso_3_len_1085_ver_4 caa_locus_5817_iso_4_len_1013_ver_4 cra_locus_7038_iso_6_len_939_ver_3 rsa_locus_1496_iso_4_len_1008_ver_2 rsa_locus_50021_iso_1_len_368_ver_2
ORTHOMCL696	5	3	Camptotheca_acuminata Catharanthus_roseus Rauvolfia_serpentina	caa_locus_56925_iso_1_len_1167_ver_4 caa_locus_62635_iso_1_len_1162_ver_4 caa_locus_96366_iso_1_len_1286_ver_4 cra_locus_2898_iso_1_len_1514_ver_3 rsa_locus_14165_iso_6_len_1738_ver_2
ORTHOMCL697	5	3	Camptotheca_acuminata Catharanthus_roseus Rauvolfia_serpentina	caa_locus_58847_iso_2_len_732_ver_4 cra_locus_17142_iso_1_len_880_ver_3 cra_locus_74575_iso_1_len_613_ver_3 rsa_locus_74727_iso_1_len_326_ver_2 rsa_locus_76340_iso_1_len_783_ver_2
ORTHOMCL698	5	3	Camptotheca_acuminata Catharanthus_roseus Rauvolfia_serpentina	caa_locus_59324_iso_1_len_785_ver_4 cra_locus_15911_iso_1_len_1115_ver_3 cra_locus_16988_iso_1_len_821_ver_3 rsa_locus_10205_iso_2_len_940_ver_2 rsa_locus_7960_iso_3_len_1208_ver_2
ORTHOMCL699	5	3	Camptotheca_acuminata Catharanthus_roseus Rauvolfia_serpentina	caa_locus_5946_iso_2_len_2237_ver_4 caa_locus_597_iso_7_len_2012_ver_4 cra_locus_7200_iso_6_len_1351_ver_3 rsa_locus_11170_iso_4_len_1774_ver_2 rsa_locus_24918_iso_3_len_1171_ver_2
ORTHOMCL700	5	3	Camptotheca_acuminata Catharanthus_roseus Rauvolfia_serpentina	caa_locus_59489_iso_1_len_1091_ver_4 cra_locus_18403_iso_1_len_1592_ver_3 cra_locus_5975_iso_1_len_1958_ver_3 rsa_locus_56853_iso_1_len_915_ver_2 rsa_locus_7705_iso_5_len_1898_ver_2
ORTHOMCL701	5	3	Camptotheca_acuminata Catharanthus_roseus Rauvolfia_serpentina	caa_locus_595_iso_8_len_1741_ver_4 cra_locus_2079_iso_2_len_1919_ver_3 cra_locus_6240_iso_4_len_1602_ver_3 rsa_locus_29308_iso_1_len_1371_ver_2 rsa_locus_8225_iso_3_len_1829_ver_2
ORTHOMCL702	5	3	Camptotheca_acuminata Catharanthus_roseus Rauvolfia_serpentina	caa_locus_5964_iso_2_len_2519_ver_4 cra_locus_10616_iso_1_len_1379_ver_3 cra_locus_24060_iso_1_len_351_ver_3 rsa_locus_14350_iso_1_len_1388_ver_2 rsa_locus_14642_iso_2_len_527_ver_2
ORTHOMCL703	5	3	Camptotheca_acuminata Catharanthus_roseus Rauvolfia_serpentina	caa_locus_6098_iso_1_len_703_ver_4 cra_locus_10626_iso_1_len_704_ver_3 cra_locus_62751_iso_1_len_389_ver_3 rsa_locus_16632_iso_4_len_655_ver_2 rsa_locus_27142_iso_1_len_472_ver_2
ORTHOMCL704	5	3	Camptotheca_acuminata Catharanthus_roseus Rauvolfia_serpentina	caa_locus_62015_iso_3_len_2098_ver_4 cra_locus_1656_iso_6_len_2093_ver_3 cra_locus_7075_iso_6_len_1915_ver_3 rsa_locus_2349_iso_6_len_2198_ver_2 rsa_locus_5930_iso_2_len_1882_ver_2
ORTHOMCL705	5	3	Camptotheca_acuminata Catharanthus_roseus Rauvolfia_serpentina	caa_locus_6211_iso_4_len_2222_ver_4 caa_locus_8087_iso_5_len_3830_ver_4 cra_locus_12737_iso_3_len_1872_ver_3 rsa_locus_15071_iso_4_len_2262_ver_2 rsa_locus_20398_iso_2_len_1805_ver_2
ORTHOMCL706	5	3	Camptotheca_acuminata Catharanthus_roseus Rauvolfia_serpentina	caa_locus_6280_iso_1_len_2009_ver_4 caa_locus_7219_iso_3_len_2060_ver_4 cra_locus_8679_iso_1_len_2117_ver_3 rsa_locus_23004_iso_1_len_723_ver_2 rsa_locus_2562_iso_2_len_1950_ver_2
ORTHOMCL707	5	3	Camptotheca_acuminata Catharanthus_roseus Rauvolfia_serpentina	caa_locus_6348_iso_1_len_1340_ver_4 caa_locus_6493_iso_3_len_1423_ver_4 caa_locus_8673_iso_2_len_1340_ver_4 cra_locus_17347_iso_2_len_1339_ver_3 rsa_locus_12406_iso_4_len_1987_ver_2
ORTHOMCL708	5	3	Camptotheca_acuminata Catharanthus_roseus Rauvolfia_serpentina	caa_locus_6385_iso_2_len_593_ver_4 cra_locus_21968_iso_3_len_1520_ver_3 cra_locus_3907_iso_6_len_1406_ver_3 rsa_locus_17901_iso_3_len_876_ver_2 rsa_locus_7816_iso_7_len_1035_ver_2
ORTHOMCL709	5	3	Camptotheca_acuminata Catharanthus_roseus Rauvolfia_serpentina	caa_locus_6389_iso_2_len_1653_ver_4 cra_locus_15526_iso_1_len_1205_ver_3 cra_locus_616_iso_5_len_1645_ver_3 rsa_locus_13050_iso_1_len_1255_ver_2 rsa_locus_5604_iso_3_len_1700_ver_2
ORTHOMCL711	5	3	Camptotheca_acuminata Catharanthus_roseus Rauvolfia_serpentina	caa_locus_6462_iso_1_len_1530_ver_4 caa_locus_8904_iso_3_len_1215_ver_4 cra_locus_4318_iso_4_len_1377_ver_3 rsa_locus_1595_iso_7_len_1716_ver_2 rsa_locus_5913_iso_6_len_1543_ver_2
ORTHOMCL712	5	3	Camptotheca_acuminata Catharanthus_roseus Rauvolfia_serpentina	caa_locus_6469_iso_3_len_14873_ver_4 cra_locus_2111_iso_1_len_2706_ver_3 cra_locus_7290_iso_1_len_3690_ver_3 rsa_locus_11504_iso_3_len_4930_ver_2 rsa_locus_11764_iso_1_len_1523_ver_2
ORTHOMCL713	5	3	Camptotheca_acuminata Catharanthus_roseus Rauvolfia_serpentina	caa_locus_66351_iso_1_len_371_ver_4 caa_locus_71344_iso_1_len_298_ver_4 caa_locus_91752_iso_1_len_299_ver_4 cra_locus_12247_iso_1_len_664_ver_3 rsa_locus_12201_iso_8_len_1955_ver_2
ORTHOMCL714	5	3	Camptotheca_acuminata Catharanthus_roseus Rauvolfia_serpentina	caa_locus_6641_iso_5_len_1123_ver_4 caa_locus_7750_iso_4_len_1403_ver_4 cra_locus_1551_iso_8_len_1350_ver_3 rsa_locus_34035_iso_1_len_447_ver_2 rsa_locus_53212_iso_1_len_472_ver_2
ORTHOMCL715	5	3	Camptotheca_acuminata Catharanthus_roseus Rauvolfia_serpentina	caa_locus_6726_iso_6_len_3674_ver_4 caa_locus_7411_iso_7_len_3351_ver_4 cra_locus_4089_iso_4_len_3896_ver_3 cra_locus_5231_iso_8_len_3651_ver_3 rsa_locus_486_iso_9_len_4323_ver_2
ORTHOMCL716	5	3	Camptotheca_acuminata Catharanthus_roseus Rauvolfia_serpentina	caa_locus_6822_iso_3_len_1717_ver_4 caa_locus_7543_iso_2_len_1522_ver_4 caa_locus_93889_iso_1_len_1620_ver_4 cra_locus_2185_iso_8_len_1586_ver_3 rsa_locus_4266_iso_1_len_1445_ver_2
ORTHOMCL717	5	3	Camptotheca_acuminata Catharanthus_roseus Rauvolfia_serpentina	caa_locus_6940_iso_5_len_1263_ver_4 cra_locus_62669_iso_1_len_649_ver_3 cra_locus_6575_iso_1_len_980_ver_3 rsa_locus_243_iso_8_len_1607_ver_2 rsa_locus_49235_iso_1_len_399_ver_2
ORTHOMCL718	5	3	Camptotheca_acuminata Catharanthus_roseus Rauvolfia_serpentina	caa_locus_7012_iso_3_len_2072_ver_4 cra_locus_39048_iso_1_len_399_ver_3 cra_locus_4392_iso_4_len_1092_ver_3 rsa_locus_20774_iso_1_len_633_ver_2 rsa_locus_9452_iso_4_len_1076_ver_2
ORTHOMCL719	5	3	Camptotheca_acuminata Catharanthus_roseus Rauvolfia_serpentina	caa_locus_7054_iso_4_len_2035_ver_4 cra_locus_1960_iso_4_len_1535_ver_3 rsa_locus_29585_iso_1_len_764_ver_2 rsa_locus_334_iso_4_len_1366_ver_2 rsa_locus_57134_iso_1_len_554_ver_2
ORTHOMCL720	5	3	Camptotheca_acuminata Catharanthus_roseus Rauvolfia_serpentina	caa_locus_7098_iso_3_len_1265_ver_4 cra_locus_63599_iso_1_len_443_ver_3 cra_locus_64231_iso_1_len_303_ver_3 rsa_locus_41663_iso_1_len_439_ver_2 rsa_locus_55391_iso_1_len_335_ver_2
ORTHOMCL721	5	3	Camptotheca_acuminata Catharanthus_roseus Rauvolfia_serpentina	caa_locus_7134_iso_5_len_1028_ver_4 cra_locus_12679_iso_2_len_1182_ver_3 cra_locus_4436_iso_1_len_1123_ver_3 rsa_locus_11127_iso_3_len_1632_ver_2 rsa_locus_7761_iso_3_len_1382_ver_2
ORTHOMCL722	5	3	Camptotheca_acuminata Catharanthus_roseus Rauvolfia_serpentina	caa_locus_7163_iso_3_len_1386_ver_4 cra_locus_85183_iso_1_len_284_ver_3 cra_locus_96615_iso_1_len_422_ver_3 rsa_locus_42929_iso_1_len_282_ver_2 rsa_locus_6454_iso_5_len_1518_ver_2
ORTHOMCL723	5	3	Camptotheca_acuminata Catharanthus_roseus Rauvolfia_serpentina	caa_locus_7187_iso_1_len_1225_ver_4 cra_locus_16628_iso_1_len_1255_ver_3 cra_locus_6697_iso_9_len_3326_ver_3 rsa_locus_10043_iso_1_len_1179_ver_2 rsa_locus_3401_iso_3_len_1487_ver_2
ORTHOMCL724	5	3	Camptotheca_acuminata Catharanthus_roseus Rauvolfia_serpentina	caa_locus_7315_iso_8_len_4221_ver_4 caa_locus_7561_iso_4_len_3350_ver_4 cra_locus_9957_iso_3_len_2396_ver_3 rsa_locus_3313_iso_3_len_2558_ver_2 rsa_locus_6029_iso_1_len_2909_ver_2
ORTHOMCL725	5	3	Camptotheca_acuminata Catharanthus_roseus Rauvolfia_serpentina	caa_locus_7459_iso_3_len_700_ver_4 caa_locus_7464_iso_3_len_898_ver_4 cra_locus_81_iso_6_len_2018_ver_3 rsa_locus_25059_iso_4_len_1535_ver_2 rsa_locus_8683_iso_4_len_1502_ver_2
ORTHOMCL726	5	3	Camptotheca_acuminata Catharanthus_roseus Rauvolfia_serpentina	caa_locus_77188_iso_2_len_1758_ver_4 caa_locus_9407_iso_3_len_1961_ver_4 cra_locus_6090_iso_3_len_1545_ver_3 cra_locus_6129_iso_2_len_1736_ver_3 rsa_locus_7792_iso_4_len_2236_ver_2
ORTHOMCL727	5	3	Camptotheca_acuminata Catharanthus_roseus Rauvolfia_serpentina	caa_locus_7749_iso_4_len_1289_ver_4 cra_locus_53565_iso_1_len_429_ver_3 cra_locus_54070_iso_2_len_473_ver_3 rsa_locus_13383_iso_1_len_1048_ver_2 rsa_locus_8482_iso_3_len_1749_ver_2
ORTHOMCL728	5	3	Camptotheca_acuminata Catharanthus_roseus Rauvolfia_serpentina	caa_locus_8083_iso_6_len_9487_ver_4 cra_locus_16402_iso_2_len_3659_ver_3 cra_locus_7638_iso_4_len_4394_ver_3 rsa_locus_10130_iso_3_len_3636_ver_2 rsa_locus_75340_iso_1_len_682_ver_2
ORTHOMCL729	5	3	Camptotheca_acuminata Catharanthus_roseus Rauvolfia_serpentina	caa_locus_81400_iso_2_len_756_ver_4 cra_locus_839_iso_1_len_1142_ver_3 cra_locus_9188_iso_1_len_838_ver_3 rsa_locus_21787_iso_1_len_1341_ver_2 rsa_locus_64252_iso_1_len_616_ver_2
ORTHOMCL730	5	3	Camptotheca_acuminata Catharanthus_roseus Rauvolfia_serpentina	caa_locus_8411_iso_1_len_1212_ver_4 cra_locus_373_iso_1_len_843_ver_3 cra_locus_84581_iso_1_len_475_ver_3 rsa_locus_288_iso_2_len_1732_ver_2 rsa_locus_5753_iso_3_len_1052_ver_2
ORTHOMCL731	5	3	Camptotheca_acuminata Catharanthus_roseus Rauvolfia_serpentina	caa_locus_8441_iso_3_len_1742_ver_4 caa_locus_9756_iso_2_len_1565_ver_4 cra_locus_16967_iso_1_len_1706_ver_3 rsa_locus_56446_iso_1_len_461_ver_2 rsa_locus_88639_iso_1_len_515_ver_2
ORTHOMCL732	5	3	Camptotheca_acuminata Catharanthus_roseus Rauvolfia_serpentina	caa_locus_8544_iso_2_len_2195_ver_4 cra_locus_6151_iso_1_len_3344_ver_3 cra_locus_9208_iso_4_len_3435_ver_3 rsa_locus_18624_iso_1_len_2988_ver_2 rsa_locus_2003_iso_4_len_3438_ver_2
ORTHOMCL733	5	3	Camptotheca_acuminata Catharanthus_roseus Rauvolfia_serpentina	caa_locus_856_iso_1_len_4262_ver_4 cra_locus_10467_iso_3_len_3348_ver_3 cra_locus_11553_iso_1_len_3381_ver_3 rsa_locus_14038_iso_1_len_2539_ver_2 rsa_locus_636_iso_3_len_3596_ver_2
ORTHOMCL734	5	3	Camptotheca_acuminata Catharanthus_roseus Rauvolfia_serpentina	caa_locus_8729_iso_4_len_1416_ver_4 cra_locus_5543_iso_6_len_1476_ver_3 cra_locus_9489_iso_10_len_1330_ver_3 rsa_locus_12160_iso_3_len_1221_ver_2 rsa_locus_13994_iso_3_len_1339_ver_2
ORTHOMCL735	5	3	Camptotheca_acuminata Catharanthus_roseus Rauvolfia_serpentina	caa_locus_89_iso_9_len_4516_ver_4 caa_locus_9650_iso_3_len_3401_ver_4 cra_locus_13916_iso_7_len_2599_ver_3 rsa_locus_10816_iso_1_len_3967_ver_2 rsa_locus_3602_iso_2_len_2637_ver_2
ORTHOMCL736	5	3	Camptotheca_acuminata Catharanthus_roseus Rauvolfia_serpentina	caa_locus_9190_iso_3_len_1883_ver_4 cra_locus_3455_iso_5_len_1570_ver_3 cra_locus_4317_iso_4_len_1961_ver_3 rsa_locus_4569_iso_9_len_1758_ver_2 rsa_locus_631_iso_1_len_1971_ver_2
ORTHOMCL737	5	3	Camptotheca_acuminata Catharanthus_roseus Rauvolfia_serpentina	caa_locus_9306_iso_9_len_2383_ver_4 cra_locus_13980_iso_1_len_1682_ver_3 cra_locus_9867_iso_4_len_1241_ver_3 rsa_locus_10874_iso_5_len_1488_ver_2 rsa_locus_3540_iso_9_len_2456_ver_2
ORTHOMCL738	5	3	Camptotheca_acuminata Catharanthus_roseus Rauvolfia_serpentina	caa_locus_9309_iso_1_len_934_ver_4 cra_locus_12658_iso_4_len_1026_ver_3 cra_locus_53446_iso_2_len_603_ver_3 cra_locus_75916_iso_1_len_537_ver_3 rsa_locus_1399_iso_2_len_1140_ver_2
ORTHOMCL739	5	3	Camptotheca_acuminata Catharanthus_roseus Rauvolfia_serpentina	caa_locus_9342_iso_5_len_3108_ver_4 cra_locus_14220_iso_4_len_2527_ver_3 cra_locus_4547_iso_8_len_5269_ver_3 rsa_locus_17781_iso_3_len_4299_ver_2 rsa_locus_19579_iso_5_len_2495_ver_2
ORTHOMCL740	5	3	Camptotheca_acuminata Catharanthus_roseus Rauvolfia_serpentina	caa_locus_9351_iso_1_len_2028_ver_4 cra_locus_52478_iso_2_len_1410_ver_3 cra_locus_7406_iso_4_len_2763_ver_3 rsa_locus_12497_iso_2_len_2877_ver_2 rsa_locus_26951_iso_2_len_1263_ver_2
ORTHOMCL741	5	3	Camptotheca_acuminata Catharanthus_roseus Rauvolfia_serpentina	caa_locus_9453_iso_6_len_1386_ver_4 cra_locus_53860_iso_1_len_679_ver_3 cra_locus_56002_iso_1_len_359_ver_3 rsa_locus_19967_iso_2_len_945_ver_2 rsa_locus_6297_iso_4_len_1522_ver_2
ORTHOMCL742	5	3	Camptotheca_acuminata Catharanthus_roseus Rauvolfia_serpentina	caa_locus_95142_iso_1_len_2151_ver_4 cra_locus_10183_iso_3_len_2750_ver_3 cra_locus_14424_iso_1_len_1214_ver_3 rsa_locus_18192_iso_1_len_2279_ver_2 rsa_locus_19101_iso_3_len_2952_ver_2
ORTHOMCL744	5	3	Camptotheca_acuminata Catharanthus_roseus Rauvolfia_serpentina	caa_locus_9559_iso_1_len_1224_ver_4 cra_locus_3380_iso_7_len_1403_ver_3 cra_locus_5347_iso_6_len_1448_ver_3 rsa_locus_2612_iso_2_len_1122_ver_2 rsa_locus_8447_iso_1_len_1238_ver_2
ORTHOMCL745	5	3	Camptotheca_acuminata Catharanthus_roseus Rauvolfia_serpentina	caa_locus_9652_iso_8_len_1882_ver_4 cra_locus_3211_iso_5_len_3245_ver_3 cra_locus_9633_iso_7_len_2068_ver_3 rsa_locus_11219_iso_1_len_1882_ver_2 rsa_locus_1619_iso_6_len_1842_ver_2
ORTHOMCL746	5	3	Camptotheca_acuminata Catharanthus_roseus Rauvolfia_serpentina	caa_locus_9822_iso_3_len_4641_ver_4 cra_locus_18915_iso_1_len_1612_ver_3 cra_locus_3503_iso_4_len_1751_ver_3 rsa_locus_9400_iso_2_len_1846_ver_2 rsa_locus_9668_iso_1_len_1581_ver_2
ORTHOMCL747	5	3	Camptotheca_acuminata Catharanthus_roseus Rauvolfia_serpentina	caa_locus_9856_iso_1_len_2012_ver_4 cra_locus_145_iso_6_len_2396_ver_3 cra_locus_7672_iso_4_len_1868_ver_3 rsa_locus_11744_iso_1_len_1733_ver_2 rsa_locus_2586_iso_8_len_2732_ver_2
ORTHOMCL760	4	3	Camptotheca_acuminata Catharanthus_roseus Rauvolfia_serpentina	caa_locus_10001_iso_5_len_2918_ver_4 caa_locus_13256_iso_1_len_3003_ver_4 cra_locus_6191_iso_9_len_2664_ver_3 rsa_locus_1827_iso_4_len_3412_ver_2
ORTHOMCL761	4	3	Camptotheca_acuminata Catharanthus_roseus Rauvolfia_serpentina	caa_locus_10002_iso_1_len_1627_ver_4 caa_locus_6724_iso_4_len_2027_ver_4 cra_locus_2849_iso_3_len_2067_ver_3 rsa_locus_15529_iso_5_len_2778_ver_2
ORTHOMCL762	4	3	Camptotheca_acuminata Catharanthus_roseus Rauvolfia_serpentina	caa_locus_10011_iso_2_len_3990_ver_4 caa_locus_32983_iso_1_len_2622_ver_4 cra_locus_10968_iso_3_len_3449_ver_3 rsa_locus_12143_iso_3_len_3630_ver_2
ORTHOMCL763	4	3	Camptotheca_acuminata Catharanthus_roseus Rauvolfia_serpentina	caa_locus_10013_iso_1_len_2206_ver_4 caa_locus_122_iso_2_len_2449_ver_4 cra_locus_6965_iso_1_len_2901_ver_3 rsa_locus_4545_iso_5_len_2767_ver_2
ORTHOMCL764	4	3	Camptotheca_acuminata Catharanthus_roseus Rauvolfia_serpentina	caa_locus_1001_iso_9_len_3569_ver_4 caa_locus_19443_iso_3_len_1726_ver_4 cra_locus_12743_iso_2_len_1973_ver_3 rsa_locus_5834_iso_2_len_1849_ver_2
ORTHOMCL765	4	3	Camptotheca_acuminata Catharanthus_roseus Rauvolfia_serpentina	caa_locus_10020_iso_1_len_1509_ver_4 cra_locus_3763_iso_1_len_1174_ver_3 rsa_locus_12544_iso_1_len_1556_ver_2 rsa_locus_26002_iso_1_len_1300_ver_2
ORTHOMCL766	4	3	Camptotheca_acuminata Catharanthus_roseus Rauvolfia_serpentina	caa_locus_100232_iso_1_len_913_ver_4 caa_locus_112088_iso_1_len_851_ver_4 cra_locus_2920_iso_3_len_4886_ver_3 rsa_locus_13322_iso_2_len_1368_ver_2
ORTHOMCL767	4	3	Camptotheca_acuminata Catharanthus_roseus Rauvolfia_serpentina	caa_locus_10052_iso_5_len_2158_ver_4 caa_locus_11339_iso_1_len_1901_ver_4 cra_locus_5064_iso_4_len_1891_ver_3 rsa_locus_17951_iso_3_len_1646_ver_2
ORTHOMCL768	4	3	Camptotheca_acuminata Catharanthus_roseus Rauvolfia_serpentina	caa_locus_10054_iso_4_len_2884_ver_4 caa_locus_2323_iso_6_len_3317_ver_4 cra_locus_10831_iso_5_len_3010_ver_3 rsa_locus_10713_iso_5_len_2727_ver_2
ORTHOMCL769	4	3	Camptotheca_acuminata Catharanthus_roseus Rauvolfia_serpentina	caa_locus_10056_iso_6_len_1682_ver_4 caa_locus_13120_iso_5_len_1690_ver_4 cra_locus_19353_iso_1_len_1136_ver_3 rsa_locus_61032_iso_1_len_1399_ver_2
ORTHOMCL770	4	3	Camptotheca_acuminata Catharanthus_roseus Rauvolfia_serpentina	caa_locus_10065_iso_5_len_1681_ver_4 cra_locus_393_iso_2_len_1745_ver_3 rsa_locus_5634_iso_1_len_1282_ver_2 rsa_locus_6774_iso_1_len_2281_ver_2
ORTHOMCL771	4	3	Camptotheca_acuminata Catharanthus_roseus Rauvolfia_serpentina	caa_locus_10070_iso_1_len_615_ver_4 cra_locus_13830_iso_2_len_1089_ver_3 cra_locus_54172_iso_3_len_668_ver_3 rsa_locus_2534_iso_2_len_1342_ver_2
ORTHOMCL772	4	3	Camptotheca_acuminata Catharanthus_roseus Rauvolfia_serpentina	caa_locus_10075_iso_1_len_579_ver_4 cra_locus_23703_iso_1_len_741_ver_3 cra_locus_74968_iso_1_len_365_ver_3 rsa_locus_19635_iso_1_len_779_ver_2
ORTHOMCL773	4	3	Camptotheca_acuminata Catharanthus_roseus Rauvolfia_serpentina	caa_locus_10076_iso_1_len_1701_ver_4 caa_locus_11604_iso_5_len_1829_ver_4 cra_locus_10312_iso_5_len_3460_ver_3 rsa_locus_940_iso_3_len_2934_ver_2
ORTHOMCL774	4	3	Camptotheca_acuminata Catharanthus_roseus Rauvolfia_serpentina	caa_locus_10078_iso_6_len_3164_ver_4 cra_locus_14617_iso_1_len_1490_ver_3 cra_locus_16696_iso_2_len_1434_ver_3 rsa_locus_18165_iso_5_len_3117_ver_2
ORTHOMCL776	4	3	Camptotheca_acuminata Catharanthus_roseus Rauvolfia_serpentina	caa_locus_10090_iso_4_len_1609_ver_4 caa_locus_8815_iso_1_len_1342_ver_4 cra_locus_3018_iso_5_len_1111_ver_3 rsa_locus_3426_iso_3_len_1451_ver_2
ORTHOMCL777	4	3	Camptotheca_acuminata Catharanthus_roseus Rauvolfia_serpentina	caa_locus_10104_iso_4_len_1865_ver_4 caa_locus_13357_iso_2_len_874_ver_4 cra_locus_2752_iso_1_len_1694_ver_3 rsa_locus_5125_iso_9_len_1851_ver_2
ORTHOMCL778	4	3	Camptotheca_acuminata Catharanthus_roseus Rauvolfia_serpentina	caa_locus_10110_iso_1_len_1026_ver_4 cra_locus_7843_iso_3_len_692_ver_3 cra_locus_99288_iso_1_len_396_ver_3 rsa_locus_12718_iso_2_len_1008_ver_2
ORTHOMCL779	4	3	Camptotheca_acuminata Catharanthus_roseus Rauvolfia_serpentina	caa_locus_10125_iso_1_len_2001_ver_4 caa_locus_20868_iso_1_len_1752_ver_4 cra_locus_11591_iso_1_len_1833_ver_3 rsa_locus_10906_iso_3_len_1974_ver_2
ORTHOMCL780	4	3	Camptotheca_acuminata Catharanthus_roseus Rauvolfia_serpentina	caa_locus_10127_iso_3_len_1724_ver_4 caa_locus_8550_iso_3_len_1758_ver_4 cra_locus_4164_iso_4_len_1959_ver_3 rsa_locus_792_iso_5_len_1879_ver_2
ORTHOMCL781	4	3	Camptotheca_acuminata Catharanthus_roseus Rauvolfia_serpentina	caa_locus_1012_iso_2_len_1543_ver_4 caa_locus_271_iso_2_len_1545_ver_4 cra_locus_13075_iso_3_len_1714_ver_3 rsa_locus_18947_iso_1_len_1828_ver_2
ORTHOMCL782	4	3	Camptotheca_acuminata Catharanthus_roseus Rauvolfia_serpentina	caa_locus_10145_iso_3_len_2924_ver_4 caa_locus_3959_iso_10_len_4454_ver_4 cra_locus_6636_iso_1_len_3235_ver_3 rsa_locus_7225_iso_8_len_3637_ver_2
ORTHOMCL783	4	3	Camptotheca_acuminata Catharanthus_roseus Rauvolfia_serpentina	caa_locus_10149_iso_8_len_4440_ver_4 caa_locus_36667_iso_1_len_3264_ver_4 cra_locus_16704_iso_1_len_4242_ver_3 rsa_locus_4960_iso_4_len_4763_ver_2
ORTHOMCL784	4	3	Camptotheca_acuminata Catharanthus_roseus Rauvolfia_serpentina	caa_locus_10150_iso_5_len_2404_ver_4 cra_locus_2267_iso_3_len_1781_ver_3 cra_locus_2521_iso_8_len_2315_ver_3 rsa_locus_4493_iso_4_len_1676_ver_2
ORTHOMCL785	4	3	Camptotheca_acuminata Catharanthus_roseus Rauvolfia_serpentina	caa_locus_10162_iso_1_len_1621_ver_4 caa_locus_13248_iso_2_len_2091_ver_4 cra_locus_10399_iso_1_len_2055_ver_3 rsa_locus_61775_iso_1_len_1165_ver_2
ORTHOMCL786	4	3	Camptotheca_acuminata Catharanthus_roseus Rauvolfia_serpentina	caa_locus_10164_iso_7_len_1668_ver_4 caa_locus_15253_iso_2_len_1586_ver_4 cra_locus_40_iso_7_len_2329_ver_3 rsa_locus_2796_iso_7_len_1767_ver_2
ORTHOMCL787	4	3	Camptotheca_acuminata Catharanthus_roseus Rauvolfia_serpentina	caa_locus_101661_iso_1_len_689_ver_4 caa_locus_24073_iso_1_len_886_ver_4 cra_locus_19220_iso_1_len_1164_ver_3 rsa_locus_22010_iso_1_len_973_ver_2
ORTHOMCL788	4	3	Camptotheca_acuminata Catharanthus_roseus Rauvolfia_serpentina	caa_locus_10169_iso_1_len_1598_ver_4 cra_locus_14647_iso_1_len_2217_ver_3 cra_locus_4200_iso_3_len_2205_ver_3 rsa_locus_26763_iso_3_len_1355_ver_2
ORTHOMCL789	4	3	Camptotheca_acuminata Catharanthus_roseus Rauvolfia_serpentina	caa_locus_1016_iso_1_len_2433_ver_4 caa_locus_14169_iso_4_len_2690_ver_4 cra_locus_5301_iso_2_len_3855_ver_3 rsa_locus_4656_iso_6_len_3266_ver_2
ORTHOMCL790	4	3	Camptotheca_acuminata Catharanthus_roseus Rauvolfia_serpentina	caa_locus_10191_iso_1_len_1938_ver_4 caa_locus_7298_iso_3_len_1689_ver_4 cra_locus_17360_iso_1_len_3042_ver_3 rsa_locus_12152_iso_3_len_2226_ver_2
ORTHOMCL791	4	3	Camptotheca_acuminata Catharanthus_roseus Rauvolfia_serpentina	caa_locus_10194_iso_2_len_2400_ver_4 caa_locus_21837_iso_2_len_1979_ver_4 cra_locus_24506_iso_3_len_2360_ver_3 rsa_locus_27282_iso_1_len_1229_ver_2
ORTHOMCL792	4	3	Camptotheca_acuminata Catharanthus_roseus Rauvolfia_serpentina	caa_locus_10197_iso_7_len_1871_ver_4 cra_locus_5241_iso_5_len_1888_ver_3 rsa_locus_35009_iso_1_len_1247_ver_2 rsa_locus_8528_iso_4_len_2118_ver_2
ORTHOMCL793	4	3	Camptotheca_acuminata Catharanthus_roseus Rauvolfia_serpentina	caa_locus_10212_iso_1_len_1070_ver_4 caa_locus_18603_iso_1_len_642_ver_4 cra_locus_14403_iso_2_len_775_ver_3 rsa_locus_60571_iso_1_len_335_ver_2
ORTHOMCL794	4	3	Camptotheca_acuminata Catharanthus_roseus Rauvolfia_serpentina	caa_locus_10219_iso_3_len_897_ver_4 cra_locus_7853_iso_1_len_817_ver_3 rsa_locus_32028_iso_1_len_587_ver_2 rsa_locus_5035_iso_2_len_1236_ver_2
ORTHOMCL795	4	3	Camptotheca_acuminata Catharanthus_roseus Rauvolfia_serpentina	caa_locus_10223_iso_1_len_1299_ver_4 caa_locus_11042_iso_1_len_1158_ver_4 cra_locus_10531_iso_3_len_1140_ver_3 rsa_locus_12485_iso_4_len_1415_ver_2
ORTHOMCL796	4	3	Camptotheca_acuminata Catharanthus_roseus Rauvolfia_serpentina	caa_locus_10229_iso_1_len_2839_ver_4 caa_locus_13428_iso_2_len_2470_ver_4 cra_locus_9152_iso_4_len_2522_ver_3 rsa_locus_2784_iso_3_len_2913_ver_2
ORTHOMCL797	4	3	Camptotheca_acuminata Catharanthus_roseus Rauvolfia_serpentina	caa_locus_1022_iso_1_len_1276_ver_4 caa_locus_1206_iso_3_len_1376_ver_4 cra_locus_8846_iso_3_len_1230_ver_3 rsa_locus_2798_iso_2_len_1184_ver_2
ORTHOMCL798	4	3	Camptotheca_acuminata Catharanthus_roseus Rauvolfia_serpentina	caa_locus_10233_iso_5_len_1939_ver_4 caa_locus_3457_iso_7_len_2815_ver_4 cra_locus_5224_iso_3_len_2192_ver_3 rsa_locus_21518_iso_1_len_880_ver_2
ORTHOMCL799	4	3	Camptotheca_acuminata Catharanthus_roseus Rauvolfia_serpentina	caa_locus_10253_iso_3_len_2326_ver_4 caa_locus_6400_iso_7_len_2206_ver_4 cra_locus_1044_iso_8_len_2357_ver_3 rsa_locus_945_iso_6_len_2275_ver_2
ORTHOMCL800	4	3	Camptotheca_acuminata Catharanthus_roseus Rauvolfia_serpentina	caa_locus_10258_iso_2_len_2720_ver_4 caa_locus_15892_iso_4_len_2561_ver_4 cra_locus_7979_iso_3_len_2242_ver_3 rsa_locus_13864_iso_2_len_2124_ver_2
ORTHOMCL801	4	3	Camptotheca_acuminata Catharanthus_roseus Rauvolfia_serpentina	caa_locus_10260_iso_4_len_2238_ver_4 cra_locus_1485_iso_1_len_2018_ver_3 cra_locus_6478_iso_6_len_1919_ver_3 rsa_locus_11793_iso_1_len_793_ver_2
ORTHOMCL802	4	3	Camptotheca_acuminata Catharanthus_roseus Rauvolfia_serpentina	caa_locus_10265_iso_1_len_2996_ver_4 caa_locus_17231_iso_1_len_2931_ver_4 cra_locus_12499_iso_2_len_4494_ver_3 rsa_locus_8710_iso_1_len_2697_ver_2
ORTHOMCL803	4	3	Camptotheca_acuminata Catharanthus_roseus Rauvolfia_serpentina	caa_locus_10266_iso_5_len_5382_ver_4 caa_locus_21092_iso_4_len_5067_ver_4 cra_locus_10630_iso_3_len_2862_ver_3 rsa_locus_654_iso_7_len_2328_ver_2
ORTHOMCL804	4	3	Camptotheca_acuminata Catharanthus_roseus Rauvolfia_serpentina	caa_locus_10269_iso_8_len_3941_ver_4 caa_locus_6214_iso_1_len_3494_ver_4 cra_locus_1049_iso_5_len_5681_ver_3 rsa_locus_3674_iso_9_len_5653_ver_2
ORTHOMCL805	4	3	Camptotheca_acuminata Catharanthus_roseus Rauvolfia_serpentina	caa_locus_10272_iso_5_len_1578_ver_4 caa_locus_19547_iso_1_len_1293_ver_4 cra_locus_1074_iso_5_len_1346_ver_3 rsa_locus_3596_iso_2_len_1908_ver_2
ORTHOMCL806	4	3	Camptotheca_acuminata Catharanthus_roseus Rauvolfia_serpentina	caa_locus_10288_iso_1_len_800_ver_4 cra_locus_4734_iso_1_len_759_ver_3 rsa_locus_105556_iso_1_len_393_ver_2 rsa_locus_15055_iso_1_len_881_ver_2
ORTHOMCL807	4	3	Camptotheca_acuminata Catharanthus_roseus Rauvolfia_serpentina	caa_locus_10291_iso_2_len_1266_ver_4 caa_locus_8227_iso_2_len_1486_ver_4 cra_locus_5686_iso_2_len_1212_ver_3 rsa_locus_12487_iso_1_len_1538_ver_2
ORTHOMCL808	4	3	Camptotheca_acuminata Catharanthus_roseus Rauvolfia_serpentina	caa_locus_10297_iso_1_len_763_ver_4 caa_locus_9038_iso_1_len_987_ver_4 cra_locus_15030_iso_1_len_1003_ver_3 rsa_locus_8296_iso_1_len_1172_ver_2
ORTHOMCL809	4	3	Camptotheca_acuminata Catharanthus_roseus Rauvolfia_serpentina	caa_locus_102_iso_3_len_989_ver_4 cra_locus_5824_iso_7_len_1204_ver_3 rsa_locus_2435_iso_7_len_1060_ver_2 rsa_locus_3484_iso_2_len_787_ver_2
ORTHOMCL810	4	3	Camptotheca_acuminata Catharanthus_roseus Rauvolfia_serpentina	caa_locus_10305_iso_6_len_1628_ver_4 cra_locus_899_iso_3_len_1484_ver_3 rsa_locus_3244_iso_3_len_1804_ver_2 rsa_locus_5903_iso_9_len_1989_ver_2
ORTHOMCL811	4	3	Camptotheca_acuminata Catharanthus_roseus Rauvolfia_serpentina	caa_locus_10308_iso_2_len_1539_ver_4 cra_locus_10446_iso_2_len_1201_ver_3 rsa_locus_38636_iso_1_len_421_ver_2 rsa_locus_9120_iso_3_len_1841_ver_2
ORTHOMCL812	4	3	Camptotheca_acuminata Catharanthus_roseus Rauvolfia_serpentina	caa_locus_10309_iso_1_len_1386_ver_4 caa_locus_12663_iso_2_len_1097_ver_4 cra_locus_11400_iso_1_len_1409_ver_3 rsa_locus_13042_iso_3_len_1779_ver_2
ORTHOMCL813	4	3	Camptotheca_acuminata Catharanthus_roseus Rauvolfia_serpentina	caa_locus_10310_iso_6_len_1496_ver_4 cra_locus_3446_iso_5_len_1934_ver_3 rsa_locus_3470_iso_8_len_1738_ver_2 rsa_locus_34761_iso_1_len_994_ver_2
ORTHOMCL814	4	3	Camptotheca_acuminata Catharanthus_roseus Rauvolfia_serpentina	caa_locus_10320_iso_1_len_3859_ver_4 caa_locus_15380_iso_1_len_3339_ver_4 cra_locus_11572_iso_1_len_3556_ver_3 rsa_locus_2823_iso_6_len_2310_ver_2
ORTHOMCL815	4	3	Camptotheca_acuminata Catharanthus_roseus Rauvolfia_serpentina	caa_locus_103295_iso_1_len_1672_ver_4 caa_locus_5869_iso_1_len_1654_ver_4 cra_locus_18216_iso_5_len_1803_ver_3 rsa_locus_9021_iso_1_len_1769_ver_2
ORTHOMCL816	4	3	Camptotheca_acuminata Catharanthus_roseus Rauvolfia_serpentina	caa_locus_1032_iso_3_len_464_ver_4 cra_locus_10521_iso_7_len_953_ver_3 rsa_locus_30162_iso_1_len_482_ver_2 rsa_locus_3509_iso_1_len_886_ver_2
ORTHOMCL817	4	3	Camptotheca_acuminata Catharanthus_roseus Rauvolfia_serpentina	caa_locus_10332_iso_1_len_675_ver_4 caa_locus_15757_iso_1_len_1016_ver_4 cra_locus_1247_iso_5_len_1188_ver_3 rsa_locus_7567_iso_3_len_1263_ver_2
ORTHOMCL818	4	3	Camptotheca_acuminata Catharanthus_roseus Rauvolfia_serpentina	caa_locus_10334_iso_1_len_2414_ver_4 caa_locus_5536_iso_1_len_2187_ver_4 cra_locus_8217_iso_1_len_1874_ver_3 rsa_locus_1901_iso_1_len_2497_ver_2
ORTHOMCL819	4	3	Camptotheca_acuminata Catharanthus_roseus Rauvolfia_serpentina	caa_locus_10346_iso_2_len_3187_ver_4 caa_locus_22414_iso_1_len_2828_ver_4 cra_locus_764_iso_1_len_2857_ver_3 rsa_locus_12717_iso_2_len_2600_ver_2
ORTHOMCL820	4	3	Camptotheca_acuminata Catharanthus_roseus Rauvolfia_serpentina	caa_locus_10347_iso_5_len_1173_ver_4 caa_locus_11637_iso_3_len_1127_ver_4 cra_locus_59824_iso_1_len_341_ver_3 rsa_locus_2767_iso_9_len_1440_ver_2
ORTHOMCL821	4	3	Camptotheca_acuminata Catharanthus_roseus Rauvolfia_serpentina	caa_locus_10349_iso_6_len_1607_ver_4 cra_locus_76899_iso_1_len_340_ver_3 cra_locus_89886_iso_1_len_1088_ver_3 rsa_locus_13344_iso_5_len_1457_ver_2
ORTHOMCL822	4	3	Camptotheca_acuminata Catharanthus_roseus Rauvolfia_serpentina	caa_locus_10351_iso_4_len_1622_ver_4 caa_locus_14397_iso_5_len_1874_ver_4 cra_locus_13177_iso_1_len_1550_ver_3 rsa_locus_9769_iso_2_len_2862_ver_2
ORTHOMCL823	4	3	Camptotheca_acuminata Catharanthus_roseus Rauvolfia_serpentina	caa_locus_10360_iso_1_len_2081_ver_4 caa_locus_18382_iso_6_len_2330_ver_4 cra_locus_3891_iso_1_len_1457_ver_3 rsa_locus_17938_iso_3_len_2413_ver_2
ORTHOMCL824	4	3	Camptotheca_acuminata Catharanthus_roseus Rauvolfia_serpentina	caa_locus_10364_iso_1_len_2756_ver_4 caa_locus_237_iso_4_len_1832_ver_4 cra_locus_5750_iso_2_len_2733_ver_3 rsa_locus_2212_iso_7_len_3273_ver_2
ORTHOMCL825	4	3	Camptotheca_acuminata Catharanthus_roseus Rauvolfia_serpentina	caa_locus_10365_iso_4_len_1620_ver_4 caa_locus_16622_iso_1_len_1607_ver_4 cra_locus_6662_iso_1_len_1382_ver_3 rsa_locus_12872_iso_5_len_1843_ver_2
ORTHOMCL826	4	3	Camptotheca_acuminata Catharanthus_roseus Rauvolfia_serpentina	caa_locus_10372_iso_3_len_1098_ver_4 caa_locus_9517_iso_1_len_794_ver_4 cra_locus_7402_iso_1_len_1033_ver_3 rsa_locus_1649_iso_1_len_845_ver_2
ORTHOMCL827	4	3	Camptotheca_acuminata Catharanthus_roseus Rauvolfia_serpentina	caa_locus_1037_iso_2_len_1988_ver_4 caa_locus_7082_iso_3_len_1925_ver_4 cra_locus_6057_iso_5_len_1864_ver_3 rsa_locus_7429_iso_5_len_1908_ver_2
ORTHOMCL828	4	3	Camptotheca_acuminata Catharanthus_roseus Rauvolfia_serpentina	caa_locus_10380_iso_1_len_1229_ver_4 cra_locus_12544_iso_4_len_1097_ver_3 cra_locus_75308_iso_1_len_425_ver_3 rsa_locus_9028_iso_3_len_1476_ver_2
ORTHOMCL829	4	3	Camptotheca_acuminata Catharanthus_roseus Rauvolfia_serpentina	caa_locus_10389_iso_4_len_921_ver_4 cra_locus_64026_iso_1_len_428_ver_3 rsa_locus_24200_iso_1_len_666_ver_2 rsa_locus_39710_iso_1_len_529_ver_2
ORTHOMCL830	4	3	Camptotheca_acuminata Catharanthus_roseus Rauvolfia_serpentina	caa_locus_10405_iso_1_len_3002_ver_4 caa_locus_15365_iso_3_len_3181_ver_4 cra_locus_13944_iso_1_len_2730_ver_3 rsa_locus_3934_iso_2_len_3088_ver_2
ORTHOMCL831	4	3	Camptotheca_acuminata Catharanthus_roseus Rauvolfia_serpentina	caa_locus_10407_iso_3_len_2881_ver_4 caa_locus_17710_iso_4_len_2728_ver_4 cra_locus_487_iso_6_len_3260_ver_3 rsa_locus_109311_iso_1_len_1088_ver_2
ORTHOMCL832	4	3	Camptotheca_acuminata Catharanthus_roseus Rauvolfia_serpentina	caa_locus_1041_iso_1_len_1373_ver_4 caa_locus_13785_iso_1_len_1668_ver_4 cra_locus_1494_iso_1_len_1485_ver_3 rsa_locus_7139_iso_1_len_1662_ver_2
ORTHOMCL833	4	3	Camptotheca_acuminata Catharanthus_roseus Rauvolfia_serpentina	caa_locus_10421_iso_5_len_2281_ver_4 caa_locus_13471_iso_2_len_2561_ver_4 cra_locus_6023_iso_2_len_1846_ver_3 rsa_locus_5398_iso_4_len_1752_ver_2
ORTHOMCL834	4	3	Camptotheca_acuminata Catharanthus_roseus Rauvolfia_serpentina	caa_locus_10424_iso_1_len_1677_ver_4 caa_locus_11673_iso_1_len_1869_ver_4 cra_locus_13127_iso_3_len_1468_ver_3 rsa_locus_5288_iso_1_len_1363_ver_2
ORTHOMCL835	4	3	Camptotheca_acuminata Catharanthus_roseus Rauvolfia_serpentina	caa_locus_10432_iso_1_len_1118_ver_4 caa_locus_17862_iso_7_len_1163_ver_4 cra_locus_17716_iso_2_len_1216_ver_3 rsa_locus_19966_iso_1_len_1181_ver_2
ORTHOMCL836	4	3	Camptotheca_acuminata Catharanthus_roseus Rauvolfia_serpentina	caa_locus_104332_iso_1_len_1326_ver_4 caa_locus_60775_iso_1_len_1223_ver_4 cra_locus_18518_iso_1_len_1237_ver_3 rsa_locus_20350_iso_2_len_1186_ver_2
ORTHOMCL837	4	3	Camptotheca_acuminata Catharanthus_roseus Rauvolfia_serpentina	caa_locus_10433_iso_1_len_1538_ver_4 caa_locus_5093_iso_3_len_1928_ver_4 cra_locus_4892_iso_2_len_1598_ver_3 rsa_locus_14662_iso_1_len_1631_ver_2
ORTHOMCL838	4	3	Camptotheca_acuminata Catharanthus_roseus Rauvolfia_serpentina	caa_locus_10438_iso_1_len_601_ver_4 cra_locus_56563_iso_1_len_614_ver_3 cra_locus_58815_iso_1_len_729_ver_3 rsa_locus_24301_iso_2_len_903_ver_2
ORTHOMCL839	4	3	Camptotheca_acuminata Catharanthus_roseus Rauvolfia_serpentina	caa_locus_10441_iso_6_len_2648_ver_4 cra_locus_2386_iso_6_len_2300_ver_3 rsa_locus_20332_iso_1_len_1458_ver_2 rsa_locus_4471_iso_1_len_1257_ver_2
ORTHOMCL840	4	3	Camptotheca_acuminata Catharanthus_roseus Rauvolfia_serpentina	caa_locus_10444_iso_2_len_3165_ver_4 caa_locus_3422_iso_1_len_4593_ver_4 cra_locus_9875_iso_7_len_6540_ver_3 rsa_locus_9884_iso_7_len_7432_ver_2
ORTHOMCL841	4	3	Camptotheca_acuminata Catharanthus_roseus Rauvolfia_serpentina	caa_locus_10447_iso_8_len_1568_ver_4 caa_locus_10819_iso_3_len_1786_ver_4 cra_locus_4591_iso_2_len_1048_ver_3 rsa_locus_6459_iso_9_len_1510_ver_2
ORTHOMCL842	4	3	Camptotheca_acuminata Catharanthus_roseus Rauvolfia_serpentina	caa_locus_1044_iso_1_len_2995_ver_4 cra_locus_833_iso_1_len_2737_ver_3 rsa_locus_4858_iso_3_len_2995_ver_2 rsa_locus_8786_iso_4_len_2868_ver_2
ORTHOMCL843	4	3	Camptotheca_acuminata Catharanthus_roseus Rauvolfia_serpentina	caa_locus_10459_iso_1_len_1265_ver_4 caa_locus_24301_iso_1_len_1260_ver_4 cra_locus_12952_iso_2_len_1120_ver_3 rsa_locus_14702_iso_1_len_1119_ver_2
ORTHOMCL844	4	3	Camptotheca_acuminata Catharanthus_roseus Rauvolfia_serpentina	caa_locus_10463_iso_1_len_1260_ver_4 caa_locus_14729_iso_1_len_518_ver_4 cra_locus_7008_iso_1_len_1902_ver_3 rsa_locus_10659_iso_7_len_1403_ver_2
ORTHOMCL845	4	3	Camptotheca_acuminata Catharanthus_roseus Rauvolfia_serpentina	caa_locus_10467_iso_4_len_4317_ver_4 cra_locus_8039_iso_4_len_3161_ver_3 rsa_locus_39535_iso_1_len_1475_ver_2 rsa_locus_8186_iso_3_len_2226_ver_2
ORTHOMCL846	4	3	Camptotheca_acuminata Catharanthus_roseus Rauvolfia_serpentina	caa_locus_10473_iso_3_len_2105_ver_4 caa_locus_17451_iso_4_len_2433_ver_4 cra_locus_14648_iso_3_len_2522_ver_3 rsa_locus_12132_iso_4_len_2318_ver_2
ORTHOMCL847	4	3	Camptotheca_acuminata Catharanthus_roseus Rauvolfia_serpentina	caa_locus_10477_iso_3_len_911_ver_4 cra_locus_44_iso_3_len_1405_ver_3 rsa_locus_12046_iso_1_len_873_ver_2 rsa_locus_17919_iso_3_len_1404_ver_2
ORTHOMCL848	4	3	Camptotheca_acuminata Catharanthus_roseus Rauvolfia_serpentina	caa_locus_10483_iso_5_len_2143_ver_4 caa_locus_4544_iso_4_len_2078_ver_4 cra_locus_10569_iso_1_len_2310_ver_3 rsa_locus_4777_iso_5_len_2892_ver_2
ORTHOMCL849	4	3	Camptotheca_acuminata Catharanthus_roseus Rauvolfia_serpentina	caa_locus_10487_iso_1_len_1157_ver_4 caa_locus_11128_iso_1_len_1345_ver_4 cra_locus_11083_iso_1_len_1239_ver_3 rsa_locus_11215_iso_1_len_1320_ver_2
ORTHOMCL850	4	3	Camptotheca_acuminata Catharanthus_roseus Rauvolfia_serpentina	caa_locus_10504_iso_1_len_1155_ver_4 caa_locus_27126_iso_2_len_1181_ver_4 cra_locus_3571_iso_1_len_1234_ver_3 rsa_locus_10721_iso_1_len_1295_ver_2
ORTHOMCL851	4	3	Camptotheca_acuminata Catharanthus_roseus Rauvolfia_serpentina	caa_locus_10508_iso_2_len_1252_ver_4 cra_locus_5889_iso_1_len_1432_ver_3 rsa_locus_1467_iso_1_len_1827_ver_2 rsa_locus_15802_iso_1_len_1024_ver_2
ORTHOMCL852	4	3	Camptotheca_acuminata Catharanthus_roseus Rauvolfia_serpentina	caa_locus_10510_iso_1_len_1916_ver_4 caa_locus_14190_iso_1_len_1964_ver_4 cra_locus_732_iso_1_len_2071_ver_3 rsa_locus_992_iso_1_len_2074_ver_2
ORTHOMCL853	4	3	Camptotheca_acuminata Catharanthus_roseus Rauvolfia_serpentina	caa_locus_10528_iso_2_len_1259_ver_4 cra_locus_965_iso_1_len_1318_ver_3 rsa_locus_17915_iso_4_len_1086_ver_2 rsa_locus_28475_iso_1_len_621_ver_2
ORTHOMCL854	4	3	Camptotheca_acuminata Catharanthus_roseus Rauvolfia_serpentina	caa_locus_1052_iso_1_len_720_ver_4 caa_locus_1980_iso_1_len_655_ver_4 cra_locus_511_iso_1_len_925_ver_3 rsa_locus_2176_iso_2_len_1094_ver_2
ORTHOMCL855	4	3	Camptotheca_acuminata Catharanthus_roseus Rauvolfia_serpentina	caa_locus_10531_iso_1_len_683_ver_4 cra_locus_25451_iso_1_len_1140_ver_3 rsa_locus_10463_iso_1_len_705_ver_2 rsa_locus_7612_iso_1_len_884_ver_2
ORTHOMCL856	4	3	Camptotheca_acuminata Catharanthus_roseus Rauvolfia_serpentina	caa_locus_10535_iso_4_len_2094_ver_4 caa_locus_14299_iso_1_len_2088_ver_4 cra_locus_3368_iso_3_len_2184_ver_3 rsa_locus_13325_iso_6_len_2128_ver_2
ORTHOMCL857	4	3	Camptotheca_acuminata Catharanthus_roseus Rauvolfia_serpentina	caa_locus_10536_iso_1_len_2699_ver_4 caa_locus_15306_iso_1_len_2302_ver_4 cra_locus_29878_iso_1_len_2191_ver_3 rsa_locus_21107_iso_1_len_2036_ver_2
ORTHOMCL858	4	3	Camptotheca_acuminata Catharanthus_roseus Rauvolfia_serpentina	caa_locus_10556_iso_8_len_1783_ver_4 cra_locus_17267_iso_1_len_1481_ver_3 rsa_locus_12238_iso_7_len_946_ver_2 rsa_locus_8747_iso_1_len_1720_ver_2
ORTHOMCL859	4	3	Camptotheca_acuminata Catharanthus_roseus Rauvolfia_serpentina	caa_locus_1055_iso_4_len_2182_ver_4 cra_locus_2084_iso_5_len_2292_ver_3 cra_locus_9717_iso_3_len_1670_ver_3 rsa_locus_43378_iso_1_len_1136_ver_2
ORTHOMCL860	4	3	Camptotheca_acuminata Catharanthus_roseus Rauvolfia_serpentina	caa_locus_10566_iso_5_len_2423_ver_4 caa_locus_8186_iso_3_len_2395_ver_4 cra_locus_5936_iso_6_len_2669_ver_3 rsa_locus_8471_iso_5_len_2966_ver_2
ORTHOMCL861	4	3	Camptotheca_acuminata Catharanthus_roseus Rauvolfia_serpentina	caa_locus_1058_iso_3_len_1234_ver_4 caa_locus_13879_iso_1_len_1426_ver_4 cra_locus_4694_iso_1_len_1529_ver_3 rsa_locus_59075_iso_1_len_914_ver_2
ORTHOMCL862	4	3	Camptotheca_acuminata Catharanthus_roseus Rauvolfia_serpentina	caa_locus_10591_iso_4_len_3370_ver_4 cra_locus_16273_iso_2_len_4688_ver_3 rsa_locus_12318_iso_1_len_3555_ver_2 rsa_locus_51586_iso_1_len_1047_ver_2
ORTHOMCL863	4	3	Camptotheca_acuminata Catharanthus_roseus Rauvolfia_serpentina	caa_locus_10600_iso_3_len_826_ver_4 cra_locus_60323_iso_1_len_534_ver_3 cra_locus_8491_iso_1_len_1813_ver_3 rsa_locus_28874_iso_1_len_551_ver_2
ORTHOMCL864	4	3	Camptotheca_acuminata Catharanthus_roseus Rauvolfia_serpentina	caa_locus_10609_iso_8_len_4365_ver_4 caa_locus_4855_iso_1_len_4399_ver_4 cra_locus_7906_iso_2_len_3860_ver_3 rsa_locus_10269_iso_1_len_3217_ver_2
ORTHOMCL865	4	3	Camptotheca_acuminata Catharanthus_roseus Rauvolfia_serpentina	caa_locus_10613_iso_2_len_1930_ver_4 caa_locus_12138_iso_2_len_1847_ver_4 cra_locus_3610_iso_2_len_2001_ver_3 rsa_locus_558_iso_1_len_1946_ver_2
ORTHOMCL866	4	3	Camptotheca_acuminata Catharanthus_roseus Rauvolfia_serpentina	caa_locus_10620_iso_2_len_1731_ver_4 caa_locus_19022_iso_2_len_1900_ver_4 cra_locus_11949_iso_1_len_1498_ver_3 rsa_locus_11645_iso_2_len_1796_ver_2
ORTHOMCL867	4	3	Camptotheca_acuminata Catharanthus_roseus Rauvolfia_serpentina	caa_locus_10627_iso_1_len_3781_ver_4 caa_locus_21381_iso_2_len_3511_ver_4 cra_locus_878_iso_4_len_3319_ver_3 rsa_locus_3477_iso_3_len_3413_ver_2
ORTHOMCL868	4	3	Camptotheca_acuminata Catharanthus_roseus Rauvolfia_serpentina	caa_locus_10632_iso_3_len_1803_ver_4 cra_locus_4897_iso_5_len_2404_ver_3 cra_locus_9987_iso_8_len_1696_ver_3 rsa_locus_3592_iso_8_len_1663_ver_2
ORTHOMCL869	4	3	Camptotheca_acuminata Catharanthus_roseus Rauvolfia_serpentina	caa_locus_10636_iso_1_len_3931_ver_4 cra_locus_17217_iso_1_len_1797_ver_3 cra_locus_17687_iso_1_len_2321_ver_3 rsa_locus_40899_iso_1_len_470_ver_2
ORTHOMCL870	4	3	Camptotheca_acuminata Catharanthus_roseus Rauvolfia_serpentina	caa_locus_10641_iso_1_len_612_ver_4 caa_locus_8980_iso_3_len_1063_ver_4 cra_locus_9808_iso_2_len_1778_ver_3 rsa_locus_12288_iso_1_len_2174_ver_2
ORTHOMCL871	4	3	Camptotheca_acuminata Catharanthus_roseus Rauvolfia_serpentina	caa_locus_10644_iso_3_len_1915_ver_4 caa_locus_4098_iso_1_len_2014_ver_4 cra_locus_17947_iso_1_len_2238_ver_3 rsa_locus_12560_iso_1_len_1991_ver_2
ORTHOMCL872	4	3	Camptotheca_acuminata Catharanthus_roseus Rauvolfia_serpentina	caa_locus_10648_iso_5_len_1232_ver_4 cra_locus_13696_iso_3_len_1539_ver_3 rsa_locus_36645_iso_1_len_547_ver_2 rsa_locus_6174_iso_3_len_1468_ver_2
ORTHOMCL873	4	3	Camptotheca_acuminata Catharanthus_roseus Rauvolfia_serpentina	caa_locus_10650_iso_5_len_1629_ver_4 caa_locus_7290_iso_1_len_1649_ver_4 cra_locus_7118_iso_2_len_1800_ver_3 rsa_locus_2661_iso_1_len_1188_ver_2
ORTHOMCL874	4	3	Camptotheca_acuminata Catharanthus_roseus Rauvolfia_serpentina	caa_locus_10654_iso_2_len_679_ver_4 cra_locus_978_iso_4_len_1171_ver_3 rsa_locus_20017_iso_2_len_907_ver_2 rsa_locus_3385_iso_6_len_1616_ver_2
ORTHOMCL875	4	3	Camptotheca_acuminata Catharanthus_roseus Rauvolfia_serpentina	caa_locus_10658_iso_5_len_1437_ver_4 caa_locus_1204_iso_7_len_1350_ver_4 cra_locus_4383_iso_6_len_2023_ver_3 rsa_locus_7177_iso_1_len_1724_ver_2
ORTHOMCL876	4	3	Camptotheca_acuminata Catharanthus_roseus Rauvolfia_serpentina	caa_locus_10667_iso_2_len_2551_ver_4 caa_locus_12866_iso_1_len_2644_ver_4 cra_locus_6844_iso_2_len_2775_ver_3 rsa_locus_3399_iso_5_len_2504_ver_2
ORTHOMCL877	4	3	Camptotheca_acuminata Catharanthus_roseus Rauvolfia_serpentina	caa_locus_10670_iso_6_len_1261_ver_4 cra_locus_4108_iso_3_len_1470_ver_3 rsa_locus_10955_iso_2_len_1021_ver_2 rsa_locus_17553_iso_1_len_1087_ver_2
ORTHOMCL878	4	3	Camptotheca_acuminata Catharanthus_roseus Rauvolfia_serpentina	caa_locus_10676_iso_1_len_1300_ver_4 cra_locus_17844_iso_1_len_933_ver_3 rsa_locus_1785_iso_4_len_1374_ver_2 rsa_locus_62444_iso_1_len_814_ver_2
ORTHOMCL879	4	3	Camptotheca_acuminata Catharanthus_roseus Rauvolfia_serpentina	caa_locus_10684_iso_1_len_1673_ver_4 caa_locus_23625_iso_3_len_1837_ver_4 cra_locus_5428_iso_5_len_1964_ver_3 rsa_locus_2440_iso_7_len_3679_ver_2
ORTHOMCL880	4	3	Camptotheca_acuminata Catharanthus_roseus Rauvolfia_serpentina	caa_locus_10697_iso_1_len_1136_ver_4 caa_locus_20544_iso_1_len_1319_ver_4 cra_locus_10816_iso_1_len_1207_ver_3 rsa_locus_9398_iso_1_len_1224_ver_2
ORTHOMCL881	4	3	Camptotheca_acuminata Catharanthus_roseus Rauvolfia_serpentina	caa_locus_10702_iso_1_len_1389_ver_4 caa_locus_4133_iso_2_len_1596_ver_4 cra_locus_8146_iso_3_len_1525_ver_3 rsa_locus_10957_iso_1_len_1585_ver_2
ORTHOMCL882	4	3	Camptotheca_acuminata Catharanthus_roseus Rauvolfia_serpentina	caa_locus_10707_iso_1_len_1154_ver_4 caa_locus_5557_iso_1_len_1004_ver_4 cra_locus_13015_iso_1_len_1174_ver_3 rsa_locus_22845_iso_1_len_1214_ver_2
ORTHOMCL883	4	3	Camptotheca_acuminata Catharanthus_roseus Rauvolfia_serpentina	caa_locus_10708_iso_1_len_1099_ver_4 caa_locus_11758_iso_1_len_1061_ver_4 cra_locus_10622_iso_1_len_872_ver_3 rsa_locus_19087_iso_1_len_953_ver_2
ORTHOMCL884	4	3	Camptotheca_acuminata Catharanthus_roseus Rauvolfia_serpentina	caa_locus_1070_iso_2_len_4025_ver_4 caa_locus_10959_iso_1_len_3809_ver_4 cra_locus_10936_iso_1_len_3811_ver_3 rsa_locus_7741_iso_1_len_2989_ver_2
ORTHOMCL885	4	3	Camptotheca_acuminata Catharanthus_roseus Rauvolfia_serpentina	caa_locus_107198_iso_2_len_1156_ver_4 caa_locus_925_iso_4_len_2870_ver_4 cra_locus_5088_iso_2_len_1310_ver_3 rsa_locus_14472_iso_1_len_945_ver_2
ORTHOMCL886	4	3	Camptotheca_acuminata Catharanthus_roseus Rauvolfia_serpentina	caa_locus_10721_iso_1_len_1178_ver_4 cra_locus_7936_iso_5_len_1060_ver_3 rsa_locus_18733_iso_1_len_624_ver_2 rsa_locus_21163_iso_1_len_450_ver_2
ORTHOMCL887	4	3	Camptotheca_acuminata Catharanthus_roseus Rauvolfia_serpentina	caa_locus_107439_iso_1_len_384_ver_4 caa_locus_121792_iso_1_len_375_ver_4 cra_locus_12582_iso_1_len_836_ver_3 rsa_locus_14687_iso_1_len_663_ver_2
ORTHOMCL888	4	3	Camptotheca_acuminata Catharanthus_roseus Rauvolfia_serpentina	caa_locus_10750_iso_1_len_1691_ver_4 caa_locus_11613_iso_1_len_1739_ver_4 cra_locus_8818_iso_3_len_1948_ver_3 rsa_locus_12951_iso_3_len_1904_ver_2
ORTHOMCL889	4	3	Camptotheca_acuminata Catharanthus_roseus Rauvolfia_serpentina	caa_locus_10756_iso_1_len_2538_ver_4 caa_locus_24009_iso_1_len_2255_ver_4 cra_locus_8245_iso_2_len_2414_ver_3 rsa_locus_17554_iso_1_len_2239_ver_2
ORTHOMCL890	4	3	Camptotheca_acuminata Catharanthus_roseus Rauvolfia_serpentina	caa_locus_10759_iso_2_len_1929_ver_4 caa_locus_25208_iso_2_len_1619_ver_4 cra_locus_1622_iso_5_len_2317_ver_3 rsa_locus_5672_iso_2_len_1711_ver_2
ORTHOMCL891	4	3	Camptotheca_acuminata Catharanthus_roseus Rauvolfia_serpentina	caa_locus_10780_iso_3_len_1142_ver_4 caa_locus_27452_iso_1_len_1339_ver_4 cra_locus_6213_iso_3_len_1133_ver_3 rsa_locus_20655_iso_4_len_778_ver_2
ORTHOMCL892	4	3	Camptotheca_acuminata Catharanthus_roseus Rauvolfia_serpentina	caa_locus_10782_iso_5_len_1502_ver_4 caa_locus_17902_iso_1_len_1293_ver_4 cra_locus_3298_iso_5_len_2076_ver_3 rsa_locus_7923_iso_1_len_1397_ver_2
ORTHOMCL893	4	3	Camptotheca_acuminata Catharanthus_roseus Rauvolfia_serpentina	caa_locus_107850_iso_1_len_1730_ver_4 caa_locus_36169_iso_1_len_1830_ver_4 cra_locus_59336_iso_1_len_1394_ver_3 rsa_locus_14268_iso_1_len_1812_ver_2
ORTHOMCL894	4	3	Camptotheca_acuminata Catharanthus_roseus Rauvolfia_serpentina	caa_locus_10790_iso_4_len_2416_ver_4 caa_locus_6171_iso_4_len_2311_ver_4 cra_locus_2128_iso_6_len_2544_ver_3 rsa_locus_1651_iso_9_len_4868_ver_2
ORTHOMCL895	4	3	Camptotheca_acuminata Catharanthus_roseus Rauvolfia_serpentina	caa_locus_10791_iso_1_len_1289_ver_4 cra_locus_5730_iso_5_len_1130_ver_3 rsa_locus_31044_iso_1_len_950_ver_2 rsa_locus_7056_iso_3_len_1422_ver_2
ORTHOMCL896	4	3	Camptotheca_acuminata Catharanthus_roseus Rauvolfia_serpentina	caa_locus_10801_iso_4_len_2439_ver_4 caa_locus_22618_iso_4_len_1343_ver_4 cra_locus_2961_iso_9_len_2421_ver_3 rsa_locus_10737_iso_5_len_2383_ver_2
ORTHOMCL897	4	3	Camptotheca_acuminata Catharanthus_roseus Rauvolfia_serpentina	caa_locus_10806_iso_6_len_2619_ver_4 caa_locus_11486_iso_1_len_2486_ver_4 cra_locus_10029_iso_3_len_2372_ver_3 rsa_locus_5483_iso_5_len_2196_ver_2
ORTHOMCL898	4	3	Camptotheca_acuminata Catharanthus_roseus Rauvolfia_serpentina	caa_locus_10808_iso_3_len_373_ver_4 caa_locus_12037_iso_1_len_427_ver_4 cra_locus_15575_iso_2_len_454_ver_3 rsa_locus_87731_iso_1_len_378_ver_2
ORTHOMCL899	4	3	Camptotheca_acuminata Catharanthus_roseus Rauvolfia_serpentina	caa_locus_10818_iso_6_len_2213_ver_4 caa_locus_7676_iso_3_len_1593_ver_4 cra_locus_5591_iso_7_len_1444_ver_3 rsa_locus_2501_iso_9_len_1437_ver_2
ORTHOMCL900	4	3	Camptotheca_acuminata Catharanthus_roseus Rauvolfia_serpentina	caa_locus_10826_iso_1_len_1142_ver_4 caa_locus_3532_iso_1_len_1051_ver_4 cra_locus_12570_iso_3_len_1244_ver_3 rsa_locus_35693_iso_1_len_954_ver_2
ORTHOMCL901	4	3	Camptotheca_acuminata Catharanthus_roseus Rauvolfia_serpentina	caa_locus_10843_iso_8_len_2436_ver_4 caa_locus_899_iso_2_len_2166_ver_4 cra_locus_3598_iso_3_len_2049_ver_3 rsa_locus_9327_iso_6_len_2031_ver_2
ORTHOMCL902	4	3	Camptotheca_acuminata Catharanthus_roseus Rauvolfia_serpentina	caa_locus_10848_iso_4_len_2339_ver_4 caa_locus_15190_iso_3_len_2412_ver_4 cra_locus_16200_iso_2_len_2362_ver_3 rsa_locus_6395_iso_1_len_2188_ver_2
ORTHOMCL903	4	3	Camptotheca_acuminata Catharanthus_roseus Rauvolfia_serpentina	caa_locus_1084_iso_6_len_1163_ver_4 caa_locus_12762_iso_5_len_2125_ver_4 cra_locus_6418_iso_2_len_1504_ver_3 rsa_locus_5593_iso_3_len_3421_ver_2
ORTHOMCL905	4	3	Camptotheca_acuminata Catharanthus_roseus Rauvolfia_serpentina	caa_locus_10860_iso_1_len_1279_ver_4 caa_locus_20304_iso_1_len_1409_ver_4 cra_locus_20398_iso_2_len_1200_ver_3 rsa_locus_78648_iso_1_len_420_ver_2
ORTHOMCL906	4	3	Camptotheca_acuminata Catharanthus_roseus Rauvolfia_serpentina	caa_locus_10862_iso_1_len_1410_ver_4 cra_locus_2322_iso_2_len_1198_ver_3 cra_locus_67598_iso_1_len_309_ver_3 rsa_locus_10283_iso_1_len_1315_ver_2
ORTHOMCL907	4	3	Camptotheca_acuminata Catharanthus_roseus Rauvolfia_serpentina	caa_locus_10867_iso_6_len_3952_ver_4 caa_locus_14788_iso_1_len_3821_ver_4 cra_locus_12020_iso_6_len_3533_ver_3 rsa_locus_12415_iso_2_len_2639_ver_2
ORTHOMCL908	4	3	Camptotheca_acuminata Catharanthus_roseus Rauvolfia_serpentina	caa_locus_10868_iso_3_len_2457_ver_4 caa_locus_7006_iso_8_len_2705_ver_4 cra_locus_22400_iso_5_len_2220_ver_3 rsa_locus_4152_iso_5_len_2937_ver_2
ORTHOMCL909	4	3	Camptotheca_acuminata Catharanthus_roseus Rauvolfia_serpentina	caa_locus_1087_iso_3_len_1892_ver_4 cra_locus_12503_iso_1_len_1558_ver_3 rsa_locus_29435_iso_1_len_1162_ver_2 rsa_locus_883_iso_1_len_1692_ver_2
ORTHOMCL910	4	3	Camptotheca_acuminata Catharanthus_roseus Rauvolfia_serpentina	caa_locus_10880_iso_1_len_1688_ver_4 caa_locus_9088_iso_8_len_2309_ver_4 cra_locus_1933_iso_8_len_2032_ver_3 rsa_locus_5517_iso_9_len_1871_ver_2
ORTHOMCL911	4	3	Camptotheca_acuminata Catharanthus_roseus Rauvolfia_serpentina	caa_locus_108836_iso_1_len_2255_ver_4 caa_locus_4800_iso_5_len_2560_ver_4 cra_locus_2783_iso_3_len_2139_ver_3 rsa_locus_1769_iso_6_len_2201_ver_2
ORTHOMCL912	4	3	Camptotheca_acuminata Catharanthus_roseus Rauvolfia_serpentina	caa_locus_10888_iso_1_len_851_ver_4 caa_locus_17485_iso_1_len_894_ver_4 cra_locus_14883_iso_1_len_569_ver_3 rsa_locus_51385_iso_1_len_769_ver_2
ORTHOMCL913	4	3	Camptotheca_acuminata Catharanthus_roseus Rauvolfia_serpentina	caa_locus_10890_iso_1_len_3250_ver_4 caa_locus_8397_iso_2_len_3303_ver_4 cra_locus_8182_iso_2_len_3088_ver_3 rsa_locus_7010_iso_2_len_2987_ver_2
ORTHOMCL914	4	3	Camptotheca_acuminata Catharanthus_roseus Rauvolfia_serpentina	caa_locus_10891_iso_1_len_2552_ver_4 caa_locus_2047_iso_4_len_2528_ver_4 cra_locus_7503_iso_4_len_2195_ver_3 rsa_locus_7028_iso_1_len_2029_ver_2
ORTHOMCL915	4	3	Camptotheca_acuminata Catharanthus_roseus Rauvolfia_serpentina	caa_locus_10900_iso_3_len_3432_ver_4 caa_locus_15005_iso_7_len_3056_ver_4 cra_locus_601_iso_5_len_2668_ver_3 rsa_locus_4768_iso_2_len_2810_ver_2
ORTHOMCL916	4	3	Camptotheca_acuminata Catharanthus_roseus Rauvolfia_serpentina	caa_locus_10904_iso_1_len_969_ver_4 caa_locus_13332_iso_1_len_742_ver_4 cra_locus_21732_iso_1_len_840_ver_3 rsa_locus_3116_iso_1_len_948_ver_2
ORTHOMCL917	4	3	Camptotheca_acuminata Catharanthus_roseus Rauvolfia_serpentina	caa_locus_10907_iso_4_len_6224_ver_4 caa_locus_14221_iso_5_len_5720_ver_4 cra_locus_8246_iso_4_len_6199_ver_3 rsa_locus_9233_iso_4_len_3612_ver_2
ORTHOMCL918	4	3	Camptotheca_acuminata Catharanthus_roseus Rauvolfia_serpentina	caa_locus_10920_iso_5_len_957_ver_4 caa_locus_9925_iso_2_len_1537_ver_4 cra_locus_62362_iso_1_len_371_ver_3 rsa_locus_29504_iso_1_len_284_ver_2
ORTHOMCL919	4	3	Camptotheca_acuminata Catharanthus_roseus Rauvolfia_serpentina	caa_locus_10922_iso_2_len_2490_ver_4 caa_locus_6561_iso_5_len_2365_ver_4 cra_locus_56180_iso_2_len_1108_ver_3 rsa_locus_19800_iso_4_len_1163_ver_2
ORTHOMCL920	4	3	Camptotheca_acuminata Catharanthus_roseus Rauvolfia_serpentina	caa_locus_10925_iso_5_len_1176_ver_4 caa_locus_7105_iso_4_len_1254_ver_4 cra_locus_4989_iso_8_len_1475_ver_3 rsa_locus_5855_iso_4_len_1491_ver_2
ORTHOMCL921	4	3	Camptotheca_acuminata Catharanthus_roseus Rauvolfia_serpentina	caa_locus_10926_iso_2_len_2156_ver_4 caa_locus_26602_iso_1_len_1737_ver_4 cra_locus_13040_iso_3_len_1981_ver_3 rsa_locus_24393_iso_1_len_1195_ver_2
ORTHOMCL922	4	3	Camptotheca_acuminata Catharanthus_roseus Rauvolfia_serpentina	caa_locus_1092_iso_1_len_1238_ver_4 caa_locus_22600_iso_1_len_1393_ver_4 cra_locus_751_iso_4_len_1244_ver_3 rsa_locus_6780_iso_3_len_2084_ver_2
ORTHOMCL923	4	3	Camptotheca_acuminata Catharanthus_roseus Rauvolfia_serpentina	caa_locus_10936_iso_1_len_772_ver_4 cra_locus_10895_iso_2_len_1804_ver_3 rsa_locus_44760_iso_1_len_725_ver_2 rsa_locus_7584_iso_1_len_894_ver_2
ORTHOMCL924	4	3	Camptotheca_acuminata Catharanthus_roseus Rauvolfia_serpentina	caa_locus_10939_iso_3_len_1573_ver_4 caa_locus_87629_iso_1_len_1252_ver_4 cra_locus_6112_iso_2_len_1701_ver_3 rsa_locus_5031_iso_2_len_1443_ver_2
ORTHOMCL925	4	3	Camptotheca_acuminata Catharanthus_roseus Rauvolfia_serpentina	caa_locus_10942_iso_1_len_2115_ver_4 caa_locus_3508_iso_2_len_1731_ver_4 cra_locus_566_iso_3_len_1623_ver_3 rsa_locus_13727_iso_2_len_1792_ver_2
ORTHOMCL926	4	3	Camptotheca_acuminata Catharanthus_roseus Rauvolfia_serpentina	caa_locus_10952_iso_3_len_2642_ver_4 caa_locus_13932_iso_4_len_2647_ver_4 cra_locus_8760_iso_1_len_2339_ver_3 rsa_locus_1802_iso_3_len_2274_ver_2
ORTHOMCL927	4	3	Camptotheca_acuminata Catharanthus_roseus Rauvolfia_serpentina	caa_locus_10953_iso_1_len_1226_ver_4 caa_locus_14842_iso_2_len_959_ver_4 cra_locus_5848_iso_1_len_1276_ver_3 rsa_locus_1949_iso_3_len_1479_ver_2
ORTHOMCL928	4	3	Camptotheca_acuminata Catharanthus_roseus Rauvolfia_serpentina	caa_locus_10955_iso_4_len_2175_ver_4 caa_locus_5301_iso_3_len_1627_ver_4 cra_locus_11053_iso_3_len_1329_ver_3 rsa_locus_34386_iso_3_len_1006_ver_2
ORTHOMCL929	4	3	Camptotheca_acuminata Catharanthus_roseus Rauvolfia_serpentina	caa_locus_10958_iso_4_len_4377_ver_4 caa_locus_354_iso_1_len_2970_ver_4 cra_locus_1745_iso_4_len_4355_ver_3 rsa_locus_5050_iso_4_len_4269_ver_2
ORTHOMCL930	4	3	Camptotheca_acuminata Catharanthus_roseus Rauvolfia_serpentina	caa_locus_10974_iso_2_len_2168_ver_4 caa_locus_15251_iso_2_len_2285_ver_4 cra_locus_9367_iso_5_len_2326_ver_3 rsa_locus_11282_iso_2_len_1938_ver_2
ORTHOMCL931	4	3	Camptotheca_acuminata Catharanthus_roseus Rauvolfia_serpentina	caa_locus_10975_iso_2_len_1379_ver_4 cra_locus_3171_iso_4_len_1713_ver_3 rsa_locus_21134_iso_1_len_493_ver_2 rsa_locus_7116_iso_3_len_1449_ver_2
ORTHOMCL932	4	3	Camptotheca_acuminata Catharanthus_roseus Rauvolfia_serpentina	caa_locus_10976_iso_2_len_1280_ver_4 caa_locus_16019_iso_2_len_1278_ver_4 cra_locus_938_iso_4_len_1356_ver_3 rsa_locus_16334_iso_5_len_1270_ver_2
ORTHOMCL933	4	3	Camptotheca_acuminata Catharanthus_roseus Rauvolfia_serpentina	caa_locus_10985_iso_2_len_3188_ver_4 caa_locus_17599_iso_2_len_3288_ver_4 cra_locus_7686_iso_3_len_2921_ver_3 rsa_locus_6909_iso_3_len_4390_ver_2
ORTHOMCL934	4	3	Camptotheca_acuminata Catharanthus_roseus Rauvolfia_serpentina	caa_locus_10989_iso_3_len_1464_ver_4 caa_locus_5185_iso_1_len_943_ver_4 cra_locus_5499_iso_3_len_767_ver_3 rsa_locus_30105_iso_4_len_815_ver_2
ORTHOMCL935	4	3	Camptotheca_acuminata Catharanthus_roseus Rauvolfia_serpentina	caa_locus_10991_iso_2_len_3710_ver_4 caa_locus_6018_iso_3_len_4341_ver_4 cra_locus_6695_iso_3_len_3805_ver_3 rsa_locus_9075_iso_1_len_3232_ver_2
ORTHOMCL936	4	3	Camptotheca_acuminata Catharanthus_roseus Rauvolfia_serpentina	caa_locus_110037_iso_1_len_1080_ver_4 caa_locus_46305_iso_1_len_940_ver_4 cra_locus_7233_iso_1_len_1100_ver_3 rsa_locus_14677_iso_8_len_1274_ver_2
ORTHOMCL937	4	3	Camptotheca_acuminata Catharanthus_roseus Rauvolfia_serpentina	caa_locus_110041_iso_7_len_1054_ver_4 caa_locus_22044_iso_1_len_1009_ver_4 cra_locus_16341_iso_1_len_712_ver_3 rsa_locus_31092_iso_2_len_895_ver_2
ORTHOMCL938	4	3	Camptotheca_acuminata Catharanthus_roseus Rauvolfia_serpentina	caa_locus_11004_iso_3_len_5931_ver_4 caa_locus_12631_iso_5_len_5797_ver_4 cra_locus_14181_iso_1_len_5162_ver_3 rsa_locus_10159_iso_1_len_4615_ver_2
ORTHOMCL939	4	3	Camptotheca_acuminata Catharanthus_roseus Rauvolfia_serpentina	caa_locus_11009_iso_1_len_788_ver_4 caa_locus_21129_iso_2_len_1050_ver_4 cra_locus_4599_iso_1_len_1608_ver_3 rsa_locus_18713_iso_1_len_953_ver_2
ORTHOMCL940	4	3	Camptotheca_acuminata Catharanthus_roseus Rauvolfia_serpentina	caa_locus_11018_iso_5_len_2046_ver_4 caa_locus_13378_iso_3_len_1993_ver_4 cra_locus_1343_iso_2_len_2326_ver_3 rsa_locus_5349_iso_2_len_2113_ver_2
ORTHOMCL941	4	3	Camptotheca_acuminata Catharanthus_roseus Rauvolfia_serpentina	caa_locus_11019_iso_1_len_1673_ver_4 caa_locus_11166_iso_3_len_1756_ver_4 cra_locus_16124_iso_1_len_1524_ver_3 rsa_locus_58231_iso_1_len_740_ver_2
ORTHOMCL942	4	3	Camptotheca_acuminata Catharanthus_roseus Rauvolfia_serpentina	caa_locus_11027_iso_1_len_1408_ver_4 caa_locus_25949_iso_1_len_594_ver_4 cra_locus_7210_iso_4_len_883_ver_3 rsa_locus_20036_iso_1_len_836_ver_2
ORTHOMCL943	4	3	Camptotheca_acuminata Catharanthus_roseus Rauvolfia_serpentina	caa_locus_11049_iso_6_len_2183_ver_4 cra_locus_15103_iso_3_len_1849_ver_3 rsa_locus_24557_iso_8_len_2205_ver_2 rsa_locus_62878_iso_1_len_737_ver_2
ORTHOMCL944	4	3	Camptotheca_acuminata Catharanthus_roseus Rauvolfia_serpentina	caa_locus_1104_iso_3_len_1174_ver_4 caa_locus_5134_iso_3_len_1071_ver_4 cra_locus_64111_iso_1_len_376_ver_3 rsa_locus_1483_iso_6_len_2022_ver_2
ORTHOMCL945	4	3	Camptotheca_acuminata Catharanthus_roseus Rauvolfia_serpentina	caa_locus_11056_iso_1_len_1769_ver_4 caa_locus_16155_iso_1_len_1775_ver_4 cra_locus_1258_iso_2_len_1375_ver_3 rsa_locus_6184_iso_1_len_1910_ver_2
ORTHOMCL946	4	3	Camptotheca_acuminata Catharanthus_roseus Rauvolfia_serpentina	caa_locus_11059_iso_1_len_704_ver_4 caa_locus_13691_iso_3_len_1153_ver_4 cra_locus_13263_iso_1_len_1125_ver_3 rsa_locus_11364_iso_6_len_1819_ver_2
ORTHOMCL947	4	3	Camptotheca_acuminata Catharanthus_roseus Rauvolfia_serpentina	caa_locus_1105_iso_5_len_1868_ver_4 cra_locus_2328_iso_4_len_1507_ver_3 rsa_locus_19714_iso_1_len_870_ver_2 rsa_locus_2598_iso_5_len_1855_ver_2
ORTHOMCL948	4	3	Camptotheca_acuminata Catharanthus_roseus Rauvolfia_serpentina	caa_locus_11066_iso_2_len_2427_ver_4 caa_locus_19793_iso_1_len_2048_ver_4 cra_locus_1576_iso_1_len_3023_ver_3 rsa_locus_7519_iso_5_len_2162_ver_2
ORTHOMCL949	4	3	Camptotheca_acuminata Catharanthus_roseus Rauvolfia_serpentina	caa_locus_110684_iso_1_len_1268_ver_4 caa_locus_33679_iso_3_len_1821_ver_4 cra_locus_10248_iso_4_len_1376_ver_3 rsa_locus_7512_iso_1_len_1135_ver_2
ORTHOMCL950	4	3	Camptotheca_acuminata Catharanthus_roseus Rauvolfia_serpentina	caa_locus_110752_iso_4_len_2380_ver_4 cra_locus_11668_iso_8_len_3898_ver_3 cra_locus_267_iso_6_len_2167_ver_3 rsa_locus_3587_iso_3_len_2216_ver_2
ORTHOMCL951	4	3	Camptotheca_acuminata Catharanthus_roseus Rauvolfia_serpentina	caa_locus_110871_iso_1_len_1603_ver_4 caa_locus_59653_iso_1_len_1374_ver_4 cra_locus_21238_iso_2_len_1621_ver_3 rsa_locus_12916_iso_1_len_1279_ver_2
ORTHOMCL952	4	3	Camptotheca_acuminata Catharanthus_roseus Rauvolfia_serpentina	caa_locus_11088_iso_1_len_1134_ver_4 cra_locus_58119_iso_1_len_387_ver_3 rsa_locus_2054_iso_5_len_925_ver_2 rsa_locus_34303_iso_1_len_739_ver_2
ORTHOMCL953	4	3	Camptotheca_acuminata Catharanthus_roseus Rauvolfia_serpentina	caa_locus_11095_iso_3_len_1481_ver_4 caa_locus_619_iso_2_len_1545_ver_4 cra_locus_11078_iso_2_len_1500_ver_3 rsa_locus_29097_iso_1_len_691_ver_2
ORTHOMCL954	4	3	Camptotheca_acuminata Catharanthus_roseus Rauvolfia_serpentina	caa_locus_11098_iso_2_len_1247_ver_4 caa_locus_18283_iso_1_len_1131_ver_4 cra_locus_12293_iso_1_len_1447_ver_3 rsa_locus_17684_iso_1_len_1198_ver_2
ORTHOMCL955	4	3	Camptotheca_acuminata Catharanthus_roseus Rauvolfia_serpentina	caa_locus_11104_iso_6_len_1464_ver_4 cra_locus_5340_iso_3_len_1587_ver_3 rsa_locus_13567_iso_1_len_1494_ver_2 rsa_locus_30638_iso_1_len_1035_ver_2
ORTHOMCL956	4	3	Camptotheca_acuminata Catharanthus_roseus Rauvolfia_serpentina	caa_locus_111083_iso_1_len_849_ver_4 cra_locus_24730_iso_1_len_763_ver_3 cra_locus_51154_iso_1_len_360_ver_3 rsa_locus_37320_iso_1_len_705_ver_2
ORTHOMCL957	4	3	Camptotheca_acuminata Catharanthus_roseus Rauvolfia_serpentina	caa_locus_11111_iso_2_len_1900_ver_4 caa_locus_11926_iso_2_len_1761_ver_4 cra_locus_6193_iso_4_len_1817_ver_3 rsa_locus_18214_iso_2_len_1526_ver_2
ORTHOMCL958	4	3	Camptotheca_acuminata Catharanthus_roseus Rauvolfia_serpentina	caa_locus_1111_iso_5_len_1324_ver_4 caa_locus_9785_iso_3_len_652_ver_4 cra_locus_15620_iso_2_len_848_ver_3 rsa_locus_15592_iso_1_len_345_ver_2
ORTHOMCL959	4	3	Camptotheca_acuminata Catharanthus_roseus Rauvolfia_serpentina	caa_locus_11120_iso_1_len_3326_ver_4 caa_locus_5824_iso_3_len_3556_ver_4 cra_locus_880_iso_5_len_3609_ver_3 rsa_locus_4100_iso_4_len_3527_ver_2
ORTHOMCL960	4	3	Camptotheca_acuminata Catharanthus_roseus Rauvolfia_serpentina	caa_locus_11123_iso_2_len_3025_ver_4 caa_locus_11186_iso_3_len_5027_ver_4 cra_locus_5580_iso_1_len_3353_ver_3 rsa_locus_2664_iso_3_len_3366_ver_2
ORTHOMCL962	4	3	Camptotheca_acuminata Catharanthus_roseus Rauvolfia_serpentina	caa_locus_11164_iso_8_len_1573_ver_4 cra_locus_5027_iso_4_len_1817_ver_3 rsa_locus_58641_iso_1_len_572_ver_2 rsa_locus_6425_iso_6_len_1735_ver_2
ORTHOMCL963	4	3	Camptotheca_acuminata Catharanthus_roseus Rauvolfia_serpentina	caa_locus_11171_iso_1_len_1132_ver_4 caa_locus_9735_iso_5_len_717_ver_4 cra_locus_2120_iso_6_len_2214_ver_3 rsa_locus_4263_iso_6_len_1474_ver_2
ORTHOMCL964	4	3	Camptotheca_acuminata Catharanthus_roseus Rauvolfia_serpentina	caa_locus_11176_iso_3_len_1886_ver_4 caa_locus_30392_iso_5_len_1735_ver_4 cra_locus_4292_iso_4_len_1929_ver_3 rsa_locus_2919_iso_4_len_1894_ver_2
ORTHOMCL965	4	3	Camptotheca_acuminata Catharanthus_roseus Rauvolfia_serpentina	caa_locus_11181_iso_3_len_2341_ver_4 cra_locus_9006_iso_3_len_2359_ver_3 rsa_locus_24625_iso_1_len_857_ver_2 rsa_locus_30836_iso_1_len_285_ver_2
ORTHOMCL966	4	3	Camptotheca_acuminata Catharanthus_roseus Rauvolfia_serpentina	caa_locus_11189_iso_1_len_745_ver_4 caa_locus_15730_iso_1_len_697_ver_4 cra_locus_10523_iso_1_len_883_ver_3 rsa_locus_15097_iso_2_len_1093_ver_2
ORTHOMCL967	4	3	Camptotheca_acuminata Catharanthus_roseus Rauvolfia_serpentina	caa_locus_11190_iso_3_len_1428_ver_4 caa_locus_3272_iso_5_len_1660_ver_4 cra_locus_1336_iso_1_len_1674_ver_3 rsa_locus_16485_iso_3_len_1378_ver_2
ORTHOMCL968	4	3	Camptotheca_acuminata Catharanthus_roseus Rauvolfia_serpentina	caa_locus_11202_iso_7_len_1751_ver_4 caa_locus_7694_iso_5_len_4014_ver_4 cra_locus_3860_iso_2_len_1856_ver_3 rsa_locus_14253_iso_1_len_2225_ver_2
ORTHOMCL969	4	3	Camptotheca_acuminata Catharanthus_roseus Rauvolfia_serpentina	caa_locus_11203_iso_4_len_1914_ver_4 caa_locus_19485_iso_2_len_2193_ver_4 cra_locus_14318_iso_3_len_2751_ver_3 rsa_locus_6707_iso_7_len_3419_ver_2
ORTHOMCL970	4	3	Camptotheca_acuminata Catharanthus_roseus Rauvolfia_serpentina	caa_locus_11212_iso_1_len_1349_ver_4 cra_locus_16782_iso_1_len_1608_ver_3 rsa_locus_32698_iso_4_len_1658_ver_2 rsa_locus_72616_iso_1_len_802_ver_2
ORTHOMCL971	4	3	Camptotheca_acuminata Catharanthus_roseus Rauvolfia_serpentina	caa_locus_11214_iso_4_len_1862_ver_4 caa_locus_12757_iso_2_len_2146_ver_4 cra_locus_3042_iso_1_len_1898_ver_3 rsa_locus_13317_iso_2_len_1880_ver_2
ORTHOMCL972	4	3	Camptotheca_acuminata Catharanthus_roseus Rauvolfia_serpentina	caa_locus_11216_iso_1_len_730_ver_4 caa_locus_18880_iso_1_len_552_ver_4 cra_locus_85619_iso_2_len_589_ver_3 rsa_locus_82240_iso_1_len_466_ver_2
ORTHOMCL973	4	3	Camptotheca_acuminata Catharanthus_roseus Rauvolfia_serpentina	caa_locus_11222_iso_6_len_1372_ver_4 caa_locus_12573_iso_5_len_1222_ver_4 cra_locus_11562_iso_5_len_1175_ver_3 rsa_locus_15325_iso_3_len_1196_ver_2
ORTHOMCL974	4	3	Camptotheca_acuminata Catharanthus_roseus Rauvolfia_serpentina	caa_locus_11228_iso_4_len_3528_ver_4 caa_locus_8717_iso_2_len_3584_ver_4 cra_locus_7623_iso_5_len_2499_ver_3 rsa_locus_7795_iso_6_len_3536_ver_2
ORTHOMCL975	4	3	Camptotheca_acuminata Catharanthus_roseus Rauvolfia_serpentina	caa_locus_11229_iso_3_len_414_ver_4 cra_locus_674_iso_4_len_1160_ver_3 rsa_locus_11160_iso_3_len_944_ver_2 rsa_locus_15011_iso_1_len_745_ver_2
ORTHOMCL976	4	3	Camptotheca_acuminata Catharanthus_roseus Rauvolfia_serpentina	caa_locus_11232_iso_2_len_519_ver_4 cra_locus_13716_iso_1_len_1012_ver_3 rsa_locus_2198_iso_1_len_2274_ver_2 rsa_locus_9281_iso_3_len_785_ver_2
ORTHOMCL977	4	3	Camptotheca_acuminata Catharanthus_roseus Rauvolfia_serpentina	caa_locus_11236_iso_3_len_1494_ver_4 cra_locus_7220_iso_2_len_1393_ver_3 rsa_locus_17364_iso_1_len_901_ver_2 rsa_locus_9497_iso_1_len_1496_ver_2
ORTHOMCL978	4	3	Camptotheca_acuminata Catharanthus_roseus Rauvolfia_serpentina	caa_locus_11239_iso_1_len_2024_ver_4 caa_locus_1124_iso_4_len_2132_ver_4 cra_locus_14860_iso_3_len_1585_ver_3 rsa_locus_35416_iso_1_len_1199_ver_2
ORTHOMCL979	4	3	Camptotheca_acuminata Catharanthus_roseus Rauvolfia_serpentina	caa_locus_1123_iso_2_len_1631_ver_4 cra_locus_16990_iso_1_len_1312_ver_3 rsa_locus_15176_iso_1_len_1307_ver_2 rsa_locus_44488_iso_1_len_1215_ver_2
ORTHOMCL980	4	3	Camptotheca_acuminata Catharanthus_roseus Rauvolfia_serpentina	caa_locus_11242_iso_1_len_1997_ver_4 caa_locus_5437_iso_1_len_1621_ver_4 cra_locus_1123_iso_1_len_2185_ver_3 rsa_locus_3521_iso_4_len_2597_ver_2
ORTHOMCL981	4	3	Camptotheca_acuminata Catharanthus_roseus Rauvolfia_serpentina	caa_locus_11251_iso_3_len_1731_ver_4 caa_locus_240_iso_1_len_2369_ver_4 cra_locus_6911_iso_1_len_1587_ver_3 rsa_locus_9200_iso_3_len_1481_ver_2
ORTHOMCL982	4	3	Camptotheca_acuminata Catharanthus_roseus Rauvolfia_serpentina	caa_locus_11262_iso_3_len_2681_ver_4 caa_locus_13100_iso_7_len_3183_ver_4 cra_locus_7308_iso_1_len_2819_ver_3 rsa_locus_8103_iso_4_len_2814_ver_2
ORTHOMCL983	4	3	Camptotheca_acuminata Catharanthus_roseus Rauvolfia_serpentina	caa_locus_11268_iso_7_len_3051_ver_4 caa_locus_5059_iso_4_len_2077_ver_4 cra_locus_12081_iso_4_len_1805_ver_3 rsa_locus_11698_iso_3_len_1941_ver_2
ORTHOMCL984	4	3	Camptotheca_acuminata Catharanthus_roseus Rauvolfia_serpentina	caa_locus_1126_iso_1_len_813_ver_4 caa_locus_4918_iso_2_len_719_ver_4 cra_locus_11300_iso_2_len_855_ver_3 rsa_locus_6947_iso_5_len_969_ver_2
ORTHOMCL985	4	3	Camptotheca_acuminata Catharanthus_roseus Rauvolfia_serpentina	caa_locus_11270_iso_1_len_1426_ver_4 caa_locus_8117_iso_1_len_1543_ver_4 cra_locus_6727_iso_5_len_2050_ver_3 rsa_locus_6258_iso_7_len_3707_ver_2
ORTHOMCL986	4	3	Camptotheca_acuminata Catharanthus_roseus Rauvolfia_serpentina	caa_locus_11273_iso_1_len_2253_ver_4 caa_locus_11743_iso_4_len_2920_ver_4 cra_locus_8763_iso_2_len_2757_ver_3 rsa_locus_8547_iso_4_len_2682_ver_2
ORTHOMCL987	4	3	Camptotheca_acuminata Catharanthus_roseus Rauvolfia_serpentina	caa_locus_11274_iso_2_len_2169_ver_4 caa_locus_13074_iso_4_len_1968_ver_4 cra_locus_4474_iso_7_len_1942_ver_3 rsa_locus_5347_iso_5_len_2095_ver_2
ORTHOMCL988	4	3	Camptotheca_acuminata Catharanthus_roseus Rauvolfia_serpentina	caa_locus_11279_iso_2_len_1993_ver_4 caa_locus_14116_iso_1_len_1118_ver_4 cra_locus_241_iso_3_len_1042_ver_3 rsa_locus_16047_iso_1_len_443_ver_2
ORTHOMCL989	4	3	Camptotheca_acuminata Catharanthus_roseus Rauvolfia_serpentina	caa_locus_11287_iso_1_len_2103_ver_4 caa_locus_18136_iso_1_len_2129_ver_4 cra_locus_11314_iso_2_len_2624_ver_3 rsa_locus_7096_iso_5_len_2168_ver_2
ORTHOMCL990	4	3	Camptotheca_acuminata Catharanthus_roseus Rauvolfia_serpentina	caa_locus_11289_iso_1_len_1440_ver_4 caa_locus_16370_iso_3_len_1645_ver_4 cra_locus_12298_iso_4_len_1865_ver_3 rsa_locus_10592_iso_1_len_1517_ver_2
ORTHOMCL991	4	3	Camptotheca_acuminata Catharanthus_roseus Rauvolfia_serpentina	caa_locus_11290_iso_4_len_2826_ver_4 caa_locus_1609_iso_3_len_2851_ver_4 cra_locus_6497_iso_1_len_2773_ver_3 rsa_locus_116_iso_7_len_2949_ver_2
ORTHOMCL992	4	3	Camptotheca_acuminata Catharanthus_roseus Rauvolfia_serpentina	caa_locus_11302_iso_8_len_874_ver_4 caa_locus_6763_iso_3_len_854_ver_4 cra_locus_66143_iso_2_len_353_ver_3 rsa_locus_50464_iso_1_len_554_ver_2
ORTHOMCL993	4	3	Camptotheca_acuminata Catharanthus_roseus Rauvolfia_serpentina	caa_locus_11310_iso_4_len_3302_ver_4 caa_locus_3500_iso_9_len_3898_ver_4 cra_locus_902_iso_1_len_3631_ver_3 rsa_locus_9088_iso_2_len_3810_ver_2
ORTHOMCL994	4	3	Camptotheca_acuminata Catharanthus_roseus Rauvolfia_serpentina	caa_locus_11314_iso_7_len_2021_ver_4 caa_locus_7195_iso_4_len_3192_ver_4 cra_locus_5895_iso_3_len_3589_ver_3 rsa_locus_3741_iso_6_len_2980_ver_2
ORTHOMCL995	4	3	Camptotheca_acuminata Catharanthus_roseus Rauvolfia_serpentina	caa_locus_11317_iso_1_len_783_ver_4 cra_locus_56844_iso_1_len_318_ver_3 rsa_locus_21285_iso_2_len_1049_ver_2 rsa_locus_73911_iso_1_len_413_ver_2
ORTHOMCL996	4	3	Camptotheca_acuminata Catharanthus_roseus Rauvolfia_serpentina	caa_locus_11323_iso_1_len_805_ver_4 caa_locus_13251_iso_1_len_1524_ver_4 cra_locus_13318_iso_1_len_1216_ver_3 rsa_locus_7551_iso_2_len_1162_ver_2
ORTHOMCL997	4	3	Camptotheca_acuminata Catharanthus_roseus Rauvolfia_serpentina	caa_locus_11325_iso_4_len_841_ver_4 caa_locus_15869_iso_4_len_1011_ver_4 cra_locus_4854_iso_2_len_1202_ver_3 rsa_locus_42092_iso_1_len_316_ver_2
ORTHOMCL998	4	3	Camptotheca_acuminata Catharanthus_roseus Rauvolfia_serpentina	caa_locus_113305_iso_1_len_493_ver_4 caa_locus_36022_iso_1_len_472_ver_4 cra_locus_16378_iso_1_len_1034_ver_3 rsa_locus_1716_iso_2_len_866_ver_2
ORTHOMCL999	4	3	Camptotheca_acuminata Catharanthus_roseus Rauvolfia_serpentina	caa_locus_113375_iso_1_len_526_ver_4 cra_locus_7012_iso_4_len_835_ver_3 rsa_locus_30531_iso_2_len_699_ver_2 rsa_locus_31255_iso_4_len_589_ver_2
ORTHOMCL1000	4	3	Camptotheca_acuminata Catharanthus_roseus Rauvolfia_serpentina	caa_locus_113386_iso_1_len_985_ver_4 caa_locus_11422_iso_1_len_1302_ver_4 cra_locus_11687_iso_1_len_822_ver_3 rsa_locus_9341_iso_1_len_1380_ver_2
ORTHOMCL1001	4	3	Camptotheca_acuminata Catharanthus_roseus Rauvolfia_serpentina	caa_locus_113388_iso_1_len_955_ver_4 caa_locus_113784_iso_1_len_1069_ver_4 cra_locus_32677_iso_1_len_779_ver_3 rsa_locus_1572_iso_4_len_1021_ver_2
ORTHOMCL1003	4	3	Camptotheca_acuminata Catharanthus_roseus Rauvolfia_serpentina	caa_locus_113395_iso_1_len_715_ver_4 cra_locus_4240_iso_7_len_1763_ver_3 rsa_locus_1049_iso_8_len_2552_ver_2 rsa_locus_24297_iso_1_len_1027_ver_2
ORTHOMCL1004	4	3	Camptotheca_acuminata Catharanthus_roseus Rauvolfia_serpentina	caa_locus_1133_iso_8_len_2009_ver_4 caa_locus_617_iso_3_len_1874_ver_4 cra_locus_10210_iso_4_len_2064_ver_3 rsa_locus_9194_iso_3_len_2547_ver_2
ORTHOMCL1006	4	3	Camptotheca_acuminata Catharanthus_roseus Rauvolfia_serpentina	caa_locus_11348_iso_1_len_1531_ver_4 caa_locus_7944_iso_1_len_1503_ver_4 cra_locus_4820_iso_2_len_1465_ver_3 rsa_locus_3769_iso_2_len_1840_ver_2
ORTHOMCL1007	4	3	Camptotheca_acuminata Catharanthus_roseus Rauvolfia_serpentina	caa_locus_11349_iso_4_len_6993_ver_4 cra_locus_38352_iso_1_len_1296_ver_3 cra_locus_8485_iso_1_len_2859_ver_3 rsa_locus_5631_iso_3_len_4058_ver_2
ORTHOMCL1009	4	3	Camptotheca_acuminata Catharanthus_roseus Rauvolfia_serpentina	caa_locus_1135_iso_7_len_1326_ver_4 cra_locus_11170_iso_2_len_1301_ver_3 cra_locus_85398_iso_1_len_407_ver_3 rsa_locus_5588_iso_1_len_1270_ver_2
ORTHOMCL1010	4	3	Camptotheca_acuminata Catharanthus_roseus Rauvolfia_serpentina	caa_locus_11360_iso_1_len_1812_ver_4 caa_locus_24559_iso_1_len_1469_ver_4 cra_locus_5798_iso_1_len_1893_ver_3 rsa_locus_14093_iso_1_len_2190_ver_2
ORTHOMCL1011	4	3	Camptotheca_acuminata Catharanthus_roseus Rauvolfia_serpentina	caa_locus_11362_iso_3_len_3875_ver_4 caa_locus_18645_iso_6_len_6538_ver_4 cra_locus_8805_iso_2_len_3083_ver_3 rsa_locus_9099_iso_5_len_4091_ver_2
ORTHOMCL1012	4	3	Camptotheca_acuminata Catharanthus_roseus Rauvolfia_serpentina	caa_locus_11364_iso_1_len_734_ver_4 caa_locus_19878_iso_1_len_485_ver_4 cra_locus_14472_iso_1_len_1278_ver_3 rsa_locus_78916_iso_1_len_351_ver_2
ORTHOMCL1013	4	3	Camptotheca_acuminata Catharanthus_roseus Rauvolfia_serpentina	caa_locus_11379_iso_7_len_2531_ver_4 cra_locus_7516_iso_5_len_2742_ver_3 rsa_locus_3131_iso_3_len_2106_ver_2 rsa_locus_8775_iso_2_len_749_ver_2
ORTHOMCL1014	4	3	Camptotheca_acuminata Catharanthus_roseus Rauvolfia_serpentina	caa_locus_11380_iso_5_len_1984_ver_4 cra_locus_4850_iso_2_len_1580_ver_3 rsa_locus_21030_iso_1_len_1397_ver_2 rsa_locus_9095_iso_3_len_1477_ver_2
ORTHOMCL1015	4	3	Camptotheca_acuminata Catharanthus_roseus Rauvolfia_serpentina	caa_locus_11384_iso_4_len_2010_ver_4 caa_locus_2802_iso_8_len_2277_ver_4 cra_locus_7517_iso_1_len_3071_ver_3 rsa_locus_11945_iso_1_len_2763_ver_2
ORTHOMCL1016	4	3	Camptotheca_acuminata Catharanthus_roseus Rauvolfia_serpentina	caa_locus_11393_iso_3_len_1702_ver_4 caa_locus_36092_iso_1_len_628_ver_4 cra_locus_9636_iso_3_len_1393_ver_3 rsa_locus_6492_iso_1_len_1427_ver_2
ORTHOMCL1017	4	3	Camptotheca_acuminata Catharanthus_roseus Rauvolfia_serpentina	caa_locus_11400_iso_5_len_2891_ver_4 cra_locus_1243_iso_9_len_3938_ver_3 rsa_locus_31304_iso_2_len_1129_ver_2 rsa_locus_4199_iso_9_len_4206_ver_2
ORTHOMCL1018	4	3	Camptotheca_acuminata Catharanthus_roseus Rauvolfia_serpentina	caa_locus_11404_iso_2_len_2481_ver_4 caa_locus_6790_iso_5_len_3801_ver_4 cra_locus_4117_iso_8_len_3889_ver_3 rsa_locus_5508_iso_4_len_4283_ver_2
ORTHOMCL1019	4	3	Camptotheca_acuminata Catharanthus_roseus Rauvolfia_serpentina	caa_locus_114085_iso_1_len_655_ver_4 caa_locus_18641_iso_1_len_910_ver_4 cra_locus_12662_iso_1_len_967_ver_3 rsa_locus_14644_iso_2_len_1465_ver_2
ORTHOMCL1020	4	3	Camptotheca_acuminata Catharanthus_roseus Rauvolfia_serpentina	caa_locus_11416_iso_7_len_925_ver_4 caa_locus_42694_iso_1_len_838_ver_4 cra_locus_69751_iso_2_len_392_ver_3 rsa_locus_51348_iso_1_len_467_ver_2
ORTHOMCL1021	4	3	Camptotheca_acuminata Catharanthus_roseus Rauvolfia_serpentina	caa_locus_114181_iso_1_len_525_ver_4 caa_locus_28758_iso_1_len_479_ver_4 cra_locus_30646_iso_1_len_400_ver_3 rsa_locus_90808_iso_1_len_308_ver_2
ORTHOMCL1022	4	3	Camptotheca_acuminata Catharanthus_roseus Rauvolfia_serpentina	caa_locus_11418_iso_1_len_850_ver_4 cra_locus_1819_iso_3_len_1040_ver_3 cra_locus_7393_iso_1_len_1324_ver_3 rsa_locus_16395_iso_3_len_711_ver_2
ORTHOMCL1023	4	3	Camptotheca_acuminata Catharanthus_roseus Rauvolfia_serpentina	caa_locus_11423_iso_4_len_3552_ver_4 caa_locus_14500_iso_4_len_3589_ver_4 cra_locus_12840_iso_10_len_3189_ver_3 rsa_locus_5154_iso_7_len_3288_ver_2
ORTHOMCL1024	4	3	Camptotheca_acuminata Catharanthus_roseus Rauvolfia_serpentina	caa_locus_11425_iso_9_len_2972_ver_4 caa_locus_6701_iso_5_len_1340_ver_4 cra_locus_4874_iso_1_len_1639_ver_3 rsa_locus_8114_iso_5_len_1894_ver_2
ORTHOMCL1025	4	3	Camptotheca_acuminata Catharanthus_roseus Rauvolfia_serpentina	caa_locus_11432_iso_2_len_1467_ver_4 caa_locus_24212_iso_1_len_717_ver_4 cra_locus_3734_iso_6_len_1404_ver_3 rsa_locus_9632_iso_3_len_1730_ver_2
ORTHOMCL1026	4	3	Camptotheca_acuminata Catharanthus_roseus Rauvolfia_serpentina	caa_locus_11435_iso_7_len_1699_ver_4 caa_locus_1570_iso_2_len_1517_ver_4 cra_locus_5370_iso_1_len_1719_ver_3 rsa_locus_10562_iso_2_len_1544_ver_2
ORTHOMCL1027	4	3	Camptotheca_acuminata Catharanthus_roseus Rauvolfia_serpentina	caa_locus_114366_iso_1_len_1393_ver_4 caa_locus_47490_iso_1_len_1066_ver_4 cra_locus_15325_iso_1_len_1445_ver_3 rsa_locus_522_iso_2_len_1544_ver_2
ORTHOMCL1028	4	3	Camptotheca_acuminata Catharanthus_roseus Rauvolfia_serpentina	caa_locus_11437_iso_3_len_2173_ver_4 caa_locus_6423_iso_7_len_2784_ver_4 cra_locus_4867_iso_1_len_1853_ver_3 rsa_locus_14105_iso_10_len_2257_ver_2
ORTHOMCL1029	4	3	Camptotheca_acuminata Catharanthus_roseus Rauvolfia_serpentina	caa_locus_11438_iso_4_len_1913_ver_4 caa_locus_18032_iso_1_len_1791_ver_4 cra_locus_7241_iso_1_len_2204_ver_3 rsa_locus_11886_iso_1_len_1879_ver_2
ORTHOMCL1030	4	3	Camptotheca_acuminata Catharanthus_roseus Rauvolfia_serpentina	caa_locus_11439_iso_4_len_2194_ver_4 caa_locus_13004_iso_4_len_1567_ver_4 cra_locus_2678_iso_4_len_2301_ver_3 rsa_locus_6891_iso_4_len_1903_ver_2
ORTHOMCL1032	4	3	Camptotheca_acuminata Catharanthus_roseus Rauvolfia_serpentina	caa_locus_11448_iso_3_len_1189_ver_4 caa_locus_5075_iso_2_len_1170_ver_4 cra_locus_6153_iso_1_len_1297_ver_3 rsa_locus_10509_iso_4_len_2005_ver_2
ORTHOMCL1033	4	3	Camptotheca_acuminata Catharanthus_roseus Rauvolfia_serpentina	caa_locus_11451_iso_1_len_821_ver_4 caa_locus_14435_iso_2_len_783_ver_4 cra_locus_18330_iso_2_len_1131_ver_3 rsa_locus_68294_iso_1_len_487_ver_2
ORTHOMCL1034	4	3	Camptotheca_acuminata Catharanthus_roseus Rauvolfia_serpentina	caa_locus_11456_iso_1_len_1510_ver_4 cra_locus_4237_iso_1_len_2704_ver_3 rsa_locus_4727_iso_9_len_1566_ver_2 rsa_locus_79573_iso_1_len_772_ver_2
ORTHOMCL1035	4	3	Camptotheca_acuminata Catharanthus_roseus Rauvolfia_serpentina	caa_locus_11460_iso_1_len_1750_ver_4 caa_locus_21525_iso_1_len_1711_ver_4 cra_locus_2476_iso_5_len_2199_ver_3 rsa_locus_3498_iso_5_len_2578_ver_2
ORTHOMCL1036	4	3	Camptotheca_acuminata Catharanthus_roseus Rauvolfia_serpentina	caa_locus_11461_iso_6_len_1902_ver_4 caa_locus_18476_iso_1_len_1434_ver_4 cra_locus_8674_iso_2_len_1687_ver_3 rsa_locus_9949_iso_2_len_1780_ver_2
ORTHOMCL1037	4	3	Camptotheca_acuminata Catharanthus_roseus Rauvolfia_serpentina	caa_locus_11474_iso_2_len_3153_ver_4 caa_locus_17621_iso_2_len_3393_ver_4 cra_locus_10728_iso_1_len_2390_ver_3 rsa_locus_7426_iso_3_len_3303_ver_2
ORTHOMCL1038	4	3	Camptotheca_acuminata Catharanthus_roseus Rauvolfia_serpentina	caa_locus_11485_iso_1_len_1534_ver_4 cra_locus_30799_iso_1_len_2133_ver_3 rsa_locus_30657_iso_1_len_676_ver_2 rsa_locus_89928_iso_1_len_322_ver_2
ORTHOMCL1039	4	3	Camptotheca_acuminata Catharanthus_roseus Rauvolfia_serpentina	caa_locus_11489_iso_8_len_1787_ver_4 caa_locus_23623_iso_5_len_1734_ver_4 cra_locus_6005_iso_3_len_1758_ver_3 rsa_locus_3098_iso_4_len_1739_ver_2
ORTHOMCL1040	4	3	Camptotheca_acuminata Catharanthus_roseus Rauvolfia_serpentina	caa_locus_115208_iso_1_len_786_ver_4 cra_locus_11812_iso_2_len_2076_ver_3 cra_locus_16831_iso_1_len_859_ver_3 rsa_locus_7227_iso_1_len_1624_ver_2
ORTHOMCL1041	4	3	Camptotheca_acuminata Catharanthus_roseus Rauvolfia_serpentina	caa_locus_11526_iso_1_len_1331_ver_4 caa_locus_3697_iso_1_len_1292_ver_4 cra_locus_3057_iso_1_len_1227_ver_3 rsa_locus_5991_iso_1_len_2290_ver_2
ORTHOMCL1042	4	3	Camptotheca_acuminata Catharanthus_roseus Rauvolfia_serpentina	caa_locus_115277_iso_1_len_804_ver_4 caa_locus_624_iso_2_len_1551_ver_4 cra_locus_15256_iso_1_len_769_ver_3 rsa_locus_3956_iso_1_len_1527_ver_2
ORTHOMCL1043	4	3	Camptotheca_acuminata Catharanthus_roseus Rauvolfia_serpentina	caa_locus_11528_iso_1_len_1488_ver_4 caa_locus_7301_iso_1_len_1075_ver_4 cra_locus_2494_iso_4_len_1599_ver_3 rsa_locus_849_iso_7_len_1725_ver_2
ORTHOMCL1044	4	3	Camptotheca_acuminata Catharanthus_roseus Rauvolfia_serpentina	caa_locus_11534_iso_3_len_2347_ver_4 caa_locus_13459_iso_8_len_1549_ver_4 cra_locus_1309_iso_5_len_1900_ver_3 rsa_locus_8549_iso_6_len_2500_ver_2
ORTHOMCL1045	4	3	Camptotheca_acuminata Catharanthus_roseus Rauvolfia_serpentina	caa_locus_11535_iso_1_len_1049_ver_4 cra_locus_14110_iso_2_len_1069_ver_3 rsa_locus_15720_iso_1_len_980_ver_2 rsa_locus_37928_iso_1_len_338_ver_2
ORTHOMCL1046	4	3	Camptotheca_acuminata Catharanthus_roseus Rauvolfia_serpentina	caa_locus_11536_iso_2_len_1011_ver_4 cra_locus_7171_iso_1_len_990_ver_3 rsa_locus_16818_iso_5_len_1527_ver_2 rsa_locus_17756_iso_1_len_979_ver_2
ORTHOMCL1047	4	3	Camptotheca_acuminata Catharanthus_roseus Rauvolfia_serpentina	caa_locus_11544_iso_1_len_725_ver_4 caa_locus_2297_iso_1_len_726_ver_4 cra_locus_17856_iso_1_len_877_ver_3 rsa_locus_15293_iso_1_len_988_ver_2
ORTHOMCL1048	4	3	Camptotheca_acuminata Catharanthus_roseus Rauvolfia_serpentina	caa_locus_11545_iso_2_len_838_ver_4 caa_locus_13083_iso_1_len_818_ver_4 cra_locus_8589_iso_8_len_1086_ver_3 rsa_locus_25765_iso_1_len_725_ver_2
ORTHOMCL1049	4	3	Camptotheca_acuminata Catharanthus_roseus Rauvolfia_serpentina	caa_locus_11548_iso_6_len_1556_ver_4 cra_locus_830_iso_3_len_1251_ver_3 rsa_locus_61506_iso_1_len_354_ver_2 rsa_locus_8071_iso_4_len_2057_ver_2
ORTHOMCL1050	4	3	Camptotheca_acuminata Catharanthus_roseus Rauvolfia_serpentina	caa_locus_11563_iso_7_len_1226_ver_4 cra_locus_11045_iso_1_len_2237_ver_3 cra_locus_15741_iso_1_len_1903_ver_3 rsa_locus_9334_iso_1_len_1810_ver_2
ORTHOMCL1051	4	3	Camptotheca_acuminata Catharanthus_roseus Rauvolfia_serpentina	caa_locus_11577_iso_1_len_1373_ver_4 cra_locus_36843_iso_1_len_752_ver_3 rsa_locus_2672_iso_8_len_1366_ver_2 rsa_locus_27405_iso_1_len_993_ver_2
ORTHOMCL1052	4	3	Camptotheca_acuminata Catharanthus_roseus Rauvolfia_serpentina	caa_locus_11588_iso_1_len_682_ver_4 caa_locus_2267_iso_1_len_579_ver_4 cra_locus_1061_iso_3_len_770_ver_3 rsa_locus_557_iso_1_len_760_ver_2
ORTHOMCL1053	4	3	Camptotheca_acuminata Catharanthus_roseus Rauvolfia_serpentina	caa_locus_1158_iso_2_len_3398_ver_4 caa_locus_768_iso_2_len_3437_ver_4 cra_locus_2200_iso_3_len_3386_ver_3 rsa_locus_914_iso_6_len_5595_ver_2
ORTHOMCL1054	4	3	Camptotheca_acuminata Catharanthus_roseus Rauvolfia_serpentina	caa_locus_11598_iso_1_len_1098_ver_4 cra_locus_2625_iso_4_len_1616_ver_3 rsa_locus_12289_iso_5_len_1466_ver_2 rsa_locus_20867_iso_8_len_2327_ver_2
ORTHOMCL1055	4	3	Camptotheca_acuminata Catharanthus_roseus Rauvolfia_serpentina	caa_locus_11609_iso_1_len_3617_ver_4 caa_locus_23563_iso_1_len_1897_ver_4 cra_locus_5497_iso_3_len_2319_ver_3 rsa_locus_105_iso_2_len_2085_ver_2
ORTHOMCL1056	4	3	Camptotheca_acuminata Catharanthus_roseus Rauvolfia_serpentina	caa_locus_11618_iso_2_len_2935_ver_4 cra_locus_6485_iso_7_len_3339_ver_3 rsa_locus_45037_iso_1_len_494_ver_2 rsa_locus_61315_iso_1_len_396_ver_2
ORTHOMCL1058	4	3	Camptotheca_acuminata Catharanthus_roseus Rauvolfia_serpentina	caa_locus_11627_iso_1_len_2844_ver_4 caa_locus_23942_iso_1_len_1831_ver_4 cra_locus_6370_iso_1_len_2730_ver_3 rsa_locus_38574_iso_1_len_2134_ver_2
ORTHOMCL1059	4	3	Camptotheca_acuminata Catharanthus_roseus Rauvolfia_serpentina	caa_locus_11628_iso_6_len_1659_ver_4 cra_locus_7913_iso_4_len_1148_ver_3 rsa_locus_1385_iso_5_len_2311_ver_2 rsa_locus_25344_iso_1_len_396_ver_2
ORTHOMCL1060	4	3	Camptotheca_acuminata Catharanthus_roseus Rauvolfia_serpentina	caa_locus_11633_iso_5_len_2672_ver_4 caa_locus_7393_iso_2_len_2741_ver_4 cra_locus_10414_iso_2_len_1979_ver_3 rsa_locus_5615_iso_3_len_1186_ver_2
ORTHOMCL1062	4	3	Camptotheca_acuminata Catharanthus_roseus Rauvolfia_serpentina	caa_locus_11658_iso_7_len_1781_ver_4 cra_locus_24937_iso_3_len_900_ver_3 cra_locus_74938_iso_1_len_416_ver_3 rsa_locus_10126_iso_3_len_1583_ver_2
ORTHOMCL1063	4	3	Camptotheca_acuminata Catharanthus_roseus Rauvolfia_serpentina	caa_locus_11663_iso_6_len_2005_ver_4 caa_locus_26258_iso_1_len_1696_ver_4 cra_locus_3888_iso_4_len_3379_ver_3 rsa_locus_21097_iso_3_len_1836_ver_2
ORTHOMCL1064	4	3	Camptotheca_acuminata Catharanthus_roseus Rauvolfia_serpentina	caa_locus_116751_iso_1_len_2754_ver_4 caa_locus_24507_iso_1_len_2453_ver_4 cra_locus_882_iso_6_len_2539_ver_3 rsa_locus_9518_iso_1_len_2657_ver_2
ORTHOMCL1065	4	3	Camptotheca_acuminata Catharanthus_roseus Rauvolfia_serpentina	caa_locus_11676_iso_2_len_1736_ver_4 caa_locus_17897_iso_5_len_1073_ver_4 cra_locus_516_iso_1_len_1945_ver_3 rsa_locus_18526_iso_5_len_1844_ver_2
ORTHOMCL1067	4	3	Camptotheca_acuminata Catharanthus_roseus Rauvolfia_serpentina	caa_locus_11709_iso_7_len_1644_ver_4 caa_locus_46392_iso_1_len_1239_ver_4 cra_locus_15312_iso_1_len_1588_ver_3 rsa_locus_6158_iso_3_len_1759_ver_2
ORTHOMCL1068	4	3	Camptotheca_acuminata Catharanthus_roseus Rauvolfia_serpentina	caa_locus_11719_iso_5_len_1900_ver_4 caa_locus_59163_iso_1_len_862_ver_4 cra_locus_104_iso_5_len_1212_ver_3 rsa_locus_11207_iso_4_len_1461_ver_2
ORTHOMCL1069	4	3	Camptotheca_acuminata Catharanthus_roseus Rauvolfia_serpentina	caa_locus_11727_iso_3_len_1448_ver_4 caa_locus_22331_iso_1_len_1363_ver_4 cra_locus_9442_iso_2_len_1262_ver_3 rsa_locus_6163_iso_1_len_1235_ver_2
ORTHOMCL1070	4	3	Camptotheca_acuminata Catharanthus_roseus Rauvolfia_serpentina	caa_locus_11728_iso_4_len_3789_ver_4 caa_locus_13539_iso_4_len_3927_ver_4 cra_locus_7019_iso_2_len_5059_ver_3 rsa_locus_13218_iso_5_len_4398_ver_2
ORTHOMCL1071	4	3	Camptotheca_acuminata Catharanthus_roseus Rauvolfia_serpentina	caa_locus_11729_iso_1_len_1896_ver_4 caa_locus_3323_iso_5_len_2042_ver_4 cra_locus_3997_iso_7_len_1974_ver_3 rsa_locus_4138_iso_6_len_2116_ver_2
ORTHOMCL1072	4	3	Camptotheca_acuminata Catharanthus_roseus Rauvolfia_serpentina	caa_locus_11733_iso_1_len_908_ver_4 caa_locus_1389_iso_1_len_886_ver_4 cra_locus_7574_iso_1_len_1485_ver_3 rsa_locus_3371_iso_3_len_1397_ver_2
ORTHOMCL1073	4	3	Camptotheca_acuminata Catharanthus_roseus Rauvolfia_serpentina	caa_locus_11737_iso_1_len_1168_ver_4 cra_locus_6032_iso_6_len_1038_ver_3 cra_locus_72132_iso_1_len_649_ver_3 rsa_locus_18971_iso_7_len_1223_ver_2
ORTHOMCL1074	4	3	Camptotheca_acuminata Catharanthus_roseus Rauvolfia_serpentina	caa_locus_11747_iso_8_len_1730_ver_4 caa_locus_16940_iso_3_len_1359_ver_4 cra_locus_3449_iso_7_len_1278_ver_3 rsa_locus_26483_iso_1_len_705_ver_2
ORTHOMCL1075	4	3	Camptotheca_acuminata Catharanthus_roseus Rauvolfia_serpentina	caa_locus_1174_iso_4_len_1137_ver_4 cra_locus_1217_iso_4_len_1325_ver_3 rsa_locus_15780_iso_2_len_820_ver_2 rsa_locus_57086_iso_1_len_319_ver_2
ORTHOMCL1076	4	3	Camptotheca_acuminata Catharanthus_roseus Rauvolfia_serpentina	caa_locus_11754_iso_4_len_2524_ver_4 caa_locus_4149_iso_3_len_2424_ver_4 cra_locus_7321_iso_3_len_2718_ver_3 rsa_locus_13457_iso_4_len_2242_ver_2
ORTHOMCL1077	4	3	Camptotheca_acuminata Catharanthus_roseus Rauvolfia_serpentina	caa_locus_11757_iso_1_len_967_ver_4 caa_locus_12029_iso_1_len_870_ver_4 cra_locus_1037_iso_6_len_1043_ver_3 rsa_locus_13834_iso_2_len_962_ver_2
ORTHOMCL1078	4	3	Camptotheca_acuminata Catharanthus_roseus Rauvolfia_serpentina	caa_locus_11760_iso_1_len_1257_ver_4 caa_locus_8700_iso_2_len_1383_ver_4 cra_locus_3138_iso_5_len_1707_ver_3 rsa_locus_5037_iso_8_len_1626_ver_2
ORTHOMCL1079	4	3	Camptotheca_acuminata Catharanthus_roseus Rauvolfia_serpentina	caa_locus_11766_iso_3_len_1945_ver_4 caa_locus_9792_iso_6_len_2256_ver_4 cra_locus_3754_iso_9_len_1437_ver_3 rsa_locus_239_iso_8_len_1763_ver_2
ORTHOMCL1080	4	3	Camptotheca_acuminata Catharanthus_roseus Rauvolfia_serpentina	caa_locus_1177_iso_4_len_1127_ver_4 cra_locus_55633_iso_1_len_465_ver_3 rsa_locus_16131_iso_1_len_570_ver_2 rsa_locus_18182_iso_5_len_807_ver_2
ORTHOMCL1081	4	3	Camptotheca_acuminata Catharanthus_roseus Rauvolfia_serpentina	caa_locus_11784_iso_1_len_873_ver_4 cra_locus_423_iso_9_len_1652_ver_3 rsa_locus_21369_iso_1_len_914_ver_2 rsa_locus_65841_iso_1_len_317_ver_2
ORTHOMCL1082	4	3	Camptotheca_acuminata Catharanthus_roseus Rauvolfia_serpentina	caa_locus_11791_iso_5_len_6389_ver_4 cra_locus_12773_iso_6_len_6553_ver_3 rsa_locus_33978_iso_1_len_3218_ver_2 rsa_locus_6978_iso_5_len_2906_ver_2
ORTHOMCL1083	4	3	Camptotheca_acuminata Catharanthus_roseus Rauvolfia_serpentina	caa_locus_11794_iso_1_len_2081_ver_4 caa_locus_20725_iso_2_len_1982_ver_4 cra_locus_19170_iso_1_len_1871_ver_3 rsa_locus_11916_iso_2_len_1951_ver_2
ORTHOMCL1084	4	3	Camptotheca_acuminata Catharanthus_roseus Rauvolfia_serpentina	caa_locus_118005_iso_1_len_353_ver_4 caa_locus_15246_iso_1_len_717_ver_4 cra_locus_19420_iso_1_len_1692_ver_3 rsa_locus_35582_iso_1_len_543_ver_2
ORTHOMCL1085	4	3	Camptotheca_acuminata Catharanthus_roseus Rauvolfia_serpentina	caa_locus_11801_iso_1_len_1340_ver_4 cra_locus_3437_iso_5_len_2751_ver_3 rsa_locus_308_iso_1_len_1521_ver_2 rsa_locus_48479_iso_1_len_1052_ver_2
ORTHOMCL1086	4	3	Camptotheca_acuminata Catharanthus_roseus Rauvolfia_serpentina	caa_locus_11804_iso_1_len_1585_ver_4 caa_locus_13351_iso_2_len_1882_ver_4 cra_locus_7867_iso_2_len_2501_ver_3 rsa_locus_3792_iso_2_len_2924_ver_2
ORTHOMCL1087	4	3	Camptotheca_acuminata Catharanthus_roseus Rauvolfia_serpentina	caa_locus_11817_iso_6_len_2227_ver_4 cra_locus_1536_iso_3_len_1160_ver_3 rsa_locus_770_iso_5_len_1389_ver_2 rsa_locus_84352_iso_1_len_457_ver_2
ORTHOMCL1088	4	3	Camptotheca_acuminata Catharanthus_roseus Rauvolfia_serpentina	caa_locus_11819_iso_2_len_1911_ver_4 caa_locus_18353_iso_3_len_1672_ver_4 cra_locus_25118_iso_3_len_1257_ver_3 rsa_locus_15174_iso_1_len_1275_ver_2
ORTHOMCL1090	4	3	Camptotheca_acuminata Catharanthus_roseus Rauvolfia_serpentina	caa_locus_11827_iso_1_len_1600_ver_4 caa_locus_4603_iso_1_len_2015_ver_4 cra_locus_11830_iso_1_len_1936_ver_3 rsa_locus_6791_iso_2_len_1879_ver_2
ORTHOMCL1091	4	3	Camptotheca_acuminata Catharanthus_roseus Rauvolfia_serpentina	caa_locus_11839_iso_4_len_1138_ver_4 caa_locus_3056_iso_1_len_1472_ver_4 cra_locus_2632_iso_2_len_969_ver_3 rsa_locus_6992_iso_2_len_1307_ver_2
ORTHOMCL1092	4	3	Camptotheca_acuminata Catharanthus_roseus Rauvolfia_serpentina	caa_locus_11840_iso_3_len_3493_ver_4 caa_locus_7787_iso_3_len_3403_ver_4 cra_locus_4047_iso_2_len_3499_ver_3 rsa_locus_4857_iso_5_len_3536_ver_2
ORTHOMCL1093	4	3	Camptotheca_acuminata Catharanthus_roseus Rauvolfia_serpentina	caa_locus_11864_iso_4_len_2051_ver_4 cra_locus_2970_iso_3_len_1685_ver_3 rsa_locus_1584_iso_2_len_1906_ver_2 rsa_locus_16599_iso_1_len_682_ver_2
ORTHOMCL1094	4	3	Camptotheca_acuminata Catharanthus_roseus Rauvolfia_serpentina	caa_locus_11878_iso_3_len_1694_ver_4 cra_locus_1302_iso_2_len_1489_ver_3 rsa_locus_11769_iso_1_len_1357_ver_2 rsa_locus_3427_iso_4_len_1882_ver_2
ORTHOMCL1095	4	3	Camptotheca_acuminata Catharanthus_roseus Rauvolfia_serpentina	caa_locus_11880_iso_3_len_773_ver_4 cra_locus_56239_iso_1_len_369_ver_3 rsa_locus_50158_iso_1_len_452_ver_2 rsa_locus_51709_iso_1_len_388_ver_2
ORTHOMCL1096	4	3	Camptotheca_acuminata Catharanthus_roseus Rauvolfia_serpentina	caa_locus_11887_iso_1_len_1440_ver_4 caa_locus_8511_iso_1_len_1526_ver_4 cra_locus_16622_iso_4_len_1461_ver_3 rsa_locus_18934_iso_2_len_1401_ver_2
ORTHOMCL1097	4	3	Camptotheca_acuminata Catharanthus_roseus Rauvolfia_serpentina	caa_locus_11893_iso_3_len_930_ver_4 cra_locus_100488_iso_1_len_281_ver_3 cra_locus_3818_iso_1_len_850_ver_3 rsa_locus_4099_iso_9_len_1313_ver_2
ORTHOMCL1098	4	3	Camptotheca_acuminata Catharanthus_roseus Rauvolfia_serpentina	caa_locus_11899_iso_1_len_670_ver_4 cra_locus_22698_iso_1_len_1266_ver_3 rsa_locus_38189_iso_1_len_489_ver_2 rsa_locus_39973_iso_1_len_848_ver_2
ORTHOMCL1099	4	3	Camptotheca_acuminata Catharanthus_roseus Rauvolfia_serpentina	caa_locus_11908_iso_1_len_1450_ver_4 caa_locus_20067_iso_1_len_1482_ver_4 cra_locus_35394_iso_1_len_1163_ver_3 rsa_locus_39204_iso_1_len_1174_ver_2
ORTHOMCL1100	4	3	Camptotheca_acuminata Catharanthus_roseus Rauvolfia_serpentina	caa_locus_1190_iso_5_len_1029_ver_4 cra_locus_1722_iso_5_len_1495_ver_3 rsa_locus_41855_iso_1_len_964_ver_2 rsa_locus_6955_iso_1_len_1162_ver_2
ORTHOMCL1101	4	3	Camptotheca_acuminata Catharanthus_roseus Rauvolfia_serpentina	caa_locus_11929_iso_1_len_1685_ver_4 caa_locus_11952_iso_1_len_1707_ver_4 cra_locus_13243_iso_2_len_1696_ver_3 rsa_locus_10603_iso_1_len_1774_ver_2
ORTHOMCL1102	4	3	Camptotheca_acuminata Catharanthus_roseus Rauvolfia_serpentina	caa_locus_11931_iso_1_len_1105_ver_4 caa_locus_2943_iso_5_len_1740_ver_4 cra_locus_6825_iso_4_len_1323_ver_3 rsa_locus_16211_iso_2_len_1309_ver_2
ORTHOMCL1103	4	3	Camptotheca_acuminata Catharanthus_roseus Rauvolfia_serpentina	caa_locus_11933_iso_1_len_845_ver_4 caa_locus_6225_iso_1_len_936_ver_4 cra_locus_9128_iso_3_len_815_ver_3 rsa_locus_44044_iso_1_len_838_ver_2
ORTHOMCL1104	4	3	Camptotheca_acuminata Catharanthus_roseus Rauvolfia_serpentina	caa_locus_11941_iso_4_len_2519_ver_4 caa_locus_16596_iso_3_len_2277_ver_4 cra_locus_5816_iso_3_len_2355_ver_3 rsa_locus_6017_iso_4_len_2234_ver_2
ORTHOMCL1105	4	3	Camptotheca_acuminata Catharanthus_roseus Rauvolfia_serpentina	caa_locus_11946_iso_1_len_1502_ver_4 caa_locus_1198_iso_1_len_1775_ver_4 cra_locus_5413_iso_2_len_1879_ver_3 rsa_locus_10345_iso_1_len_1082_ver_2
ORTHOMCL1106	4	3	Camptotheca_acuminata Catharanthus_roseus Rauvolfia_serpentina	caa_locus_11953_iso_4_len_3850_ver_4 caa_locus_1678_iso_2_len_4666_ver_4 cra_locus_5453_iso_4_len_3394_ver_3 rsa_locus_3053_iso_2_len_3696_ver_2
ORTHOMCL1107	4	3	Camptotheca_acuminata Catharanthus_roseus Rauvolfia_serpentina	caa_locus_11954_iso_1_len_1935_ver_4 caa_locus_12831_iso_1_len_1752_ver_4 cra_locus_4774_iso_3_len_2092_ver_3 rsa_locus_6773_iso_3_len_2124_ver_2
ORTHOMCL1108	4	3	Camptotheca_acuminata Catharanthus_roseus Rauvolfia_serpentina	caa_locus_11957_iso_3_len_2192_ver_4 caa_locus_26168_iso_1_len_3364_ver_4 cra_locus_3815_iso_6_len_3314_ver_3 rsa_locus_2448_iso_4_len_3583_ver_2
ORTHOMCL1109	4	3	Camptotheca_acuminata Catharanthus_roseus Rauvolfia_serpentina	caa_locus_11965_iso_3_len_1538_ver_4 caa_locus_15804_iso_2_len_944_ver_4 cra_locus_9446_iso_2_len_1750_ver_3 rsa_locus_7113_iso_6_len_2248_ver_2
ORTHOMCL1110	4	3	Camptotheca_acuminata Catharanthus_roseus Rauvolfia_serpentina	caa_locus_11967_iso_1_len_748_ver_4 cra_locus_10928_iso_1_len_1303_ver_3 cra_locus_60330_iso_1_len_691_ver_3 rsa_locus_1486_iso_4_len_1408_ver_2
ORTHOMCL1111	4	3	Camptotheca_acuminata Catharanthus_roseus Rauvolfia_serpentina	caa_locus_11975_iso_5_len_2647_ver_4 caa_locus_12384_iso_2_len_2174_ver_4 cra_locus_1252_iso_6_len_3684_ver_3 rsa_locus_4329_iso_1_len_2038_ver_2
ORTHOMCL1112	4	3	Camptotheca_acuminata Catharanthus_roseus Rauvolfia_serpentina	caa_locus_11978_iso_2_len_1709_ver_4 caa_locus_6401_iso_3_len_1740_ver_4 cra_locus_1777_iso_3_len_2022_ver_3 rsa_locus_1218_iso_1_len_1980_ver_2
ORTHOMCL1113	4	3	Camptotheca_acuminata Catharanthus_roseus Rauvolfia_serpentina	caa_locus_11981_iso_6_len_4289_ver_4 caa_locus_3429_iso_3_len_4489_ver_4 cra_locus_6252_iso_6_len_4233_ver_3 rsa_locus_8687_iso_3_len_4604_ver_2
ORTHOMCL1114	4	3	Camptotheca_acuminata Catharanthus_roseus Rauvolfia_serpentina	caa_locus_11992_iso_2_len_2001_ver_4 cra_locus_8907_iso_3_len_1805_ver_3 rsa_locus_15650_iso_1_len_1040_ver_2 rsa_locus_8042_iso_5_len_1843_ver_2
ORTHOMCL1115	4	3	Camptotheca_acuminata Catharanthus_roseus Rauvolfia_serpentina	caa_locus_11998_iso_1_len_712_ver_4 caa_locus_17234_iso_1_len_688_ver_4 cra_locus_27999_iso_1_len_1341_ver_3 rsa_locus_20391_iso_1_len_1260_ver_2
ORTHOMCL1116	4	3	Camptotheca_acuminata Catharanthus_roseus Rauvolfia_serpentina	caa_locus_11_iso_4_len_2012_ver_4 cra_locus_2503_iso_5_len_4724_ver_3 rsa_locus_47627_iso_1_len_1072_ver_2 rsa_locus_935_iso_5_len_3784_ver_2
ORTHOMCL1117	4	3	Camptotheca_acuminata Catharanthus_roseus Rauvolfia_serpentina	caa_locus_120343_iso_1_len_974_ver_4 caa_locus_123764_iso_1_len_894_ver_4 cra_locus_9339_iso_2_len_1477_ver_3 rsa_locus_9833_iso_1_len_1403_ver_2
ORTHOMCL1118	4	3	Camptotheca_acuminata Catharanthus_roseus Rauvolfia_serpentina	caa_locus_12040_iso_4_len_5077_ver_4 caa_locus_14615_iso_9_len_5534_ver_4 cra_locus_4207_iso_4_len_3799_ver_3 rsa_locus_10412_iso_7_len_3102_ver_2
ORTHOMCL1119	4	3	Camptotheca_acuminata Catharanthus_roseus Rauvolfia_serpentina	caa_locus_12043_iso_6_len_2951_ver_4 caa_locus_14955_iso_6_len_3314_ver_4 cra_locus_4042_iso_5_len_3585_ver_3 rsa_locus_7375_iso_3_len_3369_ver_2
ORTHOMCL1120	4	3	Camptotheca_acuminata Catharanthus_roseus Rauvolfia_serpentina	caa_locus_12048_iso_1_len_1704_ver_4 cra_locus_16998_iso_2_len_1276_ver_3 cra_locus_68097_iso_1_len_599_ver_3 rsa_locus_7151_iso_1_len_1259_ver_2
ORTHOMCL1121	4	3	Camptotheca_acuminata Catharanthus_roseus Rauvolfia_serpentina	caa_locus_12056_iso_2_len_956_ver_4 caa_locus_34802_iso_1_len_767_ver_4 cra_locus_11825_iso_2_len_770_ver_3 rsa_locus_2240_iso_2_len_1234_ver_2
ORTHOMCL1122	4	3	Camptotheca_acuminata Catharanthus_roseus Rauvolfia_serpentina	caa_locus_12058_iso_8_len_1345_ver_4 cra_locus_10689_iso_3_len_1355_ver_3 rsa_locus_33301_iso_1_len_818_ver_2 rsa_locus_5923_iso_3_len_1496_ver_2
ORTHOMCL1124	4	3	Camptotheca_acuminata Catharanthus_roseus Rauvolfia_serpentina	caa_locus_12065_iso_1_len_2830_ver_4 caa_locus_5372_iso_3_len_2404_ver_4 cra_locus_10528_iso_3_len_2636_ver_3 rsa_locus_9825_iso_1_len_1787_ver_2
ORTHOMCL1125	4	3	Camptotheca_acuminata Catharanthus_roseus Rauvolfia_serpentina	caa_locus_12069_iso_1_len_1578_ver_4 caa_locus_3922_iso_2_len_1756_ver_4 cra_locus_3016_iso_5_len_1482_ver_3 rsa_locus_4181_iso_6_len_2085_ver_2
ORTHOMCL1126	4	3	Camptotheca_acuminata Catharanthus_roseus Rauvolfia_serpentina	caa_locus_12071_iso_3_len_4350_ver_4 caa_locus_2876_iso_1_len_1341_ver_4 cra_locus_2993_iso_2_len_1387_ver_3 rsa_locus_5799_iso_5_len_1633_ver_2
ORTHOMCL1127	4	3	Camptotheca_acuminata Catharanthus_roseus Rauvolfia_serpentina	caa_locus_12078_iso_4_len_1152_ver_4 cra_locus_11478_iso_1_len_1745_ver_3 cra_locus_8723_iso_2_len_2025_ver_3 rsa_locus_7893_iso_4_len_3828_ver_2
ORTHOMCL1128	4	3	Camptotheca_acuminata Catharanthus_roseus Rauvolfia_serpentina	caa_locus_12109_iso_1_len_1093_ver_4 cra_locus_14838_iso_2_len_982_ver_3 rsa_locus_18516_iso_1_len_1169_ver_2 rsa_locus_20273_iso_1_len_668_ver_2
ORTHOMCL1129	4	3	Camptotheca_acuminata Catharanthus_roseus Rauvolfia_serpentina	caa_locus_12111_iso_5_len_5082_ver_4 cra_locus_11447_iso_4_len_1213_ver_3 rsa_locus_14247_iso_6_len_3003_ver_2 rsa_locus_25214_iso_1_len_359_ver_2
ORTHOMCL1130	4	3	Camptotheca_acuminata Catharanthus_roseus Rauvolfia_serpentina	caa_locus_12139_iso_1_len_1554_ver_4 caa_locus_15637_iso_6_len_1513_ver_4 cra_locus_14355_iso_2_len_1863_ver_3 rsa_locus_7746_iso_2_len_1328_ver_2
ORTHOMCL1131	4	3	Camptotheca_acuminata Catharanthus_roseus Rauvolfia_serpentina	caa_locus_12141_iso_1_len_2097_ver_4 caa_locus_1336_iso_1_len_1381_ver_4 cra_locus_9746_iso_6_len_1346_ver_3 rsa_locus_1460_iso_4_len_1571_ver_2
ORTHOMCL1132	4	3	Camptotheca_acuminata Catharanthus_roseus Rauvolfia_serpentina	caa_locus_12149_iso_1_len_699_ver_4 cra_locus_63422_iso_1_len_647_ver_3 cra_locus_8031_iso_2_len_809_ver_3 rsa_locus_19356_iso_1_len_415_ver_2
ORTHOMCL1133	4	3	Camptotheca_acuminata Catharanthus_roseus Rauvolfia_serpentina	caa_locus_12156_iso_1_len_2393_ver_4 caa_locus_8986_iso_1_len_2191_ver_4 cra_locus_9696_iso_1_len_2353_ver_3 rsa_locus_1472_iso_3_len_2374_ver_2
ORTHOMCL1134	4	3	Camptotheca_acuminata Catharanthus_roseus Rauvolfia_serpentina	caa_locus_12170_iso_2_len_2412_ver_4 cra_locus_10165_iso_1_len_1946_ver_3 cra_locus_6527_iso_1_len_1980_ver_3 rsa_locus_6199_iso_1_len_1997_ver_2
ORTHOMCL1135	4	3	Camptotheca_acuminata Catharanthus_roseus Rauvolfia_serpentina	caa_locus_12172_iso_1_len_849_ver_4 caa_locus_21022_iso_1_len_550_ver_4 cra_locus_10557_iso_1_len_1160_ver_3 rsa_locus_16801_iso_1_len_1357_ver_2
ORTHOMCL1136	4	3	Camptotheca_acuminata Catharanthus_roseus Rauvolfia_serpentina	caa_locus_12173_iso_1_len_869_ver_4 caa_locus_5241_iso_3_len_883_ver_4 cra_locus_6309_iso_2_len_1350_ver_3 rsa_locus_11443_iso_1_len_1013_ver_2
ORTHOMCL1137	4	3	Camptotheca_acuminata Catharanthus_roseus Rauvolfia_serpentina	caa_locus_12175_iso_1_len_1084_ver_4 cra_locus_9262_iso_1_len_778_ver_3 rsa_locus_24211_iso_1_len_546_ver_2 rsa_locus_6728_iso_1_len_1046_ver_2
ORTHOMCL1138	4	3	Camptotheca_acuminata Catharanthus_roseus Rauvolfia_serpentina	caa_locus_121960_iso_1_len_1214_ver_4 caa_locus_129751_iso_1_len_923_ver_4 cra_locus_4035_iso_2_len_1135_ver_3 rsa_locus_8231_iso_2_len_1351_ver_2
ORTHOMCL1139	4	3	Camptotheca_acuminata Catharanthus_roseus Rauvolfia_serpentina	caa_locus_12197_iso_1_len_869_ver_4 caa_locus_82857_iso_3_len_999_ver_4 cra_locus_5378_iso_1_len_1141_ver_3 rsa_locus_12859_iso_1_len_978_ver_2
ORTHOMCL1140	4	3	Camptotheca_acuminata Catharanthus_roseus Rauvolfia_serpentina	caa_locus_12203_iso_3_len_1489_ver_4 cra_locus_5460_iso_1_len_1384_ver_3 rsa_locus_3590_iso_4_len_1715_ver_2 rsa_locus_39772_iso_1_len_651_ver_2
ORTHOMCL1141	4	3	Camptotheca_acuminata Catharanthus_roseus Rauvolfia_serpentina	caa_locus_122054_iso_1_len_912_ver_4 caa_locus_22275_iso_3_len_906_ver_4 cra_locus_12938_iso_5_len_1808_ver_3 rsa_locus_14163_iso_1_len_1427_ver_2
ORTHOMCL1142	4	3	Camptotheca_acuminata Catharanthus_roseus Rauvolfia_serpentina	caa_locus_12209_iso_7_len_1624_ver_4 cra_locus_4229_iso_5_len_1941_ver_3 rsa_locus_36576_iso_2_len_1253_ver_2 rsa_locus_8856_iso_2_len_1870_ver_2
ORTHOMCL1143	4	3	Camptotheca_acuminata Catharanthus_roseus Rauvolfia_serpentina	caa_locus_12217_iso_4_len_2172_ver_4 cra_locus_10481_iso_4_len_1257_ver_3 rsa_locus_14835_iso_1_len_971_ver_2 rsa_locus_924_iso_5_len_1434_ver_2
ORTHOMCL1144	4	3	Camptotheca_acuminata Catharanthus_roseus Rauvolfia_serpentina	caa_locus_1222_iso_3_len_1707_ver_4 cra_locus_3175_iso_1_len_1019_ver_3 cra_locus_69120_iso_1_len_291_ver_3 rsa_locus_12231_iso_1_len_871_ver_2
ORTHOMCL1145	4	3	Camptotheca_acuminata Catharanthus_roseus Rauvolfia_serpentina	caa_locus_12242_iso_1_len_2085_ver_4 caa_locus_8145_iso_5_len_2085_ver_4 cra_locus_2971_iso_2_len_2748_ver_3 rsa_locus_9234_iso_5_len_2195_ver_2
ORTHOMCL1146	4	3	Camptotheca_acuminata Catharanthus_roseus Rauvolfia_serpentina	caa_locus_12247_iso_5_len_2022_ver_4 caa_locus_25416_iso_1_len_1408_ver_4 cra_locus_3330_iso_1_len_1844_ver_3 rsa_locus_11509_iso_2_len_1694_ver_2
ORTHOMCL1147	4	3	Camptotheca_acuminata Catharanthus_roseus Rauvolfia_serpentina	caa_locus_12254_iso_7_len_2002_ver_4 caa_locus_1371_iso_7_len_2666_ver_4 cra_locus_3631_iso_6_len_2136_ver_3 rsa_locus_5000_iso_7_len_1738_ver_2
ORTHOMCL1148	4	3	Camptotheca_acuminata Catharanthus_roseus Rauvolfia_serpentina	caa_locus_12259_iso_2_len_2954_ver_4 cra_locus_129_iso_1_len_2096_ver_3 rsa_locus_17352_iso_1_len_1731_ver_2 rsa_locus_79859_iso_1_len_683_ver_2
ORTHOMCL1149	4	3	Camptotheca_acuminata Catharanthus_roseus Rauvolfia_serpentina	caa_locus_12260_iso_3_len_2010_ver_4 caa_locus_12424_iso_8_len_2519_ver_4 cra_locus_25985_iso_4_len_1874_ver_3 rsa_locus_22142_iso_2_len_1442_ver_2
ORTHOMCL1150	4	3	Camptotheca_acuminata Catharanthus_roseus Rauvolfia_serpentina	caa_locus_12266_iso_1_len_2058_ver_4 caa_locus_25926_iso_1_len_1683_ver_4 cra_locus_9936_iso_4_len_2859_ver_3 rsa_locus_7803_iso_1_len_2329_ver_2
ORTHOMCL1151	4	3	Camptotheca_acuminata Catharanthus_roseus Rauvolfia_serpentina	caa_locus_1226_iso_5_len_2580_ver_4 cra_locus_4754_iso_8_len_1793_ver_3 rsa_locus_56058_iso_1_len_561_ver_2 rsa_locus_5652_iso_6_len_1640_ver_2
ORTHOMCL1152	4	3	Camptotheca_acuminata Catharanthus_roseus Rauvolfia_serpentina	caa_locus_12273_iso_2_len_1315_ver_4 caa_locus_24799_iso_1_len_1355_ver_4 cra_locus_10314_iso_1_len_1218_ver_3 rsa_locus_10071_iso_1_len_1220_ver_2
ORTHOMCL1153	4	3	Camptotheca_acuminata Catharanthus_roseus Rauvolfia_serpentina	caa_locus_12278_iso_6_len_4266_ver_4 caa_locus_16957_iso_7_len_4967_ver_4 cra_locus_12123_iso_1_len_4057_ver_3 rsa_locus_8275_iso_8_len_4388_ver_2
ORTHOMCL1154	4	3	Camptotheca_acuminata Catharanthus_roseus Rauvolfia_serpentina	caa_locus_12289_iso_4_len_908_ver_4 caa_locus_5712_iso_1_len_1283_ver_4 cra_locus_14949_iso_1_len_1081_ver_3 rsa_locus_23992_iso_1_len_1148_ver_2
ORTHOMCL1155	4	3	Camptotheca_acuminata Catharanthus_roseus Rauvolfia_serpentina	caa_locus_12290_iso_3_len_692_ver_4 caa_locus_14111_iso_3_len_743_ver_4 cra_locus_2885_iso_9_len_2996_ver_3 rsa_locus_15839_iso_7_len_1788_ver_2
ORTHOMCL1156	4	3	Camptotheca_acuminata Catharanthus_roseus Rauvolfia_serpentina	caa_locus_12292_iso_3_len_1940_ver_4 cra_locus_1889_iso_2_len_1704_ver_3 rsa_locus_11303_iso_7_len_3339_ver_2 rsa_locus_17073_iso_1_len_1304_ver_2
ORTHOMCL1157	4	3	Camptotheca_acuminata Catharanthus_roseus Rauvolfia_serpentina	caa_locus_12293_iso_2_len_1710_ver_4 cra_locus_5949_iso_6_len_1909_ver_3 rsa_locus_39000_iso_1_len_293_ver_2 rsa_locus_68744_iso_1_len_327_ver_2
ORTHOMCL1158	4	3	Camptotheca_acuminata Catharanthus_roseus Rauvolfia_serpentina	caa_locus_12294_iso_5_len_2315_ver_4 caa_locus_13908_iso_4_len_1959_ver_4 cra_locus_1084_iso_5_len_1624_ver_3 rsa_locus_6570_iso_6_len_2320_ver_2
ORTHOMCL1159	4	3	Camptotheca_acuminata Catharanthus_roseus Rauvolfia_serpentina	caa_locus_12295_iso_1_len_544_ver_4 caa_locus_29588_iso_2_len_390_ver_4 cra_locus_17535_iso_1_len_624_ver_3 rsa_locus_9074_iso_1_len_915_ver_2
ORTHOMCL1160	4	3	Camptotheca_acuminata Catharanthus_roseus Rauvolfia_serpentina	caa_locus_12299_iso_3_len_2569_ver_4 cra_locus_80189_iso_1_len_316_ver_3 rsa_locus_13695_iso_1_len_536_ver_2 rsa_locus_859_iso_7_len_1464_ver_2
ORTHOMCL1161	4	3	Camptotheca_acuminata Catharanthus_roseus Rauvolfia_serpentina	caa_locus_12310_iso_1_len_2084_ver_4 caa_locus_14269_iso_1_len_1810_ver_4 cra_locus_5372_iso_2_len_1909_ver_3 rsa_locus_4385_iso_1_len_1997_ver_2
ORTHOMCL1162	4	3	Camptotheca_acuminata Catharanthus_roseus Rauvolfia_serpentina	caa_locus_12311_iso_2_len_1244_ver_4 caa_locus_4829_iso_9_len_1069_ver_4 cra_locus_2218_iso_4_len_906_ver_3 rsa_locus_2028_iso_5_len_955_ver_2
ORTHOMCL1163	4	3	Camptotheca_acuminata Catharanthus_roseus Rauvolfia_serpentina	caa_locus_12316_iso_2_len_712_ver_4 caa_locus_9030_iso_1_len_622_ver_4 cra_locus_17804_iso_1_len_822_ver_3 rsa_locus_26384_iso_2_len_702_ver_2
ORTHOMCL1164	4	3	Camptotheca_acuminata Catharanthus_roseus Rauvolfia_serpentina	caa_locus_12317_iso_1_len_397_ver_4 caa_locus_34155_iso_2_len_887_ver_4 cra_locus_10699_iso_1_len_982_ver_3 rsa_locus_8382_iso_3_len_1260_ver_2
ORTHOMCL1165	4	3	Camptotheca_acuminata Catharanthus_roseus Rauvolfia_serpentina	caa_locus_12322_iso_1_len_883_ver_4 caa_locus_1835_iso_1_len_1046_ver_4 cra_locus_5414_iso_1_len_925_ver_3 rsa_locus_950_iso_2_len_1008_ver_2
ORTHOMCL1166	4	3	Camptotheca_acuminata Catharanthus_roseus Rauvolfia_serpentina	caa_locus_12329_iso_4_len_4468_ver_4 caa_locus_5410_iso_3_len_3977_ver_4 cra_locus_5682_iso_2_len_4615_ver_3 rsa_locus_7623_iso_2_len_3923_ver_2
ORTHOMCL1167	4	3	Camptotheca_acuminata Catharanthus_roseus Rauvolfia_serpentina	caa_locus_12333_iso_5_len_1503_ver_4 cra_locus_3143_iso_1_len_1271_ver_3 cra_locus_6812_iso_2_len_1208_ver_3 rsa_locus_736_iso_2_len_1438_ver_2
ORTHOMCL1168	4	3	Camptotheca_acuminata Catharanthus_roseus Rauvolfia_serpentina	caa_locus_1234_iso_3_len_1095_ver_4 cra_locus_8773_iso_1_len_1271_ver_3 rsa_locus_14660_iso_5_len_1094_ver_2 rsa_locus_24466_iso_1_len_494_ver_2
ORTHOMCL1169	4	3	Camptotheca_acuminata Catharanthus_roseus Rauvolfia_serpentina	caa_locus_12353_iso_2_len_986_ver_4 caa_locus_8138_iso_3_len_867_ver_4 cra_locus_23790_iso_1_len_816_ver_3 rsa_locus_12425_iso_6_len_1045_ver_2
ORTHOMCL1170	4	3	Camptotheca_acuminata Catharanthus_roseus Rauvolfia_serpentina	caa_locus_12356_iso_7_len_4264_ver_4 caa_locus_7683_iso_4_len_5374_ver_4 cra_locus_10201_iso_3_len_3695_ver_3 rsa_locus_21062_iso_3_len_2555_ver_2
ORTHOMCL1171	4	3	Camptotheca_acuminata Catharanthus_roseus Rauvolfia_serpentina	caa_locus_12376_iso_7_len_3607_ver_4 caa_locus_12843_iso_4_len_1666_ver_4 cra_locus_4422_iso_5_len_1713_ver_3 rsa_locus_7198_iso_2_len_1859_ver_2
ORTHOMCL1172	4	3	Camptotheca_acuminata Catharanthus_roseus Rauvolfia_serpentina	caa_locus_12378_iso_1_len_2707_ver_4 caa_locus_3623_iso_7_len_2942_ver_4 cra_locus_5017_iso_7_len_3626_ver_3 rsa_locus_6624_iso_9_len_2873_ver_2
ORTHOMCL1173	4	3	Camptotheca_acuminata Catharanthus_roseus Rauvolfia_serpentina	caa_locus_1237_iso_4_len_3116_ver_4 caa_locus_8755_iso_7_len_2969_ver_4 cra_locus_4998_iso_6_len_1556_ver_3 rsa_locus_258_iso_7_len_5262_ver_2
ORTHOMCL1174	4	3	Camptotheca_acuminata Catharanthus_roseus Rauvolfia_serpentina	caa_locus_123886_iso_1_len_367_ver_4 cra_locus_105375_iso_1_len_366_ver_3 cra_locus_14316_iso_1_len_930_ver_3 rsa_locus_30642_iso_1_len_448_ver_2
ORTHOMCL1175	4	3	Camptotheca_acuminata Catharanthus_roseus Rauvolfia_serpentina	caa_locus_12388_iso_7_len_2337_ver_4 cra_locus_6951_iso_4_len_4734_ver_3 rsa_locus_1429_iso_3_len_2757_ver_2 rsa_locus_1874_iso_2_len_2792_ver_2
ORTHOMCL1176	4	3	Camptotheca_acuminata Catharanthus_roseus Rauvolfia_serpentina	caa_locus_12391_iso_1_len_1290_ver_4 cra_locus_8669_iso_4_len_1319_ver_3 rsa_locus_53581_iso_1_len_739_ver_2 rsa_locus_8825_iso_1_len_1291_ver_2
ORTHOMCL1177	4	3	Camptotheca_acuminata Catharanthus_roseus Rauvolfia_serpentina	caa_locus_123940_iso_1_len_443_ver_4 caa_locus_73762_iso_1_len_299_ver_4 cra_locus_90834_iso_1_len_678_ver_3 rsa_locus_55863_iso_1_len_320_ver_2
ORTHOMCL1178	4	3	Camptotheca_acuminata Catharanthus_roseus Rauvolfia_serpentina	caa_locus_123969_iso_1_len_371_ver_4 caa_locus_80380_iso_1_len_299_ver_4 cra_locus_94308_iso_1_len_641_ver_3 rsa_locus_31529_iso_1_len_506_ver_2
ORTHOMCL1179	4	3	Camptotheca_acuminata Catharanthus_roseus Rauvolfia_serpentina	caa_locus_12401_iso_1_len_283_ver_4 cra_locus_55014_iso_3_len_711_ver_3 rsa_locus_30647_iso_1_len_823_ver_2 rsa_locus_785_iso_5_len_1171_ver_2
ORTHOMCL1180	4	3	Camptotheca_acuminata Catharanthus_roseus Rauvolfia_serpentina	caa_locus_1240_iso_10_len_1052_ver_4 cra_locus_5552_iso_1_len_2001_ver_3 cra_locus_7983_iso_8_len_1450_ver_3 rsa_locus_571_iso_3_len_2063_ver_2
ORTHOMCL1181	4	3	Camptotheca_acuminata Catharanthus_roseus Rauvolfia_serpentina	caa_locus_12414_iso_3_len_916_ver_4 cra_locus_72736_iso_1_len_502_ver_3 rsa_locus_19107_iso_1_len_964_ver_2 rsa_locus_29183_iso_1_len_699_ver_2
ORTHOMCL1183	4	3	Camptotheca_acuminata Catharanthus_roseus Rauvolfia_serpentina	caa_locus_12416_iso_3_len_1300_ver_4 cra_locus_3332_iso_4_len_1898_ver_3 rsa_locus_214_iso_6_len_1485_ver_2 rsa_locus_33583_iso_1_len_866_ver_2
ORTHOMCL1184	4	3	Camptotheca_acuminata Catharanthus_roseus Rauvolfia_serpentina	caa_locus_12419_iso_3_len_1025_ver_4 cra_locus_3881_iso_2_len_1744_ver_3 rsa_locus_17202_iso_1_len_472_ver_2 rsa_locus_66730_iso_1_len_318_ver_2
ORTHOMCL1185	4	3	Camptotheca_acuminata Catharanthus_roseus Rauvolfia_serpentina	caa_locus_12436_iso_8_len_7050_ver_4 cra_locus_1841_iso_8_len_7030_ver_3 rsa_locus_13477_iso_1_len_3622_ver_2 rsa_locus_15953_iso_1_len_3359_ver_2
ORTHOMCL1186	4	3	Camptotheca_acuminata Catharanthus_roseus Rauvolfia_serpentina	caa_locus_12438_iso_1_len_1443_ver_4 caa_locus_7202_iso_1_len_1637_ver_4 cra_locus_3438_iso_5_len_2842_ver_3 rsa_locus_7086_iso_1_len_1560_ver_2
ORTHOMCL1187	4	3	Camptotheca_acuminata Catharanthus_roseus Rauvolfia_serpentina	caa_locus_1244_iso_1_len_1506_ver_4 caa_locus_17327_iso_3_len_1563_ver_4 cra_locus_8253_iso_1_len_1568_ver_3 rsa_locus_2324_iso_4_len_1672_ver_2
ORTHOMCL1188	4	3	Camptotheca_acuminata Catharanthus_roseus Rauvolfia_serpentina	caa_locus_12451_iso_1_len_1161_ver_4 caa_locus_40967_iso_3_len_933_ver_4 cra_locus_7993_iso_3_len_932_ver_3 rsa_locus_13134_iso_2_len_1179_ver_2
ORTHOMCL1189	4	3	Camptotheca_acuminata Catharanthus_roseus Rauvolfia_serpentina	caa_locus_12459_iso_1_len_1765_ver_4 caa_locus_17724_iso_1_len_1720_ver_4 cra_locus_12660_iso_4_len_1752_ver_3 rsa_locus_4794_iso_2_len_1832_ver_2
ORTHOMCL1190	4	3	Camptotheca_acuminata Catharanthus_roseus Rauvolfia_serpentina	caa_locus_12461_iso_1_len_1024_ver_4 caa_locus_22927_iso_1_len_326_ver_4 cra_locus_54896_iso_1_len_297_ver_3 rsa_locus_39735_iso_1_len_356_ver_2
ORTHOMCL1191	4	3	Camptotheca_acuminata Catharanthus_roseus Rauvolfia_serpentina	caa_locus_12467_iso_2_len_1860_ver_4 caa_locus_19758_iso_1_len_1586_ver_4 cra_locus_4187_iso_3_len_1596_ver_3 rsa_locus_35054_iso_1_len_965_ver_2
ORTHOMCL1192	4	3	Camptotheca_acuminata Catharanthus_roseus Rauvolfia_serpentina	caa_locus_12483_iso_3_len_1076_ver_4 caa_locus_5462_iso_7_len_1181_ver_4 cra_locus_83174_iso_1_len_563_ver_3 rsa_locus_21353_iso_1_len_459_ver_2
ORTHOMCL1193	4	3	Camptotheca_acuminata Catharanthus_roseus Rauvolfia_serpentina	caa_locus_12485_iso_4_len_719_ver_4 cra_locus_15500_iso_2_len_716_ver_3 cra_locus_74516_iso_1_len_281_ver_3 rsa_locus_11745_iso_3_len_1379_ver_2
ORTHOMCL1194	4	3	Camptotheca_acuminata Catharanthus_roseus Rauvolfia_serpentina	caa_locus_12494_iso_1_len_1219_ver_4 cra_locus_31967_iso_3_len_577_ver_3 rsa_locus_1262_iso_4_len_1149_ver_2 rsa_locus_26595_iso_1_len_661_ver_2
ORTHOMCL1195	4	3	Camptotheca_acuminata Catharanthus_roseus Rauvolfia_serpentina	caa_locus_12497_iso_3_len_904_ver_4 cra_locus_7428_iso_2_len_1139_ver_3 rsa_locus_41973_iso_1_len_371_ver_2 rsa_locus_8629_iso_9_len_1212_ver_2
ORTHOMCL1196	4	3	Camptotheca_acuminata Catharanthus_roseus Rauvolfia_serpentina	caa_locus_125021_iso_1_len_350_ver_4 caa_locus_4375_iso_1_len_257_ver_4 cra_locus_14600_iso_3_len_885_ver_3 rsa_locus_69178_iso_1_len_428_ver_2
ORTHOMCL1197	4	3	Camptotheca_acuminata Catharanthus_roseus Rauvolfia_serpentina	caa_locus_12507_iso_1_len_2084_ver_4 caa_locus_20534_iso_1_len_2016_ver_4 cra_locus_7048_iso_3_len_2499_ver_3 rsa_locus_15855_iso_5_len_2992_ver_2
ORTHOMCL1198	4	3	Camptotheca_acuminata Catharanthus_roseus Rauvolfia_serpentina	caa_locus_12542_iso_2_len_2802_ver_4 caa_locus_14992_iso_4_len_2962_ver_4 cra_locus_10970_iso_2_len_2933_ver_3 rsa_locus_10239_iso_4_len_2790_ver_2
ORTHOMCL1199	4	3	Camptotheca_acuminata Catharanthus_roseus Rauvolfia_serpentina	caa_locus_12543_iso_3_len_905_ver_4 cra_locus_13028_iso_2_len_860_ver_3 cra_locus_68826_iso_1_len_280_ver_3 rsa_locus_2774_iso_5_len_1714_ver_2
ORTHOMCL1200	4	3	Camptotheca_acuminata Catharanthus_roseus Rauvolfia_serpentina	caa_locus_12593_iso_1_len_2313_ver_4 caa_locus_14146_iso_4_len_1933_ver_4 cra_locus_14676_iso_1_len_2068_ver_3 rsa_locus_3746_iso_3_len_2358_ver_2
ORTHOMCL1201	4	3	Camptotheca_acuminata Catharanthus_roseus Rauvolfia_serpentina	caa_locus_12601_iso_2_len_1548_ver_4 caa_locus_15211_iso_3_len_1676_ver_4 cra_locus_6313_iso_4_len_2019_ver_3 rsa_locus_6277_iso_2_len_1869_ver_2
ORTHOMCL1202	4	3	Camptotheca_acuminata Catharanthus_roseus Rauvolfia_serpentina	caa_locus_12604_iso_3_len_3609_ver_4 caa_locus_8169_iso_2_len_3408_ver_4 cra_locus_10020_iso_4_len_3569_ver_3 rsa_locus_4072_iso_5_len_3221_ver_2
ORTHOMCL1203	4	3	Camptotheca_acuminata Catharanthus_roseus Rauvolfia_serpentina	caa_locus_12606_iso_1_len_1980_ver_4 caa_locus_18512_iso_1_len_1733_ver_4 cra_locus_11943_iso_1_len_1749_ver_3 rsa_locus_12433_iso_1_len_1932_ver_2
ORTHOMCL1204	4	3	Camptotheca_acuminata Catharanthus_roseus Rauvolfia_serpentina	caa_locus_12616_iso_3_len_1050_ver_4 caa_locus_13009_iso_4_len_1184_ver_4 cra_locus_9471_iso_2_len_1089_ver_3 rsa_locus_787_iso_8_len_990_ver_2
ORTHOMCL1206	4	3	Camptotheca_acuminata Catharanthus_roseus Rauvolfia_serpentina	caa_locus_12618_iso_5_len_2076_ver_4 caa_locus_15980_iso_4_len_1984_ver_4 cra_locus_11794_iso_2_len_1340_ver_3 rsa_locus_11928_iso_5_len_1279_ver_2
ORTHOMCL1207	4	3	Camptotheca_acuminata Catharanthus_roseus Rauvolfia_serpentina	caa_locus_12620_iso_3_len_1964_ver_4 caa_locus_5560_iso_2_len_1973_ver_4 cra_locus_7034_iso_3_len_2090_ver_3 rsa_locus_12179_iso_1_len_2074_ver_2
ORTHOMCL1209	4	3	Camptotheca_acuminata Catharanthus_roseus Rauvolfia_serpentina	caa_locus_12625_iso_3_len_1805_ver_4 caa_locus_21695_iso_2_len_1738_ver_4 cra_locus_28_iso_5_len_1705_ver_3 rsa_locus_2676_iso_1_len_1721_ver_2
ORTHOMCL1210	4	3	Camptotheca_acuminata Catharanthus_roseus Rauvolfia_serpentina	caa_locus_12639_iso_1_len_1242_ver_4 cra_locus_11222_iso_1_len_1515_ver_3 cra_locus_972_iso_4_len_1342_ver_3 rsa_locus_13152_iso_2_len_1277_ver_2
ORTHOMCL1211	4	3	Camptotheca_acuminata Catharanthus_roseus Rauvolfia_serpentina	caa_locus_12648_iso_5_len_1035_ver_4 cra_locus_11450_iso_2_len_1421_ver_3 rsa_locus_1450_iso_2_len_1740_ver_2 rsa_locus_37738_iso_1_len_696_ver_2
ORTHOMCL1212	4	3	Camptotheca_acuminata Catharanthus_roseus Rauvolfia_serpentina	caa_locus_12650_iso_3_len_3826_ver_4 caa_locus_19320_iso_7_len_3873_ver_4 cra_locus_4619_iso_2_len_3487_ver_3 rsa_locus_9981_iso_1_len_3532_ver_2
ORTHOMCL1213	4	3	Camptotheca_acuminata Catharanthus_roseus Rauvolfia_serpentina	caa_locus_12665_iso_5_len_2707_ver_4 caa_locus_17255_iso_2_len_2399_ver_4 cra_locus_7482_iso_1_len_2118_ver_3 rsa_locus_28861_iso_1_len_1238_ver_2
ORTHOMCL1214	4	3	Camptotheca_acuminata Catharanthus_roseus Rauvolfia_serpentina	caa_locus_12676_iso_2_len_1604_ver_4 caa_locus_25448_iso_2_len_1166_ver_4 cra_locus_3592_iso_6_len_1840_ver_3 rsa_locus_3055_iso_7_len_1979_ver_2
ORTHOMCL1215	4	3	Camptotheca_acuminata Catharanthus_roseus Rauvolfia_serpentina	caa_locus_12678_iso_1_len_4071_ver_4 caa_locus_9972_iso_6_len_3262_ver_4 cra_locus_4682_iso_4_len_3574_ver_3 rsa_locus_16339_iso_2_len_2928_ver_2
ORTHOMCL1216	4	3	Camptotheca_acuminata Catharanthus_roseus Rauvolfia_serpentina	caa_locus_1267_iso_1_len_1055_ver_4 caa_locus_48047_iso_1_len_765_ver_4 cra_locus_21670_iso_1_len_994_ver_3 rsa_locus_32493_iso_1_len_721_ver_2
ORTHOMCL1217	4	3	Camptotheca_acuminata Catharanthus_roseus Rauvolfia_serpentina	caa_locus_12690_iso_1_len_2483_ver_4 caa_locus_25329_iso_1_len_1907_ver_4 cra_locus_14070_iso_1_len_3302_ver_3 rsa_locus_5310_iso_2_len_3599_ver_2
ORTHOMCL1218	4	3	Camptotheca_acuminata Catharanthus_roseus Rauvolfia_serpentina	caa_locus_12694_iso_1_len_1091_ver_4 caa_locus_15912_iso_2_len_1197_ver_4 cra_locus_42295_iso_1_len_892_ver_3 rsa_locus_38960_iso_1_len_1072_ver_2
ORTHOMCL1219	4	3	Camptotheca_acuminata Catharanthus_roseus Rauvolfia_serpentina	caa_locus_12714_iso_1_len_1889_ver_4 caa_locus_21136_iso_1_len_1241_ver_4 cra_locus_3406_iso_9_len_4793_ver_3 rsa_locus_27661_iso_1_len_975_ver_2
ORTHOMCL1220	4	3	Camptotheca_acuminata Catharanthus_roseus Rauvolfia_serpentina	caa_locus_12716_iso_3_len_3724_ver_4 caa_locus_17340_iso_2_len_2124_ver_4 cra_locus_2495_iso_1_len_1852_ver_3 rsa_locus_4201_iso_4_len_1707_ver_2
ORTHOMCL1221	4	3	Camptotheca_acuminata Catharanthus_roseus Rauvolfia_serpentina	caa_locus_12725_iso_3_len_3589_ver_4 caa_locus_3039_iso_7_len_4041_ver_4 cra_locus_14817_iso_1_len_3305_ver_3 rsa_locus_13295_iso_2_len_2170_ver_2
ORTHOMCL1222	4	3	Camptotheca_acuminata Catharanthus_roseus Rauvolfia_serpentina	caa_locus_12726_iso_1_len_905_ver_4 caa_locus_30700_iso_1_len_756_ver_4 cra_locus_16091_iso_1_len_1167_ver_3 rsa_locus_2528_iso_1_len_641_ver_2
ORTHOMCL1223	4	3	Camptotheca_acuminata Catharanthus_roseus Rauvolfia_serpentina	caa_locus_12731_iso_1_len_1070_ver_4 caa_locus_19379_iso_1_len_1250_ver_4 cra_locus_72547_iso_1_len_476_ver_3 rsa_locus_3392_iso_1_len_1238_ver_2
ORTHOMCL1224	4	3	Camptotheca_acuminata Catharanthus_roseus Rauvolfia_serpentina	caa_locus_12743_iso_5_len_2998_ver_4 caa_locus_23938_iso_4_len_2818_ver_4 cra_locus_5041_iso_5_len_3490_ver_3 rsa_locus_1673_iso_10_len_4398_ver_2
ORTHOMCL1225	4	3	Camptotheca_acuminata Catharanthus_roseus Rauvolfia_serpentina	caa_locus_1275_iso_9_len_986_ver_4 cra_locus_5463_iso_6_len_1012_ver_3 rsa_locus_11112_iso_4_len_784_ver_2 rsa_locus_1144_iso_1_len_2013_ver_2
ORTHOMCL1226	4	3	Camptotheca_acuminata Catharanthus_roseus Rauvolfia_serpentina	caa_locus_12768_iso_3_len_1215_ver_4 caa_locus_14022_iso_1_len_1600_ver_4 cra_locus_5749_iso_2_len_1464_ver_3 rsa_locus_8874_iso_5_len_1333_ver_2
ORTHOMCL1227	4	3	Camptotheca_acuminata Catharanthus_roseus Rauvolfia_serpentina	caa_locus_12776_iso_1_len_1852_ver_4 caa_locus_15677_iso_1_len_1128_ver_4 cra_locus_1340_iso_7_len_3439_ver_3 rsa_locus_3227_iso_2_len_1655_ver_2
ORTHOMCL1228	4	3	Camptotheca_acuminata Catharanthus_roseus Rauvolfia_serpentina	caa_locus_12787_iso_7_len_1691_ver_4 cra_locus_5693_iso_1_len_1325_ver_3 rsa_locus_17314_iso_1_len_1250_ver_2 rsa_locus_8109_iso_1_len_1438_ver_2
ORTHOMCL1230	4	3	Camptotheca_acuminata Catharanthus_roseus Rauvolfia_serpentina	caa_locus_12797_iso_5_len_2049_ver_4 cra_locus_3266_iso_1_len_1830_ver_3 rsa_locus_45250_iso_1_len_902_ver_2 rsa_locus_7925_iso_3_len_2038_ver_2
ORTHOMCL1231	4	3	Camptotheca_acuminata Catharanthus_roseus Rauvolfia_serpentina	caa_locus_12805_iso_6_len_3076_ver_4 caa_locus_20348_iso_3_len_2634_ver_4 cra_locus_3361_iso_2_len_2001_ver_3 rsa_locus_13902_iso_3_len_1469_ver_2
ORTHOMCL1232	4	3	Camptotheca_acuminata Catharanthus_roseus Rauvolfia_serpentina	caa_locus_12808_iso_3_len_1726_ver_4 caa_locus_16279_iso_5_len_1780_ver_4 cra_locus_6173_iso_3_len_2721_ver_3 rsa_locus_5688_iso_9_len_2056_ver_2
ORTHOMCL1233	4	3	Camptotheca_acuminata Catharanthus_roseus Rauvolfia_serpentina	caa_locus_1281_iso_10_len_4178_ver_4 caa_locus_2963_iso_7_len_4600_ver_4 cra_locus_3544_iso_7_len_4729_ver_3 rsa_locus_1717_iso_1_len_2436_ver_2
ORTHOMCL1234	4	3	Camptotheca_acuminata Catharanthus_roseus Rauvolfia_serpentina	caa_locus_128295_iso_1_len_1223_ver_4 caa_locus_73792_iso_1_len_1437_ver_4 cra_locus_22264_iso_5_len_1631_ver_3 rsa_locus_31457_iso_1_len_569_ver_2
ORTHOMCL1235	4	3	Camptotheca_acuminata Catharanthus_roseus Rauvolfia_serpentina	caa_locus_12834_iso_3_len_1794_ver_4 caa_locus_19904_iso_1_len_1585_ver_4 cra_locus_11146_iso_1_len_1822_ver_3 rsa_locus_13659_iso_1_len_1581_ver_2
ORTHOMCL1236	4	3	Camptotheca_acuminata Catharanthus_roseus Rauvolfia_serpentina	caa_locus_12835_iso_7_len_2026_ver_4 caa_locus_31850_iso_2_len_1781_ver_4 cra_locus_5330_iso_3_len_2302_ver_3 rsa_locus_9187_iso_4_len_2157_ver_2
ORTHOMCL1237	4	3	Camptotheca_acuminata Catharanthus_roseus Rauvolfia_serpentina	caa_locus_12847_iso_1_len_879_ver_4 caa_locus_14954_iso_4_len_1138_ver_4 cra_locus_11809_iso_1_len_815_ver_3 rsa_locus_35626_iso_2_len_501_ver_2
ORTHOMCL1238	4	3	Camptotheca_acuminata Catharanthus_roseus Rauvolfia_serpentina	caa_locus_12852_iso_4_len_1744_ver_4 cra_locus_1735_iso_3_len_1272_ver_3 rsa_locus_10541_iso_2_len_1664_ver_2 rsa_locus_25066_iso_1_len_937_ver_2
ORTHOMCL1239	4	3	Camptotheca_acuminata Catharanthus_roseus Rauvolfia_serpentina	caa_locus_12854_iso_3_len_1402_ver_4 cra_locus_8549_iso_1_len_1406_ver_3 rsa_locus_3308_iso_3_len_1667_ver_2 rsa_locus_573_iso_1_len_883_ver_2
ORTHOMCL1240	4	3	Camptotheca_acuminata Catharanthus_roseus Rauvolfia_serpentina	caa_locus_12857_iso_1_len_1330_ver_4 caa_locus_5216_iso_10_len_1352_ver_4 cra_locus_6864_iso_6_len_1363_ver_3 rsa_locus_618_iso_1_len_2144_ver_2
ORTHOMCL1241	4	3	Camptotheca_acuminata Catharanthus_roseus Rauvolfia_serpentina	caa_locus_1287_iso_3_len_516_ver_4 cra_locus_57120_iso_1_len_456_ver_3 cra_locus_63694_iso_2_len_420_ver_3 rsa_locus_675_iso_5_len_937_ver_2
ORTHOMCL1242	4	3	Camptotheca_acuminata Catharanthus_roseus Rauvolfia_serpentina	caa_locus_12881_iso_5_len_3189_ver_4 caa_locus_9096_iso_3_len_3166_ver_4 cra_locus_9365_iso_2_len_2632_ver_3 rsa_locus_587_iso_4_len_3390_ver_2
ORTHOMCL1243	4	3	Camptotheca_acuminata Catharanthus_roseus Rauvolfia_serpentina	caa_locus_12889_iso_7_len_5843_ver_4 caa_locus_16908_iso_7_len_11376_ver_4 cra_locus_2717_iso_7_len_4202_ver_3 rsa_locus_3836_iso_2_len_4565_ver_2
ORTHOMCL1244	4	3	Camptotheca_acuminata Catharanthus_roseus Rauvolfia_serpentina	caa_locus_128_iso_9_len_2708_ver_4 cra_locus_2892_iso_1_len_1198_ver_3 rsa_locus_1422_iso_4_len_1397_ver_2 rsa_locus_62491_iso_1_len_676_ver_2
ORTHOMCL1245	4	3	Camptotheca_acuminata Catharanthus_roseus Rauvolfia_serpentina	caa_locus_12916_iso_2_len_1328_ver_4 cra_locus_2406_iso_1_len_1657_ver_3 rsa_locus_28575_iso_1_len_796_ver_2 rsa_locus_386_iso_5_len_1270_ver_2
ORTHOMCL1246	4	3	Camptotheca_acuminata Catharanthus_roseus Rauvolfia_serpentina	caa_locus_12927_iso_3_len_2265_ver_4 caa_locus_8105_iso_6_len_2452_ver_4 cra_locus_8701_iso_7_len_3240_ver_3 rsa_locus_3950_iso_10_len_2846_ver_2
ORTHOMCL1247	4	3	Camptotheca_acuminata Catharanthus_roseus Rauvolfia_serpentina	caa_locus_12942_iso_1_len_1259_ver_4 caa_locus_19687_iso_1_len_1430_ver_4 cra_locus_390_iso_3_len_1077_ver_3 rsa_locus_6501_iso_5_len_1678_ver_2
ORTHOMCL1248	4	3	Camptotheca_acuminata Catharanthus_roseus Rauvolfia_serpentina	caa_locus_1294_iso_4_len_1668_ver_4 cra_locus_6897_iso_1_len_1014_ver_3 rsa_locus_73716_iso_1_len_306_ver_2 rsa_locus_85236_iso_1_len_300_ver_2
ORTHOMCL1249	4	3	Camptotheca_acuminata Catharanthus_roseus Rauvolfia_serpentina	caa_locus_12950_iso_2_len_2293_ver_4 caa_locus_15432_iso_3_len_2591_ver_4 cra_locus_13754_iso_3_len_1792_ver_3 rsa_locus_16596_iso_4_len_2396_ver_2
ORTHOMCL1250	4	3	Camptotheca_acuminata Catharanthus_roseus Rauvolfia_serpentina	caa_locus_129541_iso_1_len_1280_ver_4 cra_locus_13758_iso_2_len_1294_ver_3 rsa_locus_17286_iso_1_len_1569_ver_2 rsa_locus_57454_iso_1_len_857_ver_2
ORTHOMCL1251	4	3	Camptotheca_acuminata Catharanthus_roseus Rauvolfia_serpentina	caa_locus_12954_iso_4_len_1237_ver_4 caa_locus_15698_iso_1_len_972_ver_4 cra_locus_2767_iso_4_len_1700_ver_3 rsa_locus_10656_iso_4_len_1516_ver_2
ORTHOMCL1252	4	3	Camptotheca_acuminata Catharanthus_roseus Rauvolfia_serpentina	caa_locus_129587_iso_1_len_1365_ver_4 caa_locus_129614_iso_1_len_1217_ver_4 cra_locus_2522_iso_2_len_1526_ver_3 rsa_locus_162_iso_4_len_1541_ver_2
ORTHOMCL1253	4	3	Camptotheca_acuminata Catharanthus_roseus Rauvolfia_serpentina	caa_locus_12958_iso_1_len_1295_ver_4 caa_locus_9620_iso_1_len_954_ver_4 cra_locus_14317_iso_1_len_1164_ver_3 rsa_locus_3621_iso_1_len_1194_ver_2
ORTHOMCL1254	4	3	Camptotheca_acuminata Catharanthus_roseus Rauvolfia_serpentina	caa_locus_129604_iso_2_len_1304_ver_4 caa_locus_23068_iso_1_len_1262_ver_4 cra_locus_15173_iso_1_len_1629_ver_3 rsa_locus_9889_iso_1_len_1262_ver_2
ORTHOMCL1255	4	3	Camptotheca_acuminata Catharanthus_roseus Rauvolfia_serpentina	caa_locus_12974_iso_4_len_2450_ver_4 caa_locus_15947_iso_5_len_2623_ver_4 cra_locus_7793_iso_5_len_2379_ver_3 rsa_locus_7653_iso_10_len_2868_ver_2
ORTHOMCL1256	4	3	Camptotheca_acuminata Catharanthus_roseus Rauvolfia_serpentina	caa_locus_129750_iso_1_len_319_ver_4 cra_locus_60996_iso_1_len_344_ver_3 rsa_locus_2443_iso_3_len_831_ver_2 rsa_locus_30874_iso_2_len_778_ver_2
ORTHOMCL1257	4	3	Camptotheca_acuminata Catharanthus_roseus Rauvolfia_serpentina	caa_locus_1297_iso_6_len_880_ver_4 cra_locus_8418_iso_3_len_1175_ver_3 rsa_locus_22604_iso_1_len_436_ver_2 rsa_locus_5622_iso_2_len_1381_ver_2
ORTHOMCL1258	4	3	Camptotheca_acuminata Catharanthus_roseus Rauvolfia_serpentina	caa_locus_12981_iso_1_len_4470_ver_4 caa_locus_1506_iso_2_len_4341_ver_4 cra_locus_8115_iso_1_len_3899_ver_3 rsa_locus_20585_iso_1_len_3897_ver_2
ORTHOMCL1259	4	3	Camptotheca_acuminata Catharanthus_roseus Rauvolfia_serpentina	caa_locus_129895_iso_1_len_757_ver_4 caa_locus_375_iso_2_len_430_ver_4 cra_locus_6186_iso_1_len_816_ver_3 rsa_locus_13089_iso_1_len_970_ver_2
ORTHOMCL1260	4	3	Camptotheca_acuminata Catharanthus_roseus Rauvolfia_serpentina	caa_locus_129923_iso_1_len_1144_ver_4 cra_locus_5989_iso_1_len_1381_ver_3 rsa_locus_25461_iso_1_len_1113_ver_2 rsa_locus_34355_iso_1_len_745_ver_2
ORTHOMCL1261	4	3	Camptotheca_acuminata Catharanthus_roseus Rauvolfia_serpentina	caa_locus_12992_iso_2_len_1554_ver_4 cra_locus_6964_iso_6_len_1041_ver_3 rsa_locus_205_iso_3_len_1548_ver_2 rsa_locus_89973_iso_1_len_875_ver_2
ORTHOMCL1262	4	3	Camptotheca_acuminata Catharanthus_roseus Rauvolfia_serpentina	caa_locus_129952_iso_1_len_649_ver_4 caa_locus_8021_iso_1_len_853_ver_4 cra_locus_12774_iso_1_len_738_ver_3 rsa_locus_42560_iso_1_len_970_ver_2
ORTHOMCL1263	4	3	Camptotheca_acuminata Catharanthus_roseus Rauvolfia_serpentina	caa_locus_129957_iso_1_len_379_ver_4 cra_locus_13720_iso_1_len_1054_ver_3 cra_locus_7675_iso_4_len_2225_ver_3 rsa_locus_19557_iso_1_len_787_ver_2
ORTHOMCL1264	4	3	Camptotheca_acuminata Catharanthus_roseus Rauvolfia_serpentina	caa_locus_12999_iso_5_len_2547_ver_4 caa_locus_7113_iso_7_len_3098_ver_4 cra_locus_13982_iso_6_len_3267_ver_3 rsa_locus_15472_iso_3_len_3782_ver_2
ORTHOMCL1265	4	3	Camptotheca_acuminata Catharanthus_roseus Rauvolfia_serpentina	caa_locus_13003_iso_4_len_1095_ver_4 caa_locus_8753_iso_5_len_1334_ver_4 cra_locus_48117_iso_2_len_764_ver_3 rsa_locus_49702_iso_1_len_955_ver_2
ORTHOMCL1266	4	3	Camptotheca_acuminata Catharanthus_roseus Rauvolfia_serpentina	caa_locus_13025_iso_2_len_2189_ver_4 caa_locus_14414_iso_5_len_1803_ver_4 cra_locus_13194_iso_1_len_1858_ver_3 rsa_locus_3825_iso_3_len_2160_ver_2
ORTHOMCL1267	4	3	Camptotheca_acuminata Catharanthus_roseus Rauvolfia_serpentina	caa_locus_13048_iso_1_len_955_ver_4 caa_locus_56473_iso_1_len_966_ver_4 cra_locus_34035_iso_1_len_496_ver_3 rsa_locus_19974_iso_1_len_939_ver_2
ORTHOMCL1268	4	3	Camptotheca_acuminata Catharanthus_roseus Rauvolfia_serpentina	caa_locus_13059_iso_1_len_680_ver_4 caa_locus_5183_iso_3_len_917_ver_4 cra_locus_523_iso_3_len_935_ver_3 rsa_locus_15832_iso_1_len_618_ver_2
ORTHOMCL1269	4	3	Camptotheca_acuminata Catharanthus_roseus Rauvolfia_serpentina	caa_locus_13068_iso_10_len_1827_ver_4 cra_locus_13273_iso_1_len_1548_ver_3 rsa_locus_17584_iso_1_len_1989_ver_2 rsa_locus_7405_iso_1_len_1947_ver_2
ORTHOMCL1270	4	3	Camptotheca_acuminata Catharanthus_roseus Rauvolfia_serpentina	caa_locus_13082_iso_1_len_1421_ver_4 caa_locus_17362_iso_1_len_1355_ver_4 cra_locus_6308_iso_2_len_1715_ver_3 rsa_locus_7196_iso_1_len_1434_ver_2
ORTHOMCL1271	4	3	Camptotheca_acuminata Catharanthus_roseus Rauvolfia_serpentina	caa_locus_13084_iso_5_len_2002_ver_4 caa_locus_5932_iso_1_len_1615_ver_4 cra_locus_2913_iso_2_len_1493_ver_3 rsa_locus_14881_iso_1_len_1194_ver_2
ORTHOMCL1272	4	3	Camptotheca_acuminata Catharanthus_roseus Rauvolfia_serpentina	caa_locus_13085_iso_4_len_2792_ver_4 caa_locus_13700_iso_4_len_2384_ver_4 cra_locus_5555_iso_2_len_3030_ver_3 rsa_locus_6233_iso_4_len_2857_ver_2
ORTHOMCL1273	4	3	Camptotheca_acuminata Catharanthus_roseus Rauvolfia_serpentina	caa_locus_13094_iso_4_len_1600_ver_4 cra_locus_2387_iso_3_len_1614_ver_3 rsa_locus_24188_iso_1_len_1178_ver_2 rsa_locus_4617_iso_4_len_1741_ver_2
ORTHOMCL1274	4	3	Camptotheca_acuminata Catharanthus_roseus Rauvolfia_serpentina	caa_locus_1309_iso_1_len_1295_ver_4 caa_locus_29888_iso_1_len_667_ver_4 cra_locus_10803_iso_1_len_1152_ver_3 rsa_locus_18007_iso_1_len_1103_ver_2
ORTHOMCL1275	4	3	Camptotheca_acuminata Catharanthus_roseus Rauvolfia_serpentina	caa_locus_13123_iso_1_len_2156_ver_4 caa_locus_2106_iso_5_len_2031_ver_4 cra_locus_7536_iso_5_len_2346_ver_3 rsa_locus_3528_iso_3_len_1396_ver_2
ORTHOMCL1276	4	3	Camptotheca_acuminata Catharanthus_roseus Rauvolfia_serpentina	caa_locus_13132_iso_1_len_538_ver_4 caa_locus_19179_iso_1_len_635_ver_4 cra_locus_16550_iso_4_len_635_ver_3 rsa_locus_81543_iso_1_len_414_ver_2
ORTHOMCL1277	4	3	Camptotheca_acuminata Catharanthus_roseus Rauvolfia_serpentina	caa_locus_13142_iso_7_len_2455_ver_4 caa_locus_9241_iso_3_len_1810_ver_4 cra_locus_11133_iso_5_len_1819_ver_3 rsa_locus_6560_iso_3_len_2003_ver_2
ORTHOMCL1278	4	3	Camptotheca_acuminata Catharanthus_roseus Rauvolfia_serpentina	caa_locus_13143_iso_2_len_2063_ver_4 cra_locus_63716_iso_1_len_323_ver_3 rsa_locus_26677_iso_1_len_499_ver_2 rsa_locus_693_iso_5_len_836_ver_2
ORTHOMCL1279	4	3	Camptotheca_acuminata Catharanthus_roseus Rauvolfia_serpentina	caa_locus_13167_iso_6_len_1992_ver_4 caa_locus_2345_iso_9_len_2182_ver_4 cra_locus_230_iso_5_len_2180_ver_3 rsa_locus_6700_iso_6_len_2084_ver_2
ORTHOMCL1280	4	3	Camptotheca_acuminata Catharanthus_roseus Rauvolfia_serpentina	caa_locus_13168_iso_5_len_3619_ver_4 caa_locus_4719_iso_2_len_2130_ver_4 cra_locus_10511_iso_9_len_3671_ver_3 rsa_locus_7849_iso_2_len_2057_ver_2
ORTHOMCL1281	4	3	Camptotheca_acuminata Catharanthus_roseus Rauvolfia_serpentina	caa_locus_13180_iso_1_len_847_ver_4 caa_locus_23187_iso_2_len_375_ver_4 cra_locus_63756_iso_1_len_626_ver_3 rsa_locus_10865_iso_1_len_916_ver_2
ORTHOMCL1282	4	3	Camptotheca_acuminata Catharanthus_roseus Rauvolfia_serpentina	caa_locus_13181_iso_1_len_1536_ver_4 caa_locus_13281_iso_5_len_2264_ver_4 cra_locus_4359_iso_7_len_1679_ver_3 rsa_locus_11305_iso_4_len_1840_ver_2
ORTHOMCL1283	4	3	Camptotheca_acuminata Catharanthus_roseus Rauvolfia_serpentina	caa_locus_13185_iso_3_len_1307_ver_4 cra_locus_1710_iso_1_len_1601_ver_3 rsa_locus_23666_iso_1_len_823_ver_2 rsa_locus_3535_iso_1_len_1608_ver_2
ORTHOMCL1284	4	3	Camptotheca_acuminata Catharanthus_roseus Rauvolfia_serpentina	caa_locus_1318_iso_2_len_1238_ver_4 cra_locus_9000_iso_2_len_1191_ver_3 rsa_locus_3930_iso_7_len_1750_ver_2 rsa_locus_42699_iso_1_len_991_ver_2
ORTHOMCL1285	4	3	Camptotheca_acuminata Catharanthus_roseus Rauvolfia_serpentina	caa_locus_13190_iso_9_len_3033_ver_4 caa_locus_7100_iso_7_len_3005_ver_4 cra_locus_8466_iso_6_len_3858_ver_3 rsa_locus_15556_iso_7_len_2768_ver_2
ORTHOMCL1286	4	3	Camptotheca_acuminata Catharanthus_roseus Rauvolfia_serpentina	caa_locus_13192_iso_2_len_1210_ver_4 caa_locus_921_iso_1_len_1344_ver_4 cra_locus_18265_iso_1_len_802_ver_3 rsa_locus_18480_iso_3_len_1315_ver_2
ORTHOMCL1287	4	3	Camptotheca_acuminata Catharanthus_roseus Rauvolfia_serpentina	caa_locus_13202_iso_3_len_4907_ver_4 caa_locus_16506_iso_3_len_4784_ver_4 cra_locus_31_iso_7_len_6673_ver_3 rsa_locus_4169_iso_7_len_4724_ver_2
ORTHOMCL1288	4	3	Camptotheca_acuminata Catharanthus_roseus Rauvolfia_serpentina	caa_locus_13216_iso_7_len_1940_ver_4 caa_locus_6262_iso_6_len_1788_ver_4 cra_locus_1189_iso_3_len_2062_ver_3 rsa_locus_12293_iso_5_len_1833_ver_2
ORTHOMCL1289	4	3	Camptotheca_acuminata Catharanthus_roseus Rauvolfia_serpentina	caa_locus_13224_iso_2_len_2870_ver_4 caa_locus_1766_iso_3_len_2675_ver_4 cra_locus_11441_iso_3_len_2461_ver_3 rsa_locus_7697_iso_5_len_2231_ver_2
ORTHOMCL1290	4	3	Camptotheca_acuminata Catharanthus_roseus Rauvolfia_serpentina	caa_locus_13246_iso_1_len_1382_ver_4 cra_locus_61440_iso_1_len_373_ver_3 rsa_locus_23396_iso_1_len_623_ver_2 rsa_locus_312_iso_5_len_2067_ver_2
ORTHOMCL1291	4	3	Camptotheca_acuminata Catharanthus_roseus Rauvolfia_serpentina	caa_locus_13259_iso_3_len_1426_ver_4 cra_locus_7261_iso_1_len_2509_ver_3 rsa_locus_1377_iso_10_len_2297_ver_2 rsa_locus_17222_iso_1_len_1631_ver_2
ORTHOMCL1292	4	3	Camptotheca_acuminata Catharanthus_roseus Rauvolfia_serpentina	caa_locus_13270_iso_4_len_1617_ver_4 caa_locus_18109_iso_3_len_2087_ver_4 cra_locus_6430_iso_3_len_1481_ver_3 rsa_locus_22297_iso_1_len_1604_ver_2
ORTHOMCL1293	4	3	Camptotheca_acuminata Catharanthus_roseus Rauvolfia_serpentina	caa_locus_13293_iso_1_len_1192_ver_4 caa_locus_18688_iso_1_len_1382_ver_4 cra_locus_7899_iso_3_len_1734_ver_3 rsa_locus_3221_iso_4_len_1729_ver_2
ORTHOMCL1294	4	3	Camptotheca_acuminata Catharanthus_roseus Rauvolfia_serpentina	caa_locus_13295_iso_3_len_2506_ver_4 cra_locus_7254_iso_4_len_2338_ver_3 rsa_locus_33179_iso_1_len_1492_ver_2 rsa_locus_4163_iso_3_len_2729_ver_2
ORTHOMCL1295	4	3	Camptotheca_acuminata Catharanthus_roseus Rauvolfia_serpentina	caa_locus_13298_iso_1_len_496_ver_4 caa_locus_5010_iso_1_len_615_ver_4 cra_locus_45044_iso_1_len_351_ver_3 rsa_locus_47561_iso_1_len_879_ver_2
ORTHOMCL1296	4	3	Camptotheca_acuminata Catharanthus_roseus Rauvolfia_serpentina	caa_locus_13305_iso_1_len_846_ver_4 cra_locus_1264_iso_2_len_1283_ver_3 rsa_locus_21024_iso_6_len_1417_ver_2 rsa_locus_9820_iso_4_len_947_ver_2
ORTHOMCL1297	4	3	Camptotheca_acuminata Catharanthus_roseus Rauvolfia_serpentina	caa_locus_13306_iso_3_len_2160_ver_4 caa_locus_16945_iso_2_len_1750_ver_4 cra_locus_2027_iso_1_len_1939_ver_3 rsa_locus_7186_iso_4_len_2056_ver_2
ORTHOMCL1298	4	3	Camptotheca_acuminata Catharanthus_roseus Rauvolfia_serpentina	caa_locus_1330_iso_1_len_1510_ver_4 caa_locus_2576_iso_3_len_1516_ver_4 cra_locus_47199_iso_2_len_557_ver_3 rsa_locus_22394_iso_4_len_1323_ver_2
ORTHOMCL1299	4	3	Camptotheca_acuminata Catharanthus_roseus Rauvolfia_serpentina	caa_locus_13315_iso_1_len_2187_ver_4 caa_locus_20899_iso_1_len_2297_ver_4 cra_locus_36718_iso_1_len_1057_ver_3 rsa_locus_17159_iso_1_len_2110_ver_2
ORTHOMCL1300	4	3	Camptotheca_acuminata Catharanthus_roseus Rauvolfia_serpentina	caa_locus_13325_iso_1_len_1383_ver_4 caa_locus_1604_iso_5_len_1254_ver_4 cra_locus_4886_iso_2_len_1203_ver_3 rsa_locus_31730_iso_1_len_751_ver_2
ORTHOMCL1301	4	3	Camptotheca_acuminata Catharanthus_roseus Rauvolfia_serpentina	caa_locus_13326_iso_2_len_2117_ver_4 cra_locus_14304_iso_9_len_2107_ver_3 rsa_locus_23337_iso_1_len_829_ver_2 rsa_locus_7680_iso_8_len_2417_ver_2
ORTHOMCL1302	4	3	Camptotheca_acuminata Catharanthus_roseus Rauvolfia_serpentina	caa_locus_13335_iso_1_len_1538_ver_4 caa_locus_6460_iso_1_len_1547_ver_4 cra_locus_3083_iso_3_len_1465_ver_3 rsa_locus_14288_iso_3_len_1584_ver_2
ORTHOMCL1303	4	3	Camptotheca_acuminata Catharanthus_roseus Rauvolfia_serpentina	caa_locus_13336_iso_2_len_3798_ver_4 caa_locus_9549_iso_1_len_3567_ver_4 cra_locus_5892_iso_2_len_3603_ver_3 rsa_locus_4484_iso_5_len_3531_ver_2
ORTHOMCL1304	4	3	Camptotheca_acuminata Catharanthus_roseus Rauvolfia_serpentina	caa_locus_13353_iso_1_len_2354_ver_4 cra_locus_27331_iso_2_len_1334_ver_3 rsa_locus_49829_iso_1_len_868_ver_2 rsa_locus_51681_iso_2_len_1256_ver_2
ORTHOMCL1305	4	3	Camptotheca_acuminata Catharanthus_roseus Rauvolfia_serpentina	caa_locus_1337_iso_1_len_2184_ver_4 caa_locus_22034_iso_1_len_2068_ver_4 cra_locus_10815_iso_1_len_2350_ver_3 rsa_locus_8155_iso_1_len_2526_ver_2
ORTHOMCL1306	4	3	Camptotheca_acuminata Catharanthus_roseus Rauvolfia_serpentina	caa_locus_13380_iso_1_len_1845_ver_4 cra_locus_54228_iso_1_len_462_ver_3 rsa_locus_46870_iso_1_len_619_ver_2 rsa_locus_73710_iso_1_len_481_ver_2
ORTHOMCL1307	4	3	Camptotheca_acuminata Catharanthus_roseus Rauvolfia_serpentina	caa_locus_13381_iso_2_len_2057_ver_4 caa_locus_4314_iso_6_len_1891_ver_4 cra_locus_13321_iso_1_len_2125_ver_3 rsa_locus_2569_iso_1_len_2219_ver_2
ORTHOMCL1308	4	3	Camptotheca_acuminata Catharanthus_roseus Rauvolfia_serpentina	caa_locus_13387_iso_3_len_2282_ver_4 caa_locus_23836_iso_1_len_1283_ver_4 cra_locus_1052_iso_1_len_1375_ver_3 rsa_locus_25203_iso_1_len_940_ver_2
ORTHOMCL1309	4	3	Camptotheca_acuminata Catharanthus_roseus Rauvolfia_serpentina	caa_locus_13388_iso_3_len_1421_ver_4 caa_locus_24631_iso_1_len_1473_ver_4 cra_locus_20290_iso_1_len_1796_ver_3 rsa_locus_15606_iso_2_len_1602_ver_2
ORTHOMCL1310	4	3	Camptotheca_acuminata Catharanthus_roseus Rauvolfia_serpentina	caa_locus_133_iso_2_len_2983_ver_4 caa_locus_19215_iso_2_len_3158_ver_4 cra_locus_9626_iso_2_len_3128_ver_3 rsa_locus_8804_iso_4_len_2901_ver_2
ORTHOMCL1311	4	3	Camptotheca_acuminata Catharanthus_roseus Rauvolfia_serpentina	caa_locus_13402_iso_1_len_1720_ver_4 caa_locus_334_iso_1_len_1823_ver_4 cra_locus_8158_iso_1_len_3172_ver_3 rsa_locus_9081_iso_2_len_2007_ver_2
ORTHOMCL1312	4	3	Camptotheca_acuminata Catharanthus_roseus Rauvolfia_serpentina	caa_locus_13410_iso_3_len_1769_ver_4 caa_locus_2522_iso_1_len_1282_ver_4 cra_locus_4414_iso_3_len_1290_ver_3 rsa_locus_2411_iso_1_len_1881_ver_2
ORTHOMCL1313	4	3	Camptotheca_acuminata Catharanthus_roseus Rauvolfia_serpentina	caa_locus_13439_iso_2_len_678_ver_4 caa_locus_17240_iso_1_len_709_ver_4 cra_locus_35690_iso_1_len_539_ver_3 rsa_locus_44139_iso_1_len_427_ver_2
ORTHOMCL1314	4	3	Camptotheca_acuminata Catharanthus_roseus Rauvolfia_serpentina	caa_locus_13442_iso_2_len_1779_ver_4 cra_locus_1616_iso_1_len_1730_ver_3 rsa_locus_36946_iso_1_len_717_ver_2 rsa_locus_60674_iso_1_len_547_ver_2
ORTHOMCL1315	4	3	Camptotheca_acuminata Catharanthus_roseus Rauvolfia_serpentina	caa_locus_13458_iso_3_len_2323_ver_4 caa_locus_15660_iso_4_len_2269_ver_4 cra_locus_16044_iso_2_len_2549_ver_3 rsa_locus_8425_iso_1_len_2482_ver_2
ORTHOMCL1316	4	3	Camptotheca_acuminata Catharanthus_roseus Rauvolfia_serpentina	caa_locus_13464_iso_1_len_1658_ver_4 caa_locus_29826_iso_1_len_1758_ver_4 cra_locus_4243_iso_1_len_1724_ver_3 rsa_locus_11386_iso_1_len_1131_ver_2
ORTHOMCL1317	4	3	Camptotheca_acuminata Catharanthus_roseus Rauvolfia_serpentina	caa_locus_1346_iso_1_len_1836_ver_4 caa_locus_8378_iso_2_len_1806_ver_4 cra_locus_11261_iso_2_len_2144_ver_3 rsa_locus_3409_iso_4_len_1884_ver_2
ORTHOMCL1318	4	3	Camptotheca_acuminata Catharanthus_roseus Rauvolfia_serpentina	caa_locus_13470_iso_1_len_1878_ver_4 caa_locus_14082_iso_2_len_1965_ver_4 cra_locus_79714_iso_1_len_1662_ver_3 rsa_locus_33406_iso_1_len_527_ver_2
ORTHOMCL1320	4	3	Camptotheca_acuminata Catharanthus_roseus Rauvolfia_serpentina	caa_locus_13489_iso_1_len_1946_ver_4 caa_locus_21994_iso_4_len_900_ver_4 cra_locus_2983_iso_6_len_2236_ver_3 rsa_locus_5884_iso_9_len_2544_ver_2
ORTHOMCL1321	4	3	Camptotheca_acuminata Catharanthus_roseus Rauvolfia_serpentina	caa_locus_13490_iso_1_len_2454_ver_4 caa_locus_13615_iso_4_len_2860_ver_4 cra_locus_5315_iso_6_len_2496_ver_3 rsa_locus_2301_iso_9_len_2861_ver_2
ORTHOMCL1322	4	3	Camptotheca_acuminata Catharanthus_roseus Rauvolfia_serpentina	caa_locus_13495_iso_1_len_572_ver_4 cra_locus_599_iso_2_len_2031_ver_3 rsa_locus_69693_iso_1_len_334_ver_2 rsa_locus_7676_iso_2_len_882_ver_2
ORTHOMCL1323	4	3	Camptotheca_acuminata Catharanthus_roseus Rauvolfia_serpentina	caa_locus_134_iso_1_len_1784_ver_4 caa_locus_18601_iso_1_len_1720_ver_4 cra_locus_875_iso_5_len_1714_ver_3 rsa_locus_4856_iso_1_len_1860_ver_2
ORTHOMCL1324	4	3	Camptotheca_acuminata Catharanthus_roseus Rauvolfia_serpentina	caa_locus_13501_iso_5_len_4463_ver_4 cra_locus_489_iso_9_len_2848_ver_3 rsa_locus_1255_iso_9_len_3127_ver_2 rsa_locus_8644_iso_7_len_2088_ver_2
ORTHOMCL1325	4	3	Camptotheca_acuminata Catharanthus_roseus Rauvolfia_serpentina	caa_locus_13506_iso_3_len_708_ver_4 caa_locus_5598_iso_3_len_900_ver_4 cra_locus_19551_iso_1_len_780_ver_3 rsa_locus_20898_iso_3_len_708_ver_2
ORTHOMCL1326	4	3	Camptotheca_acuminata Catharanthus_roseus Rauvolfia_serpentina	caa_locus_13508_iso_3_len_2323_ver_4 caa_locus_5989_iso_7_len_2379_ver_4 cra_locus_10881_iso_1_len_2445_ver_3 rsa_locus_4183_iso_1_len_2366_ver_2
ORTHOMCL1327	4	3	Camptotheca_acuminata Catharanthus_roseus Rauvolfia_serpentina	caa_locus_1350_iso_3_len_1137_ver_4 caa_locus_892_iso_8_len_2640_ver_4 cra_locus_3706_iso_6_len_1315_ver_3 rsa_locus_2315_iso_3_len_1143_ver_2
ORTHOMCL1328	4	3	Camptotheca_acuminata Catharanthus_roseus Rauvolfia_serpentina	caa_locus_13516_iso_1_len_795_ver_4 caa_locus_26827_iso_1_len_1094_ver_4 cra_locus_12489_iso_1_len_871_ver_3 rsa_locus_12030_iso_1_len_1127_ver_2
ORTHOMCL1330	4	3	Camptotheca_acuminata Catharanthus_roseus Rauvolfia_serpentina	caa_locus_13532_iso_3_len_2054_ver_4 caa_locus_5217_iso_5_len_2050_ver_4 cra_locus_7768_iso_1_len_3264_ver_3 rsa_locus_430_iso_9_len_3015_ver_2
ORTHOMCL1331	4	3	Camptotheca_acuminata Catharanthus_roseus Rauvolfia_serpentina	caa_locus_13534_iso_3_len_1653_ver_4 caa_locus_2838_iso_3_len_2066_ver_4 cra_locus_9485_iso_2_len_2058_ver_3 rsa_locus_12357_iso_3_len_1871_ver_2
ORTHOMCL1332	4	3	Camptotheca_acuminata Catharanthus_roseus Rauvolfia_serpentina	caa_locus_13541_iso_1_len_1339_ver_4 cra_locus_5139_iso_7_len_1588_ver_3 rsa_locus_6183_iso_3_len_1264_ver_2 rsa_locus_76874_iso_1_len_384_ver_2
ORTHOMCL1333	4	3	Camptotheca_acuminata Catharanthus_roseus Rauvolfia_serpentina	caa_locus_13546_iso_4_len_1838_ver_4 caa_locus_7255_iso_2_len_1975_ver_4 cra_locus_5516_iso_4_len_2020_ver_3 rsa_locus_5946_iso_1_len_2221_ver_2
ORTHOMCL1334	4	3	Camptotheca_acuminata Catharanthus_roseus Rauvolfia_serpentina	caa_locus_1355_iso_1_len_1125_ver_4 caa_locus_3290_iso_1_len_834_ver_4 cra_locus_13914_iso_1_len_1011_ver_3 rsa_locus_88469_iso_1_len_551_ver_2
ORTHOMCL1335	4	3	Camptotheca_acuminata Catharanthus_roseus Rauvolfia_serpentina	caa_locus_13577_iso_1_len_2502_ver_4 caa_locus_7066_iso_4_len_1576_ver_4 cra_locus_819_iso_3_len_1496_ver_3 rsa_locus_10695_iso_7_len_1422_ver_2
ORTHOMCL1336	4	3	Camptotheca_acuminata Catharanthus_roseus Rauvolfia_serpentina	caa_locus_13591_iso_9_len_3074_ver_4 caa_locus_23990_iso_3_len_2232_ver_4 cra_locus_8455_iso_4_len_2321_ver_3 rsa_locus_1089_iso_6_len_2537_ver_2
ORTHOMCL1337	4	3	Camptotheca_acuminata Catharanthus_roseus Rauvolfia_serpentina	caa_locus_13593_iso_2_len_545_ver_4 cra_locus_58890_iso_1_len_599_ver_3 cra_locus_9879_iso_4_len_1045_ver_3 rsa_locus_8982_iso_2_len_933_ver_2
ORTHOMCL1338	4	3	Camptotheca_acuminata Catharanthus_roseus Rauvolfia_serpentina	caa_locus_13595_iso_3_len_3447_ver_4 caa_locus_7881_iso_2_len_1406_ver_4 cra_locus_2573_iso_9_len_1575_ver_3 rsa_locus_7531_iso_1_len_1711_ver_2
ORTHOMCL1339	4	3	Camptotheca_acuminata Catharanthus_roseus Rauvolfia_serpentina	caa_locus_1359_iso_3_len_2141_ver_4 cra_locus_1590_iso_3_len_2414_ver_3 rsa_locus_13433_iso_2_len_1542_ver_2 rsa_locus_3890_iso_5_len_1809_ver_2
ORTHOMCL1340	4	3	Camptotheca_acuminata Catharanthus_roseus Rauvolfia_serpentina	caa_locus_13624_iso_1_len_979_ver_4 caa_locus_6052_iso_2_len_737_ver_4 cra_locus_15848_iso_2_len_1592_ver_3 rsa_locus_12564_iso_1_len_1245_ver_2
ORTHOMCL1341	4	3	Camptotheca_acuminata Catharanthus_roseus Rauvolfia_serpentina	caa_locus_1364_iso_7_len_1293_ver_4 cra_locus_141_iso_5_len_1240_ver_3 rsa_locus_1956_iso_4_len_1202_ver_2 rsa_locus_29579_iso_1_len_1260_ver_2
ORTHOMCL1342	4	3	Camptotheca_acuminata Catharanthus_roseus Rauvolfia_serpentina	caa_locus_13651_iso_2_len_2315_ver_4 caa_locus_22878_iso_2_len_798_ver_4 cra_locus_2168_iso_6_len_3995_ver_3 rsa_locus_16656_iso_5_len_3384_ver_2
ORTHOMCL1343	4	3	Camptotheca_acuminata Catharanthus_roseus Rauvolfia_serpentina	caa_locus_1365_iso_4_len_1894_ver_4 cra_locus_7904_iso_3_len_2201_ver_3 rsa_locus_20470_iso_1_len_1310_ver_2 rsa_locus_55485_iso_1_len_356_ver_2
ORTHOMCL1344	4	3	Camptotheca_acuminata Catharanthus_roseus Rauvolfia_serpentina	caa_locus_13660_iso_1_len_3383_ver_4 cra_locus_1285_iso_5_len_1596_ver_3 rsa_locus_13086_iso_8_len_1706_ver_2 rsa_locus_4916_iso_5_len_1819_ver_2
ORTHOMCL1345	4	3	Camptotheca_acuminata Catharanthus_roseus Rauvolfia_serpentina	caa_locus_13663_iso_1_len_790_ver_4 cra_locus_236_iso_6_len_1008_ver_3 rsa_locus_17845_iso_1_len_1093_ver_2 rsa_locus_36787_iso_1_len_426_ver_2
ORTHOMCL1346	4	3	Camptotheca_acuminata Catharanthus_roseus Rauvolfia_serpentina	caa_locus_13664_iso_2_len_2766_ver_4 caa_locus_7373_iso_1_len_2773_ver_4 cra_locus_10696_iso_1_len_2994_ver_3 rsa_locus_7234_iso_1_len_2042_ver_2
ORTHOMCL1347	4	3	Camptotheca_acuminata Catharanthus_roseus Rauvolfia_serpentina	caa_locus_13675_iso_4_len_1823_ver_4 caa_locus_16943_iso_3_len_1876_ver_4 cra_locus_3620_iso_6_len_3265_ver_3 rsa_locus_1401_iso_2_len_2431_ver_2
ORTHOMCL1348	4	3	Camptotheca_acuminata Catharanthus_roseus Rauvolfia_serpentina	caa_locus_13681_iso_2_len_722_ver_4 caa_locus_25248_iso_1_len_850_ver_4 cra_locus_32428_iso_1_len_285_ver_3 rsa_locus_19210_iso_2_len_516_ver_2
ORTHOMCL1349	4	3	Camptotheca_acuminata Catharanthus_roseus Rauvolfia_serpentina	caa_locus_13682_iso_1_len_1380_ver_4 caa_locus_917_iso_4_len_1453_ver_4 cra_locus_4977_iso_5_len_1188_ver_3 rsa_locus_10146_iso_1_len_1548_ver_2
ORTHOMCL1350	4	3	Camptotheca_acuminata Catharanthus_roseus Rauvolfia_serpentina	caa_locus_13685_iso_3_len_2696_ver_4 caa_locus_17786_iso_1_len_2769_ver_4 cra_locus_9632_iso_4_len_3480_ver_3 rsa_locus_11054_iso_11_len_3257_ver_2
ORTHOMCL1351	4	3	Camptotheca_acuminata Catharanthus_roseus Rauvolfia_serpentina	caa_locus_13701_iso_1_len_2728_ver_4 caa_locus_28852_iso_3_len_2894_ver_4 cra_locus_7331_iso_1_len_3538_ver_3 rsa_locus_10370_iso_7_len_2838_ver_2
ORTHOMCL1352	4	3	Camptotheca_acuminata Catharanthus_roseus Rauvolfia_serpentina	caa_locus_13708_iso_6_len_2536_ver_4 caa_locus_26592_iso_2_len_2130_ver_4 cra_locus_1379_iso_1_len_2235_ver_3 rsa_locus_6837_iso_4_len_2094_ver_2
ORTHOMCL1353	4	3	Camptotheca_acuminata Catharanthus_roseus Rauvolfia_serpentina	caa_locus_13727_iso_4_len_2143_ver_4 caa_locus_16115_iso_2_len_1731_ver_4 cra_locus_11067_iso_1_len_2352_ver_3 rsa_locus_8526_iso_5_len_1858_ver_2
ORTHOMCL1354	4	3	Camptotheca_acuminata Catharanthus_roseus Rauvolfia_serpentina	caa_locus_13732_iso_2_len_2389_ver_4 caa_locus_21187_iso_1_len_2192_ver_4 cra_locus_10597_iso_1_len_2301_ver_3 rsa_locus_3442_iso_2_len_2122_ver_2
ORTHOMCL1355	4	3	Camptotheca_acuminata Catharanthus_roseus Rauvolfia_serpentina	caa_locus_13738_iso_4_len_2690_ver_4 caa_locus_17245_iso_1_len_3008_ver_4 cra_locus_12538_iso_3_len_2895_ver_3 rsa_locus_9064_iso_6_len_3061_ver_2
ORTHOMCL1356	4	3	Camptotheca_acuminata Catharanthus_roseus Rauvolfia_serpentina	caa_locus_13741_iso_1_len_1106_ver_4 caa_locus_8569_iso_5_len_1253_ver_4 cra_locus_1607_iso_2_len_2212_ver_3 rsa_locus_4619_iso_3_len_2025_ver_2
ORTHOMCL1357	4	3	Camptotheca_acuminata Catharanthus_roseus Rauvolfia_serpentina	caa_locus_13745_iso_6_len_2016_ver_4 caa_locus_4405_iso_3_len_2132_ver_4 cra_locus_9689_iso_1_len_2125_ver_3 rsa_locus_35896_iso_1_len_1301_ver_2
ORTHOMCL1358	4	3	Camptotheca_acuminata Catharanthus_roseus Rauvolfia_serpentina	caa_locus_13750_iso_5_len_2414_ver_4 cra_locus_5407_iso_2_len_2077_ver_3 rsa_locus_1011_iso_4_len_2561_ver_2 rsa_locus_9644_iso_3_len_2447_ver_2
ORTHOMCL1359	4	3	Camptotheca_acuminata Catharanthus_roseus Rauvolfia_serpentina	caa_locus_13758_iso_5_len_1770_ver_4 caa_locus_23626_iso_1_len_1597_ver_4 cra_locus_1130_iso_3_len_1844_ver_3 rsa_locus_6353_iso_1_len_2011_ver_2
ORTHOMCL1360	4	3	Camptotheca_acuminata Catharanthus_roseus Rauvolfia_serpentina	caa_locus_1377_iso_1_len_2536_ver_4 caa_locus_21462_iso_9_len_2911_ver_4 cra_locus_907_iso_9_len_3931_ver_3 rsa_locus_322_iso_6_len_4056_ver_2
ORTHOMCL1361	4	3	Camptotheca_acuminata Catharanthus_roseus Rauvolfia_serpentina	caa_locus_13780_iso_2_len_1544_ver_4 caa_locus_28925_iso_1_len_3035_ver_4 cra_locus_23645_iso_1_len_2568_ver_3 rsa_locus_9903_iso_2_len_1879_ver_2
ORTHOMCL1362	4	3	Camptotheca_acuminata Catharanthus_roseus Rauvolfia_serpentina	caa_locus_1378_iso_1_len_1601_ver_4 caa_locus_8305_iso_1_len_1531_ver_4 cra_locus_9538_iso_5_len_1590_ver_3 rsa_locus_5511_iso_8_len_1630_ver_2
ORTHOMCL1363	4	3	Camptotheca_acuminata Catharanthus_roseus Rauvolfia_serpentina	caa_locus_13795_iso_2_len_1919_ver_4 caa_locus_20145_iso_2_len_1782_ver_4 cra_locus_9578_iso_1_len_1362_ver_3 rsa_locus_14762_iso_2_len_1824_ver_2
ORTHOMCL1364	4	3	Camptotheca_acuminata Catharanthus_roseus Rauvolfia_serpentina	caa_locus_13808_iso_5_len_4080_ver_4 caa_locus_909_iso_2_len_3987_ver_4 cra_locus_5031_iso_1_len_3000_ver_3 rsa_locus_5133_iso_1_len_3001_ver_2
ORTHOMCL1365	4	3	Camptotheca_acuminata Catharanthus_roseus Rauvolfia_serpentina	caa_locus_13810_iso_4_len_2431_ver_4 caa_locus_23682_iso_3_len_1771_ver_4 cra_locus_9734_iso_3_len_2047_ver_3 rsa_locus_23958_iso_2_len_990_ver_2
ORTHOMCL1366	4	3	Camptotheca_acuminata Catharanthus_roseus Rauvolfia_serpentina	caa_locus_13843_iso_5_len_2065_ver_4 caa_locus_2449_iso_4_len_2133_ver_4 cra_locus_12991_iso_1_len_2346_ver_3 rsa_locus_15158_iso_1_len_2478_ver_2
ORTHOMCL1367	4	3	Camptotheca_acuminata Catharanthus_roseus Rauvolfia_serpentina	caa_locus_13848_iso_3_len_1962_ver_4 caa_locus_16633_iso_1_len_2234_ver_4 cra_locus_10104_iso_2_len_1571_ver_3 rsa_locus_7062_iso_3_len_2906_ver_2
ORTHOMCL1368	4	3	Camptotheca_acuminata Catharanthus_roseus Rauvolfia_serpentina	caa_locus_13854_iso_1_len_1714_ver_4 caa_locus_19455_iso_1_len_2011_ver_4 cra_locus_1466_iso_5_len_3999_ver_3 rsa_locus_11275_iso_3_len_2330_ver_2
ORTHOMCL1369	4	3	Camptotheca_acuminata Catharanthus_roseus Rauvolfia_serpentina	caa_locus_13855_iso_2_len_1941_ver_4 cra_locus_3343_iso_8_len_2107_ver_3 rsa_locus_12472_iso_1_len_1248_ver_2 rsa_locus_3766_iso_2_len_1934_ver_2
ORTHOMCL1370	4	3	Camptotheca_acuminata Catharanthus_roseus Rauvolfia_serpentina	caa_locus_13857_iso_3_len_3020_ver_4 caa_locus_24736_iso_1_len_1288_ver_4 cra_locus_4454_iso_1_len_3329_ver_3 rsa_locus_1372_iso_6_len_4443_ver_2
ORTHOMCL1372	4	3	Camptotheca_acuminata Catharanthus_roseus Rauvolfia_serpentina	caa_locus_13862_iso_5_len_2928_ver_4 cra_locus_5245_iso_3_len_1753_ver_3 rsa_locus_26343_iso_1_len_910_ver_2 rsa_locus_7162_iso_2_len_1552_ver_2
ORTHOMCL1373	4	3	Camptotheca_acuminata Catharanthus_roseus Rauvolfia_serpentina	caa_locus_13881_iso_1_len_1850_ver_4 caa_locus_31882_iso_3_len_1931_ver_4 cra_locus_10900_iso_3_len_2007_ver_3 rsa_locus_18802_iso_4_len_2017_ver_2
ORTHOMCL1374	4	3	Camptotheca_acuminata Catharanthus_roseus Rauvolfia_serpentina	caa_locus_13891_iso_1_len_996_ver_4 caa_locus_15953_iso_1_len_1370_ver_4 cra_locus_5841_iso_2_len_1641_ver_3 rsa_locus_15815_iso_1_len_1449_ver_2
ORTHOMCL1375	4	3	Camptotheca_acuminata Catharanthus_roseus Rauvolfia_serpentina	caa_locus_13895_iso_5_len_1492_ver_4 cra_locus_10548_iso_3_len_1224_ver_3 cra_locus_54464_iso_1_len_675_ver_3 rsa_locus_3586_iso_6_len_1320_ver_2
ORTHOMCL1376	4	3	Camptotheca_acuminata Catharanthus_roseus Rauvolfia_serpentina	caa_locus_13909_iso_2_len_442_ver_4 cra_locus_3156_iso_8_len_1676_ver_3 rsa_locus_25198_iso_1_len_809_ver_2 rsa_locus_9244_iso_7_len_1235_ver_2
ORTHOMCL1377	4	3	Camptotheca_acuminata Catharanthus_roseus Rauvolfia_serpentina	caa_locus_13912_iso_2_len_1176_ver_4 caa_locus_2251_iso_3_len_1065_ver_4 cra_locus_6323_iso_3_len_2346_ver_3 rsa_locus_75812_iso_1_len_315_ver_2
ORTHOMCL1378	4	3	Camptotheca_acuminata Catharanthus_roseus Rauvolfia_serpentina	caa_locus_13918_iso_4_len_1800_ver_4 caa_locus_23787_iso_2_len_1565_ver_4 cra_locus_13413_iso_2_len_1534_ver_3 rsa_locus_3016_iso_1_len_1625_ver_2
ORTHOMCL1379	4	3	Camptotheca_acuminata Catharanthus_roseus Rauvolfia_serpentina	caa_locus_13922_iso_2_len_394_ver_4 caa_locus_31466_iso_1_len_411_ver_4 cra_locus_29217_iso_1_len_590_ver_3 rsa_locus_12256_iso_3_len_1201_ver_2
ORTHOMCL1380	4	3	Camptotheca_acuminata Catharanthus_roseus Rauvolfia_serpentina	caa_locus_13938_iso_1_len_1542_ver_4 caa_locus_35592_iso_1_len_1564_ver_4 cra_locus_10714_iso_3_len_1658_ver_3 rsa_locus_18729_iso_1_len_1558_ver_2
ORTHOMCL1381	4	3	Camptotheca_acuminata Catharanthus_roseus Rauvolfia_serpentina	caa_locus_13943_iso_1_len_1058_ver_4 caa_locus_19385_iso_1_len_956_ver_4 cra_locus_8358_iso_2_len_2609_ver_3 rsa_locus_64566_iso_1_len_447_ver_2
ORTHOMCL1382	4	3	Camptotheca_acuminata Catharanthus_roseus Rauvolfia_serpentina	caa_locus_13947_iso_6_len_3272_ver_4 caa_locus_24352_iso_5_len_2810_ver_4 cra_locus_12955_iso_5_len_2555_ver_3 rsa_locus_5956_iso_9_len_1968_ver_2
ORTHOMCL1383	4	3	Camptotheca_acuminata Catharanthus_roseus Rauvolfia_serpentina	caa_locus_13950_iso_6_len_2474_ver_4 caa_locus_4409_iso_4_len_2114_ver_4 cra_locus_15702_iso_4_len_2072_ver_3 rsa_locus_4462_iso_3_len_2188_ver_2
ORTHOMCL1384	4	3	Camptotheca_acuminata Catharanthus_roseus Rauvolfia_serpentina	caa_locus_13961_iso_4_len_1168_ver_4 caa_locus_1692_iso_4_len_1743_ver_4 cra_locus_64998_iso_1_len_412_ver_3 rsa_locus_63175_iso_1_len_421_ver_2
ORTHOMCL1385	4	3	Camptotheca_acuminata Catharanthus_roseus Rauvolfia_serpentina	caa_locus_13977_iso_1_len_978_ver_4 caa_locus_16119_iso_1_len_593_ver_4 cra_locus_59892_iso_1_len_425_ver_3 rsa_locus_47207_iso_1_len_493_ver_2
ORTHOMCL1386	4	3	Camptotheca_acuminata Catharanthus_roseus Rauvolfia_serpentina	caa_locus_13978_iso_1_len_1456_ver_4 cra_locus_14457_iso_1_len_1126_ver_3 rsa_locus_32221_iso_1_len_889_ver_2 rsa_locus_83280_iso_1_len_296_ver_2
ORTHOMCL1387	4	3	Camptotheca_acuminata Catharanthus_roseus Rauvolfia_serpentina	caa_locus_14007_iso_2_len_1582_ver_4 caa_locus_31317_iso_1_len_742_ver_4 cra_locus_9193_iso_1_len_2157_ver_3 rsa_locus_9846_iso_6_len_2909_ver_2
ORTHOMCL1389	4	3	Camptotheca_acuminata Catharanthus_roseus Rauvolfia_serpentina	caa_locus_14017_iso_1_len_532_ver_4 caa_locus_7929_iso_2_len_599_ver_4 cra_locus_75391_iso_1_len_306_ver_3 rsa_locus_11728_iso_2_len_378_ver_2
ORTHOMCL1390	4	3	Camptotheca_acuminata Catharanthus_roseus Rauvolfia_serpentina	caa_locus_14026_iso_5_len_2560_ver_4 caa_locus_18282_iso_7_len_2097_ver_4 cra_locus_11412_iso_7_len_2431_ver_3 rsa_locus_3176_iso_7_len_2261_ver_2
ORTHOMCL1391	4	3	Camptotheca_acuminata Catharanthus_roseus Rauvolfia_serpentina	caa_locus_1403_iso_4_len_1301_ver_4 caa_locus_17154_iso_1_len_947_ver_4 cra_locus_3173_iso_4_len_1379_ver_3 rsa_locus_17803_iso_1_len_794_ver_2
ORTHOMCL1392	4	3	Camptotheca_acuminata Catharanthus_roseus Rauvolfia_serpentina	caa_locus_14058_iso_8_len_1845_ver_4 cra_locus_9083_iso_2_len_2438_ver_3 rsa_locus_10646_iso_4_len_1943_ver_2 rsa_locus_24892_iso_1_len_1139_ver_2
ORTHOMCL1393	4	3	Camptotheca_acuminata Catharanthus_roseus Rauvolfia_serpentina	caa_locus_14063_iso_6_len_1994_ver_4 cra_locus_3545_iso_3_len_1497_ver_3 cra_locus_5111_iso_5_len_2161_ver_3 rsa_locus_8985_iso_4_len_3445_ver_2
ORTHOMCL1394	4	3	Camptotheca_acuminata Catharanthus_roseus Rauvolfia_serpentina	caa_locus_14079_iso_5_len_1366_ver_4 caa_locus_8860_iso_3_len_1224_ver_4 cra_locus_13199_iso_6_len_1450_ver_3 rsa_locus_18383_iso_2_len_1575_ver_2
ORTHOMCL1395	4	3	Camptotheca_acuminata Catharanthus_roseus Rauvolfia_serpentina	caa_locus_14083_iso_4_len_1358_ver_4 caa_locus_7359_iso_1_len_1484_ver_4 cra_locus_13927_iso_2_len_1310_ver_3 rsa_locus_17289_iso_2_len_1200_ver_2
ORTHOMCL1396	4	3	Camptotheca_acuminata Catharanthus_roseus Rauvolfia_serpentina	caa_locus_14085_iso_1_len_1356_ver_4 caa_locus_3318_iso_1_len_1435_ver_4 cra_locus_1148_iso_2_len_1651_ver_3 rsa_locus_5433_iso_3_len_1422_ver_2
ORTHOMCL1397	4	3	Camptotheca_acuminata Catharanthus_roseus Rauvolfia_serpentina	caa_locus_14094_iso_2_len_1631_ver_4 caa_locus_15714_iso_2_len_1790_ver_4 cra_locus_5660_iso_3_len_1718_ver_3 rsa_locus_2622_iso_1_len_1556_ver_2
ORTHOMCL1398	4	3	Camptotheca_acuminata Catharanthus_roseus Rauvolfia_serpentina	caa_locus_14095_iso_1_len_1261_ver_4 caa_locus_14684_iso_3_len_1182_ver_4 cra_locus_73_iso_2_len_1376_ver_3 rsa_locus_13372_iso_2_len_958_ver_2
ORTHOMCL1399	4	3	Camptotheca_acuminata Catharanthus_roseus Rauvolfia_serpentina	caa_locus_14105_iso_5_len_3194_ver_4 cra_locus_12016_iso_6_len_1577_ver_3 cra_locus_5234_iso_1_len_1006_ver_3 rsa_locus_9808_iso_4_len_2419_ver_2
ORTHOMCL1400	4	3	Camptotheca_acuminata Catharanthus_roseus Rauvolfia_serpentina	caa_locus_14110_iso_5_len_1352_ver_4 caa_locus_7364_iso_7_len_1278_ver_4 cra_locus_402_iso_2_len_1537_ver_3 rsa_locus_21736_iso_3_len_821_ver_2
ORTHOMCL1401	4	3	Camptotheca_acuminata Catharanthus_roseus Rauvolfia_serpentina	caa_locus_14112_iso_1_len_1324_ver_4 caa_locus_17845_iso_1_len_1217_ver_4 cra_locus_688_iso_7_len_1596_ver_3 rsa_locus_6577_iso_8_len_1700_ver_2
ORTHOMCL1402	4	3	Camptotheca_acuminata Catharanthus_roseus Rauvolfia_serpentina	caa_locus_14120_iso_2_len_1510_ver_4 caa_locus_35778_iso_1_len_858_ver_4 cra_locus_1192_iso_1_len_1528_ver_3 rsa_locus_6303_iso_1_len_1745_ver_2
ORTHOMCL1403	4	3	Camptotheca_acuminata Catharanthus_roseus Rauvolfia_serpentina	caa_locus_14122_iso_2_len_1812_ver_4 caa_locus_14527_iso_3_len_2080_ver_4 cra_locus_9767_iso_3_len_2726_ver_3 rsa_locus_4112_iso_4_len_2048_ver_2
ORTHOMCL1404	4	3	Camptotheca_acuminata Catharanthus_roseus Rauvolfia_serpentina	caa_locus_14129_iso_2_len_2529_ver_4 caa_locus_4623_iso_1_len_1160_ver_4 cra_locus_227_iso_7_len_1043_ver_3 rsa_locus_44339_iso_2_len_561_ver_2
ORTHOMCL1405	4	3	Camptotheca_acuminata Catharanthus_roseus Rauvolfia_serpentina	caa_locus_14144_iso_9_len_2445_ver_4 caa_locus_6127_iso_8_len_2093_ver_4 cra_locus_5449_iso_6_len_3094_ver_3 rsa_locus_149_iso_3_len_2762_ver_2
ORTHOMCL1406	4	3	Camptotheca_acuminata Catharanthus_roseus Rauvolfia_serpentina	caa_locus_14147_iso_3_len_1779_ver_4 caa_locus_2705_iso_4_len_1336_ver_4 cra_locus_4238_iso_1_len_1387_ver_3 rsa_locus_16517_iso_3_len_1525_ver_2
ORTHOMCL1407	4	3	Camptotheca_acuminata Catharanthus_roseus Rauvolfia_serpentina	caa_locus_14153_iso_1_len_1530_ver_4 caa_locus_7062_iso_2_len_1650_ver_4 cra_locus_4222_iso_3_len_1673_ver_3 rsa_locus_13913_iso_5_len_1793_ver_2
ORTHOMCL1408	4	3	Camptotheca_acuminata Catharanthus_roseus Rauvolfia_serpentina	caa_locus_14165_iso_1_len_2519_ver_4 caa_locus_15230_iso_3_len_2614_ver_4 cra_locus_13101_iso_4_len_2385_ver_3 rsa_locus_1474_iso_3_len_1941_ver_2
ORTHOMCL1409	4	3	Camptotheca_acuminata Catharanthus_roseus Rauvolfia_serpentina	caa_locus_1416_iso_1_len_1480_ver_4 cra_locus_4987_iso_6_len_1464_ver_3 rsa_locus_26949_iso_1_len_889_ver_2 rsa_locus_5195_iso_4_len_1322_ver_2
ORTHOMCL1410	4	3	Camptotheca_acuminata Catharanthus_roseus Rauvolfia_serpentina	caa_locus_14172_iso_4_len_1099_ver_4 cra_locus_9677_iso_1_len_1279_ver_3 rsa_locus_11033_iso_1_len_1104_ver_2 rsa_locus_71774_iso_1_len_664_ver_2
ORTHOMCL1411	4	3	Camptotheca_acuminata Catharanthus_roseus Rauvolfia_serpentina	caa_locus_14199_iso_2_len_1157_ver_4 caa_locus_21550_iso_2_len_1311_ver_4 cra_locus_13865_iso_3_len_1365_ver_3 rsa_locus_6113_iso_4_len_1285_ver_2
ORTHOMCL1412	4	3	Camptotheca_acuminata Catharanthus_roseus Rauvolfia_serpentina	caa_locus_141_iso_3_len_2630_ver_4 caa_locus_1583_iso_9_len_3354_ver_4 cra_locus_1589_iso_3_len_2683_ver_3 rsa_locus_9708_iso_5_len_2761_ver_2
ORTHOMCL1413	4	3	Camptotheca_acuminata Catharanthus_roseus Rauvolfia_serpentina	caa_locus_14200_iso_1_len_1459_ver_4 cra_locus_3263_iso_1_len_1854_ver_3 rsa_locus_20465_iso_1_len_1213_ver_2 rsa_locus_5718_iso_2_len_2196_ver_2
ORTHOMCL1414	4	3	Camptotheca_acuminata Catharanthus_roseus Rauvolfia_serpentina	caa_locus_14213_iso_1_len_1505_ver_4 caa_locus_26207_iso_1_len_1615_ver_4 cra_locus_27554_iso_1_len_1223_ver_3 rsa_locus_5603_iso_2_len_1491_ver_2
ORTHOMCL1415	4	3	Camptotheca_acuminata Catharanthus_roseus Rauvolfia_serpentina	caa_locus_1422_iso_9_len_1098_ver_4 cra_locus_13306_iso_1_len_955_ver_3 rsa_locus_3652_iso_4_len_1839_ver_2 rsa_locus_63871_iso_1_len_485_ver_2
ORTHOMCL1416	4	3	Camptotheca_acuminata Catharanthus_roseus Rauvolfia_serpentina	caa_locus_14238_iso_1_len_2718_ver_4 cra_locus_3110_iso_8_len_2816_ver_3 rsa_locus_13287_iso_9_len_3151_ver_2 rsa_locus_6802_iso_1_len_3522_ver_2
ORTHOMCL1417	4	3	Camptotheca_acuminata Catharanthus_roseus Rauvolfia_serpentina	caa_locus_14246_iso_2_len_775_ver_4 caa_locus_5269_iso_1_len_621_ver_4 cra_locus_32417_iso_2_len_606_ver_3 rsa_locus_45302_iso_1_len_819_ver_2
ORTHOMCL1418	4	3	Camptotheca_acuminata Catharanthus_roseus Rauvolfia_serpentina	caa_locus_14254_iso_8_len_1830_ver_4 cra_locus_7479_iso_5_len_2057_ver_3 rsa_locus_27316_iso_1_len_911_ver_2 rsa_locus_932_iso_3_len_1795_ver_2
ORTHOMCL1419	4	3	Camptotheca_acuminata Catharanthus_roseus Rauvolfia_serpentina	caa_locus_14263_iso_2_len_2799_ver_4 caa_locus_15550_iso_2_len_2693_ver_4 cra_locus_4684_iso_3_len_2744_ver_3 rsa_locus_7737_iso_6_len_2442_ver_2
ORTHOMCL1420	4	3	Camptotheca_acuminata Catharanthus_roseus Rauvolfia_serpentina	caa_locus_14270_iso_4_len_843_ver_4 cra_locus_8596_iso_8_len_984_ver_3 rsa_locus_43898_iso_1_len_451_ver_2 rsa_locus_44690_iso_1_len_627_ver_2
ORTHOMCL1421	4	3	Camptotheca_acuminata Catharanthus_roseus Rauvolfia_serpentina	caa_locus_14278_iso_1_len_3230_ver_4 caa_locus_3336_iso_1_len_2521_ver_4 cra_locus_4876_iso_1_len_2699_ver_3 rsa_locus_6056_iso_1_len_3006_ver_2
ORTHOMCL1422	4	3	Camptotheca_acuminata Catharanthus_roseus Rauvolfia_serpentina	caa_locus_14280_iso_1_len_1109_ver_4 caa_locus_15155_iso_1_len_1120_ver_4 cra_locus_11112_iso_1_len_903_ver_3 rsa_locus_13164_iso_1_len_1167_ver_2
ORTHOMCL1423	4	3	Camptotheca_acuminata Catharanthus_roseus Rauvolfia_serpentina	caa_locus_14282_iso_1_len_791_ver_4 caa_locus_5203_iso_1_len_802_ver_4 cra_locus_8570_iso_2_len_1191_ver_3 rsa_locus_2981_iso_3_len_826_ver_2
ORTHOMCL1424	4	3	Camptotheca_acuminata Catharanthus_roseus Rauvolfia_serpentina	caa_locus_14287_iso_5_len_2295_ver_4 cra_locus_9754_iso_1_len_1593_ver_3 rsa_locus_38427_iso_1_len_454_ver_2 rsa_locus_40942_iso_1_len_314_ver_2
ORTHOMCL1425	4	3	Camptotheca_acuminata Catharanthus_roseus Rauvolfia_serpentina	caa_locus_14289_iso_1_len_1347_ver_4 caa_locus_2790_iso_4_len_1545_ver_4 cra_locus_6145_iso_2_len_2625_ver_3 rsa_locus_7784_iso_5_len_2114_ver_2
ORTHOMCL1426	4	3	Camptotheca_acuminata Catharanthus_roseus Rauvolfia_serpentina	caa_locus_14294_iso_2_len_2196_ver_4 cra_locus_14218_iso_1_len_1979_ver_3 rsa_locus_5385_iso_6_len_1877_ver_2 rsa_locus_6368_iso_2_len_1061_ver_2
ORTHOMCL1427	4	3	Camptotheca_acuminata Catharanthus_roseus Rauvolfia_serpentina	caa_locus_14301_iso_1_len_1099_ver_4 caa_locus_21627_iso_1_len_967_ver_4 cra_locus_10198_iso_4_len_1484_ver_3 rsa_locus_6298_iso_1_len_2104_ver_2
ORTHOMCL1428	4	3	Camptotheca_acuminata Catharanthus_roseus Rauvolfia_serpentina	caa_locus_14313_iso_9_len_2316_ver_4 caa_locus_2184_iso_8_len_2177_ver_4 cra_locus_4029_iso_8_len_2093_ver_3 rsa_locus_1688_iso_3_len_2186_ver_2
ORTHOMCL1429	4	3	Camptotheca_acuminata Catharanthus_roseus Rauvolfia_serpentina	caa_locus_14314_iso_4_len_1590_ver_4 caa_locus_177_iso_1_len_1647_ver_4 cra_locus_5435_iso_2_len_1410_ver_3 rsa_locus_19570_iso_5_len_1894_ver_2
ORTHOMCL1430	4	3	Camptotheca_acuminata Catharanthus_roseus Rauvolfia_serpentina	caa_locus_14324_iso_2_len_2107_ver_4 cra_locus_35284_iso_1_len_1528_ver_3 rsa_locus_38899_iso_1_len_574_ver_2 rsa_locus_40230_iso_1_len_624_ver_2
ORTHOMCL1431	4	3	Camptotheca_acuminata Catharanthus_roseus Rauvolfia_serpentina	caa_locus_14325_iso_1_len_966_ver_4 cra_locus_54136_iso_1_len_646_ver_3 rsa_locus_18982_iso_1_len_450_ver_2 rsa_locus_6658_iso_4_len_1322_ver_2
ORTHOMCL1432	4	3	Camptotheca_acuminata Catharanthus_roseus Rauvolfia_serpentina	caa_locus_14327_iso_6_len_3101_ver_4 caa_locus_4037_iso_5_len_3926_ver_4 cra_locus_3629_iso_8_len_3255_ver_3 rsa_locus_3672_iso_5_len_2708_ver_2
ORTHOMCL1433	4	3	Camptotheca_acuminata Catharanthus_roseus Rauvolfia_serpentina	caa_locus_14331_iso_1_len_1067_ver_4 caa_locus_4626_iso_1_len_1207_ver_4 cra_locus_93853_iso_1_len_508_ver_3 rsa_locus_42406_iso_1_len_731_ver_2
ORTHOMCL1434	4	3	Camptotheca_acuminata Catharanthus_roseus Rauvolfia_serpentina	caa_locus_1436_iso_6_len_1491_ver_4 caa_locus_16436_iso_6_len_1390_ver_4 cra_locus_5280_iso_8_len_3883_ver_3 rsa_locus_7059_iso_8_len_1770_ver_2
ORTHOMCL1435	4	3	Camptotheca_acuminata Catharanthus_roseus Rauvolfia_serpentina	caa_locus_14377_iso_1_len_1741_ver_4 cra_locus_742_iso_2_len_1809_ver_3 rsa_locus_53458_iso_1_len_750_ver_2 rsa_locus_5831_iso_6_len_1910_ver_2
ORTHOMCL1436	4	3	Camptotheca_acuminata Catharanthus_roseus Rauvolfia_serpentina	caa_locus_1437_iso_4_len_1318_ver_4 cra_locus_7445_iso_9_len_1284_ver_3 rsa_locus_1655_iso_4_len_1505_ver_2 rsa_locus_39144_iso_1_len_1041_ver_2
ORTHOMCL1437	4	3	Camptotheca_acuminata Catharanthus_roseus Rauvolfia_serpentina	caa_locus_14381_iso_6_len_2109_ver_4 caa_locus_27273_iso_2_len_2089_ver_4 cra_locus_16139_iso_3_len_1425_ver_3 rsa_locus_4429_iso_3_len_1679_ver_2
ORTHOMCL1438	4	3	Camptotheca_acuminata Catharanthus_roseus Rauvolfia_serpentina	caa_locus_14398_iso_1_len_857_ver_4 caa_locus_9571_iso_1_len_763_ver_4 cra_locus_19122_iso_4_len_972_ver_3 rsa_locus_4839_iso_1_len_1309_ver_2
ORTHOMCL1439	4	3	Camptotheca_acuminata Catharanthus_roseus Rauvolfia_serpentina	caa_locus_143_iso_6_len_2427_ver_4 caa_locus_19994_iso_1_len_838_ver_4 cra_locus_107810_iso_2_len_732_ver_3 rsa_locus_17441_iso_3_len_750_ver_2
ORTHOMCL1440	4	3	Camptotheca_acuminata Catharanthus_roseus Rauvolfia_serpentina	caa_locus_14400_iso_1_len_1221_ver_4 caa_locus_29139_iso_1_len_832_ver_4 cra_locus_5720_iso_3_len_2092_ver_3 rsa_locus_18863_iso_1_len_1819_ver_2
ORTHOMCL1441	4	3	Camptotheca_acuminata Catharanthus_roseus Rauvolfia_serpentina	caa_locus_14402_iso_1_len_1522_ver_4 caa_locus_22154_iso_5_len_1530_ver_4 cra_locus_1859_iso_4_len_1509_ver_3 rsa_locus_21_iso_1_len_1239_ver_2
ORTHOMCL1442	4	3	Camptotheca_acuminata Catharanthus_roseus Rauvolfia_serpentina	caa_locus_14411_iso_1_len_2286_ver_4 caa_locus_19282_iso_1_len_1909_ver_4 cra_locus_4299_iso_1_len_2175_ver_3 rsa_locus_1819_iso_2_len_2233_ver_2
ORTHOMCL1443	4	3	Camptotheca_acuminata Catharanthus_roseus Rauvolfia_serpentina	caa_locus_14424_iso_2_len_1664_ver_4 caa_locus_390_iso_5_len_1698_ver_4 cra_locus_58_iso_3_len_2233_ver_3 rsa_locus_12390_iso_5_len_1546_ver_2
ORTHOMCL1444	4	3	Camptotheca_acuminata Catharanthus_roseus Rauvolfia_serpentina	caa_locus_1442_iso_3_len_1233_ver_4 caa_locus_9667_iso_2_len_1660_ver_4 cra_locus_6442_iso_2_len_1653_ver_3 rsa_locus_722_iso_1_len_1676_ver_2
ORTHOMCL1445	4	3	Camptotheca_acuminata Catharanthus_roseus Rauvolfia_serpentina	caa_locus_14436_iso_1_len_861_ver_4 cra_locus_14109_iso_1_len_1238_ver_3 rsa_locus_3258_iso_10_len_3783_ver_2 rsa_locus_35571_iso_1_len_455_ver_2
ORTHOMCL1446	4	3	Camptotheca_acuminata Catharanthus_roseus Rauvolfia_serpentina	caa_locus_14442_iso_8_len_3298_ver_4 caa_locus_4447_iso_2_len_3247_ver_4 cra_locus_3247_iso_5_len_3105_ver_3 rsa_locus_6362_iso_1_len_3247_ver_2
ORTHOMCL1447	4	3	Camptotheca_acuminata Catharanthus_roseus Rauvolfia_serpentina	caa_locus_1446_iso_9_len_1941_ver_4 cra_locus_3150_iso_6_len_1813_ver_3 rsa_locus_2642_iso_6_len_2035_ver_2 rsa_locus_31017_iso_1_len_1542_ver_2
ORTHOMCL1448	4	3	Camptotheca_acuminata Catharanthus_roseus Rauvolfia_serpentina	caa_locus_14472_iso_6_len_2476_ver_4 caa_locus_8041_iso_4_len_1865_ver_4 cra_locus_2430_iso_6_len_1871_ver_3 rsa_locus_6945_iso_6_len_2458_ver_2
ORTHOMCL1449	4	3	Camptotheca_acuminata Catharanthus_roseus Rauvolfia_serpentina	caa_locus_14474_iso_5_len_2590_ver_4 cra_locus_9371_iso_4_len_1428_ver_3 rsa_locus_22094_iso_1_len_829_ver_2 rsa_locus_2394_iso_2_len_1182_ver_2
ORTHOMCL1450	4	3	Camptotheca_acuminata Catharanthus_roseus Rauvolfia_serpentina	caa_locus_1447_iso_9_len_2473_ver_4 cra_locus_2666_iso_2_len_1277_ver_3 rsa_locus_3456_iso_6_len_1349_ver_2 rsa_locus_9015_iso_1_len_1107_ver_2
ORTHOMCL1451	4	3	Camptotheca_acuminata Catharanthus_roseus Rauvolfia_serpentina	caa_locus_1448_iso_5_len_1032_ver_4 caa_locus_6382_iso_4_len_911_ver_4 cra_locus_212_iso_9_len_1723_ver_3 rsa_locus_3366_iso_10_len_2084_ver_2
ORTHOMCL1452	4	3	Camptotheca_acuminata Catharanthus_roseus Rauvolfia_serpentina	caa_locus_14491_iso_1_len_1319_ver_4 caa_locus_15578_iso_1_len_1377_ver_4 cra_locus_3282_iso_1_len_1372_ver_3 rsa_locus_16692_iso_1_len_1342_ver_2
ORTHOMCL1453	4	3	Camptotheca_acuminata Catharanthus_roseus Rauvolfia_serpentina	caa_locus_14499_iso_4_len_3713_ver_4 caa_locus_8913_iso_7_len_5031_ver_4 cra_locus_12954_iso_5_len_2602_ver_3 rsa_locus_1924_iso_5_len_3852_ver_2
ORTHOMCL1454	4	3	Camptotheca_acuminata Catharanthus_roseus Rauvolfia_serpentina	caa_locus_14502_iso_3_len_456_ver_4 cra_locus_66378_iso_1_len_622_ver_3 cra_locus_77180_iso_1_len_530_ver_3 rsa_locus_29243_iso_1_len_724_ver_2
ORTHOMCL1455	4	3	Camptotheca_acuminata Catharanthus_roseus Rauvolfia_serpentina	caa_locus_14520_iso_1_len_1434_ver_4 cra_locus_60893_iso_1_len_1068_ver_3 rsa_locus_19196_iso_1_len_896_ver_2 rsa_locus_6609_iso_4_len_1656_ver_2
ORTHOMCL1456	4	3	Camptotheca_acuminata Catharanthus_roseus Rauvolfia_serpentina	caa_locus_14522_iso_3_len_3562_ver_4 caa_locus_45705_iso_3_len_3358_ver_4 cra_locus_14192_iso_8_len_3559_ver_3 rsa_locus_7276_iso_1_len_1171_ver_2
ORTHOMCL1457	4	3	Camptotheca_acuminata Catharanthus_roseus Rauvolfia_serpentina	caa_locus_14544_iso_8_len_1497_ver_4 cra_locus_4677_iso_7_len_2245_ver_3 rsa_locus_19085_iso_1_len_398_ver_2 rsa_locus_25560_iso_1_len_701_ver_2
ORTHOMCL1458	4	3	Camptotheca_acuminata Catharanthus_roseus Rauvolfia_serpentina	caa_locus_14563_iso_1_len_2385_ver_4 caa_locus_9935_iso_1_len_2183_ver_4 cra_locus_7816_iso_1_len_1811_ver_3 rsa_locus_16418_iso_1_len_1803_ver_2
ORTHOMCL1459	4	3	Camptotheca_acuminata Catharanthus_roseus Rauvolfia_serpentina	caa_locus_14576_iso_1_len_787_ver_4 cra_locus_15527_iso_1_len_1125_ver_3 rsa_locus_13205_iso_1_len_926_ver_2 rsa_locus_59231_iso_1_len_541_ver_2
ORTHOMCL1460	4	3	Camptotheca_acuminata Catharanthus_roseus Rauvolfia_serpentina	caa_locus_14579_iso_3_len_1222_ver_4 caa_locus_14807_iso_4_len_1410_ver_4 cra_locus_6884_iso_4_len_1457_ver_3 rsa_locus_77099_iso_1_len_373_ver_2
ORTHOMCL1461	4	3	Camptotheca_acuminata Catharanthus_roseus Rauvolfia_serpentina	caa_locus_1457_iso_7_len_1599_ver_4 cra_locus_6584_iso_1_len_1722_ver_3 rsa_locus_2706_iso_10_len_2413_ver_2 rsa_locus_9630_iso_1_len_1103_ver_2
ORTHOMCL1463	4	3	Camptotheca_acuminata Catharanthus_roseus Rauvolfia_serpentina	caa_locus_14586_iso_5_len_2119_ver_4 caa_locus_4442_iso_5_len_2113_ver_4 cra_locus_8228_iso_5_len_2087_ver_3 rsa_locus_4483_iso_4_len_2215_ver_2
ORTHOMCL1464	4	3	Camptotheca_acuminata Catharanthus_roseus Rauvolfia_serpentina	caa_locus_14587_iso_5_len_1553_ver_4 cra_locus_3466_iso_6_len_2408_ver_3 rsa_locus_12792_iso_1_len_599_ver_2 rsa_locus_16079_iso_5_len_1996_ver_2
ORTHOMCL1465	4	3	Camptotheca_acuminata Catharanthus_roseus Rauvolfia_serpentina	caa_locus_14590_iso_3_len_1096_ver_4 caa_locus_6653_iso_1_len_1296_ver_4 cra_locus_8074_iso_7_len_1286_ver_3 rsa_locus_14832_iso_3_len_925_ver_2
ORTHOMCL1466	4	3	Camptotheca_acuminata Catharanthus_roseus Rauvolfia_serpentina	caa_locus_14593_iso_1_len_929_ver_4 cra_locus_42386_iso_1_len_802_ver_3 rsa_locus_19555_iso_1_len_1070_ver_2 rsa_locus_63933_iso_1_len_541_ver_2
ORTHOMCL1467	4	3	Camptotheca_acuminata Catharanthus_roseus Rauvolfia_serpentina	caa_locus_14600_iso_2_len_2841_ver_4 caa_locus_868_iso_3_len_3405_ver_4 cra_locus_9059_iso_6_len_3602_ver_3 rsa_locus_3768_iso_5_len_4206_ver_2
ORTHOMCL1468	4	3	Camptotheca_acuminata Catharanthus_roseus Rauvolfia_serpentina	caa_locus_14614_iso_1_len_1153_ver_4 caa_locus_29069_iso_2_len_1148_ver_4 cra_locus_5185_iso_2_len_1253_ver_3 rsa_locus_27923_iso_1_len_1259_ver_2
ORTHOMCL1469	4	3	Camptotheca_acuminata Catharanthus_roseus Rauvolfia_serpentina	caa_locus_14617_iso_3_len_2205_ver_4 caa_locus_9289_iso_9_len_1908_ver_4 cra_locus_13006_iso_5_len_2086_ver_3 rsa_locus_6542_iso_7_len_2043_ver_2
ORTHOMCL1470	4	3	Camptotheca_acuminata Catharanthus_roseus Rauvolfia_serpentina	caa_locus_14622_iso_1_len_1640_ver_4 caa_locus_26588_iso_3_len_1983_ver_4 cra_locus_203_iso_2_len_1591_ver_3 rsa_locus_11803_iso_1_len_1899_ver_2
ORTHOMCL1471	4	3	Camptotheca_acuminata Catharanthus_roseus Rauvolfia_serpentina	caa_locus_14633_iso_1_len_288_ver_4 cra_locus_3868_iso_4_len_1718_ver_3 rsa_locus_10756_iso_1_len_947_ver_2 rsa_locus_2095_iso_5_len_1953_ver_2
ORTHOMCL1472	4	3	Camptotheca_acuminata Catharanthus_roseus Rauvolfia_serpentina	caa_locus_14643_iso_3_len_2035_ver_4 cra_locus_16846_iso_1_len_1543_ver_3 rsa_locus_3760_iso_1_len_1952_ver_2 rsa_locus_50501_iso_1_len_764_ver_2
ORTHOMCL1473	4	3	Camptotheca_acuminata Catharanthus_roseus Rauvolfia_serpentina	caa_locus_14663_iso_6_len_1750_ver_4 caa_locus_2457_iso_2_len_1643_ver_4 cra_locus_12764_iso_1_len_2232_ver_3 rsa_locus_7081_iso_1_len_2061_ver_2
ORTHOMCL1474	4	3	Camptotheca_acuminata Catharanthus_roseus Rauvolfia_serpentina	caa_locus_14667_iso_4_len_3238_ver_4 caa_locus_19476_iso_1_len_2705_ver_4 cra_locus_6166_iso_5_len_2605_ver_3 rsa_locus_7303_iso_1_len_2494_ver_2
ORTHOMCL1475	4	3	Camptotheca_acuminata Catharanthus_roseus Rauvolfia_serpentina	caa_locus_14669_iso_2_len_2649_ver_4 caa_locus_19594_iso_1_len_2321_ver_4 cra_locus_11174_iso_1_len_2684_ver_3 rsa_locus_8015_iso_1_len_3095_ver_2
ORTHOMCL1476	4	3	Camptotheca_acuminata Catharanthus_roseus Rauvolfia_serpentina	caa_locus_14694_iso_7_len_3647_ver_4 cra_locus_480_iso_5_len_1328_ver_3 rsa_locus_17245_iso_1_len_849_ver_2 rsa_locus_3511_iso_5_len_1338_ver_2
ORTHOMCL1477	4	3	Camptotheca_acuminata Catharanthus_roseus Rauvolfia_serpentina	caa_locus_14701_iso_1_len_900_ver_4 caa_locus_17757_iso_3_len_1281_ver_4 cra_locus_5810_iso_4_len_1569_ver_3 rsa_locus_33864_iso_1_len_560_ver_2
ORTHOMCL1478	4	3	Camptotheca_acuminata Catharanthus_roseus Rauvolfia_serpentina	caa_locus_14716_iso_1_len_1844_ver_4 caa_locus_27656_iso_1_len_694_ver_4 cra_locus_28261_iso_1_len_1163_ver_3 rsa_locus_25164_iso_1_len_808_ver_2
ORTHOMCL1479	4	3	Camptotheca_acuminata Catharanthus_roseus Rauvolfia_serpentina	caa_locus_14728_iso_4_len_2741_ver_4 caa_locus_17827_iso_1_len_2533_ver_4 cra_locus_759_iso_7_len_2901_ver_3 rsa_locus_2055_iso_4_len_3029_ver_2
ORTHOMCL1480	4	3	Camptotheca_acuminata Catharanthus_roseus Rauvolfia_serpentina	caa_locus_14738_iso_3_len_1708_ver_4 caa_locus_24933_iso_1_len_1452_ver_4 cra_locus_13241_iso_3_len_2185_ver_3 rsa_locus_5824_iso_4_len_2301_ver_2
ORTHOMCL1481	4	3	Camptotheca_acuminata Catharanthus_roseus Rauvolfia_serpentina	caa_locus_14742_iso_1_len_2307_ver_4 caa_locus_6317_iso_5_len_2906_ver_4 cra_locus_1993_iso_1_len_2556_ver_3 rsa_locus_4249_iso_10_len_2470_ver_2
ORTHOMCL1482	4	3	Camptotheca_acuminata Catharanthus_roseus Rauvolfia_serpentina	caa_locus_14754_iso_2_len_1052_ver_4 caa_locus_20104_iso_2_len_1255_ver_4 cra_locus_14378_iso_5_len_1587_ver_3 rsa_locus_16717_iso_1_len_1087_ver_2
ORTHOMCL1483	4	3	Camptotheca_acuminata Catharanthus_roseus Rauvolfia_serpentina	caa_locus_14763_iso_1_len_3138_ver_4 caa_locus_8931_iso_8_len_3309_ver_4 cra_locus_9866_iso_8_len_3277_ver_3 rsa_locus_15452_iso_3_len_2302_ver_2
ORTHOMCL1484	4	3	Camptotheca_acuminata Catharanthus_roseus Rauvolfia_serpentina	caa_locus_14773_iso_1_len_1119_ver_4 caa_locus_14982_iso_5_len_1031_ver_4 cra_locus_86047_iso_1_len_516_ver_3 rsa_locus_16851_iso_2_len_754_ver_2
ORTHOMCL1485	4	3	Camptotheca_acuminata Catharanthus_roseus Rauvolfia_serpentina	caa_locus_14778_iso_1_len_3507_ver_4 caa_locus_4508_iso_2_len_3509_ver_4 cra_locus_6429_iso_8_len_5084_ver_3 rsa_locus_3497_iso_8_len_3539_ver_2
ORTHOMCL1486	4	3	Camptotheca_acuminata Catharanthus_roseus Rauvolfia_serpentina	caa_locus_1477_iso_3_len_1841_ver_4 caa_locus_23593_iso_1_len_1311_ver_4 cra_locus_2637_iso_5_len_1383_ver_3 rsa_locus_5501_iso_4_len_1699_ver_2
ORTHOMCL1487	4	3	Camptotheca_acuminata Catharanthus_roseus Rauvolfia_serpentina	caa_locus_14805_iso_2_len_1351_ver_4 caa_locus_29048_iso_1_len_1163_ver_4 cra_locus_3194_iso_1_len_1246_ver_3 rsa_locus_35375_iso_1_len_1329_ver_2
ORTHOMCL1488	4	3	Camptotheca_acuminata Catharanthus_roseus Rauvolfia_serpentina	caa_locus_14806_iso_1_len_1497_ver_4 caa_locus_21301_iso_1_len_1699_ver_4 cra_locus_12373_iso_3_len_1620_ver_3 rsa_locus_7619_iso_1_len_1506_ver_2
ORTHOMCL1489	4	3	Camptotheca_acuminata Catharanthus_roseus Rauvolfia_serpentina	caa_locus_14811_iso_1_len_1784_ver_4 caa_locus_22116_iso_1_len_1821_ver_4 cra_locus_5474_iso_1_len_1799_ver_3 rsa_locus_3832_iso_2_len_2006_ver_2
ORTHOMCL1490	4	3	Camptotheca_acuminata Catharanthus_roseus Rauvolfia_serpentina	caa_locus_14812_iso_8_len_1652_ver_4 cra_locus_1659_iso_6_len_1316_ver_3 rsa_locus_19932_iso_1_len_729_ver_2 rsa_locus_35811_iso_1_len_1046_ver_2
ORTHOMCL1491	4	3	Camptotheca_acuminata Catharanthus_roseus Rauvolfia_serpentina	caa_locus_14853_iso_3_len_1724_ver_4 cra_locus_18411_iso_2_len_1799_ver_3 rsa_locus_15628_iso_3_len_1715_ver_2 rsa_locus_62447_iso_1_len_980_ver_2
ORTHOMCL1492	4	3	Camptotheca_acuminata Catharanthus_roseus Rauvolfia_serpentina	caa_locus_14856_iso_2_len_2046_ver_4 caa_locus_6167_iso_1_len_2046_ver_4 cra_locus_4510_iso_2_len_2077_ver_3 rsa_locus_1636_iso_3_len_2509_ver_2
ORTHOMCL1493	4	3	Camptotheca_acuminata Catharanthus_roseus Rauvolfia_serpentina	caa_locus_14858_iso_3_len_2769_ver_4 cra_locus_1779_iso_5_len_3059_ver_3 rsa_locus_1539_iso_6_len_3029_ver_2 rsa_locus_3606_iso_7_len_3267_ver_2
ORTHOMCL1494	4	3	Camptotheca_acuminata Catharanthus_roseus Rauvolfia_serpentina	caa_locus_14872_iso_1_len_412_ver_4 caa_locus_16379_iso_1_len_426_ver_4 cra_locus_30534_iso_1_len_525_ver_3 rsa_locus_26635_iso_1_len_618_ver_2
ORTHOMCL1495	4	3	Camptotheca_acuminata Catharanthus_roseus Rauvolfia_serpentina	caa_locus_14880_iso_9_len_2139_ver_4 caa_locus_3104_iso_5_len_2380_ver_4 cra_locus_33191_iso_1_len_1998_ver_3 rsa_locus_44802_iso_1_len_1838_ver_2
ORTHOMCL1496	4	3	Camptotheca_acuminata Catharanthus_roseus Rauvolfia_serpentina	caa_locus_14882_iso_8_len_1782_ver_4 caa_locus_25576_iso_5_len_1594_ver_4 cra_locus_5254_iso_1_len_1940_ver_3 rsa_locus_1838_iso_3_len_1738_ver_2
ORTHOMCL1497	4	3	Camptotheca_acuminata Catharanthus_roseus Rauvolfia_serpentina	caa_locus_14901_iso_4_len_2255_ver_4 caa_locus_58568_iso_1_len_2021_ver_4 cra_locus_6733_iso_5_len_1895_ver_3 rsa_locus_7957_iso_10_len_4476_ver_2
ORTHOMCL1498	4	3	Camptotheca_acuminata Catharanthus_roseus Rauvolfia_serpentina	caa_locus_14902_iso_7_len_2725_ver_4 caa_locus_17838_iso_9_len_2583_ver_4 cra_locus_4249_iso_5_len_2530_ver_3 rsa_locus_2757_iso_9_len_2720_ver_2
ORTHOMCL1499	4	3	Camptotheca_acuminata Catharanthus_roseus Rauvolfia_serpentina	caa_locus_14905_iso_3_len_1747_ver_4 caa_locus_7817_iso_1_len_1679_ver_4 cra_locus_2426_iso_4_len_1693_ver_3 rsa_locus_11621_iso_1_len_1669_ver_2
ORTHOMCL1500	4	3	Camptotheca_acuminata Catharanthus_roseus Rauvolfia_serpentina	caa_locus_14915_iso_1_len_658_ver_4 caa_locus_16295_iso_1_len_863_ver_4 cra_locus_39953_iso_1_len_934_ver_3 rsa_locus_66066_iso_1_len_718_ver_2
ORTHOMCL1501	4	3	Camptotheca_acuminata Catharanthus_roseus Rauvolfia_serpentina	caa_locus_14922_iso_1_len_1422_ver_4 cra_locus_7183_iso_7_len_1522_ver_3 rsa_locus_16633_iso_1_len_875_ver_2 rsa_locus_27922_iso_1_len_1481_ver_2
ORTHOMCL1502	4	3	Camptotheca_acuminata Catharanthus_roseus Rauvolfia_serpentina	caa_locus_14938_iso_1_len_2752_ver_4 caa_locus_16500_iso_8_len_3043_ver_4 cra_locus_15117_iso_1_len_2307_ver_3 rsa_locus_8533_iso_9_len_2364_ver_2
ORTHOMCL1503	4	3	Camptotheca_acuminata Catharanthus_roseus Rauvolfia_serpentina	caa_locus_14942_iso_1_len_962_ver_4 caa_locus_17196_iso_1_len_1002_ver_4 cra_locus_9714_iso_3_len_1511_ver_3 rsa_locus_9684_iso_1_len_1139_ver_2
ORTHOMCL1504	4	3	Camptotheca_acuminata Catharanthus_roseus Rauvolfia_serpentina	caa_locus_14946_iso_1_len_3916_ver_4 caa_locus_28402_iso_1_len_3013_ver_4 cra_locus_13845_iso_1_len_3083_ver_3 rsa_locus_3988_iso_4_len_2709_ver_2
ORTHOMCL1505	4	3	Camptotheca_acuminata Catharanthus_roseus Rauvolfia_serpentina	caa_locus_14949_iso_4_len_2081_ver_4 caa_locus_6058_iso_5_len_1906_ver_4 cra_locus_9421_iso_3_len_2217_ver_3 rsa_locus_5425_iso_2_len_2175_ver_2
ORTHOMCL1506	4	3	Camptotheca_acuminata Catharanthus_roseus Rauvolfia_serpentina	caa_locus_14964_iso_1_len_1560_ver_4 caa_locus_26422_iso_1_len_1593_ver_4 cra_locus_19883_iso_2_len_1103_ver_3 rsa_locus_24477_iso_1_len_1773_ver_2
ORTHOMCL1507	4	3	Camptotheca_acuminata Catharanthus_roseus Rauvolfia_serpentina	caa_locus_14965_iso_2_len_3127_ver_4 caa_locus_15262_iso_5_len_3238_ver_4 cra_locus_2622_iso_4_len_3630_ver_3 rsa_locus_775_iso_6_len_3358_ver_2
ORTHOMCL1508	4	3	Camptotheca_acuminata Catharanthus_roseus Rauvolfia_serpentina	caa_locus_14973_iso_9_len_1822_ver_4 cra_locus_4455_iso_5_len_1506_ver_3 rsa_locus_17922_iso_1_len_1573_ver_2 rsa_locus_55080_iso_1_len_325_ver_2
ORTHOMCL1509	4	3	Camptotheca_acuminata Catharanthus_roseus Rauvolfia_serpentina	caa_locus_14978_iso_2_len_3714_ver_4 caa_locus_5823_iso_3_len_3169_ver_4 cra_locus_7161_iso_3_len_3819_ver_3 rsa_locus_6247_iso_5_len_3902_ver_2
ORTHOMCL1510	4	3	Camptotheca_acuminata Catharanthus_roseus Rauvolfia_serpentina	caa_locus_14990_iso_1_len_2105_ver_4 caa_locus_8523_iso_1_len_2040_ver_4 cra_locus_15373_iso_1_len_1695_ver_3 rsa_locus_10349_iso_1_len_1485_ver_2
ORTHOMCL1511	4	3	Camptotheca_acuminata Catharanthus_roseus Rauvolfia_serpentina	caa_locus_149_iso_1_len_380_ver_4 caa_locus_5337_iso_1_len_670_ver_4 cra_locus_10935_iso_1_len_753_ver_3 rsa_locus_58673_iso_1_len_551_ver_2
ORTHOMCL1512	4	3	Camptotheca_acuminata Catharanthus_roseus Rauvolfia_serpentina	caa_locus_1500_iso_2_len_2309_ver_4 cra_locus_1114_iso_6_len_2471_ver_3 cra_locus_308_iso_3_len_2551_ver_3 rsa_locus_1806_iso_6_len_2577_ver_2
ORTHOMCL1513	4	3	Camptotheca_acuminata Catharanthus_roseus Rauvolfia_serpentina	caa_locus_1501_iso_2_len_2447_ver_4 caa_locus_18406_iso_1_len_2495_ver_4 cra_locus_3835_iso_1_len_2531_ver_3 rsa_locus_5188_iso_1_len_2589_ver_2
ORTHOMCL1514	4	3	Camptotheca_acuminata Catharanthus_roseus Rauvolfia_serpentina	caa_locus_15028_iso_4_len_2657_ver_4 caa_locus_4816_iso_1_len_1649_ver_4 cra_locus_10082_iso_3_len_1528_ver_3 rsa_locus_59171_iso_1_len_1178_ver_2
ORTHOMCL1515	4	3	Camptotheca_acuminata Catharanthus_roseus Rauvolfia_serpentina	caa_locus_15039_iso_4_len_2292_ver_4 caa_locus_3172_iso_2_len_2045_ver_4 cra_locus_12376_iso_4_len_1711_ver_3 rsa_locus_1465_iso_5_len_2093_ver_2
ORTHOMCL1516	4	3	Camptotheca_acuminata Catharanthus_roseus Rauvolfia_serpentina	caa_locus_15042_iso_4_len_3022_ver_4 caa_locus_7790_iso_5_len_3100_ver_4 cra_locus_4551_iso_4_len_3007_ver_3 rsa_locus_7329_iso_1_len_3533_ver_2
ORTHOMCL1517	4	3	Camptotheca_acuminata Catharanthus_roseus Rauvolfia_serpentina	caa_locus_15049_iso_2_len_1744_ver_4 caa_locus_17199_iso_2_len_1839_ver_4 cra_locus_6357_iso_5_len_1660_ver_3 rsa_locus_19000_iso_3_len_1517_ver_2
ORTHOMCL1518	4	3	Camptotheca_acuminata Catharanthus_roseus Rauvolfia_serpentina	caa_locus_15065_iso_1_len_2259_ver_4 cra_locus_5971_iso_4_len_2463_ver_3 rsa_locus_2259_iso_6_len_2417_ver_2 rsa_locus_5499_iso_6_len_2499_ver_2
ORTHOMCL1519	4	3	Camptotheca_acuminata Catharanthus_roseus Rauvolfia_serpentina	caa_locus_15078_iso_5_len_1484_ver_4 caa_locus_7816_iso_1_len_1665_ver_4 cra_locus_40681_iso_3_len_1541_ver_3 rsa_locus_11119_iso_1_len_1761_ver_2
ORTHOMCL1520	4	3	Camptotheca_acuminata Catharanthus_roseus Rauvolfia_serpentina	caa_locus_15087_iso_1_len_743_ver_4 caa_locus_26547_iso_1_len_1055_ver_4 cra_locus_13811_iso_1_len_1041_ver_3 rsa_locus_7848_iso_2_len_985_ver_2
ORTHOMCL1521	4	3	Camptotheca_acuminata Catharanthus_roseus Rauvolfia_serpentina	caa_locus_15092_iso_2_len_780_ver_4 caa_locus_16185_iso_1_len_621_ver_4 cra_locus_16746_iso_1_len_617_ver_3 rsa_locus_11702_iso_1_len_545_ver_2
ORTHOMCL1522	4	3	Camptotheca_acuminata Catharanthus_roseus Rauvolfia_serpentina	caa_locus_15098_iso_3_len_2320_ver_4 caa_locus_24101_iso_3_len_2181_ver_4 cra_locus_12731_iso_4_len_2643_ver_3 rsa_locus_10172_iso_3_len_3211_ver_2
ORTHOMCL1523	4	3	Camptotheca_acuminata Catharanthus_roseus Rauvolfia_serpentina	caa_locus_15118_iso_1_len_2944_ver_4 caa_locus_3827_iso_6_len_3412_ver_4 cra_locus_842_iso_6_len_3273_ver_3 rsa_locus_9223_iso_5_len_3048_ver_2
ORTHOMCL1524	4	3	Camptotheca_acuminata Catharanthus_roseus Rauvolfia_serpentina	caa_locus_15125_iso_3_len_2009_ver_4 caa_locus_6919_iso_3_len_2154_ver_4 cra_locus_8857_iso_1_len_2039_ver_3 rsa_locus_8352_iso_7_len_2216_ver_2
ORTHOMCL1525	4	3	Camptotheca_acuminata Catharanthus_roseus Rauvolfia_serpentina	caa_locus_15129_iso_3_len_2430_ver_4 caa_locus_23862_iso_1_len_1298_ver_4 cra_locus_37356_iso_1_len_576_ver_3 rsa_locus_7856_iso_1_len_1416_ver_2
ORTHOMCL1526	4	3	Camptotheca_acuminata Catharanthus_roseus Rauvolfia_serpentina	caa_locus_15134_iso_3_len_1150_ver_4 cra_locus_2127_iso_4_len_1373_ver_3 rsa_locus_35360_iso_1_len_552_ver_2 rsa_locus_6347_iso_7_len_1343_ver_2
ORTHOMCL1527	4	3	Camptotheca_acuminata Catharanthus_roseus Rauvolfia_serpentina	caa_locus_15154_iso_3_len_355_ver_4 caa_locus_57942_iso_1_len_306_ver_4 cra_locus_41692_iso_1_len_628_ver_3 rsa_locus_1808_iso_8_len_941_ver_2
ORTHOMCL1528	4	3	Camptotheca_acuminata Catharanthus_roseus Rauvolfia_serpentina	caa_locus_15159_iso_5_len_2143_ver_4 cra_locus_4920_iso_2_len_1106_ver_3 cra_locus_9316_iso_1_len_935_ver_3 rsa_locus_23242_iso_1_len_398_ver_2
ORTHOMCL1529	4	3	Camptotheca_acuminata Catharanthus_roseus Rauvolfia_serpentina	caa_locus_15161_iso_4_len_2279_ver_4 cra_locus_5541_iso_1_len_2238_ver_3 rsa_locus_18818_iso_1_len_1719_ver_2 rsa_locus_4983_iso_1_len_2143_ver_2
ORTHOMCL1530	4	3	Camptotheca_acuminata Catharanthus_roseus Rauvolfia_serpentina	caa_locus_15165_iso_1_len_1258_ver_4 caa_locus_36560_iso_1_len_701_ver_4 cra_locus_8995_iso_1_len_1390_ver_3 rsa_locus_32579_iso_1_len_1404_ver_2
ORTHOMCL1531	4	3	Camptotheca_acuminata Catharanthus_roseus Rauvolfia_serpentina	caa_locus_1516_iso_1_len_1928_ver_4 caa_locus_15509_iso_2_len_1787_ver_4 cra_locus_7172_iso_2_len_2143_ver_3 rsa_locus_10052_iso_5_len_2201_ver_2
ORTHOMCL1532	4	3	Camptotheca_acuminata Catharanthus_roseus Rauvolfia_serpentina	caa_locus_15173_iso_3_len_1563_ver_4 cra_locus_11036_iso_6_len_2208_ver_3 rsa_locus_17284_iso_1_len_869_ver_2 rsa_locus_3650_iso_1_len_1650_ver_2
ORTHOMCL1533	4	3	Camptotheca_acuminata Catharanthus_roseus Rauvolfia_serpentina	caa_locus_15218_iso_1_len_1622_ver_4 caa_locus_6998_iso_5_len_1613_ver_4 cra_locus_10445_iso_2_len_1821_ver_3 rsa_locus_8392_iso_2_len_1661_ver_2
ORTHOMCL1534	4	3	Camptotheca_acuminata Catharanthus_roseus Rauvolfia_serpentina	caa_locus_15225_iso_1_len_3519_ver_4 caa_locus_20092_iso_3_len_6038_ver_4 cra_locus_10163_iso_1_len_2965_ver_3 rsa_locus_13401_iso_1_len_2435_ver_2
ORTHOMCL1535	4	3	Camptotheca_acuminata Catharanthus_roseus Rauvolfia_serpentina	caa_locus_15234_iso_3_len_1028_ver_4 caa_locus_25952_iso_1_len_966_ver_4 cra_locus_5636_iso_6_len_1224_ver_3 rsa_locus_12808_iso_1_len_561_ver_2
ORTHOMCL1536	4	3	Camptotheca_acuminata Catharanthus_roseus Rauvolfia_serpentina	caa_locus_15275_iso_1_len_1315_ver_4 caa_locus_60049_iso_1_len_1464_ver_4 cra_locus_7901_iso_2_len_1662_ver_3 rsa_locus_14054_iso_2_len_1699_ver_2
ORTHOMCL1537	4	3	Camptotheca_acuminata Catharanthus_roseus Rauvolfia_serpentina	caa_locus_15277_iso_3_len_1387_ver_4 caa_locus_15955_iso_3_len_1260_ver_4 cra_locus_2909_iso_1_len_1238_ver_3 rsa_locus_10352_iso_4_len_1263_ver_2
ORTHOMCL1538	4	3	Camptotheca_acuminata Catharanthus_roseus Rauvolfia_serpentina	caa_locus_15279_iso_1_len_575_ver_4 caa_locus_45336_iso_1_len_701_ver_4 cra_locus_13319_iso_1_len_657_ver_3 rsa_locus_54186_iso_1_len_1222_ver_2
ORTHOMCL1539	4	3	Camptotheca_acuminata Catharanthus_roseus Rauvolfia_serpentina	caa_locus_15290_iso_2_len_877_ver_4 cra_locus_17616_iso_5_len_641_ver_3 rsa_locus_16317_iso_1_len_955_ver_2 rsa_locus_9507_iso_1_len_588_ver_2
ORTHOMCL1540	4	3	Camptotheca_acuminata Catharanthus_roseus Rauvolfia_serpentina	caa_locus_15308_iso_1_len_3486_ver_4 caa_locus_20291_iso_3_len_3683_ver_4 cra_locus_6349_iso_6_len_3340_ver_3 rsa_locus_12687_iso_3_len_3456_ver_2
ORTHOMCL1541	4	3	Camptotheca_acuminata Catharanthus_roseus Rauvolfia_serpentina	caa_locus_15320_iso_2_len_910_ver_4 cra_locus_3495_iso_4_len_1084_ver_3 cra_locus_63349_iso_1_len_473_ver_3 rsa_locus_27092_iso_2_len_1043_ver_2
ORTHOMCL1542	4	3	Camptotheca_acuminata Catharanthus_roseus Rauvolfia_serpentina	caa_locus_15331_iso_1_len_813_ver_4 caa_locus_21058_iso_5_len_1031_ver_4 cra_locus_10211_iso_3_len_664_ver_3 rsa_locus_4751_iso_4_len_965_ver_2
ORTHOMCL1543	4	3	Camptotheca_acuminata Catharanthus_roseus Rauvolfia_serpentina	caa_locus_15355_iso_1_len_797_ver_4 caa_locus_7493_iso_5_len_829_ver_4 cra_locus_7465_iso_1_len_793_ver_3 rsa_locus_2458_iso_6_len_1214_ver_2
ORTHOMCL1544	4	3	Camptotheca_acuminata Catharanthus_roseus Rauvolfia_serpentina	caa_locus_15366_iso_6_len_2155_ver_4 caa_locus_4329_iso_9_len_1784_ver_4 cra_locus_3711_iso_7_len_1571_ver_3 rsa_locus_13892_iso_2_len_1247_ver_2
ORTHOMCL1545	4	3	Camptotheca_acuminata Catharanthus_roseus Rauvolfia_serpentina	caa_locus_15371_iso_5_len_2212_ver_4 caa_locus_6676_iso_1_len_2014_ver_4 cra_locus_7417_iso_1_len_2139_ver_3 rsa_locus_2591_iso_1_len_2168_ver_2
ORTHOMCL1546	4	3	Camptotheca_acuminata Catharanthus_roseus Rauvolfia_serpentina	caa_locus_15394_iso_1_len_351_ver_4 caa_locus_31328_iso_1_len_514_ver_4 cra_locus_11228_iso_1_len_1070_ver_3 rsa_locus_70432_iso_1_len_352_ver_2
ORTHOMCL1547	4	3	Camptotheca_acuminata Catharanthus_roseus Rauvolfia_serpentina	caa_locus_15407_iso_3_len_2273_ver_4 caa_locus_31868_iso_1_len_2365_ver_4 cra_locus_18818_iso_1_len_1613_ver_3 rsa_locus_7470_iso_1_len_2436_ver_2
ORTHOMCL1548	4	3	Camptotheca_acuminata Catharanthus_roseus Rauvolfia_serpentina	caa_locus_15416_iso_2_len_1229_ver_4 caa_locus_23364_iso_1_len_1081_ver_4 cra_locus_5923_iso_2_len_1609_ver_3 rsa_locus_35476_iso_1_len_1009_ver_2
ORTHOMCL1549	4	3	Camptotheca_acuminata Catharanthus_roseus Rauvolfia_serpentina	caa_locus_15427_iso_3_len_1561_ver_4 caa_locus_18835_iso_2_len_1345_ver_4 cra_locus_2713_iso_2_len_1672_ver_3 rsa_locus_9181_iso_1_len_1567_ver_2
ORTHOMCL1550	4	3	Camptotheca_acuminata Catharanthus_roseus Rauvolfia_serpentina	caa_locus_15443_iso_1_len_671_ver_4 cra_locus_252_iso_2_len_2588_ver_3 cra_locus_9616_iso_4_len_851_ver_3 rsa_locus_10722_iso_3_len_1114_ver_2
ORTHOMCL1551	4	3	Camptotheca_acuminata Catharanthus_roseus Rauvolfia_serpentina	caa_locus_15448_iso_4_len_1289_ver_4 caa_locus_24803_iso_1_len_1210_ver_4 cra_locus_11004_iso_2_len_1268_ver_3 rsa_locus_19626_iso_3_len_1209_ver_2
ORTHOMCL1552	4	3	Camptotheca_acuminata Catharanthus_roseus Rauvolfia_serpentina	caa_locus_15450_iso_3_len_3793_ver_4 caa_locus_7378_iso_1_len_4177_ver_4 cra_locus_12684_iso_4_len_2034_ver_3 rsa_locus_15891_iso_2_len_1481_ver_2
ORTHOMCL1553	4	3	Camptotheca_acuminata Catharanthus_roseus Rauvolfia_serpentina	caa_locus_15452_iso_1_len_1001_ver_4 cra_locus_17571_iso_1_len_1135_ver_3 rsa_locus_9364_iso_1_len_809_ver_2 rsa_locus_976_iso_1_len_992_ver_2
ORTHOMCL1554	4	3	Camptotheca_acuminata Catharanthus_roseus Rauvolfia_serpentina	caa_locus_15463_iso_1_len_1039_ver_4 caa_locus_56797_iso_1_len_1666_ver_4 cra_locus_15300_iso_1_len_1729_ver_3 rsa_locus_6079_iso_4_len_2710_ver_2
ORTHOMCL1555	4	3	Camptotheca_acuminata Catharanthus_roseus Rauvolfia_serpentina	caa_locus_15466_iso_3_len_3379_ver_4 cra_locus_14626_iso_3_len_1532_ver_3 cra_locus_17505_iso_1_len_1664_ver_3 rsa_locus_9554_iso_1_len_2034_ver_2
ORTHOMCL1556	4	3	Camptotheca_acuminata Catharanthus_roseus Rauvolfia_serpentina	caa_locus_15468_iso_1_len_1720_ver_4 caa_locus_2746_iso_2_len_2032_ver_4 cra_locus_17911_iso_2_len_1582_ver_3 rsa_locus_9082_iso_7_len_1879_ver_2
ORTHOMCL1558	4	3	Camptotheca_acuminata Catharanthus_roseus Rauvolfia_serpentina	caa_locus_1548_iso_1_len_377_ver_4 caa_locus_8883_iso_1_len_590_ver_4 cra_locus_66017_iso_1_len_471_ver_3 rsa_locus_10186_iso_1_len_593_ver_2
ORTHOMCL1559	4	3	Camptotheca_acuminata Catharanthus_roseus Rauvolfia_serpentina	caa_locus_15497_iso_1_len_405_ver_4 cra_locus_7800_iso_3_len_722_ver_3 rsa_locus_18886_iso_1_len_520_ver_2 rsa_locus_6571_iso_3_len_1086_ver_2
ORTHOMCL1560	4	3	Camptotheca_acuminata Catharanthus_roseus Rauvolfia_serpentina	caa_locus_15513_iso_1_len_2468_ver_4 caa_locus_20112_iso_4_len_2808_ver_4 cra_locus_10409_iso_1_len_2885_ver_3 rsa_locus_2547_iso_3_len_2876_ver_2
ORTHOMCL1561	4	3	Camptotheca_acuminata Catharanthus_roseus Rauvolfia_serpentina	caa_locus_15523_iso_6_len_3122_ver_4 caa_locus_19414_iso_3_len_2674_ver_4 cra_locus_2981_iso_1_len_2982_ver_3 rsa_locus_8994_iso_1_len_3250_ver_2
ORTHOMCL1562	4	3	Camptotheca_acuminata Catharanthus_roseus Rauvolfia_serpentina	caa_locus_1552_iso_1_len_1157_ver_4 cra_locus_8126_iso_9_len_2299_ver_3 rsa_locus_17168_iso_3_len_1254_ver_2 rsa_locus_31524_iso_1_len_852_ver_2
ORTHOMCL1563	4	3	Camptotheca_acuminata Catharanthus_roseus Rauvolfia_serpentina	caa_locus_15535_iso_1_len_2119_ver_4 caa_locus_5864_iso_1_len_2393_ver_4 cra_locus_6073_iso_1_len_2173_ver_3 rsa_locus_26799_iso_3_len_1869_ver_2
ORTHOMCL1564	4	3	Camptotheca_acuminata Catharanthus_roseus Rauvolfia_serpentina	caa_locus_15547_iso_6_len_2329_ver_4 cra_locus_13761_iso_1_len_2494_ver_3 rsa_locus_16176_iso_1_len_1381_ver_2 rsa_locus_8329_iso_1_len_2199_ver_2
ORTHOMCL1565	4	3	Camptotheca_acuminata Catharanthus_roseus Rauvolfia_serpentina	caa_locus_15552_iso_5_len_1573_ver_4 cra_locus_9240_iso_2_len_1211_ver_3 rsa_locus_4982_iso_2_len_726_ver_2 rsa_locus_5496_iso_3_len_978_ver_2
ORTHOMCL1566	4	3	Camptotheca_acuminata Catharanthus_roseus Rauvolfia_serpentina	caa_locus_15554_iso_1_len_1360_ver_4 caa_locus_9540_iso_1_len_1294_ver_4 cra_locus_2279_iso_2_len_1375_ver_3 rsa_locus_49430_iso_1_len_551_ver_2
ORTHOMCL1567	4	3	Camptotheca_acuminata Catharanthus_roseus Rauvolfia_serpentina	caa_locus_15563_iso_1_len_5257_ver_4 cra_locus_4447_iso_2_len_4486_ver_3 rsa_locus_10666_iso_8_len_5318_ver_2 rsa_locus_39024_iso_1_len_2870_ver_2
ORTHOMCL1568	4	3	Camptotheca_acuminata Catharanthus_roseus Rauvolfia_serpentina	caa_locus_15581_iso_3_len_3438_ver_4 caa_locus_9770_iso_2_len_3354_ver_4 cra_locus_5695_iso_1_len_3421_ver_3 rsa_locus_884_iso_10_len_3512_ver_2
ORTHOMCL1569	4	3	Camptotheca_acuminata Catharanthus_roseus Rauvolfia_serpentina	caa_locus_15592_iso_1_len_1345_ver_4 caa_locus_19478_iso_4_len_1519_ver_4 cra_locus_14953_iso_2_len_1694_ver_3 rsa_locus_8773_iso_3_len_1509_ver_2
ORTHOMCL1570	4	3	Camptotheca_acuminata Catharanthus_roseus Rauvolfia_serpentina	caa_locus_155_iso_3_len_1526_ver_4 caa_locus_8285_iso_2_len_1693_ver_4 cra_locus_2938_iso_2_len_3187_ver_3 rsa_locus_5173_iso_5_len_3728_ver_2
ORTHOMCL1571	4	3	Camptotheca_acuminata Catharanthus_roseus Rauvolfia_serpentina	caa_locus_15606_iso_1_len_1037_ver_4 cra_locus_1846_iso_1_len_1207_ver_3 rsa_locus_29467_iso_1_len_877_ver_2 rsa_locus_3964_iso_1_len_1209_ver_2
ORTHOMCL1572	4	3	Camptotheca_acuminata Catharanthus_roseus Rauvolfia_serpentina	caa_locus_1560_iso_7_len_845_ver_4 cra_locus_12957_iso_1_len_1319_ver_3 rsa_locus_20482_iso_1_len_702_ver_2 rsa_locus_2379_iso_3_len_1886_ver_2
ORTHOMCL1573	4	3	Camptotheca_acuminata Catharanthus_roseus Rauvolfia_serpentina	caa_locus_15629_iso_1_len_2782_ver_4 caa_locus_22587_iso_1_len_2334_ver_4 cra_locus_7927_iso_5_len_2499_ver_3 rsa_locus_111_iso_4_len_2465_ver_2
ORTHOMCL1574	4	3	Camptotheca_acuminata Catharanthus_roseus Rauvolfia_serpentina	caa_locus_15638_iso_1_len_1522_ver_4 cra_locus_15072_iso_1_len_1500_ver_3 rsa_locus_26113_iso_1_len_914_ver_2 rsa_locus_2916_iso_5_len_1470_ver_2
ORTHOMCL1575	4	3	Camptotheca_acuminata Catharanthus_roseus Rauvolfia_serpentina	caa_locus_15641_iso_2_len_2127_ver_4 caa_locus_19723_iso_1_len_1947_ver_4 cra_locus_4264_iso_4_len_1918_ver_3 rsa_locus_9009_iso_2_len_2371_ver_2
ORTHOMCL1576	4	3	Camptotheca_acuminata Catharanthus_roseus Rauvolfia_serpentina	caa_locus_15661_iso_1_len_2613_ver_4 caa_locus_7738_iso_3_len_2032_ver_4 cra_locus_5661_iso_1_len_1669_ver_3 rsa_locus_6689_iso_2_len_1902_ver_2
ORTHOMCL1577	4	3	Camptotheca_acuminata Catharanthus_roseus Rauvolfia_serpentina	caa_locus_15664_iso_6_len_988_ver_4 caa_locus_19513_iso_3_len_1167_ver_4 cra_locus_5885_iso_3_len_1611_ver_3 rsa_locus_15981_iso_3_len_1855_ver_2
ORTHOMCL1578	4	3	Camptotheca_acuminata Catharanthus_roseus Rauvolfia_serpentina	caa_locus_15667_iso_2_len_1439_ver_4 caa_locus_3754_iso_3_len_1228_ver_4 cra_locus_2099_iso_1_len_2094_ver_3 rsa_locus_17041_iso_1_len_1421_ver_2
ORTHOMCL1579	4	3	Camptotheca_acuminata Catharanthus_roseus Rauvolfia_serpentina	caa_locus_15679_iso_5_len_3396_ver_4 caa_locus_75588_iso_1_len_3117_ver_4 cra_locus_16732_iso_1_len_2617_ver_3 rsa_locus_12352_iso_3_len_2273_ver_2
ORTHOMCL1580	4	3	Camptotheca_acuminata Catharanthus_roseus Rauvolfia_serpentina	caa_locus_15680_iso_1_len_595_ver_4 caa_locus_7611_iso_1_len_928_ver_4 cra_locus_75869_iso_1_len_375_ver_3 rsa_locus_3730_iso_1_len_919_ver_2
ORTHOMCL1581	4	3	Camptotheca_acuminata Catharanthus_roseus Rauvolfia_serpentina	caa_locus_15690_iso_3_len_1232_ver_4 caa_locus_3352_iso_5_len_1334_ver_4 cra_locus_16892_iso_3_len_1327_ver_3 rsa_locus_39861_iso_1_len_688_ver_2
ORTHOMCL1582	4	3	Camptotheca_acuminata Catharanthus_roseus Rauvolfia_serpentina	caa_locus_15700_iso_2_len_1613_ver_4 caa_locus_6906_iso_4_len_1406_ver_4 cra_locus_1081_iso_3_len_1864_ver_3 rsa_locus_9156_iso_6_len_1569_ver_2
ORTHOMCL1583	4	3	Camptotheca_acuminata Catharanthus_roseus Rauvolfia_serpentina	caa_locus_15703_iso_1_len_2222_ver_4 caa_locus_35330_iso_1_len_1380_ver_4 cra_locus_2389_iso_1_len_1402_ver_3 rsa_locus_12302_iso_1_len_1746_ver_2
ORTHOMCL1584	4	3	Camptotheca_acuminata Catharanthus_roseus Rauvolfia_serpentina	caa_locus_15705_iso_3_len_1211_ver_4 caa_locus_9641_iso_1_len_1249_ver_4 cra_locus_1304_iso_3_len_1739_ver_3 rsa_locus_8459_iso_5_len_1793_ver_2
ORTHOMCL1585	4	3	Camptotheca_acuminata Catharanthus_roseus Rauvolfia_serpentina	caa_locus_15718_iso_5_len_1084_ver_4 caa_locus_28922_iso_1_len_750_ver_4 cra_locus_1749_iso_1_len_1230_ver_3 rsa_locus_8698_iso_1_len_822_ver_2
ORTHOMCL1586	4	3	Camptotheca_acuminata Catharanthus_roseus Rauvolfia_serpentina	caa_locus_15734_iso_1_len_3531_ver_4 caa_locus_25810_iso_2_len_3576_ver_4 cra_locus_10989_iso_2_len_1987_ver_3 rsa_locus_8676_iso_3_len_1950_ver_2
ORTHOMCL1587	4	3	Camptotheca_acuminata Catharanthus_roseus Rauvolfia_serpentina	caa_locus_15753_iso_1_len_1272_ver_4 cra_locus_3244_iso_2_len_1292_ver_3 rsa_locus_73592_iso_1_len_659_ver_2 rsa_locus_8937_iso_1_len_1026_ver_2
ORTHOMCL1588	4	3	Camptotheca_acuminata Catharanthus_roseus Rauvolfia_serpentina	caa_locus_1575_iso_7_len_3060_ver_4 caa_locus_5332_iso_3_len_2284_ver_4 cra_locus_10552_iso_9_len_3217_ver_3 rsa_locus_10938_iso_2_len_2363_ver_2
ORTHOMCL1589	4	3	Camptotheca_acuminata Catharanthus_roseus Rauvolfia_serpentina	caa_locus_15778_iso_1_len_2805_ver_4 caa_locus_7352_iso_3_len_2665_ver_4 cra_locus_7179_iso_2_len_2719_ver_3 rsa_locus_10432_iso_7_len_2760_ver_2
ORTHOMCL1590	4	3	Camptotheca_acuminata Catharanthus_roseus Rauvolfia_serpentina	caa_locus_1578_iso_1_len_1213_ver_4 cra_locus_61797_iso_1_len_438_ver_3 rsa_locus_23061_iso_1_len_840_ver_2 rsa_locus_84590_iso_1_len_456_ver_2
ORTHOMCL1591	4	3	Camptotheca_acuminata Catharanthus_roseus Rauvolfia_serpentina	caa_locus_15790_iso_2_len_1152_ver_4 caa_locus_8751_iso_6_len_1575_ver_4 cra_locus_5961_iso_1_len_2235_ver_3 rsa_locus_441_iso_6_len_1406_ver_2
ORTHOMCL1592	4	3	Camptotheca_acuminata Catharanthus_roseus Rauvolfia_serpentina	caa_locus_15806_iso_1_len_947_ver_4 cra_locus_66092_iso_1_len_398_ver_3 rsa_locus_42326_iso_1_len_388_ver_2 rsa_locus_64620_iso_1_len_525_ver_2
ORTHOMCL1593	4	3	Camptotheca_acuminata Catharanthus_roseus Rauvolfia_serpentina	caa_locus_15819_iso_4_len_2393_ver_4 caa_locus_5680_iso_1_len_3443_ver_4 cra_locus_11616_iso_4_len_3139_ver_3 rsa_locus_5564_iso_1_len_5348_ver_2
ORTHOMCL1594	4	3	Camptotheca_acuminata Catharanthus_roseus Rauvolfia_serpentina	caa_locus_15823_iso_2_len_880_ver_4 cra_locus_9350_iso_2_len_2484_ver_3 rsa_locus_19575_iso_2_len_1049_ver_2 rsa_locus_51143_iso_1_len_505_ver_2
ORTHOMCL1595	4	3	Camptotheca_acuminata Catharanthus_roseus Rauvolfia_serpentina	caa_locus_15827_iso_1_len_1649_ver_4 caa_locus_748_iso_6_len_1804_ver_4 cra_locus_3373_iso_4_len_1872_ver_3 rsa_locus_16653_iso_1_len_1455_ver_2
ORTHOMCL1596	4	3	Camptotheca_acuminata Catharanthus_roseus Rauvolfia_serpentina	caa_locus_15837_iso_2_len_1403_ver_4 caa_locus_4441_iso_2_len_2288_ver_4 cra_locus_12772_iso_2_len_1691_ver_3 rsa_locus_4738_iso_3_len_1313_ver_2
ORTHOMCL1597	4	3	Camptotheca_acuminata Catharanthus_roseus Rauvolfia_serpentina	caa_locus_15842_iso_3_len_2053_ver_4 caa_locus_17537_iso_1_len_2010_ver_4 cra_locus_11207_iso_6_len_2005_ver_3 rsa_locus_16497_iso_1_len_1884_ver_2
ORTHOMCL1598	4	3	Camptotheca_acuminata Catharanthus_roseus Rauvolfia_serpentina	caa_locus_15866_iso_1_len_1419_ver_4 caa_locus_21820_iso_1_len_1709_ver_4 cra_locus_2884_iso_1_len_1643_ver_3 rsa_locus_4895_iso_2_len_1528_ver_2
ORTHOMCL1599	4	3	Camptotheca_acuminata Catharanthus_roseus Rauvolfia_serpentina	caa_locus_1586_iso_2_len_1322_ver_4 caa_locus_2438_iso_2_len_1418_ver_4 cra_locus_56622_iso_1_len_488_ver_3 rsa_locus_10397_iso_1_len_1431_ver_2
ORTHOMCL1600	4	3	Camptotheca_acuminata Catharanthus_roseus Rauvolfia_serpentina	caa_locus_15886_iso_4_len_2972_ver_4 caa_locus_947_iso_9_len_2823_ver_4 cra_locus_7839_iso_4_len_2707_ver_3 rsa_locus_9888_iso_4_len_2558_ver_2
ORTHOMCL1601	4	3	Camptotheca_acuminata Catharanthus_roseus Rauvolfia_serpentina	caa_locus_15893_iso_3_len_1624_ver_4 caa_locus_9484_iso_4_len_1820_ver_4 cra_locus_5016_iso_3_len_1767_ver_3 rsa_locus_4028_iso_1_len_2266_ver_2
ORTHOMCL1602	4	3	Camptotheca_acuminata Catharanthus_roseus Rauvolfia_serpentina	caa_locus_15894_iso_1_len_675_ver_4 cra_locus_15112_iso_1_len_1077_ver_3 cra_locus_3245_iso_1_len_1347_ver_3 rsa_locus_5724_iso_6_len_1745_ver_2
ORTHOMCL1603	4	3	Camptotheca_acuminata Catharanthus_roseus Rauvolfia_serpentina	caa_locus_1589_iso_5_len_1929_ver_4 cra_locus_610_iso_6_len_1969_ver_3 rsa_locus_32063_iso_1_len_854_ver_2 rsa_locus_4958_iso_5_len_2053_ver_2
ORTHOMCL1605	4	3	Camptotheca_acuminata Catharanthus_roseus Rauvolfia_serpentina	caa_locus_15904_iso_1_len_892_ver_4 caa_locus_16872_iso_5_len_913_ver_4 cra_locus_8179_iso_3_len_1274_ver_3 rsa_locus_13174_iso_4_len_1332_ver_2
ORTHOMCL1606	4	3	Camptotheca_acuminata Catharanthus_roseus Rauvolfia_serpentina	caa_locus_15906_iso_3_len_938_ver_4 cra_locus_10977_iso_3_len_873_ver_3 cra_locus_68932_iso_1_len_302_ver_3 rsa_locus_47588_iso_1_len_330_ver_2
ORTHOMCL1607	4	3	Camptotheca_acuminata Catharanthus_roseus Rauvolfia_serpentina	caa_locus_15923_iso_1_len_1195_ver_4 caa_locus_21051_iso_1_len_1024_ver_4 cra_locus_13047_iso_1_len_959_ver_3 rsa_locus_32380_iso_3_len_1140_ver_2
ORTHOMCL1608	4	3	Camptotheca_acuminata Catharanthus_roseus Rauvolfia_serpentina	caa_locus_15950_iso_1_len_3359_ver_4 caa_locus_20063_iso_1_len_1974_ver_4 cra_locus_12758_iso_1_len_1847_ver_3 rsa_locus_11156_iso_2_len_2431_ver_2
ORTHOMCL1609	4	3	Camptotheca_acuminata Catharanthus_roseus Rauvolfia_serpentina	caa_locus_15971_iso_3_len_2908_ver_4 cra_locus_7765_iso_5_len_3907_ver_3 rsa_locus_6077_iso_4_len_2347_ver_2 rsa_locus_69101_iso_1_len_1283_ver_2
ORTHOMCL1610	4	3	Camptotheca_acuminata Catharanthus_roseus Rauvolfia_serpentina	caa_locus_15972_iso_1_len_2455_ver_4 caa_locus_2878_iso_2_len_2439_ver_4 cra_locus_11575_iso_1_len_2419_ver_3 rsa_locus_19338_iso_2_len_2176_ver_2
ORTHOMCL1611	4	3	Camptotheca_acuminata Catharanthus_roseus Rauvolfia_serpentina	caa_locus_1597_iso_7_len_1451_ver_4 caa_locus_3203_iso_7_len_1955_ver_4 cra_locus_4919_iso_10_len_1822_ver_3 rsa_locus_652_iso_6_len_2099_ver_2
ORTHOMCL1612	4	3	Camptotheca_acuminata Catharanthus_roseus Rauvolfia_serpentina	caa_locus_15983_iso_2_len_1673_ver_4 caa_locus_30657_iso_1_len_880_ver_4 cra_locus_15952_iso_3_len_1235_ver_3 rsa_locus_16911_iso_3_len_1432_ver_2
ORTHOMCL1613	4	3	Camptotheca_acuminata Catharanthus_roseus Rauvolfia_serpentina	caa_locus_15992_iso_1_len_3883_ver_4 caa_locus_6558_iso_8_len_3027_ver_4 cra_locus_2613_iso_4_len_3593_ver_3 rsa_locus_4992_iso_2_len_3475_ver_2
ORTHOMCL1614	4	3	Camptotheca_acuminata Catharanthus_roseus Rauvolfia_serpentina	caa_locus_16005_iso_1_len_892_ver_4 caa_locus_5759_iso_3_len_995_ver_4 cra_locus_53961_iso_1_len_315_ver_3 rsa_locus_29376_iso_2_len_1046_ver_2
ORTHOMCL1615	4	3	Camptotheca_acuminata Catharanthus_roseus Rauvolfia_serpentina	caa_locus_16008_iso_3_len_2821_ver_4 caa_locus_17907_iso_1_len_3024_ver_4 cra_locus_10677_iso_3_len_3208_ver_3 rsa_locus_9144_iso_4_len_2909_ver_2
ORTHOMCL1616	4	3	Camptotheca_acuminata Catharanthus_roseus Rauvolfia_serpentina	caa_locus_1600_iso_1_len_1386_ver_4 caa_locus_7266_iso_1_len_1807_ver_4 cra_locus_20299_iso_1_len_1837_ver_3 rsa_locus_39316_iso_1_len_1123_ver_2
ORTHOMCL1617	4	3	Camptotheca_acuminata Catharanthus_roseus Rauvolfia_serpentina	caa_locus_16014_iso_2_len_1486_ver_4 caa_locus_40176_iso_1_len_1697_ver_4 cra_locus_17017_iso_3_len_1570_ver_3 rsa_locus_1295_iso_1_len_1919_ver_2
ORTHOMCL1618	4	3	Camptotheca_acuminata Catharanthus_roseus Rauvolfia_serpentina	caa_locus_16028_iso_3_len_1408_ver_4 caa_locus_9838_iso_3_len_1273_ver_4 cra_locus_12806_iso_4_len_986_ver_3 rsa_locus_1536_iso_4_len_1916_ver_2
ORTHOMCL1619	4	3	Camptotheca_acuminata Catharanthus_roseus Rauvolfia_serpentina	caa_locus_1602_iso_1_len_1230_ver_4 cra_locus_6059_iso_1_len_1211_ver_3 rsa_locus_15593_iso_1_len_1292_ver_2 rsa_locus_20464_iso_1_len_598_ver_2
ORTHOMCL1620	4	3	Camptotheca_acuminata Catharanthus_roseus Rauvolfia_serpentina	caa_locus_16036_iso_1_len_1333_ver_4 caa_locus_9305_iso_2_len_1389_ver_4 cra_locus_13347_iso_3_len_2316_ver_3 rsa_locus_3302_iso_4_len_2930_ver_2
ORTHOMCL1621	4	3	Camptotheca_acuminata Catharanthus_roseus Rauvolfia_serpentina	caa_locus_16055_iso_4_len_1135_ver_4 cra_locus_10772_iso_3_len_1713_ver_3 rsa_locus_11224_iso_8_len_1012_ver_2 rsa_locus_35959_iso_1_len_740_ver_2
ORTHOMCL1622	4	3	Camptotheca_acuminata Catharanthus_roseus Rauvolfia_serpentina	caa_locus_16070_iso_6_len_3459_ver_4 caa_locus_16758_iso_4_len_2383_ver_4 cra_locus_7168_iso_2_len_2442_ver_3 rsa_locus_2029_iso_5_len_1847_ver_2
ORTHOMCL1623	4	3	Camptotheca_acuminata Catharanthus_roseus Rauvolfia_serpentina	caa_locus_16077_iso_2_len_3729_ver_4 caa_locus_23040_iso_5_len_3177_ver_4 cra_locus_1970_iso_1_len_3244_ver_3 rsa_locus_3370_iso_2_len_3247_ver_2
ORTHOMCL1624	4	3	Camptotheca_acuminata Catharanthus_roseus Rauvolfia_serpentina	caa_locus_16094_iso_1_len_2795_ver_4 caa_locus_19404_iso_1_len_2743_ver_4 cra_locus_6867_iso_4_len_2765_ver_3 rsa_locus_3148_iso_6_len_4494_ver_2
ORTHOMCL1625	4	3	Camptotheca_acuminata Catharanthus_roseus Rauvolfia_serpentina	caa_locus_16095_iso_1_len_2398_ver_4 caa_locus_19284_iso_4_len_2269_ver_4 cra_locus_7972_iso_3_len_1298_ver_3 rsa_locus_16032_iso_2_len_1673_ver_2
ORTHOMCL1626	4	3	Camptotheca_acuminata Catharanthus_roseus Rauvolfia_serpentina	caa_locus_16096_iso_1_len_2430_ver_4 cra_locus_12059_iso_1_len_2423_ver_3 cra_locus_3945_iso_1_len_2658_ver_3 rsa_locus_10699_iso_4_len_2745_ver_2
ORTHOMCL1627	4	3	Camptotheca_acuminata Catharanthus_roseus Rauvolfia_serpentina	caa_locus_1612_iso_4_len_3933_ver_4 caa_locus_2866_iso_6_len_3814_ver_4 cra_locus_41952_iso_1_len_3227_ver_3 rsa_locus_8790_iso_1_len_2796_ver_2
ORTHOMCL1628	4	3	Camptotheca_acuminata Catharanthus_roseus Rauvolfia_serpentina	caa_locus_16139_iso_1_len_1695_ver_4 caa_locus_19577_iso_4_len_1989_ver_4 cra_locus_3926_iso_9_len_3519_ver_3 rsa_locus_5885_iso_1_len_1683_ver_2
ORTHOMCL1629	4	3	Camptotheca_acuminata Catharanthus_roseus Rauvolfia_serpentina	caa_locus_1613_iso_1_len_412_ver_4 caa_locus_6905_iso_1_len_683_ver_4 cra_locus_13432_iso_2_len_869_ver_3 rsa_locus_36466_iso_2_len_472_ver_2
ORTHOMCL1630	4	3	Camptotheca_acuminata Catharanthus_roseus Rauvolfia_serpentina	caa_locus_16142_iso_7_len_2338_ver_4 caa_locus_6137_iso_5_len_3211_ver_4 cra_locus_4234_iso_1_len_2373_ver_3 rsa_locus_475_iso_9_len_3078_ver_2
ORTHOMCL1631	4	3	Camptotheca_acuminata Catharanthus_roseus Rauvolfia_serpentina	caa_locus_16160_iso_1_len_581_ver_4 caa_locus_34159_iso_1_len_613_ver_4 cra_locus_46654_iso_1_len_598_ver_3 rsa_locus_55418_iso_1_len_448_ver_2
ORTHOMCL1633	4	3	Camptotheca_acuminata Catharanthus_roseus Rauvolfia_serpentina	caa_locus_16176_iso_3_len_1339_ver_4 cra_locus_5607_iso_5_len_1632_ver_3 rsa_locus_22276_iso_1_len_1104_ver_2 rsa_locus_8588_iso_4_len_1809_ver_2
ORTHOMCL1634	4	3	Camptotheca_acuminata Catharanthus_roseus Rauvolfia_serpentina	caa_locus_16178_iso_5_len_1303_ver_4 cra_locus_3641_iso_1_len_1391_ver_3 rsa_locus_10036_iso_6_len_1466_ver_2 rsa_locus_47768_iso_1_len_752_ver_2
ORTHOMCL1635	4	3	Camptotheca_acuminata Catharanthus_roseus Rauvolfia_serpentina	caa_locus_16186_iso_1_len_620_ver_4 caa_locus_44216_iso_1_len_690_ver_4 cra_locus_14170_iso_1_len_637_ver_3 rsa_locus_31505_iso_1_len_973_ver_2
ORTHOMCL1636	4	3	Camptotheca_acuminata Catharanthus_roseus Rauvolfia_serpentina	caa_locus_16203_iso_2_len_1436_ver_4 caa_locus_7176_iso_1_len_1141_ver_4 cra_locus_21610_iso_1_len_1406_ver_3 rsa_locus_21931_iso_2_len_1351_ver_2
ORTHOMCL1637	4	3	Camptotheca_acuminata Catharanthus_roseus Rauvolfia_serpentina	caa_locus_16205_iso_2_len_2653_ver_4 caa_locus_17806_iso_5_len_3852_ver_4 cra_locus_7198_iso_2_len_3234_ver_3 rsa_locus_3699_iso_7_len_2586_ver_2
ORTHOMCL1638	4	3	Camptotheca_acuminata Catharanthus_roseus Rauvolfia_serpentina	caa_locus_16214_iso_5_len_2625_ver_4 caa_locus_8183_iso_9_len_3728_ver_4 cra_locus_1522_iso_3_len_3481_ver_3 rsa_locus_18605_iso_1_len_605_ver_2
ORTHOMCL1639	4	3	Camptotheca_acuminata Catharanthus_roseus Rauvolfia_serpentina	caa_locus_16224_iso_5_len_3693_ver_4 caa_locus_9218_iso_1_len_4161_ver_4 cra_locus_10574_iso_4_len_4756_ver_3 rsa_locus_1199_iso_1_len_3546_ver_2
ORTHOMCL1640	4	3	Camptotheca_acuminata Catharanthus_roseus Rauvolfia_serpentina	caa_locus_16256_iso_7_len_960_ver_4 cra_locus_79334_iso_1_len_435_ver_3 rsa_locus_30507_iso_3_len_1201_ver_2 rsa_locus_6053_iso_7_len_1837_ver_2
ORTHOMCL1641	4	3	Camptotheca_acuminata Catharanthus_roseus Rauvolfia_serpentina	caa_locus_16258_iso_1_len_730_ver_4 caa_locus_27603_iso_1_len_1312_ver_4 cra_locus_15931_iso_4_len_1154_ver_3 rsa_locus_5392_iso_3_len_1533_ver_2
ORTHOMCL1642	4	3	Camptotheca_acuminata Catharanthus_roseus Rauvolfia_serpentina	caa_locus_1625_iso_7_len_862_ver_4 cra_locus_16216_iso_5_len_1336_ver_3 rsa_locus_12528_iso_3_len_1080_ver_2 rsa_locus_65992_iso_1_len_318_ver_2
ORTHOMCL1644	4	3	Camptotheca_acuminata Catharanthus_roseus Rauvolfia_serpentina	caa_locus_16262_iso_2_len_2662_ver_4 caa_locus_16580_iso_6_len_2814_ver_4 cra_locus_3131_iso_6_len_2443_ver_3 rsa_locus_10709_iso_3_len_2403_ver_2
ORTHOMCL1645	4	3	Camptotheca_acuminata Catharanthus_roseus Rauvolfia_serpentina	caa_locus_16267_iso_3_len_2964_ver_4 caa_locus_2618_iso_5_len_4620_ver_4 cra_locus_4154_iso_1_len_4229_ver_3 rsa_locus_4172_iso_4_len_3302_ver_2
ORTHOMCL1646	4	3	Camptotheca_acuminata Catharanthus_roseus Rauvolfia_serpentina	caa_locus_1626_iso_5_len_1123_ver_4 cra_locus_3786_iso_4_len_1407_ver_3 rsa_locus_15032_iso_1_len_670_ver_2 rsa_locus_382_iso_4_len_1194_ver_2
ORTHOMCL1647	4	3	Camptotheca_acuminata Catharanthus_roseus Rauvolfia_serpentina	caa_locus_16271_iso_1_len_1715_ver_4 caa_locus_32862_iso_1_len_1611_ver_4 cra_locus_3676_iso_2_len_1708_ver_3 rsa_locus_563_iso_3_len_1923_ver_2
ORTHOMCL1648	4	3	Camptotheca_acuminata Catharanthus_roseus Rauvolfia_serpentina	caa_locus_16275_iso_3_len_1118_ver_4 caa_locus_29367_iso_1_len_665_ver_4 cra_locus_1937_iso_3_len_1019_ver_3 rsa_locus_2123_iso_1_len_730_ver_2
ORTHOMCL1649	4	3	Camptotheca_acuminata Catharanthus_roseus Rauvolfia_serpentina	caa_locus_1631_iso_3_len_1247_ver_4 cra_locus_66640_iso_1_len_665_ver_3 cra_locus_66789_iso_6_len_893_ver_3 rsa_locus_4945_iso_1_len_1130_ver_2
ORTHOMCL1650	4	3	Camptotheca_acuminata Catharanthus_roseus Rauvolfia_serpentina	caa_locus_16342_iso_3_len_4082_ver_4 caa_locus_19976_iso_5_len_2668_ver_4 cra_locus_5996_iso_6_len_3091_ver_3 rsa_locus_6148_iso_3_len_2588_ver_2
ORTHOMCL1651	4	3	Camptotheca_acuminata Catharanthus_roseus Rauvolfia_serpentina	caa_locus_16348_iso_2_len_2104_ver_4 caa_locus_7644_iso_1_len_2112_ver_4 cra_locus_13450_iso_4_len_2309_ver_3 rsa_locus_9627_iso_9_len_2960_ver_2
ORTHOMCL1652	4	3	Camptotheca_acuminata Catharanthus_roseus Rauvolfia_serpentina	caa_locus_1634_iso_3_len_703_ver_4 caa_locus_650_iso_2_len_1210_ver_4 cra_locus_1706_iso_6_len_977_ver_3 rsa_locus_809_iso_2_len_1421_ver_2
ORTHOMCL1653	4	3	Camptotheca_acuminata Catharanthus_roseus Rauvolfia_serpentina	caa_locus_16351_iso_3_len_1167_ver_4 cra_locus_4228_iso_1_len_1255_ver_3 cra_locus_60885_iso_1_len_647_ver_3 rsa_locus_5074_iso_5_len_1392_ver_2
ORTHOMCL1654	4	3	Camptotheca_acuminata Catharanthus_roseus Rauvolfia_serpentina	caa_locus_16359_iso_2_len_1748_ver_4 cra_locus_1827_iso_1_len_1603_ver_3 rsa_locus_20015_iso_4_len_1882_ver_2 rsa_locus_3798_iso_2_len_1467_ver_2
ORTHOMCL1655	4	3	Camptotheca_acuminata Catharanthus_roseus Rauvolfia_serpentina	caa_locus_1636_iso_3_len_2859_ver_4 caa_locus_18276_iso_1_len_1307_ver_4 cra_locus_514_iso_6_len_1094_ver_3 rsa_locus_2128_iso_1_len_1396_ver_2
ORTHOMCL1656	4	3	Camptotheca_acuminata Catharanthus_roseus Rauvolfia_serpentina	caa_locus_16372_iso_3_len_5924_ver_4 caa_locus_3196_iso_10_len_5415_ver_4 cra_locus_7663_iso_3_len_5588_ver_3 rsa_locus_5785_iso_1_len_4370_ver_2
ORTHOMCL1657	4	3	Camptotheca_acuminata Catharanthus_roseus Rauvolfia_serpentina	caa_locus_16378_iso_1_len_1120_ver_4 cra_locus_2380_iso_5_len_1217_ver_3 rsa_locus_32260_iso_1_len_533_ver_2 rsa_locus_5868_iso_4_len_2013_ver_2
ORTHOMCL1658	4	3	Camptotheca_acuminata Catharanthus_roseus Rauvolfia_serpentina	caa_locus_16380_iso_1_len_2345_ver_4 caa_locus_24169_iso_2_len_1378_ver_4 cra_locus_5146_iso_4_len_1695_ver_3 rsa_locus_3818_iso_1_len_2243_ver_2
ORTHOMCL1659	4	3	Camptotheca_acuminata Catharanthus_roseus Rauvolfia_serpentina	caa_locus_16381_iso_1_len_907_ver_4 cra_locus_5775_iso_1_len_1876_ver_3 rsa_locus_14603_iso_1_len_1067_ver_2 rsa_locus_53620_iso_1_len_540_ver_2
ORTHOMCL1660	4	3	Camptotheca_acuminata Catharanthus_roseus Rauvolfia_serpentina	caa_locus_16387_iso_4_len_2238_ver_4 cra_locus_12028_iso_3_len_2230_ver_3 cra_locus_58780_iso_1_len_378_ver_3 rsa_locus_19580_iso_1_len_532_ver_2
ORTHOMCL1661	4	3	Camptotheca_acuminata Catharanthus_roseus Rauvolfia_serpentina	caa_locus_16390_iso_2_len_1192_ver_4 caa_locus_5795_iso_3_len_1344_ver_4 cra_locus_8978_iso_4_len_1694_ver_3 rsa_locus_4571_iso_1_len_1546_ver_2
ORTHOMCL1662	4	3	Camptotheca_acuminata Catharanthus_roseus Rauvolfia_serpentina	caa_locus_16394_iso_1_len_3380_ver_4 caa_locus_36171_iso_1_len_2524_ver_4 cra_locus_15268_iso_1_len_3476_ver_3 rsa_locus_4606_iso_4_len_3314_ver_2
ORTHOMCL1663	4	3	Camptotheca_acuminata Catharanthus_roseus Rauvolfia_serpentina	caa_locus_16403_iso_1_len_725_ver_4 cra_locus_11182_iso_1_len_709_ver_3 rsa_locus_19237_iso_1_len_779_ver_2 rsa_locus_70642_iso_1_len_352_ver_2
ORTHOMCL1664	4	3	Camptotheca_acuminata Catharanthus_roseus Rauvolfia_serpentina	caa_locus_1640_iso_4_len_1215_ver_4 cra_locus_58243_iso_2_len_798_ver_3 rsa_locus_20077_iso_2_len_974_ver_2 rsa_locus_6922_iso_4_len_1313_ver_2
ORTHOMCL1665	4	3	Camptotheca_acuminata Catharanthus_roseus Rauvolfia_serpentina	caa_locus_16415_iso_5_len_837_ver_4 caa_locus_7060_iso_1_len_772_ver_4 cra_locus_22219_iso_1_len_2300_ver_3 rsa_locus_17135_iso_1_len_723_ver_2
ORTHOMCL1666	4	3	Camptotheca_acuminata Catharanthus_roseus Rauvolfia_serpentina	caa_locus_16423_iso_2_len_925_ver_4 caa_locus_7578_iso_2_len_1459_ver_4 cra_locus_19261_iso_1_len_1649_ver_3 rsa_locus_18366_iso_2_len_1600_ver_2
ORTHOMCL1667	4	3	Camptotheca_acuminata Catharanthus_roseus Rauvolfia_serpentina	caa_locus_16429_iso_1_len_1540_ver_4 caa_locus_3871_iso_1_len_1814_ver_4 cra_locus_5119_iso_3_len_2119_ver_3 rsa_locus_9697_iso_1_len_2179_ver_2
ORTHOMCL1668	4	3	Camptotheca_acuminata Catharanthus_roseus Rauvolfia_serpentina	caa_locus_16433_iso_3_len_1847_ver_4 caa_locus_5421_iso_3_len_1531_ver_4 cra_locus_7587_iso_3_len_1799_ver_3 rsa_locus_31401_iso_1_len_1156_ver_2
ORTHOMCL1669	4	3	Camptotheca_acuminata Catharanthus_roseus Rauvolfia_serpentina	caa_locus_16449_iso_4_len_3682_ver_4 caa_locus_5655_iso_7_len_4144_ver_4 cra_locus_9511_iso_6_len_3628_ver_3 rsa_locus_819_iso_7_len_3506_ver_2
ORTHOMCL1670	4	3	Camptotheca_acuminata Catharanthus_roseus Rauvolfia_serpentina	caa_locus_16453_iso_3_len_2813_ver_4 caa_locus_21485_iso_2_len_3028_ver_4 cra_locus_10224_iso_1_len_2878_ver_3 rsa_locus_12286_iso_1_len_2916_ver_2
ORTHOMCL1671	4	3	Camptotheca_acuminata Catharanthus_roseus Rauvolfia_serpentina	caa_locus_16466_iso_2_len_1203_ver_4 cra_locus_3570_iso_6_len_1906_ver_3 rsa_locus_21927_iso_4_len_1306_ver_2 rsa_locus_6657_iso_1_len_557_ver_2
ORTHOMCL1672	4	3	Camptotheca_acuminata Catharanthus_roseus Rauvolfia_serpentina	caa_locus_16467_iso_4_len_1802_ver_4 caa_locus_25347_iso_1_len_1696_ver_4 cra_locus_11991_iso_2_len_1682_ver_3 rsa_locus_26892_iso_5_len_1697_ver_2
ORTHOMCL1673	4	3	Camptotheca_acuminata Catharanthus_roseus Rauvolfia_serpentina	caa_locus_16493_iso_5_len_1110_ver_4 caa_locus_4205_iso_6_len_1581_ver_4 cra_locus_5092_iso_3_len_2430_ver_3 rsa_locus_11614_iso_5_len_2258_ver_2
ORTHOMCL1674	4	3	Camptotheca_acuminata Catharanthus_roseus Rauvolfia_serpentina	caa_locus_16495_iso_2_len_842_ver_4 cra_locus_495_iso_4_len_746_ver_3 rsa_locus_2759_iso_2_len_939_ver_2 rsa_locus_9387_iso_4_len_997_ver_2
ORTHOMCL1675	4	3	Camptotheca_acuminata Catharanthus_roseus Rauvolfia_serpentina	caa_locus_16505_iso_3_len_1011_ver_4 cra_locus_12797_iso_2_len_1056_ver_3 rsa_locus_21362_iso_1_len_465_ver_2 rsa_locus_8261_iso_2_len_1364_ver_2
ORTHOMCL1676	4	3	Camptotheca_acuminata Catharanthus_roseus Rauvolfia_serpentina	caa_locus_16510_iso_1_len_1843_ver_4 caa_locus_41730_iso_1_len_1673_ver_4 cra_locus_14657_iso_1_len_1574_ver_3 rsa_locus_11950_iso_1_len_1642_ver_2
ORTHOMCL1677	4	3	Camptotheca_acuminata Catharanthus_roseus Rauvolfia_serpentina	caa_locus_16511_iso_1_len_2061_ver_4 caa_locus_21047_iso_1_len_1576_ver_4 cra_locus_13148_iso_2_len_2133_ver_3 rsa_locus_18172_iso_3_len_2274_ver_2
ORTHOMCL1678	4	3	Camptotheca_acuminata Catharanthus_roseus Rauvolfia_serpentina	caa_locus_16515_iso_1_len_1442_ver_4 caa_locus_26496_iso_1_len_792_ver_4 cra_locus_9146_iso_2_len_1217_ver_3 rsa_locus_19779_iso_1_len_1195_ver_2
ORTHOMCL1679	4	3	Camptotheca_acuminata Catharanthus_roseus Rauvolfia_serpentina	caa_locus_16521_iso_5_len_1503_ver_4 cra_locus_57121_iso_1_len_819_ver_3 cra_locus_8303_iso_2_len_1500_ver_3 rsa_locus_12198_iso_4_len_2429_ver_2
ORTHOMCL1680	4	3	Camptotheca_acuminata Catharanthus_roseus Rauvolfia_serpentina	caa_locus_16537_iso_1_len_2108_ver_4 caa_locus_18384_iso_1_len_1847_ver_4 cra_locus_12505_iso_3_len_2299_ver_3 rsa_locus_4210_iso_7_len_1982_ver_2
ORTHOMCL1681	4	3	Camptotheca_acuminata Catharanthus_roseus Rauvolfia_serpentina	caa_locus_16540_iso_7_len_1572_ver_4 caa_locus_9380_iso_2_len_2101_ver_4 cra_locus_803_iso_5_len_2476_ver_3 rsa_locus_9653_iso_8_len_2880_ver_2
ORTHOMCL1682	4	3	Camptotheca_acuminata Catharanthus_roseus Rauvolfia_serpentina	caa_locus_16545_iso_5_len_1087_ver_4 cra_locus_14664_iso_4_len_1464_ver_3 rsa_locus_49099_iso_1_len_462_ver_2 rsa_locus_61270_iso_1_len_539_ver_2
ORTHOMCL1683	4	3	Camptotheca_acuminata Catharanthus_roseus Rauvolfia_serpentina	caa_locus_16546_iso_3_len_2368_ver_4 cra_locus_7902_iso_7_len_3461_ver_3 rsa_locus_20327_iso_1_len_982_ver_2 rsa_locus_23276_iso_1_len_1019_ver_2
ORTHOMCL1684	4	3	Camptotheca_acuminata Catharanthus_roseus Rauvolfia_serpentina	caa_locus_16549_iso_1_len_1308_ver_4 cra_locus_8451_iso_1_len_1336_ver_3 rsa_locus_12604_iso_1_len_1485_ver_2 rsa_locus_8589_iso_3_len_1655_ver_2
ORTHOMCL1685	4	3	Camptotheca_acuminata Catharanthus_roseus Rauvolfia_serpentina	caa_locus_16555_iso_1_len_1351_ver_4 caa_locus_6068_iso_3_len_1639_ver_4 cra_locus_20940_iso_3_len_982_ver_3 rsa_locus_12388_iso_2_len_1615_ver_2
ORTHOMCL1686	4	3	Camptotheca_acuminata Catharanthus_roseus Rauvolfia_serpentina	caa_locus_16562_iso_4_len_1159_ver_4 cra_locus_10028_iso_3_len_1275_ver_3 rsa_locus_23974_iso_1_len_806_ver_2 rsa_locus_9510_iso_1_len_720_ver_2
ORTHOMCL1687	4	3	Camptotheca_acuminata Catharanthus_roseus Rauvolfia_serpentina	caa_locus_16569_iso_4_len_1470_ver_4 cra_locus_5461_iso_1_len_1901_ver_3 rsa_locus_46882_iso_1_len_1004_ver_2 rsa_locus_7641_iso_1_len_2240_ver_2
ORTHOMCL1688	4	3	Camptotheca_acuminata Catharanthus_roseus Rauvolfia_serpentina	caa_locus_1656_iso_5_len_2535_ver_4 caa_locus_6775_iso_3_len_2351_ver_4 cra_locus_1294_iso_7_len_1014_ver_3 rsa_locus_3328_iso_9_len_2637_ver_2
ORTHOMCL1689	4	3	Camptotheca_acuminata Catharanthus_roseus Rauvolfia_serpentina	caa_locus_16572_iso_3_len_2102_ver_4 caa_locus_8757_iso_4_len_1387_ver_4 cra_locus_19101_iso_1_len_1781_ver_3 rsa_locus_17779_iso_1_len_614_ver_2
ORTHOMCL1691	4	3	Camptotheca_acuminata Catharanthus_roseus Rauvolfia_serpentina	caa_locus_16597_iso_2_len_1511_ver_4 cra_locus_9571_iso_1_len_1177_ver_3 rsa_locus_10411_iso_3_len_1549_ver_2 rsa_locus_27018_iso_1_len_474_ver_2
ORTHOMCL1692	4	3	Camptotheca_acuminata Catharanthus_roseus Rauvolfia_serpentina	caa_locus_16608_iso_8_len_1808_ver_4 cra_locus_2690_iso_4_len_1257_ver_3 rsa_locus_10301_iso_7_len_941_ver_2 rsa_locus_14242_iso_1_len_607_ver_2
ORTHOMCL1693	4	3	Camptotheca_acuminata Catharanthus_roseus Rauvolfia_serpentina	caa_locus_16609_iso_1_len_672_ver_4 cra_locus_9795_iso_2_len_737_ver_3 rsa_locus_15016_iso_1_len_382_ver_2 rsa_locus_23357_iso_3_len_741_ver_2
ORTHOMCL1694	4	3	Camptotheca_acuminata Catharanthus_roseus Rauvolfia_serpentina	caa_locus_16620_iso_3_len_2579_ver_4 caa_locus_4424_iso_1_len_2271_ver_4 cra_locus_8090_iso_1_len_2183_ver_3 rsa_locus_8913_iso_1_len_2334_ver_2
ORTHOMCL1695	4	3	Camptotheca_acuminata Catharanthus_roseus Rauvolfia_serpentina	caa_locus_16623_iso_7_len_2357_ver_4 caa_locus_21302_iso_4_len_2399_ver_4 cra_locus_2038_iso_9_len_2422_ver_3 rsa_locus_1270_iso_4_len_2835_ver_2
ORTHOMCL1696	4	3	Camptotheca_acuminata Catharanthus_roseus Rauvolfia_serpentina	caa_locus_1663_iso_3_len_1123_ver_4 cra_locus_10985_iso_6_len_959_ver_3 rsa_locus_10062_iso_5_len_1248_ver_2 rsa_locus_47357_iso_1_len_468_ver_2
ORTHOMCL1697	4	3	Camptotheca_acuminata Catharanthus_roseus Rauvolfia_serpentina	caa_locus_16651_iso_1_len_1707_ver_4 caa_locus_18765_iso_1_len_1933_ver_4 cra_locus_13117_iso_1_len_1895_ver_3 rsa_locus_11695_iso_1_len_1355_ver_2
ORTHOMCL1698	4	3	Camptotheca_acuminata Catharanthus_roseus Rauvolfia_serpentina	caa_locus_16656_iso_3_len_1113_ver_4 cra_locus_10436_iso_2_len_1695_ver_3 rsa_locus_41969_iso_1_len_648_ver_2 rsa_locus_9183_iso_4_len_1846_ver_2
ORTHOMCL1699	4	3	Camptotheca_acuminata Catharanthus_roseus Rauvolfia_serpentina	caa_locus_16666_iso_9_len_2488_ver_4 caa_locus_18666_iso_1_len_2228_ver_4 cra_locus_14436_iso_1_len_1523_ver_3 rsa_locus_24202_iso_1_len_2258_ver_2
ORTHOMCL1700	4	3	Camptotheca_acuminata Catharanthus_roseus Rauvolfia_serpentina	caa_locus_16669_iso_1_len_2959_ver_4 caa_locus_369_iso_7_len_2550_ver_4 cra_locus_8657_iso_5_len_2700_ver_3 rsa_locus_8652_iso_5_len_2506_ver_2
ORTHOMCL1701	4	3	Camptotheca_acuminata Catharanthus_roseus Rauvolfia_serpentina	caa_locus_16677_iso_2_len_816_ver_4 cra_locus_352_iso_4_len_1754_ver_3 rsa_locus_14500_iso_1_len_1274_ver_2 rsa_locus_5129_iso_8_len_1545_ver_2
ORTHOMCL1702	4	3	Camptotheca_acuminata Catharanthus_roseus Rauvolfia_serpentina	caa_locus_16694_iso_1_len_1037_ver_4 caa_locus_55796_iso_1_len_914_ver_4 cra_locus_13803_iso_1_len_824_ver_3 rsa_locus_15109_iso_3_len_1189_ver_2
ORTHOMCL1703	4	3	Camptotheca_acuminata Catharanthus_roseus Rauvolfia_serpentina	caa_locus_16703_iso_1_len_1042_ver_4 caa_locus_7920_iso_6_len_1188_ver_4 cra_locus_4362_iso_1_len_1120_ver_3 rsa_locus_16901_iso_1_len_1238_ver_2
ORTHOMCL1704	4	3	Camptotheca_acuminata Catharanthus_roseus Rauvolfia_serpentina	caa_locus_16709_iso_3_len_2097_ver_4 caa_locus_6248_iso_1_len_1949_ver_4 cra_locus_11196_iso_1_len_2416_ver_3 rsa_locus_9924_iso_3_len_2220_ver_2
ORTHOMCL1705	4	3	Camptotheca_acuminata Catharanthus_roseus Rauvolfia_serpentina	caa_locus_16713_iso_1_len_1714_ver_4 caa_locus_4590_iso_6_len_1639_ver_4 cra_locus_4337_iso_1_len_1600_ver_3 rsa_locus_17490_iso_3_len_1582_ver_2
ORTHOMCL1706	4	3	Camptotheca_acuminata Catharanthus_roseus Rauvolfia_serpentina	caa_locus_16716_iso_2_len_5714_ver_4 caa_locus_7229_iso_3_len_6208_ver_4 cra_locus_3687_iso_4_len_4614_ver_3 rsa_locus_11658_iso_1_len_3640_ver_2
ORTHOMCL1707	4	3	Camptotheca_acuminata Catharanthus_roseus Rauvolfia_serpentina	caa_locus_16735_iso_2_len_2225_ver_4 caa_locus_185_iso_1_len_2060_ver_4 cra_locus_8252_iso_1_len_2370_ver_3 rsa_locus_3644_iso_5_len_1979_ver_2
ORTHOMCL1708	4	3	Camptotheca_acuminata Catharanthus_roseus Rauvolfia_serpentina	caa_locus_16759_iso_8_len_4041_ver_4 cra_locus_24637_iso_1_len_1802_ver_3 cra_locus_4755_iso_4_len_2377_ver_3 rsa_locus_7755_iso_6_len_4056_ver_2
ORTHOMCL1709	4	3	Camptotheca_acuminata Catharanthus_roseus Rauvolfia_serpentina	caa_locus_16764_iso_1_len_1608_ver_4 caa_locus_4581_iso_2_len_1597_ver_4 cra_locus_3340_iso_3_len_1629_ver_3 rsa_locus_33545_iso_1_len_1539_ver_2
ORTHOMCL1710	4	3	Camptotheca_acuminata Catharanthus_roseus Rauvolfia_serpentina	caa_locus_16778_iso_1_len_981_ver_4 caa_locus_8284_iso_2_len_918_ver_4 cra_locus_11686_iso_1_len_882_ver_3 rsa_locus_2961_iso_1_len_1039_ver_2
ORTHOMCL1711	4	3	Camptotheca_acuminata Catharanthus_roseus Rauvolfia_serpentina	caa_locus_16779_iso_1_len_2791_ver_4 caa_locus_3815_iso_1_len_2770_ver_4 cra_locus_3965_iso_5_len_3214_ver_3 rsa_locus_6128_iso_1_len_3450_ver_2
ORTHOMCL1712	4	3	Camptotheca_acuminata Catharanthus_roseus Rauvolfia_serpentina	caa_locus_16783_iso_1_len_1792_ver_4 caa_locus_5220_iso_2_len_3296_ver_4 cra_locus_8551_iso_1_len_1853_ver_3 rsa_locus_9460_iso_1_len_1703_ver_2
ORTHOMCL1713	4	3	Camptotheca_acuminata Catharanthus_roseus Rauvolfia_serpentina	caa_locus_16786_iso_1_len_766_ver_4 caa_locus_8418_iso_1_len_936_ver_4 cra_locus_12858_iso_1_len_651_ver_3 rsa_locus_5194_iso_1_len_1224_ver_2
ORTHOMCL1714	4	3	Camptotheca_acuminata Catharanthus_roseus Rauvolfia_serpentina	caa_locus_167_iso_1_len_1725_ver_4 caa_locus_842_iso_1_len_1837_ver_4 cra_locus_3040_iso_1_len_1967_ver_3 rsa_locus_10094_iso_1_len_2221_ver_2
ORTHOMCL1715	4	3	Camptotheca_acuminata Catharanthus_roseus Rauvolfia_serpentina	caa_locus_1680_iso_2_len_1759_ver_4 cra_locus_547_iso_5_len_1770_ver_3 rsa_locus_5423_iso_2_len_1678_ver_2 rsa_locus_9689_iso_1_len_1654_ver_2
[truncated: 9,210 more rows]
