# Supplementary material for: Development of Transcriptomic Resources for Interrogating the Biosynthesis of Monoterpene Indole Alkaloids in Medicinal Plant Species
Source: PLoS One. 2012 Dec 26;7(12):e52506. doi: 10.1371/journal.pone.0052506 (PMC3530497; doi:10.1371/journal.pone.0052506)
Supplement: Table S6 — List of transcripts with orthologs only in Catharanthus roseus and Rauvolfia serpentina . (XLSX) [file pone.0052506.s007.xlsx]

## Sheet: SuppTable6
Table S6. List of transcripts with orthologs only in Catharanthus roseus and Rauvolfia serpentina.
CLUSTER ID	NUMBER OF PROTEINS	NUMBER OF TAXA	TAXA ID	PREDICTED PROTEINS ID
ORTHOMCL7	29	2	Catharanthus_roseus Rauvolfia_serpentina	cra_locus_35444_iso_1_len_1391_ver_3 cra_locus_63637_iso_1_len_298_ver_3 rsa_locus_11913_iso_1_len_278_ver_2 rsa_locus_13537_iso_3_len_1877_ver_2 rsa_locus_13726_iso_3_len_1199_ver_2 rsa_locus_15031_iso_2_len_343_ver_2 rsa_locus_1574_iso_6_len_1512_ver_2 rsa_locus_16776_iso_2_len_813_ver_2 rsa_locus_18446_iso_1_len_1007_ver_2 rsa_locus_23676_iso_1_len_1254_ver_2 rsa_locus_30556_iso_2_len_1174_ver…
ORTHOMCL28	15	2	Catharanthus_roseus Rauvolfia_serpentina	cra_locus_17151_iso_1_len_1221_ver_3 cra_locus_19182_iso_1_len_576_ver_3 cra_locus_34694_iso_2_len_662_ver_3 cra_locus_7969_iso_1_len_842_ver_3 rsa_locus_19534_iso_1_len_886_ver_2 rsa_locus_22922_iso_1_len_856_ver_2 rsa_locus_23332_iso_1_len_1706_ver_2 rsa_locus_23971_iso_1_len_692_ver_2 rsa_locus_26005_iso_1_len_728_ver_2 rsa_locus_31229_iso_1_len_386_ver_2 rsa_locus_35342_iso_1_len_695_ver_2 rs…
ORTHOMCL73	9	2	Catharanthus_roseus Rauvolfia_serpentina	cra_locus_106892_iso_2_len_1051_ver_3 cra_locus_17270_iso_1_len_830_ver_3 rsa_locus_15321_iso_1_len_550_ver_2 rsa_locus_34095_iso_1_len_1051_ver_2 rsa_locus_42635_iso_1_len_557_ver_2 rsa_locus_43918_iso_1_len_984_ver_2 rsa_locus_61946_iso_1_len_378_ver_2 rsa_locus_75878_iso_1_len_301_ver_2 rsa_locus_75879_iso_1_len_320_ver_2
ORTHOMCL98	8	2	Catharanthus_roseus Rauvolfia_serpentina	cra_locus_11895_iso_1_len_1585_ver_3 cra_locus_119369_iso_1_len_379_ver_3 cra_locus_123216_iso_1_len_510_ver_3 cra_locus_123568_iso_1_len_505_ver_3 cra_locus_12521_iso_4_len_1155_ver_3 cra_locus_12770_iso_8_len_2262_ver_3 cra_locus_6007_iso_7_len_3173_ver_3 rsa_locus_13311_iso_7_len_2983_ver_2
ORTHOMCL99	8	2	Catharanthus_roseus Rauvolfia_serpentina	cra_locus_13227_iso_1_len_984_ver_3 cra_locus_13711_iso_1_len_971_ver_3 cra_locus_15036_iso_2_len_1798_ver_3 cra_locus_20504_iso_1_len_1318_ver_3 cra_locus_38833_iso_1_len_628_ver_3 rsa_locus_19947_iso_1_len_757_ver_2 rsa_locus_35485_iso_1_len_594_ver_2 rsa_locus_61957_iso_1_len_573_ver_2
ORTHOMCL172	7	2	Catharanthus_roseus Rauvolfia_serpentina	cra_locus_13091_iso_1_len_1110_ver_3 rsa_locus_17214_iso_1_len_1669_ver_2 rsa_locus_19214_iso_1_len_1193_ver_2 rsa_locus_55097_iso_1_len_355_ver_2 rsa_locus_62467_iso_1_len_390_ver_2 rsa_locus_73908_iso_1_len_514_ver_2 rsa_locus_8485_iso_1_len_1037_ver_2
ORTHOMCL350	6	2	Catharanthus_roseus Rauvolfia_serpentina	cra_locus_11178_iso_1_len_743_ver_3 cra_locus_123133_iso_1_len_1154_ver_3 cra_locus_25921_iso_1_len_1254_ver_3 cra_locus_28504_iso_1_len_426_ver_3 rsa_locus_22892_iso_1_len_684_ver_2 rsa_locus_23077_iso_1_len_502_ver_2
ORTHOMCL352	6	2	Catharanthus_roseus Rauvolfia_serpentina	cra_locus_16369_iso_1_len_1339_ver_3 cra_locus_20065_iso_3_len_1970_ver_3 cra_locus_20998_iso_2_len_1472_ver_3 cra_locus_24618_iso_2_len_1934_ver_3 cra_locus_6424_iso_6_len_2203_ver_3 rsa_locus_8512_iso_1_len_4106_ver_2
ORTHOMCL749	5	2	Catharanthus_roseus Rauvolfia_serpentina	cra_locus_109388_iso_1_len_671_ver_3 cra_locus_117888_iso_1_len_817_ver_3 cra_locus_18356_iso_4_len_1413_ver_3 cra_locus_2687_iso_4_len_5546_ver_3 rsa_locus_2790_iso_16_len_2051_ver_2
ORTHOMCL753	5	2	Catharanthus_roseus Rauvolfia_serpentina	cra_locus_12240_iso_1_len_3726_ver_3 cra_locus_16352_iso_1_len_1026_ver_3 rsa_locus_19686_iso_2_len_3540_ver_2 rsa_locus_28460_iso_1_len_1730_ver_2 rsa_locus_9049_iso_5_len_1858_ver_2
ORTHOMCL754	5	2	Catharanthus_roseus Rauvolfia_serpentina	cra_locus_13932_iso_1_len_2106_ver_3 cra_locus_16787_iso_1_len_1907_ver_3 cra_locus_8623_iso_1_len_2210_ver_3 cra_locus_87025_iso_1_len_646_ver_3 rsa_locus_25393_iso_1_len_2273_ver_2
ORTHOMCL755	5	2	Catharanthus_roseus Rauvolfia_serpentina	cra_locus_19716_iso_1_len_876_ver_3 cra_locus_20776_iso_6_len_1939_ver_3 rsa_locus_11314_iso_1_len_990_ver_2 rsa_locus_33300_iso_1_len_750_ver_2 rsa_locus_3737_iso_8_len_2393_ver_2
ORTHOMCL756	5	2	Catharanthus_roseus Rauvolfia_serpentina	cra_locus_31328_iso_1_len_576_ver_3 cra_locus_44228_iso_1_len_435_ver_3 rsa_locus_14299_iso_1_len_288_ver_2 rsa_locus_20057_iso_1_len_783_ver_2 rsa_locus_77822_iso_1_len_283_ver_2
ORTHOMCL757	5	2	Catharanthus_roseus Rauvolfia_serpentina	cra_locus_6671_iso_4_len_1150_ver_3 rsa_locus_15706_iso_1_len_988_ver_2 rsa_locus_47685_iso_1_len_576_ver_2 rsa_locus_47906_iso_1_len_936_ver_2 rsa_locus_8618_iso_3_len_1143_ver_2
ORTHOMCL3039	4	2	Catharanthus_roseus Rauvolfia_serpentina	cra_locus_10465_iso_2_len_2176_ver_3 rsa_locus_1393_iso_13_len_1765_ver_2 rsa_locus_6912_iso_1_len_1952_ver_2 rsa_locus_7468_iso_9_len_2504_ver_2
ORTHOMCL3041	4	2	Catharanthus_roseus Rauvolfia_serpentina	cra_locus_11822_iso_6_len_2955_ver_3 cra_locus_19007_iso_2_len_2024_ver_3 rsa_locus_23265_iso_3_len_1100_ver_2 rsa_locus_29479_iso_1_len_948_ver_2
ORTHOMCL3042	4	2	Catharanthus_roseus Rauvolfia_serpentina	cra_locus_11866_iso_1_len_1571_ver_3 cra_locus_15870_iso_1_len_1426_ver_3 cra_locus_22186_iso_1_len_1765_ver_3 rsa_locus_25750_iso_1_len_926_ver_2
ORTHOMCL3043	4	2	Catharanthus_roseus Rauvolfia_serpentina	cra_locus_11930_iso_2_len_3065_ver_3 cra_locus_3012_iso_4_len_3153_ver_3 rsa_locus_1524_iso_1_len_3139_ver_2 rsa_locus_5131_iso_2_len_3262_ver_2
ORTHOMCL3046	4	2	Catharanthus_roseus Rauvolfia_serpentina	cra_locus_12944_iso_1_len_1155_ver_3 cra_locus_15889_iso_2_len_553_ver_3 cra_locus_20441_iso_2_len_974_ver_3 rsa_locus_15124_iso_1_len_1409_ver_2
ORTHOMCL3047	4	2	Catharanthus_roseus Rauvolfia_serpentina	cra_locus_13278_iso_3_len_672_ver_3 cra_locus_61867_iso_1_len_288_ver_3 cra_locus_66161_iso_1_len_500_ver_3 rsa_locus_39842_iso_1_len_278_ver_2
ORTHOMCL3049	4	2	Catharanthus_roseus Rauvolfia_serpentina	cra_locus_14614_iso_1_len_771_ver_3 rsa_locus_25690_iso_1_len_655_ver_2 rsa_locus_36795_iso_1_len_726_ver_2 rsa_locus_49672_iso_1_len_634_ver_2
ORTHOMCL3050	4	2	Catharanthus_roseus Rauvolfia_serpentina	cra_locus_152_iso_5_len_3019_ver_3 cra_locus_7640_iso_9_len_2908_ver_3 rsa_locus_4047_iso_3_len_2887_ver_2 rsa_locus_8030_iso_1_len_2993_ver_2
ORTHOMCL3052	4	2	Catharanthus_roseus Rauvolfia_serpentina	cra_locus_1744_iso_4_len_1488_ver_3 cra_locus_4582_iso_1_len_1219_ver_3 cra_locus_7984_iso_6_len_1338_ver_3 rsa_locus_6119_iso_4_len_1374_ver_2
ORTHOMCL3053	4	2	Catharanthus_roseus Rauvolfia_serpentina	cra_locus_1883_iso_5_len_896_ver_3 cra_locus_66900_iso_1_len_394_ver_3 rsa_locus_32750_iso_2_len_714_ver_2 rsa_locus_7017_iso_3_len_1636_ver_2
ORTHOMCL3054	4	2	Catharanthus_roseus Rauvolfia_serpentina	cra_locus_1887_iso_4_len_1477_ver_3 cra_locus_20061_iso_1_len_1029_ver_3 rsa_locus_11440_iso_2_len_1366_ver_2 rsa_locus_2102_iso_2_len_1620_ver_2
ORTHOMCL3055	4	2	Catharanthus_roseus Rauvolfia_serpentina	cra_locus_1906_iso_5_len_1727_ver_3 cra_locus_2041_iso_6_len_1814_ver_3 rsa_locus_3288_iso_3_len_1839_ver_2 rsa_locus_8370_iso_4_len_1315_ver_2
ORTHOMCL3056	4	2	Catharanthus_roseus Rauvolfia_serpentina	cra_locus_1980_iso_6_len_2285_ver_3 rsa_locus_17655_iso_2_len_1317_ver_2 rsa_locus_19224_iso_2_len_850_ver_2 rsa_locus_2794_iso_9_len_1628_ver_2
ORTHOMCL3057	4	2	Catharanthus_roseus Rauvolfia_serpentina	cra_locus_22357_iso_1_len_619_ver_3 rsa_locus_14632_iso_1_len_1496_ver_2 rsa_locus_21078_iso_1_len_677_ver_2 rsa_locus_33187_iso_1_len_606_ver_2
ORTHOMCL3058	4	2	Catharanthus_roseus Rauvolfia_serpentina	cra_locus_26982_iso_2_len_844_ver_3 cra_locus_30627_iso_1_len_265_ver_3 cra_locus_50822_iso_2_len_357_ver_3 rsa_locus_29230_iso_1_len_667_ver_2
ORTHOMCL3059	4	2	Catharanthus_roseus Rauvolfia_serpentina	cra_locus_35250_iso_3_len_1479_ver_3 cra_locus_57382_iso_1_len_671_ver_3 cra_locus_69156_iso_1_len_572_ver_3 rsa_locus_73314_iso_1_len_452_ver_2
ORTHOMCL3060	4	2	Catharanthus_roseus Rauvolfia_serpentina	cra_locus_38291_iso_1_len_488_ver_3 cra_locus_3911_iso_1_len_591_ver_3 cra_locus_945_iso_1_len_744_ver_3 rsa_locus_34807_iso_1_len_561_ver_2
ORTHOMCL3061	4	2	Catharanthus_roseus Rauvolfia_serpentina	cra_locus_3985_iso_1_len_398_ver_3 rsa_locus_16254_iso_5_len_577_ver_2 rsa_locus_20975_iso_2_len_803_ver_2 rsa_locus_42457_iso_1_len_434_ver_2
ORTHOMCL3062	4	2	Catharanthus_roseus Rauvolfia_serpentina	cra_locus_4527_iso_7_len_876_ver_3 rsa_locus_10274_iso_5_len_1005_ver_2 rsa_locus_20628_iso_1_len_791_ver_2 rsa_locus_561_iso_4_len_1445_ver_2
ORTHOMCL3063	4	2	Catharanthus_roseus Rauvolfia_serpentina	cra_locus_46665_iso_1_len_437_ver_3 cra_locus_65579_iso_1_len_505_ver_3 cra_locus_86960_iso_1_len_496_ver_3 rsa_locus_38835_iso_1_len_584_ver_2
ORTHOMCL3064	4	2	Catharanthus_roseus Rauvolfia_serpentina	cra_locus_53417_iso_1_len_427_ver_3 cra_locus_68711_iso_3_len_447_ver_3 rsa_locus_10108_iso_1_len_1114_ver_2 rsa_locus_20864_iso_1_len_811_ver_2
ORTHOMCL3065	4	2	Catharanthus_roseus Rauvolfia_serpentina	cra_locus_53802_iso_1_len_321_ver_3 cra_locus_56292_iso_1_len_451_ver_3 rsa_locus_27993_iso_1_len_510_ver_2 rsa_locus_90924_iso_1_len_431_ver_2
ORTHOMCL3066	4	2	Catharanthus_roseus Rauvolfia_serpentina	cra_locus_54586_iso_1_len_486_ver_3 rsa_locus_38349_iso_2_len_519_ver_2 rsa_locus_41209_iso_1_len_358_ver_2 rsa_locus_56105_iso_1_len_532_ver_2
ORTHOMCL3067	4	2	Catharanthus_roseus Rauvolfia_serpentina	cra_locus_5645_iso_2_len_1517_ver_3 rsa_locus_15473_iso_1_len_879_ver_2 rsa_locus_16264_iso_2_len_981_ver_2 rsa_locus_20306_iso_1_len_764_ver_2
ORTHOMCL3068	4	2	Catharanthus_roseus Rauvolfia_serpentina	cra_locus_5714_iso_8_len_1940_ver_3 cra_locus_67497_iso_1_len_621_ver_3 rsa_locus_20031_iso_1_len_967_ver_2 rsa_locus_350_iso_6_len_2869_ver_2
ORTHOMCL3069	4	2	Catharanthus_roseus Rauvolfia_serpentina	cra_locus_62903_iso_1_len_358_ver_3 rsa_locus_19810_iso_1_len_679_ver_2 rsa_locus_212_iso_5_len_557_ver_2 rsa_locus_60626_iso_1_len_303_ver_2
ORTHOMCL3070	4	2	Catharanthus_roseus Rauvolfia_serpentina	cra_locus_69664_iso_1_len_287_ver_3 rsa_locus_28065_iso_1_len_492_ver_2 rsa_locus_32901_iso_1_len_440_ver_2 rsa_locus_46849_iso_1_len_484_ver_2
ORTHOMCL3071	4	2	Catharanthus_roseus Rauvolfia_serpentina	cra_locus_7209_iso_2_len_492_ver_3 rsa_locus_13464_iso_1_len_1135_ver_2 rsa_locus_2217_iso_1_len_1424_ver_2 rsa_locus_32252_iso_1_len_508_ver_2
ORTHOMCL3072	4	2	Catharanthus_roseus Rauvolfia_serpentina	cra_locus_73484_iso_1_len_405_ver_3 rsa_locus_11668_iso_3_len_1105_ver_2 rsa_locus_15882_iso_2_len_816_ver_2 rsa_locus_24744_iso_1_len_378_ver_2
ORTHOMCL3073	4	2	Catharanthus_roseus Rauvolfia_serpentina	cra_locus_74302_iso_1_len_672_ver_3 rsa_locus_20703_iso_1_len_478_ver_2 rsa_locus_48770_iso_1_len_454_ver_2 rsa_locus_7592_iso_1_len_1113_ver_2
ORTHOMCL3074	4	2	Catharanthus_roseus Rauvolfia_serpentina	cra_locus_8645_iso_7_len_2239_ver_3 rsa_locus_12248_iso_2_len_478_ver_2 rsa_locus_23772_iso_1_len_322_ver_2 rsa_locus_9677_iso_5_len_1251_ver_2
ORTHOMCL3075	4	2	Catharanthus_roseus Rauvolfia_serpentina	cra_locus_9793_iso_1_len_2202_ver_3 rsa_locus_24795_iso_2_len_820_ver_2 rsa_locus_36420_iso_1_len_306_ver_2 rsa_locus_9853_iso_1_len_1157_ver_2
ORTHOMCL11333	3	2	Catharanthus_roseus Rauvolfia_serpentina	cra_locus_10260_iso_2_len_1262_ver_3 rsa_locus_10374_iso_1_len_1157_ver_2 rsa_locus_4576_iso_8_len_1603_ver_2
ORTHOMCL11334	3	2	Catharanthus_roseus Rauvolfia_serpentina	cra_locus_10296_iso_4_len_2114_ver_3 cra_locus_20053_iso_3_len_1460_ver_3 rsa_locus_6314_iso_5_len_1991_ver_2
ORTHOMCL11335	3	2	Catharanthus_roseus Rauvolfia_serpentina	cra_locus_10421_iso_1_len_1194_ver_3 cra_locus_46064_iso_1_len_651_ver_3 rsa_locus_81490_iso_1_len_464_ver_2
ORTHOMCL11336	3	2	Catharanthus_roseus Rauvolfia_serpentina	cra_locus_10520_iso_4_len_2296_ver_3 cra_locus_1961_iso_7_len_3020_ver_3 rsa_locus_16063_iso_2_len_1424_ver_2
ORTHOMCL11337	3	2	Catharanthus_roseus Rauvolfia_serpentina	cra_locus_10530_iso_3_len_1092_ver_3 rsa_locus_2143_iso_7_len_1397_ver_2 rsa_locus_3278_iso_1_len_1203_ver_2
ORTHOMCL11338	3	2	Catharanthus_roseus Rauvolfia_serpentina	cra_locus_10748_iso_4_len_376_ver_3 cra_locus_9383_iso_5_len_404_ver_3 rsa_locus_44599_iso_1_len_366_ver_2
ORTHOMCL11339	3	2	Catharanthus_roseus Rauvolfia_serpentina	cra_locus_10916_iso_1_len_996_ver_3 rsa_locus_5300_iso_2_len_1186_ver_2 rsa_locus_635_iso_5_len_1175_ver_2
ORTHOMCL11340	3	2	Catharanthus_roseus Rauvolfia_serpentina	cra_locus_11115_iso_4_len_1457_ver_3 cra_locus_3512_iso_2_len_1818_ver_3 rsa_locus_7516_iso_2_len_1922_ver_2
ORTHOMCL11342	3	2	Catharanthus_roseus Rauvolfia_serpentina	cra_locus_11283_iso_4_len_1484_ver_3 rsa_locus_11144_iso_1_len_465_ver_2 rsa_locus_3027_iso_6_len_1304_ver_2
ORTHOMCL11343	3	2	Catharanthus_roseus Rauvolfia_serpentina	cra_locus_11374_iso_3_len_3642_ver_3 cra_locus_13765_iso_4_len_3179_ver_3 rsa_locus_5122_iso_4_len_3472_ver_2
ORTHOMCL11345	3	2	Catharanthus_roseus Rauvolfia_serpentina	cra_locus_11634_iso_6_len_585_ver_3 rsa_locus_11281_iso_3_len_1297_ver_2 rsa_locus_8390_iso_4_len_999_ver_2
ORTHOMCL11347	3	2	Catharanthus_roseus Rauvolfia_serpentina	cra_locus_12011_iso_1_len_2570_ver_3 cra_locus_3354_iso_9_len_4342_ver_3 rsa_locus_18022_iso_4_len_2674_ver_2
ORTHOMCL11353	3	2	Catharanthus_roseus Rauvolfia_serpentina	cra_locus_1290_iso_6_len_1444_ver_3 rsa_locus_1878_iso_2_len_1117_ver_2 rsa_locus_2708_iso_3_len_1612_ver_2
ORTHOMCL11355	3	2	Catharanthus_roseus Rauvolfia_serpentina	cra_locus_13234_iso_1_len_1784_ver_3 rsa_locus_3413_iso_1_len_1775_ver_2 rsa_locus_9763_iso_1_len_1699_ver_2
ORTHOMCL11357	3	2	Catharanthus_roseus Rauvolfia_serpentina	cra_locus_13569_iso_3_len_1043_ver_3 rsa_locus_5972_iso_1_len_1498_ver_2 rsa_locus_7073_iso_3_len_1461_ver_2
ORTHOMCL11358	3	2	Catharanthus_roseus Rauvolfia_serpentina	cra_locus_14306_iso_1_len_380_ver_3 cra_locus_99086_iso_1_len_587_ver_3 rsa_locus_19786_iso_1_len_1128_ver_2
ORTHOMCL11360	3	2	Catharanthus_roseus Rauvolfia_serpentina	cra_locus_14752_iso_2_len_698_ver_3 cra_locus_3342_iso_1_len_1720_ver_3 rsa_locus_7698_iso_1_len_674_ver_2
ORTHOMCL11361	3	2	Catharanthus_roseus Rauvolfia_serpentina	cra_locus_15958_iso_1_len_1290_ver_3 cra_locus_19358_iso_1_len_1325_ver_3 rsa_locus_21810_iso_1_len_895_ver_2
ORTHOMCL11362	3	2	Catharanthus_roseus Rauvolfia_serpentina	cra_locus_1778_iso_5_len_1514_ver_3 rsa_locus_11785_iso_4_len_1261_ver_2 rsa_locus_29236_iso_1_len_1075_ver_2
ORTHOMCL11363	3	2	Catharanthus_roseus Rauvolfia_serpentina	cra_locus_17980_iso_1_len_860_ver_3 rsa_locus_2455_iso_4_len_1194_ver_2 rsa_locus_35493_iso_1_len_876_ver_2
ORTHOMCL11364	3	2	Catharanthus_roseus Rauvolfia_serpentina	cra_locus_1802_iso_9_len_1178_ver_3 rsa_locus_6602_iso_2_len_1349_ver_2 rsa_locus_7443_iso_1_len_2157_ver_2
ORTHOMCL11367	3	2	Catharanthus_roseus Rauvolfia_serpentina	cra_locus_18396_iso_1_len_1805_ver_3 rsa_locus_5971_iso_3_len_1769_ver_2 rsa_locus_6289_iso_9_len_1989_ver_2
ORTHOMCL11368	3	2	Catharanthus_roseus Rauvolfia_serpentina	cra_locus_18757_iso_2_len_2478_ver_3 cra_locus_417_iso_4_len_3210_ver_3 rsa_locus_9135_iso_11_len_2518_ver_2
ORTHOMCL11369	3	2	Catharanthus_roseus Rauvolfia_serpentina	cra_locus_1927_iso_3_len_1094_ver_3 rsa_locus_25748_iso_1_len_805_ver_2 rsa_locus_5160_iso_1_len_1322_ver_2
ORTHOMCL11371	3	2	Catharanthus_roseus Rauvolfia_serpentina	cra_locus_20829_iso_1_len_852_ver_3 rsa_locus_20382_iso_1_len_1167_ver_2 rsa_locus_8402_iso_1_len_498_ver_2
ORTHOMCL11373	3	2	Catharanthus_roseus Rauvolfia_serpentina	cra_locus_20868_iso_1_len_901_ver_3 cra_locus_52204_iso_1_len_521_ver_3 rsa_locus_13154_iso_2_len_947_ver_2
ORTHOMCL11374	3	2	Catharanthus_roseus Rauvolfia_serpentina	cra_locus_21566_iso_1_len_389_ver_3 cra_locus_9409_iso_1_len_840_ver_3 rsa_locus_60954_iso_1_len_282_ver_2
ORTHOMCL11375	3	2	Catharanthus_roseus Rauvolfia_serpentina	cra_locus_22089_iso_2_len_639_ver_3 rsa_locus_28505_iso_1_len_1033_ver_2 rsa_locus_93384_iso_1_len_347_ver_2
ORTHOMCL11376	3	2	Catharanthus_roseus Rauvolfia_serpentina	cra_locus_22339_iso_4_len_759_ver_3 cra_locus_9772_iso_4_len_819_ver_3 rsa_locus_9492_iso_2_len_578_ver_2
ORTHOMCL11377	3	2	Catharanthus_roseus Rauvolfia_serpentina	cra_locus_22737_iso_2_len_397_ver_3 rsa_locus_14286_iso_1_len_1146_ver_2 rsa_locus_31629_iso_1_len_672_ver_2
ORTHOMCL11378	3	2	Catharanthus_roseus Rauvolfia_serpentina	cra_locus_22908_iso_1_len_558_ver_3 rsa_locus_14040_iso_2_len_656_ver_2 rsa_locus_202_iso_1_len_486_ver_2
ORTHOMCL11379	3	2	Catharanthus_roseus Rauvolfia_serpentina	cra_locus_24127_iso_1_len_1371_ver_3 rsa_locus_10193_iso_1_len_1479_ver_2 rsa_locus_7241_iso_4_len_1351_ver_2
ORTHOMCL11380	3	2	Catharanthus_roseus Rauvolfia_serpentina	cra_locus_2436_iso_1_len_1331_ver_3 rsa_locus_15711_iso_2_len_2424_ver_2 rsa_locus_29002_iso_1_len_1018_ver_2
ORTHOMCL11382	3	2	Catharanthus_roseus Rauvolfia_serpentina	cra_locus_2489_iso_8_len_2167_ver_3 rsa_locus_10594_iso_3_len_697_ver_2 rsa_locus_16_iso_3_len_1966_ver_2
ORTHOMCL11383	3	2	Catharanthus_roseus Rauvolfia_serpentina	cra_locus_2499_iso_8_len_1427_ver_3 cra_locus_3295_iso_2_len_1474_ver_3 rsa_locus_44186_iso_1_len_493_ver_2
ORTHOMCL11384	3	2	Catharanthus_roseus Rauvolfia_serpentina	cra_locus_2533_iso_1_len_794_ver_3 cra_locus_59522_iso_1_len_343_ver_3 rsa_locus_13070_iso_3_len_1855_ver_2
ORTHOMCL11385	3	2	Catharanthus_roseus Rauvolfia_serpentina	cra_locus_27465_iso_1_len_316_ver_3 rsa_locus_18204_iso_1_len_420_ver_2 rsa_locus_90690_iso_1_len_292_ver_2
ORTHOMCL11386	3	2	Catharanthus_roseus Rauvolfia_serpentina	cra_locus_29384_iso_1_len_826_ver_3 rsa_locus_44017_iso_1_len_525_ver_2 rsa_locus_51819_iso_1_len_561_ver_2
ORTHOMCL11388	3	2	Catharanthus_roseus Rauvolfia_serpentina	cra_locus_3004_iso_6_len_2339_ver_3 rsa_locus_20312_iso_1_len_1584_ver_2 rsa_locus_4178_iso_8_len_1899_ver_2
ORTHOMCL11389	3	2	Catharanthus_roseus Rauvolfia_serpentina	cra_locus_32738_iso_1_len_885_ver_3 rsa_locus_7004_iso_6_len_1643_ver_2 rsa_locus_8755_iso_3_len_1378_ver_2
ORTHOMCL11390	3	2	Catharanthus_roseus Rauvolfia_serpentina	cra_locus_33661_iso_1_len_668_ver_3 cra_locus_75443_iso_1_len_1135_ver_3 rsa_locus_58557_iso_1_len_354_ver_2
ORTHOMCL11391	3	2	Catharanthus_roseus Rauvolfia_serpentina	cra_locus_3454_iso_6_len_2614_ver_3 cra_locus_4491_iso_4_len_2389_ver_3 rsa_locus_4060_iso_1_len_2567_ver_2
ORTHOMCL11392	3	2	Catharanthus_roseus Rauvolfia_serpentina	cra_locus_34971_iso_1_len_295_ver_3 rsa_locus_37594_iso_1_len_358_ver_2 rsa_locus_68733_iso_1_len_415_ver_2
ORTHOMCL11393	3	2	Catharanthus_roseus Rauvolfia_serpentina	cra_locus_3655_iso_3_len_1294_ver_3 cra_locus_9604_iso_1_len_1317_ver_3 rsa_locus_15642_iso_2_len_980_ver_2
ORTHOMCL11394	3	2	Catharanthus_roseus Rauvolfia_serpentina	cra_locus_40280_iso_1_len_1093_ver_3 rsa_locus_12119_iso_2_len_1684_ver_2 rsa_locus_4944_iso_2_len_1840_ver_2
ORTHOMCL11395	3	2	Catharanthus_roseus Rauvolfia_serpentina	cra_locus_4072_iso_1_len_3351_ver_3 rsa_locus_1689_iso_4_len_3553_ver_2 rsa_locus_6693_iso_5_len_3342_ver_2
ORTHOMCL11396	3	2	Catharanthus_roseus Rauvolfia_serpentina	cra_locus_4405_iso_6_len_1492_ver_3 rsa_locus_2051_iso_9_len_1576_ver_2 rsa_locus_4534_iso_2_len_1931_ver_2
ORTHOMCL11399	3	2	Catharanthus_roseus Rauvolfia_serpentina	cra_locus_5025_iso_9_len_5173_ver_3 rsa_locus_2292_iso_5_len_4319_ver_2 rsa_locus_2337_iso_2_len_3855_ver_2
ORTHOMCL11400	3	2	Catharanthus_roseus Rauvolfia_serpentina	cra_locus_505_iso_5_len_1218_ver_3 cra_locus_77_iso_9_len_1669_ver_3 rsa_locus_22543_iso_1_len_1150_ver_2
ORTHOMCL11401	3	2	Catharanthus_roseus Rauvolfia_serpentina	cra_locus_51293_iso_1_len_340_ver_3 cra_locus_9594_iso_1_len_710_ver_3 rsa_locus_66332_iso_1_len_788_ver_2
ORTHOMCL11402	3	2	Catharanthus_roseus Rauvolfia_serpentina	cra_locus_53713_iso_1_len_595_ver_3 rsa_locus_30468_iso_1_len_612_ver_2 rsa_locus_967_iso_5_len_889_ver_2
ORTHOMCL11403	3	2	Catharanthus_roseus Rauvolfia_serpentina	cra_locus_54278_iso_2_len_664_ver_3 rsa_locus_16777_iso_1_len_377_ver_2 rsa_locus_22065_iso_1_len_597_ver_2
ORTHOMCL11404	3	2	Catharanthus_roseus Rauvolfia_serpentina	cra_locus_54487_iso_1_len_501_ver_3 rsa_locus_11057_iso_1_len_848_ver_2 rsa_locus_11970_iso_1_len_683_ver_2
ORTHOMCL11405	3	2	Catharanthus_roseus Rauvolfia_serpentina	cra_locus_54772_iso_1_len_432_ver_3 rsa_locus_21232_iso_1_len_699_ver_2 rsa_locus_34546_iso_1_len_523_ver_2
ORTHOMCL11406	3	2	Catharanthus_roseus Rauvolfia_serpentina	cra_locus_55500_iso_1_len_339_ver_3 cra_locus_8523_iso_3_len_829_ver_3 rsa_locus_58487_iso_2_len_478_ver_2
ORTHOMCL11407	3	2	Catharanthus_roseus Rauvolfia_serpentina	cra_locus_55555_iso_1_len_436_ver_3 rsa_locus_10979_iso_3_len_764_ver_2 rsa_locus_7068_iso_2_len_1560_ver_2
ORTHOMCL11408	3	2	Catharanthus_roseus Rauvolfia_serpentina	cra_locus_55580_iso_3_len_644_ver_3 rsa_locus_24289_iso_1_len_552_ver_2 rsa_locus_5618_iso_1_len_772_ver_2
ORTHOMCL11409	3	2	Catharanthus_roseus Rauvolfia_serpentina	cra_locus_55863_iso_1_len_792_ver_3 rsa_locus_26080_iso_1_len_886_ver_2 rsa_locus_29749_iso_1_len_801_ver_2
ORTHOMCL11410	3	2	Catharanthus_roseus Rauvolfia_serpentina	cra_locus_57634_iso_1_len_457_ver_3 rsa_locus_18268_iso_2_len_603_ver_2 rsa_locus_49580_iso_2_len_585_ver_2
ORTHOMCL11411	3	2	Catharanthus_roseus Rauvolfia_serpentina	cra_locus_577_iso_1_len_2251_ver_3 rsa_locus_9694_iso_1_len_2033_ver_2 rsa_locus_9861_iso_1_len_2375_ver_2
ORTHOMCL11412	3	2	Catharanthus_roseus Rauvolfia_serpentina	cra_locus_58082_iso_1_len_448_ver_3 rsa_locus_17839_iso_1_len_779_ver_2 rsa_locus_43583_iso_1_len_821_ver_2
ORTHOMCL11413	3	2	Catharanthus_roseus Rauvolfia_serpentina	cra_locus_58331_iso_1_len_334_ver_3 rsa_locus_12203_iso_3_len_1377_ver_2 rsa_locus_21758_iso_1_len_471_ver_2
ORTHOMCL11415	3	2	Catharanthus_roseus Rauvolfia_serpentina	cra_locus_5931_iso_3_len_1862_ver_3 rsa_locus_14775_iso_1_len_1625_ver_2 rsa_locus_5046_iso_2_len_1764_ver_2
ORTHOMCL11416	3	2	Catharanthus_roseus Rauvolfia_serpentina	cra_locus_59344_iso_1_len_887_ver_3 rsa_locus_20428_iso_1_len_1259_ver_2 rsa_locus_5095_iso_6_len_2000_ver_2
ORTHOMCL11417	3	2	Catharanthus_roseus Rauvolfia_serpentina	cra_locus_60309_iso_1_len_381_ver_3 rsa_locus_22478_iso_3_len_910_ver_2 rsa_locus_23755_iso_2_len_638_ver_2
ORTHOMCL11418	3	2	Catharanthus_roseus Rauvolfia_serpentina	cra_locus_60826_iso_1_len_330_ver_3 rsa_locus_22782_iso_5_len_896_ver_2 rsa_locus_32129_iso_1_len_401_ver_2
ORTHOMCL11419	3	2	Catharanthus_roseus Rauvolfia_serpentina	cra_locus_61057_iso_1_len_680_ver_3 rsa_locus_17498_iso_1_len_1054_ver_2 rsa_locus_3688_iso_10_len_2367_ver_2
ORTHOMCL11420	3	2	Catharanthus_roseus Rauvolfia_serpentina	cra_locus_62920_iso_2_len_511_ver_3 rsa_locus_1258_iso_5_len_1158_ver_2 rsa_locus_28918_iso_3_len_988_ver_2
ORTHOMCL11421	3	2	Catharanthus_roseus Rauvolfia_serpentina	cra_locus_6330_iso_3_len_1626_ver_3 rsa_locus_14532_iso_1_len_2501_ver_2 rsa_locus_4351_iso_2_len_2370_ver_2
ORTHOMCL11422	3	2	Catharanthus_roseus Rauvolfia_serpentina	cra_locus_63937_iso_1_len_390_ver_3 rsa_locus_22510_iso_1_len_692_ver_2 rsa_locus_48863_iso_1_len_536_ver_2
ORTHOMCL11423	3	2	Catharanthus_roseus Rauvolfia_serpentina	cra_locus_64259_iso_1_len_475_ver_3 rsa_locus_19251_iso_2_len_862_ver_2 rsa_locus_29277_iso_2_len_536_ver_2
ORTHOMCL11424	3	2	Catharanthus_roseus Rauvolfia_serpentina	cra_locus_65500_iso_1_len_292_ver_3 rsa_locus_1859_iso_4_len_1041_ver_2 rsa_locus_26554_iso_1_len_378_ver_2
ORTHOMCL11425	3	2	Catharanthus_roseus Rauvolfia_serpentina	cra_locus_66559_iso_1_len_590_ver_3 cra_locus_70385_iso_1_len_573_ver_3 rsa_locus_33322_iso_2_len_435_ver_2
ORTHOMCL11426	3	2	Catharanthus_roseus Rauvolfia_serpentina	cra_locus_69272_iso_1_len_422_ver_3 rsa_locus_27623_iso_1_len_712_ver_2 rsa_locus_826_iso_2_len_1321_ver_2
ORTHOMCL11427	3	2	Catharanthus_roseus Rauvolfia_serpentina	cra_locus_70008_iso_1_len_772_ver_3 rsa_locus_171_iso_6_len_1725_ver_2 rsa_locus_21776_iso_2_len_1095_ver_2
ORTHOMCL11428	3	2	Catharanthus_roseus Rauvolfia_serpentina	cra_locus_724_iso_8_len_1284_ver_3 rsa_locus_33264_iso_1_len_581_ver_2 rsa_locus_420_iso_4_len_1743_ver_2
ORTHOMCL11429	3	2	Catharanthus_roseus Rauvolfia_serpentina	cra_locus_73165_iso_1_len_622_ver_3 rsa_locus_30411_iso_1_len_654_ver_2 rsa_locus_40440_iso_1_len_822_ver_2
ORTHOMCL11430	3	2	Catharanthus_roseus Rauvolfia_serpentina	cra_locus_74387_iso_1_len_324_ver_3 rsa_locus_24153_iso_1_len_643_ver_2 rsa_locus_52865_iso_1_len_640_ver_2
ORTHOMCL11431	3	2	Catharanthus_roseus Rauvolfia_serpentina	cra_locus_77151_iso_1_len_535_ver_3 rsa_locus_59598_iso_1_len_308_ver_2 rsa_locus_81572_iso_1_len_402_ver_2
ORTHOMCL11432	3	2	Catharanthus_roseus Rauvolfia_serpentina	cra_locus_7738_iso_1_len_2103_ver_3 rsa_locus_7170_iso_2_len_3271_ver_2 rsa_locus_8648_iso_10_len_2697_ver_2
ORTHOMCL11433	3	2	Catharanthus_roseus Rauvolfia_serpentina	cra_locus_78947_iso_1_len_588_ver_3 rsa_locus_13988_iso_3_len_1214_ver_2 rsa_locus_15597_iso_1_len_862_ver_2
ORTHOMCL11434	3	2	Catharanthus_roseus Rauvolfia_serpentina	cra_locus_7975_iso_2_len_1360_ver_3 rsa_locus_12170_iso_3_len_699_ver_2 rsa_locus_12200_iso_1_len_946_ver_2
ORTHOMCL11435	3	2	Catharanthus_roseus Rauvolfia_serpentina	cra_locus_8018_iso_1_len_644_ver_3 rsa_locus_16382_iso_2_len_1318_ver_2 rsa_locus_29809_iso_1_len_1264_ver_2
ORTHOMCL11436	3	2	Catharanthus_roseus Rauvolfia_serpentina	cra_locus_83866_iso_1_len_358_ver_3 rsa_locus_11143_iso_2_len_557_ver_2 rsa_locus_26613_iso_1_len_651_ver_2
ORTHOMCL11437	3	2	Catharanthus_roseus Rauvolfia_serpentina	cra_locus_8971_iso_5_len_1466_ver_3 rsa_locus_31034_iso_1_len_781_ver_2 rsa_locus_918_iso_6_len_1384_ver_2
ORTHOMCL11438	3	2	Catharanthus_roseus Rauvolfia_serpentina	cra_locus_9311_iso_8_len_3673_ver_3 rsa_locus_13021_iso_6_len_1662_ver_2 rsa_locus_22123_iso_1_len_486_ver_2
ORTHOMCL13993	2	2	Catharanthus_roseus Rauvolfia_serpentina	cra_locus_10000_iso_3_len_1405_ver_3 rsa_locus_4927_iso_2_len_1260_ver_2
ORTHOMCL13994	2	2	Catharanthus_roseus Rauvolfia_serpentina	cra_locus_100173_iso_1_len_288_ver_3 rsa_locus_25207_iso_1_len_676_ver_2
ORTHOMCL13995	2	2	Catharanthus_roseus Rauvolfia_serpentina	cra_locus_10027_iso_1_len_1550_ver_3 rsa_locus_13734_iso_4_len_2729_ver_2
ORTHOMCL13996	2	2	Catharanthus_roseus Rauvolfia_serpentina	cra_locus_10040_iso_2_len_1482_ver_3 rsa_locus_19581_iso_1_len_907_ver_2
ORTHOMCL13997	2	2	Catharanthus_roseus Rauvolfia_serpentina	cra_locus_10054_iso_5_len_1906_ver_3 rsa_locus_19863_iso_7_len_1331_ver_2
ORTHOMCL13998	2	2	Catharanthus_roseus Rauvolfia_serpentina	cra_locus_10056_iso_3_len_897_ver_3 rsa_locus_24358_iso_1_len_884_ver_2
ORTHOMCL13999	2	2	Catharanthus_roseus Rauvolfia_serpentina	cra_locus_10079_iso_6_len_2135_ver_3 rsa_locus_11306_iso_2_len_1935_ver_2
ORTHOMCL14000	2	2	Catharanthus_roseus Rauvolfia_serpentina	cra_locus_10081_iso_5_len_1950_ver_3 rsa_locus_1720_iso_1_len_1481_ver_2
ORTHOMCL14001	2	2	Catharanthus_roseus Rauvolfia_serpentina	cra_locus_10094_iso_1_len_1808_ver_3 rsa_locus_33811_iso_3_len_1285_ver_2
ORTHOMCL14002	2	2	Catharanthus_roseus Rauvolfia_serpentina	cra_locus_10099_iso_3_len_1907_ver_3 rsa_locus_6106_iso_3_len_1777_ver_2
ORTHOMCL14003	2	2	Catharanthus_roseus Rauvolfia_serpentina	cra_locus_10100_iso_1_len_2256_ver_3 rsa_locus_12675_iso_4_len_1584_ver_2
ORTHOMCL14005	2	2	Catharanthus_roseus Rauvolfia_serpentina	cra_locus_101027_iso_1_len_382_ver_3 rsa_locus_3086_iso_5_len_1391_ver_2
ORTHOMCL14008	2	2	Catharanthus_roseus Rauvolfia_serpentina	cra_locus_10122_iso_2_len_1853_ver_3 rsa_locus_10959_iso_2_len_1836_ver_2
ORTHOMCL14009	2	2	Catharanthus_roseus Rauvolfia_serpentina	cra_locus_10155_iso_3_len_1338_ver_3 rsa_locus_11086_iso_1_len_1540_ver_2
ORTHOMCL14010	2	2	Catharanthus_roseus Rauvolfia_serpentina	cra_locus_10156_iso_9_len_3738_ver_3 rsa_locus_9134_iso_3_len_3557_ver_2
ORTHOMCL14011	2	2	Catharanthus_roseus Rauvolfia_serpentina	cra_locus_101613_iso_1_len_324_ver_3 rsa_locus_45738_iso_1_len_349_ver_2
ORTHOMCL14013	2	2	Catharanthus_roseus Rauvolfia_serpentina	cra_locus_10167_iso_2_len_1501_ver_3 rsa_locus_18912_iso_1_len_1226_ver_2
ORTHOMCL14014	2	2	Catharanthus_roseus Rauvolfia_serpentina	cra_locus_10169_iso_1_len_2006_ver_3 rsa_locus_21028_iso_1_len_1361_ver_2
ORTHOMCL14015	2	2	Catharanthus_roseus Rauvolfia_serpentina	cra_locus_1018_iso_1_len_1687_ver_3 rsa_locus_1448_iso_1_len_1623_ver_2
ORTHOMCL14016	2	2	Catharanthus_roseus Rauvolfia_serpentina	cra_locus_10204_iso_2_len_1472_ver_3 rsa_locus_8555_iso_1_len_701_ver_2
ORTHOMCL14017	2	2	Catharanthus_roseus Rauvolfia_serpentina	cra_locus_10223_iso_2_len_1283_ver_3 rsa_locus_2585_iso_2_len_1283_ver_2
ORTHOMCL14018	2	2	Catharanthus_roseus Rauvolfia_serpentina	cra_locus_10230_iso_3_len_2733_ver_3 rsa_locus_9609_iso_1_len_2914_ver_2
ORTHOMCL14019	2	2	Catharanthus_roseus Rauvolfia_serpentina	cra_locus_10254_iso_1_len_1764_ver_3 rsa_locus_891_iso_3_len_1451_ver_2
ORTHOMCL14020	2	2	Catharanthus_roseus Rauvolfia_serpentina	cra_locus_102651_iso_1_len_560_ver_3 rsa_locus_79672_iso_1_len_471_ver_2
ORTHOMCL14021	2	2	Catharanthus_roseus Rauvolfia_serpentina	cra_locus_10278_iso_4_len_1637_ver_3 rsa_locus_2747_iso_6_len_2921_ver_2
ORTHOMCL14022	2	2	Catharanthus_roseus Rauvolfia_serpentina	cra_locus_1027_iso_1_len_1557_ver_3 rsa_locus_58100_iso_1_len_662_ver_2
ORTHOMCL14024	2	2	Catharanthus_roseus Rauvolfia_serpentina	cra_locus_10300_iso_7_len_1328_ver_3 rsa_locus_14439_iso_3_len_1312_ver_2
ORTHOMCL14025	2	2	Catharanthus_roseus Rauvolfia_serpentina	cra_locus_10304_iso_2_len_3370_ver_3 rsa_locus_20572_iso_2_len_1707_ver_2
ORTHOMCL14027	2	2	Catharanthus_roseus Rauvolfia_serpentina	cra_locus_103184_iso_1_len_513_ver_3 rsa_locus_9451_iso_1_len_797_ver_2
ORTHOMCL14028	2	2	Catharanthus_roseus Rauvolfia_serpentina	cra_locus_10344_iso_1_len_854_ver_3 rsa_locus_15205_iso_1_len_934_ver_2
ORTHOMCL14029	2	2	Catharanthus_roseus Rauvolfia_serpentina	cra_locus_10345_iso_2_len_2510_ver_3 rsa_locus_20971_iso_1_len_1864_ver_2
ORTHOMCL14030	2	2	Catharanthus_roseus Rauvolfia_serpentina	cra_locus_10380_iso_1_len_574_ver_3 rsa_locus_8806_iso_4_len_919_ver_2
ORTHOMCL14031	2	2	Catharanthus_roseus Rauvolfia_serpentina	cra_locus_10390_iso_1_len_496_ver_3 rsa_locus_23952_iso_1_len_864_ver_2
ORTHOMCL14032	2	2	Catharanthus_roseus Rauvolfia_serpentina	cra_locus_10397_iso_2_len_1995_ver_3 rsa_locus_9718_iso_1_len_2151_ver_2
ORTHOMCL14033	2	2	Catharanthus_roseus Rauvolfia_serpentina	cra_locus_1039_iso_1_len_991_ver_3 rsa_locus_6661_iso_2_len_1438_ver_2
ORTHOMCL14034	2	2	Catharanthus_roseus Rauvolfia_serpentina	cra_locus_10406_iso_1_len_1255_ver_3 rsa_locus_24184_iso_1_len_1255_ver_2
ORTHOMCL14035	2	2	Catharanthus_roseus Rauvolfia_serpentina	cra_locus_104136_iso_1_len_514_ver_3 rsa_locus_82251_iso_1_len_321_ver_2
ORTHOMCL14036	2	2	Catharanthus_roseus Rauvolfia_serpentina	cra_locus_104185_iso_1_len_317_ver_3 rsa_locus_39234_iso_1_len_709_ver_2
ORTHOMCL14037	2	2	Catharanthus_roseus Rauvolfia_serpentina	cra_locus_10418_iso_2_len_1260_ver_3 rsa_locus_20993_iso_1_len_1295_ver_2
ORTHOMCL14038	2	2	Catharanthus_roseus Rauvolfia_serpentina	cra_locus_10420_iso_8_len_2084_ver_3 rsa_locus_24950_iso_2_len_1771_ver_2
ORTHOMCL14039	2	2	Catharanthus_roseus Rauvolfia_serpentina	cra_locus_10431_iso_3_len_1743_ver_3 rsa_locus_46283_iso_1_len_567_ver_2
ORTHOMCL14040	2	2	Catharanthus_roseus Rauvolfia_serpentina	cra_locus_10434_iso_1_len_1295_ver_3 rsa_locus_7003_iso_1_len_1441_ver_2
ORTHOMCL14041	2	2	Catharanthus_roseus Rauvolfia_serpentina	cra_locus_10435_iso_3_len_3534_ver_3 rsa_locus_14432_iso_4_len_1679_ver_2
ORTHOMCL14042	2	2	Catharanthus_roseus Rauvolfia_serpentina	cra_locus_104462_iso_1_len_579_ver_3 rsa_locus_14142_iso_4_len_886_ver_2
ORTHOMCL14043	2	2	Catharanthus_roseus Rauvolfia_serpentina	cra_locus_10448_iso_2_len_3131_ver_3 rsa_locus_2565_iso_6_len_3259_ver_2
ORTHOMCL14044	2	2	Catharanthus_roseus Rauvolfia_serpentina	cra_locus_10454_iso_5_len_1771_ver_3 rsa_locus_476_iso_5_len_1999_ver_2
ORTHOMCL14045	2	2	Catharanthus_roseus Rauvolfia_serpentina	cra_locus_10459_iso_1_len_2140_ver_3 rsa_locus_4361_iso_3_len_2785_ver_2
ORTHOMCL14046	2	2	Catharanthus_roseus Rauvolfia_serpentina	cra_locus_1045_iso_1_len_4064_ver_3 rsa_locus_1628_iso_1_len_3921_ver_2
ORTHOMCL14047	2	2	Catharanthus_roseus Rauvolfia_serpentina	cra_locus_10468_iso_3_len_722_ver_3 rsa_locus_25543_iso_2_len_454_ver_2
ORTHOMCL14048	2	2	Catharanthus_roseus Rauvolfia_serpentina	cra_locus_10472_iso_1_len_1654_ver_3 rsa_locus_49909_iso_1_len_1560_ver_2
ORTHOMCL14049	2	2	Catharanthus_roseus Rauvolfia_serpentina	cra_locus_10477_iso_2_len_1623_ver_3 rsa_locus_5380_iso_2_len_1179_ver_2
ORTHOMCL14050	2	2	Catharanthus_roseus Rauvolfia_serpentina	cra_locus_10484_iso_4_len_1109_ver_3 rsa_locus_5168_iso_5_len_1196_ver_2
ORTHOMCL14051	2	2	Catharanthus_roseus Rauvolfia_serpentina	cra_locus_10485_iso_2_len_1052_ver_3 rsa_locus_47322_iso_1_len_1079_ver_2
ORTHOMCL14052	2	2	Catharanthus_roseus Rauvolfia_serpentina	cra_locus_10491_iso_1_len_828_ver_3 rsa_locus_17169_iso_1_len_950_ver_2
ORTHOMCL14053	2	2	Catharanthus_roseus Rauvolfia_serpentina	cra_locus_10502_iso_3_len_1437_ver_3 rsa_locus_11517_iso_3_len_3486_ver_2
ORTHOMCL14054	2	2	Catharanthus_roseus Rauvolfia_serpentina	cra_locus_10503_iso_4_len_2151_ver_3 rsa_locus_15292_iso_1_len_2223_ver_2
ORTHOMCL14055	2	2	Catharanthus_roseus Rauvolfia_serpentina	cra_locus_10514_iso_5_len_1720_ver_3 rsa_locus_31154_iso_1_len_890_ver_2
ORTHOMCL14056	2	2	Catharanthus_roseus Rauvolfia_serpentina	cra_locus_10525_iso_4_len_1817_ver_3 rsa_locus_19063_iso_1_len_973_ver_2
ORTHOMCL14057	2	2	Catharanthus_roseus Rauvolfia_serpentina	cra_locus_10539_iso_2_len_1661_ver_3 rsa_locus_4638_iso_3_len_1942_ver_2
ORTHOMCL14059	2	2	Catharanthus_roseus Rauvolfia_serpentina	cra_locus_10542_iso_4_len_2603_ver_3 rsa_locus_94562_iso_1_len_382_ver_2
ORTHOMCL14060	2	2	Catharanthus_roseus Rauvolfia_serpentina	cra_locus_10550_iso_7_len_2160_ver_3 rsa_locus_2258_iso_5_len_1675_ver_2
ORTHOMCL14061	2	2	Catharanthus_roseus Rauvolfia_serpentina	cra_locus_105594_iso_1_len_511_ver_3 rsa_locus_28328_iso_1_len_1668_ver_2
ORTHOMCL14063	2	2	Catharanthus_roseus Rauvolfia_serpentina	cra_locus_106057_iso_1_len_594_ver_3 rsa_locus_46270_iso_1_len_359_ver_2
ORTHOMCL14064	2	2	Catharanthus_roseus Rauvolfia_serpentina	cra_locus_1060_iso_3_len_984_ver_3 rsa_locus_985_iso_1_len_1046_ver_2
ORTHOMCL14065	2	2	Catharanthus_roseus Rauvolfia_serpentina	cra_locus_10610_iso_4_len_1336_ver_3 rsa_locus_29083_iso_2_len_948_ver_2
ORTHOMCL14066	2	2	Catharanthus_roseus Rauvolfia_serpentina	cra_locus_10611_iso_1_len_2267_ver_3 rsa_locus_23879_iso_2_len_1893_ver_2
ORTHOMCL14067	2	2	Catharanthus_roseus Rauvolfia_serpentina	cra_locus_10617_iso_2_len_1531_ver_3 rsa_locus_11475_iso_7_len_2133_ver_2
ORTHOMCL14068	2	2	Catharanthus_roseus Rauvolfia_serpentina	cra_locus_106220_iso_1_len_477_ver_3 rsa_locus_74995_iso_1_len_695_ver_2
ORTHOMCL14069	2	2	Catharanthus_roseus Rauvolfia_serpentina	cra_locus_106235_iso_1_len_383_ver_3 rsa_locus_61327_iso_1_len_609_ver_2
ORTHOMCL14070	2	2	Catharanthus_roseus Rauvolfia_serpentina	cra_locus_10623_iso_6_len_1891_ver_3 rsa_locus_11877_iso_2_len_1712_ver_2
ORTHOMCL14072	2	2	Catharanthus_roseus Rauvolfia_serpentina	cra_locus_10636_iso_5_len_1427_ver_3 rsa_locus_41812_iso_3_len_953_ver_2
ORTHOMCL14073	2	2	Catharanthus_roseus Rauvolfia_serpentina	cra_locus_10638_iso_5_len_661_ver_3 rsa_locus_1436_iso_4_len_2063_ver_2
ORTHOMCL14074	2	2	Catharanthus_roseus Rauvolfia_serpentina	cra_locus_10645_iso_1_len_1262_ver_3 rsa_locus_19252_iso_1_len_1248_ver_2
ORTHOMCL14075	2	2	Catharanthus_roseus Rauvolfia_serpentina	cra_locus_10673_iso_1_len_1893_ver_3 rsa_locus_18698_iso_2_len_2330_ver_2
ORTHOMCL14076	2	2	Catharanthus_roseus Rauvolfia_serpentina	cra_locus_10681_iso_3_len_658_ver_3 rsa_locus_10643_iso_4_len_1203_ver_2
ORTHOMCL14077	2	2	Catharanthus_roseus Rauvolfia_serpentina	cra_locus_10684_iso_1_len_554_ver_3 rsa_locus_19796_iso_1_len_453_ver_2
ORTHOMCL14078	2	2	Catharanthus_roseus Rauvolfia_serpentina	cra_locus_10685_iso_5_len_1925_ver_3 rsa_locus_5322_iso_2_len_1967_ver_2
ORTHOMCL14079	2	2	Catharanthus_roseus Rauvolfia_serpentina	cra_locus_10686_iso_2_len_1342_ver_3 rsa_locus_1288_iso_3_len_1549_ver_2
ORTHOMCL14080	2	2	Catharanthus_roseus Rauvolfia_serpentina	cra_locus_10688_iso_2_len_1683_ver_3 rsa_locus_2272_iso_3_len_1405_ver_2
ORTHOMCL14081	2	2	Catharanthus_roseus Rauvolfia_serpentina	cra_locus_10691_iso_2_len_1271_ver_3 rsa_locus_62613_iso_1_len_741_ver_2
ORTHOMCL14082	2	2	Catharanthus_roseus Rauvolfia_serpentina	cra_locus_106935_iso_1_len_346_ver_3 rsa_locus_104430_iso_1_len_300_ver_2
ORTHOMCL14083	2	2	Catharanthus_roseus Rauvolfia_serpentina	cra_locus_107116_iso_1_len_309_ver_3 rsa_locus_57681_iso_1_len_410_ver_2
ORTHOMCL14084	2	2	Catharanthus_roseus Rauvolfia_serpentina	cra_locus_107131_iso_1_len_300_ver_3 rsa_locus_7603_iso_2_len_2459_ver_2
ORTHOMCL14085	2	2	Catharanthus_roseus Rauvolfia_serpentina	cra_locus_10719_iso_2_len_1359_ver_3 rsa_locus_16832_iso_2_len_1727_ver_2
ORTHOMCL14086	2	2	Catharanthus_roseus Rauvolfia_serpentina	cra_locus_10736_iso_1_len_1571_ver_3 rsa_locus_87545_iso_1_len_296_ver_2
ORTHOMCL14087	2	2	Catharanthus_roseus Rauvolfia_serpentina	cra_locus_10737_iso_1_len_1408_ver_3 rsa_locus_18312_iso_1_len_1210_ver_2
ORTHOMCL14088	2	2	Catharanthus_roseus Rauvolfia_serpentina	cra_locus_10747_iso_1_len_1244_ver_3 rsa_locus_16553_iso_1_len_2303_ver_2
ORTHOMCL14089	2	2	Catharanthus_roseus Rauvolfia_serpentina	cra_locus_1076_iso_6_len_2752_ver_3 rsa_locus_3958_iso_6_len_2168_ver_2
ORTHOMCL14090	2	2	Catharanthus_roseus Rauvolfia_serpentina	cra_locus_10788_iso_1_len_1530_ver_3 rsa_locus_7518_iso_2_len_1499_ver_2
ORTHOMCL14091	2	2	Catharanthus_roseus Rauvolfia_serpentina	cra_locus_108016_iso_1_len_456_ver_3 rsa_locus_21738_iso_1_len_595_ver_2
ORTHOMCL14092	2	2	Catharanthus_roseus Rauvolfia_serpentina	cra_locus_108321_iso_1_len_370_ver_3 rsa_locus_49493_iso_1_len_288_ver_2
ORTHOMCL14093	2	2	Catharanthus_roseus Rauvolfia_serpentina	cra_locus_108344_iso_1_len_603_ver_3 rsa_locus_24656_iso_1_len_743_ver_2
ORTHOMCL14095	2	2	Catharanthus_roseus Rauvolfia_serpentina	cra_locus_10839_iso_1_len_1184_ver_3 rsa_locus_2953_iso_1_len_1482_ver_2
ORTHOMCL14096	2	2	Catharanthus_roseus Rauvolfia_serpentina	cra_locus_108401_iso_1_len_589_ver_3 rsa_locus_86403_iso_1_len_282_ver_2
ORTHOMCL14097	2	2	Catharanthus_roseus Rauvolfia_serpentina	cra_locus_10862_iso_5_len_2313_ver_3 rsa_locus_7384_iso_8_len_2034_ver_2
ORTHOMCL14098	2	2	Catharanthus_roseus Rauvolfia_serpentina	cra_locus_108647_iso_1_len_499_ver_3 rsa_locus_34415_iso_1_len_674_ver_2
ORTHOMCL14100	2	2	Catharanthus_roseus Rauvolfia_serpentina	cra_locus_10868_iso_3_len_2040_ver_3 rsa_locus_4336_iso_3_len_1344_ver_2
ORTHOMCL14101	2	2	Catharanthus_roseus Rauvolfia_serpentina	cra_locus_10869_iso_1_len_2600_ver_3 rsa_locus_5611_iso_2_len_2683_ver_2
ORTHOMCL14102	2	2	Catharanthus_roseus Rauvolfia_serpentina	cra_locus_10880_iso_2_len_1228_ver_3 rsa_locus_17007_iso_2_len_1390_ver_2
ORTHOMCL14103	2	2	Catharanthus_roseus Rauvolfia_serpentina	cra_locus_108920_iso_1_len_359_ver_3 rsa_locus_45820_iso_1_len_332_ver_2
ORTHOMCL14104	2	2	Catharanthus_roseus Rauvolfia_serpentina	cra_locus_10894_iso_1_len_1764_ver_3 rsa_locus_13688_iso_1_len_2018_ver_2
ORTHOMCL14105	2	2	Catharanthus_roseus Rauvolfia_serpentina	cra_locus_10904_iso_1_len_1397_ver_3 rsa_locus_10273_iso_1_len_1378_ver_2
ORTHOMCL14106	2	2	Catharanthus_roseus Rauvolfia_serpentina	cra_locus_1091_iso_3_len_3446_ver_3 rsa_locus_9008_iso_1_len_2031_ver_2
ORTHOMCL14107	2	2	Catharanthus_roseus Rauvolfia_serpentina	cra_locus_1092_iso_3_len_936_ver_3 rsa_locus_31428_iso_1_len_908_ver_2
ORTHOMCL14108	2	2	Catharanthus_roseus Rauvolfia_serpentina	cra_locus_109414_iso_1_len_466_ver_3 rsa_locus_49122_iso_1_len_445_ver_2
ORTHOMCL14109	2	2	Catharanthus_roseus Rauvolfia_serpentina	cra_locus_10963_iso_2_len_1010_ver_3 rsa_locus_19147_iso_3_len_1297_ver_2
ORTHOMCL14110	2	2	Catharanthus_roseus Rauvolfia_serpentina	cra_locus_10982_iso_2_len_1337_ver_3 rsa_locus_4326_iso_1_len_1437_ver_2
ORTHOMCL14111	2	2	Catharanthus_roseus Rauvolfia_serpentina	cra_locus_10986_iso_5_len_4329_ver_3 rsa_locus_5176_iso_1_len_1536_ver_2
ORTHOMCL14112	2	2	Catharanthus_roseus Rauvolfia_serpentina	cra_locus_10992_iso_1_len_2156_ver_3 rsa_locus_9877_iso_5_len_2773_ver_2
ORTHOMCL14113	2	2	Catharanthus_roseus Rauvolfia_serpentina	cra_locus_10996_iso_1_len_2661_ver_3 rsa_locus_10718_iso_3_len_2652_ver_2
ORTHOMCL14114	2	2	Catharanthus_roseus Rauvolfia_serpentina	cra_locus_1099_iso_10_len_1532_ver_3 rsa_locus_3819_iso_8_len_1480_ver_2
ORTHOMCL14115	2	2	Catharanthus_roseus Rauvolfia_serpentina	cra_locus_110095_iso_1_len_475_ver_3 rsa_locus_47537_iso_1_len_541_ver_2
ORTHOMCL14116	2	2	Catharanthus_roseus Rauvolfia_serpentina	cra_locus_11014_iso_1_len_1297_ver_3 rsa_locus_5917_iso_1_len_1243_ver_2
ORTHOMCL14118	2	2	Catharanthus_roseus Rauvolfia_serpentina	cra_locus_11020_iso_1_len_3080_ver_3 rsa_locus_56927_iso_1_len_751_ver_2
ORTHOMCL14119	2	2	Catharanthus_roseus Rauvolfia_serpentina	cra_locus_11027_iso_6_len_2713_ver_3 rsa_locus_14688_iso_7_len_2431_ver_2
ORTHOMCL14120	2	2	Catharanthus_roseus Rauvolfia_serpentina	cra_locus_11030_iso_4_len_1983_ver_3 rsa_locus_34237_iso_1_len_715_ver_2
ORTHOMCL14121	2	2	Catharanthus_roseus Rauvolfia_serpentina	cra_locus_11038_iso_2_len_935_ver_3 rsa_locus_13438_iso_1_len_675_ver_2
ORTHOMCL14122	2	2	Catharanthus_roseus Rauvolfia_serpentina	cra_locus_11042_iso_2_len_1472_ver_3 rsa_locus_8851_iso_2_len_1155_ver_2
ORTHOMCL14123	2	2	Catharanthus_roseus Rauvolfia_serpentina	cra_locus_110447_iso_1_len_334_ver_3 rsa_locus_92872_iso_1_len_333_ver_2
ORTHOMCL14124	2	2	Catharanthus_roseus Rauvolfia_serpentina	cra_locus_11052_iso_3_len_2224_ver_3 rsa_locus_125_iso_4_len_2552_ver_2
ORTHOMCL14126	2	2	Catharanthus_roseus Rauvolfia_serpentina	cra_locus_11065_iso_1_len_799_ver_3 rsa_locus_30332_iso_1_len_304_ver_2
ORTHOMCL14127	2	2	Catharanthus_roseus Rauvolfia_serpentina	cra_locus_110850_iso_1_len_314_ver_3 rsa_locus_112920_iso_1_len_327_ver_2
ORTHOMCL14128	2	2	Catharanthus_roseus Rauvolfia_serpentina	cra_locus_11087_iso_1_len_2562_ver_3 rsa_locus_2253_iso_2_len_3030_ver_2
ORTHOMCL14129	2	2	Catharanthus_roseus Rauvolfia_serpentina	cra_locus_11095_iso_1_len_1204_ver_3 rsa_locus_42510_iso_2_len_1012_ver_2
ORTHOMCL14130	2	2	Catharanthus_roseus Rauvolfia_serpentina	cra_locus_111067_iso_1_len_572_ver_3 rsa_locus_117876_iso_1_len_334_ver_2
ORTHOMCL14131	2	2	Catharanthus_roseus Rauvolfia_serpentina	cra_locus_11116_iso_3_len_1069_ver_3 rsa_locus_18567_iso_1_len_1116_ver_2
ORTHOMCL14132	2	2	Catharanthus_roseus Rauvolfia_serpentina	cra_locus_11142_iso_1_len_2091_ver_3 rsa_locus_16414_iso_1_len_1849_ver_2
ORTHOMCL14133	2	2	Catharanthus_roseus Rauvolfia_serpentina	cra_locus_11156_iso_4_len_4764_ver_3 rsa_locus_22364_iso_1_len_1426_ver_2
ORTHOMCL14134	2	2	Catharanthus_roseus Rauvolfia_serpentina	cra_locus_111580_iso_1_len_597_ver_3 rsa_locus_30537_iso_1_len_929_ver_2
ORTHOMCL14135	2	2	Catharanthus_roseus Rauvolfia_serpentina	cra_locus_11162_iso_1_len_1727_ver_3 rsa_locus_8216_iso_1_len_1137_ver_2
ORTHOMCL14136	2	2	Catharanthus_roseus Rauvolfia_serpentina	cra_locus_11165_iso_3_len_1286_ver_3 rsa_locus_1233_iso_8_len_2808_ver_2
ORTHOMCL14137	2	2	Catharanthus_roseus Rauvolfia_serpentina	cra_locus_111917_iso_1_len_357_ver_3 rsa_locus_19165_iso_1_len_2117_ver_2
ORTHOMCL14138	2	2	Catharanthus_roseus Rauvolfia_serpentina	cra_locus_111932_iso_1_len_698_ver_3 rsa_locus_12457_iso_5_len_1724_ver_2
ORTHOMCL14139	2	2	Catharanthus_roseus Rauvolfia_serpentina	cra_locus_11198_iso_2_len_1681_ver_3 rsa_locus_16432_iso_5_len_1350_ver_2
ORTHOMCL14140	2	2	Catharanthus_roseus Rauvolfia_serpentina	cra_locus_1119_iso_3_len_2120_ver_3 rsa_locus_9813_iso_5_len_1971_ver_2
ORTHOMCL14141	2	2	Catharanthus_roseus Rauvolfia_serpentina	cra_locus_11204_iso_1_len_1020_ver_3 rsa_locus_19226_iso_1_len_1124_ver_2
ORTHOMCL14142	2	2	Catharanthus_roseus Rauvolfia_serpentina	cra_locus_112072_iso_1_len_312_ver_3 rsa_locus_25846_iso_1_len_545_ver_2
ORTHOMCL14143	2	2	Catharanthus_roseus Rauvolfia_serpentina	cra_locus_11260_iso_6_len_1771_ver_3 rsa_locus_19309_iso_2_len_1544_ver_2
ORTHOMCL14144	2	2	Catharanthus_roseus Rauvolfia_serpentina	cra_locus_11262_iso_2_len_1058_ver_3 rsa_locus_20897_iso_2_len_751_ver_2
ORTHOMCL14145	2	2	Catharanthus_roseus Rauvolfia_serpentina	cra_locus_11266_iso_2_len_1118_ver_3 rsa_locus_9217_iso_1_len_1157_ver_2
ORTHOMCL14147	2	2	Catharanthus_roseus Rauvolfia_serpentina	cra_locus_11287_iso_1_len_2461_ver_3 rsa_locus_87_iso_1_len_2439_ver_2
ORTHOMCL14148	2	2	Catharanthus_roseus Rauvolfia_serpentina	cra_locus_112_iso_5_len_2103_ver_3 rsa_locus_13122_iso_1_len_1656_ver_2
ORTHOMCL14149	2	2	Catharanthus_roseus Rauvolfia_serpentina	cra_locus_113041_iso_1_len_548_ver_3 rsa_locus_64982_iso_1_len_514_ver_2
ORTHOMCL14150	2	2	Catharanthus_roseus Rauvolfia_serpentina	cra_locus_11308_iso_1_len_2129_ver_3 rsa_locus_11180_iso_1_len_3062_ver_2
ORTHOMCL14151	2	2	Catharanthus_roseus Rauvolfia_serpentina	cra_locus_11309_iso_3_len_5234_ver_3 rsa_locus_11105_iso_1_len_3742_ver_2
ORTHOMCL14152	2	2	Catharanthus_roseus Rauvolfia_serpentina	cra_locus_11329_iso_1_len_1681_ver_3 rsa_locus_6259_iso_2_len_1562_ver_2
ORTHOMCL14154	2	2	Catharanthus_roseus Rauvolfia_serpentina	cra_locus_11352_iso_2_len_1962_ver_3 rsa_locus_3423_iso_3_len_1945_ver_2
ORTHOMCL14155	2	2	Catharanthus_roseus Rauvolfia_serpentina	cra_locus_11360_iso_7_len_1321_ver_3 rsa_locus_7742_iso_4_len_1341_ver_2
ORTHOMCL14156	2	2	Catharanthus_roseus Rauvolfia_serpentina	cra_locus_11367_iso_1_len_2207_ver_3 rsa_locus_2374_iso_5_len_2315_ver_2
ORTHOMCL14157	2	2	Catharanthus_roseus Rauvolfia_serpentina	cra_locus_11368_iso_5_len_2711_ver_3 rsa_locus_3551_iso_7_len_4465_ver_2
ORTHOMCL14158	2	2	Catharanthus_roseus Rauvolfia_serpentina	cra_locus_11383_iso_5_len_1909_ver_3 rsa_locus_8480_iso_4_len_1660_ver_2
ORTHOMCL14159	2	2	Catharanthus_roseus Rauvolfia_serpentina	cra_locus_11387_iso_3_len_1611_ver_3 rsa_locus_3097_iso_1_len_2042_ver_2
ORTHOMCL14160	2	2	Catharanthus_roseus Rauvolfia_serpentina	cra_locus_1138_iso_1_len_1164_ver_3 rsa_locus_22911_iso_1_len_999_ver_2
ORTHOMCL14161	2	2	Catharanthus_roseus Rauvolfia_serpentina	cra_locus_11394_iso_3_len_1239_ver_3 rsa_locus_10729_iso_2_len_1439_ver_2
ORTHOMCL14162	2	2	Catharanthus_roseus Rauvolfia_serpentina	cra_locus_11401_iso_3_len_1514_ver_3 rsa_locus_8935_iso_5_len_1317_ver_2
ORTHOMCL14163	2	2	Catharanthus_roseus Rauvolfia_serpentina	cra_locus_11402_iso_1_len_1979_ver_3 rsa_locus_78324_iso_1_len_602_ver_2
ORTHOMCL14164	2	2	Catharanthus_roseus Rauvolfia_serpentina	cra_locus_11404_iso_1_len_1207_ver_3 rsa_locus_17759_iso_1_len_1733_ver_2
ORTHOMCL14165	2	2	Catharanthus_roseus Rauvolfia_serpentina	cra_locus_11410_iso_2_len_956_ver_3 rsa_locus_12628_iso_2_len_1812_ver_2
ORTHOMCL14166	2	2	Catharanthus_roseus Rauvolfia_serpentina	cra_locus_11413_iso_2_len_1093_ver_3 rsa_locus_49154_iso_1_len_346_ver_2
ORTHOMCL14167	2	2	Catharanthus_roseus Rauvolfia_serpentina	cra_locus_11415_iso_1_len_2064_ver_3 rsa_locus_32443_iso_1_len_640_ver_2
ORTHOMCL14170	2	2	Catharanthus_roseus Rauvolfia_serpentina	cra_locus_11436_iso_1_len_795_ver_3 rsa_locus_100655_iso_1_len_564_ver_2
ORTHOMCL14171	2	2	Catharanthus_roseus Rauvolfia_serpentina	cra_locus_11443_iso_4_len_2193_ver_3 rsa_locus_1404_iso_4_len_2447_ver_2
ORTHOMCL14172	2	2	Catharanthus_roseus Rauvolfia_serpentina	cra_locus_114475_iso_1_len_763_ver_3 rsa_locus_3945_iso_2_len_1568_ver_2
ORTHOMCL14173	2	2	Catharanthus_roseus Rauvolfia_serpentina	cra_locus_11455_iso_3_len_988_ver_3 rsa_locus_16820_iso_1_len_757_ver_2
ORTHOMCL14174	2	2	Catharanthus_roseus Rauvolfia_serpentina	cra_locus_11458_iso_2_len_494_ver_3 rsa_locus_58392_iso_1_len_407_ver_2
ORTHOMCL14175	2	2	Catharanthus_roseus Rauvolfia_serpentina	cra_locus_11472_iso_1_len_917_ver_3 rsa_locus_27259_iso_1_len_1034_ver_2
ORTHOMCL14176	2	2	Catharanthus_roseus Rauvolfia_serpentina	cra_locus_11485_iso_2_len_876_ver_3 rsa_locus_12900_iso_1_len_674_ver_2
ORTHOMCL14177	2	2	Catharanthus_roseus Rauvolfia_serpentina	cra_locus_11495_iso_1_len_769_ver_3 rsa_locus_15663_iso_1_len_974_ver_2
ORTHOMCL14178	2	2	Catharanthus_roseus Rauvolfia_serpentina	cra_locus_11505_iso_1_len_1676_ver_3 rsa_locus_4805_iso_3_len_2534_ver_2
ORTHOMCL14179	2	2	Catharanthus_roseus Rauvolfia_serpentina	cra_locus_11519_iso_4_len_1258_ver_3 rsa_locus_8998_iso_4_len_1485_ver_2
ORTHOMCL14180	2	2	Catharanthus_roseus Rauvolfia_serpentina	cra_locus_11526_iso_5_len_759_ver_3 rsa_locus_25357_iso_1_len_338_ver_2
ORTHOMCL14181	2	2	Catharanthus_roseus Rauvolfia_serpentina	cra_locus_11534_iso_2_len_1170_ver_3 rsa_locus_12825_iso_2_len_1460_ver_2
ORTHOMCL14182	2	2	Catharanthus_roseus Rauvolfia_serpentina	cra_locus_11538_iso_5_len_1306_ver_3 rsa_locus_18531_iso_8_len_1308_ver_2
ORTHOMCL14183	2	2	Catharanthus_roseus Rauvolfia_serpentina	cra_locus_11539_iso_2_len_1803_ver_3 rsa_locus_6136_iso_1_len_1801_ver_2
ORTHOMCL14184	2	2	Catharanthus_roseus Rauvolfia_serpentina	cra_locus_11567_iso_3_len_937_ver_3 rsa_locus_4046_iso_1_len_1328_ver_2
ORTHOMCL14185	2	2	Catharanthus_roseus Rauvolfia_serpentina	cra_locus_11582_iso_6_len_2036_ver_3 rsa_locus_1749_iso_1_len_2036_ver_2
ORTHOMCL14186	2	2	Catharanthus_roseus Rauvolfia_serpentina	cra_locus_11586_iso_2_len_2173_ver_3 rsa_locus_10811_iso_5_len_2328_ver_2
ORTHOMCL14187	2	2	Catharanthus_roseus Rauvolfia_serpentina	cra_locus_11589_iso_1_len_737_ver_3 rsa_locus_18075_iso_1_len_420_ver_2
ORTHOMCL14188	2	2	Catharanthus_roseus Rauvolfia_serpentina	cra_locus_11596_iso_6_len_2408_ver_3 rsa_locus_10064_iso_5_len_4146_ver_2
ORTHOMCL14189	2	2	Catharanthus_roseus Rauvolfia_serpentina	cra_locus_11602_iso_2_len_891_ver_3 rsa_locus_2978_iso_1_len_784_ver_2
ORTHOMCL14190	2	2	Catharanthus_roseus Rauvolfia_serpentina	cra_locus_11609_iso_4_len_1239_ver_3 rsa_locus_26864_iso_1_len_615_ver_2
ORTHOMCL14191	2	2	Catharanthus_roseus Rauvolfia_serpentina	cra_locus_11624_iso_2_len_1101_ver_3 rsa_locus_69668_iso_1_len_623_ver_2
ORTHOMCL14192	2	2	Catharanthus_roseus Rauvolfia_serpentina	cra_locus_11632_iso_1_len_1743_ver_3 rsa_locus_10822_iso_3_len_2025_ver_2
ORTHOMCL14193	2	2	Catharanthus_roseus Rauvolfia_serpentina	cra_locus_11637_iso_1_len_929_ver_3 rsa_locus_32184_iso_5_len_1802_ver_2
ORTHOMCL14194	2	2	Catharanthus_roseus Rauvolfia_serpentina	cra_locus_11642_iso_3_len_1631_ver_3 rsa_locus_14344_iso_1_len_1791_ver_2
ORTHOMCL14195	2	2	Catharanthus_roseus Rauvolfia_serpentina	cra_locus_11651_iso_7_len_2055_ver_3 rsa_locus_27609_iso_1_len_1884_ver_2
ORTHOMCL14196	2	2	Catharanthus_roseus Rauvolfia_serpentina	cra_locus_11656_iso_1_len_1003_ver_3 rsa_locus_57344_iso_1_len_287_ver_2
ORTHOMCL14197	2	2	Catharanthus_roseus Rauvolfia_serpentina	cra_locus_11681_iso_1_len_882_ver_3 rsa_locus_35030_iso_1_len_698_ver_2
ORTHOMCL14198	2	2	Catharanthus_roseus Rauvolfia_serpentina	cra_locus_11684_iso_4_len_1662_ver_3 rsa_locus_143_iso_1_len_1886_ver_2
ORTHOMCL14199	2	2	Catharanthus_roseus Rauvolfia_serpentina	cra_locus_11701_iso_3_len_681_ver_3 rsa_locus_23817_iso_1_len_673_ver_2
ORTHOMCL14200	2	2	Catharanthus_roseus Rauvolfia_serpentina	cra_locus_11723_iso_1_len_1681_ver_3 rsa_locus_6740_iso_5_len_1950_ver_2
ORTHOMCL14201	2	2	Catharanthus_roseus Rauvolfia_serpentina	cra_locus_11733_iso_4_len_1409_ver_3 rsa_locus_4734_iso_1_len_1862_ver_2
ORTHOMCL14202	2	2	Catharanthus_roseus Rauvolfia_serpentina	cra_locus_117432_iso_1_len_822_ver_3 rsa_locus_10379_iso_3_len_1499_ver_2
ORTHOMCL14203	2	2	Catharanthus_roseus Rauvolfia_serpentina	cra_locus_11748_iso_1_len_1190_ver_3 rsa_locus_16053_iso_4_len_2167_ver_2
ORTHOMCL14204	2	2	Catharanthus_roseus Rauvolfia_serpentina	cra_locus_11763_iso_1_len_644_ver_3 rsa_locus_18981_iso_1_len_549_ver_2
ORTHOMCL14205	2	2	Catharanthus_roseus Rauvolfia_serpentina	cra_locus_11766_iso_2_len_949_ver_3 rsa_locus_13275_iso_1_len_901_ver_2
ORTHOMCL14206	2	2	Catharanthus_roseus Rauvolfia_serpentina	cra_locus_11781_iso_1_len_2527_ver_3 rsa_locus_14809_iso_3_len_2626_ver_2
ORTHOMCL14207	2	2	Catharanthus_roseus Rauvolfia_serpentina	cra_locus_11784_iso_4_len_959_ver_3 rsa_locus_6044_iso_5_len_1527_ver_2
ORTHOMCL14208	2	2	Catharanthus_roseus Rauvolfia_serpentina	cra_locus_11788_iso_1_len_1086_ver_3 rsa_locus_29132_iso_1_len_783_ver_2
ORTHOMCL14209	2	2	Catharanthus_roseus Rauvolfia_serpentina	cra_locus_11798_iso_1_len_817_ver_3 rsa_locus_25039_iso_1_len_689_ver_2
ORTHOMCL14210	2	2	Catharanthus_roseus Rauvolfia_serpentina	cra_locus_11804_iso_3_len_1575_ver_3 rsa_locus_791_iso_9_len_1345_ver_2
ORTHOMCL14211	2	2	Catharanthus_roseus Rauvolfia_serpentina	cra_locus_11807_iso_2_len_861_ver_3 rsa_locus_7580_iso_4_len_1166_ver_2
ORTHOMCL14213	2	2	Catharanthus_roseus Rauvolfia_serpentina	cra_locus_11837_iso_2_len_2764_ver_3 rsa_locus_14280_iso_1_len_1303_ver_2
ORTHOMCL14214	2	2	Catharanthus_roseus Rauvolfia_serpentina	cra_locus_11843_iso_7_len_4169_ver_3 rsa_locus_2696_iso_7_len_3026_ver_2
ORTHOMCL14215	2	2	Catharanthus_roseus Rauvolfia_serpentina	cra_locus_11846_iso_1_len_3158_ver_3 rsa_locus_3641_iso_3_len_2924_ver_2
ORTHOMCL14216	2	2	Catharanthus_roseus Rauvolfia_serpentina	cra_locus_11859_iso_1_len_969_ver_3 rsa_locus_20406_iso_1_len_875_ver_2
ORTHOMCL14217	2	2	Catharanthus_roseus Rauvolfia_serpentina	cra_locus_11888_iso_1_len_3207_ver_3 rsa_locus_13071_iso_10_len_2802_ver_2
ORTHOMCL14219	2	2	Catharanthus_roseus Rauvolfia_serpentina	cra_locus_11891_iso_3_len_1383_ver_3 rsa_locus_20757_iso_1_len_1537_ver_2
ORTHOMCL14220	2	2	Catharanthus_roseus Rauvolfia_serpentina	cra_locus_11896_iso_4_len_963_ver_3 rsa_locus_85232_iso_1_len_303_ver_2
ORTHOMCL14221	2	2	Catharanthus_roseus Rauvolfia_serpentina	cra_locus_11902_iso_1_len_2071_ver_3 rsa_locus_15431_iso_3_len_2037_ver_2
ORTHOMCL14222	2	2	Catharanthus_roseus Rauvolfia_serpentina	cra_locus_11936_iso_3_len_1631_ver_3 rsa_locus_7717_iso_4_len_2331_ver_2
ORTHOMCL14223	2	2	Catharanthus_roseus Rauvolfia_serpentina	cra_locus_119582_iso_1_len_379_ver_3 rsa_locus_117885_iso_1_len_467_ver_2
ORTHOMCL14224	2	2	Catharanthus_roseus Rauvolfia_serpentina	cra_locus_11959_iso_2_len_892_ver_3 rsa_locus_7394_iso_1_len_1395_ver_2
ORTHOMCL14225	2	2	Catharanthus_roseus Rauvolfia_serpentina	cra_locus_1196_iso_5_len_2088_ver_3 rsa_locus_6460_iso_1_len_467_ver_2
ORTHOMCL14226	2	2	Catharanthus_roseus Rauvolfia_serpentina	cra_locus_11970_iso_4_len_1931_ver_3 rsa_locus_10068_iso_2_len_1883_ver_2
ORTHOMCL14227	2	2	Catharanthus_roseus Rauvolfia_serpentina	cra_locus_11976_iso_1_len_1225_ver_3 rsa_locus_18402_iso_1_len_1147_ver_2
ORTHOMCL14229	2	2	Catharanthus_roseus Rauvolfia_serpentina	cra_locus_119_iso_6_len_2386_ver_3 rsa_locus_8864_iso_9_len_2071_ver_2
ORTHOMCL14230	2	2	Catharanthus_roseus Rauvolfia_serpentina	cra_locus_12000_iso_2_len_939_ver_3 rsa_locus_8121_iso_3_len_1175_ver_2
ORTHOMCL14231	2	2	Catharanthus_roseus Rauvolfia_serpentina	cra_locus_12009_iso_1_len_517_ver_3 rsa_locus_81772_iso_1_len_422_ver_2
ORTHOMCL14233	2	2	Catharanthus_roseus Rauvolfia_serpentina	cra_locus_120215_iso_1_len_343_ver_3 rsa_locus_48510_iso_1_len_632_ver_2
ORTHOMCL14234	2	2	Catharanthus_roseus Rauvolfia_serpentina	cra_locus_12037_iso_5_len_894_ver_3 rsa_locus_36368_iso_1_len_670_ver_2
ORTHOMCL14236	2	2	Catharanthus_roseus Rauvolfia_serpentina	cra_locus_12060_iso_1_len_1340_ver_3 rsa_locus_8876_iso_3_len_549_ver_2
ORTHOMCL14237	2	2	Catharanthus_roseus Rauvolfia_serpentina	cra_locus_120671_iso_1_len_420_ver_3 rsa_locus_12379_iso_1_len_822_ver_2
ORTHOMCL14239	2	2	Catharanthus_roseus Rauvolfia_serpentina	cra_locus_12082_iso_1_len_1551_ver_3 rsa_locus_32936_iso_2_len_1146_ver_2
ORTHOMCL14240	2	2	Catharanthus_roseus Rauvolfia_serpentina	cra_locus_12086_iso_1_len_846_ver_3 rsa_locus_5048_iso_1_len_809_ver_2
ORTHOMCL14241	2	2	Catharanthus_roseus Rauvolfia_serpentina	cra_locus_12090_iso_2_len_1270_ver_3 rsa_locus_21535_iso_1_len_790_ver_2
ORTHOMCL14242	2	2	Catharanthus_roseus Rauvolfia_serpentina	cra_locus_120_iso_1_len_2423_ver_3 rsa_locus_3269_iso_14_len_1862_ver_2
ORTHOMCL14243	2	2	Catharanthus_roseus Rauvolfia_serpentina	cra_locus_12147_iso_3_len_1130_ver_3 rsa_locus_78769_iso_1_len_390_ver_2
ORTHOMCL14244	2	2	Catharanthus_roseus Rauvolfia_serpentina	cra_locus_12164_iso_3_len_1504_ver_3 rsa_locus_17579_iso_1_len_1356_ver_2
ORTHOMCL14245	2	2	Catharanthus_roseus Rauvolfia_serpentina	cra_locus_12169_iso_1_len_722_ver_3 rsa_locus_2091_iso_3_len_833_ver_2
ORTHOMCL14246	2	2	Catharanthus_roseus Rauvolfia_serpentina	cra_locus_12194_iso_1_len_844_ver_3 rsa_locus_39121_iso_1_len_1013_ver_2
ORTHOMCL14247	2	2	Catharanthus_roseus Rauvolfia_serpentina	cra_locus_1219_iso_3_len_2403_ver_3 rsa_locus_650_iso_5_len_2269_ver_2
ORTHOMCL14248	2	2	Catharanthus_roseus Rauvolfia_serpentina	cra_locus_12202_iso_6_len_2340_ver_3 rsa_locus_9786_iso_1_len_2523_ver_2
ORTHOMCL14249	2	2	Catharanthus_roseus Rauvolfia_serpentina	cra_locus_12221_iso_2_len_1071_ver_3 rsa_locus_7830_iso_1_len_1281_ver_2
ORTHOMCL14250	2	2	Catharanthus_roseus Rauvolfia_serpentina	cra_locus_12259_iso_1_len_1444_ver_3 rsa_locus_8912_iso_8_len_2727_ver_2
ORTHOMCL14251	2	2	Catharanthus_roseus Rauvolfia_serpentina	cra_locus_12297_iso_2_len_1247_ver_3 rsa_locus_20619_iso_1_len_1189_ver_2
ORTHOMCL14252	2	2	Catharanthus_roseus Rauvolfia_serpentina	cra_locus_12304_iso_1_len_1770_ver_3 rsa_locus_27694_iso_1_len_401_ver_2
ORTHOMCL14253	2	2	Catharanthus_roseus Rauvolfia_serpentina	cra_locus_12317_iso_1_len_1078_ver_3 rsa_locus_9302_iso_1_len_485_ver_2
ORTHOMCL14254	2	2	Catharanthus_roseus Rauvolfia_serpentina	cra_locus_12321_iso_2_len_1110_ver_3 rsa_locus_8583_iso_2_len_1191_ver_2
ORTHOMCL14255	2	2	Catharanthus_roseus Rauvolfia_serpentina	cra_locus_12322_iso_5_len_1355_ver_3 rsa_locus_10558_iso_5_len_1853_ver_2
ORTHOMCL14256	2	2	Catharanthus_roseus Rauvolfia_serpentina	cra_locus_12324_iso_2_len_942_ver_3 rsa_locus_22575_iso_2_len_559_ver_2
ORTHOMCL14257	2	2	Catharanthus_roseus Rauvolfia_serpentina	cra_locus_123263_iso_1_len_478_ver_3 rsa_locus_47862_iso_1_len_608_ver_2
ORTHOMCL14258	2	2	Catharanthus_roseus Rauvolfia_serpentina	cra_locus_12362_iso_9_len_3789_ver_3 rsa_locus_32125_iso_1_len_809_ver_2
ORTHOMCL14261	2	2	Catharanthus_roseus Rauvolfia_serpentina	cra_locus_12380_iso_1_len_1583_ver_3 rsa_locus_6178_iso_1_len_742_ver_2
ORTHOMCL14262	2	2	Catharanthus_roseus Rauvolfia_serpentina	cra_locus_12382_iso_1_len_795_ver_3 rsa_locus_22438_iso_1_len_1017_ver_2
ORTHOMCL14263	2	2	Catharanthus_roseus Rauvolfia_serpentina	cra_locus_12397_iso_2_len_624_ver_3 rsa_locus_14680_iso_3_len_811_ver_2
ORTHOMCL14264	2	2	Catharanthus_roseus Rauvolfia_serpentina	cra_locus_12411_iso_1_len_1535_ver_3 rsa_locus_45334_iso_1_len_1047_ver_2
ORTHOMCL14265	2	2	Catharanthus_roseus Rauvolfia_serpentina	cra_locus_12414_iso_7_len_2412_ver_3 rsa_locus_9380_iso_5_len_2198_ver_2
ORTHOMCL14266	2	2	Catharanthus_roseus Rauvolfia_serpentina	cra_locus_124206_iso_1_len_325_ver_3 rsa_locus_84351_iso_1_len_510_ver_2
ORTHOMCL14267	2	2	Catharanthus_roseus Rauvolfia_serpentina	cra_locus_12422_iso_1_len_1292_ver_3 rsa_locus_35422_iso_1_len_952_ver_2
ORTHOMCL14268	2	2	Catharanthus_roseus Rauvolfia_serpentina	cra_locus_12452_iso_2_len_869_ver_3 rsa_locus_391_iso_2_len_1156_ver_2
ORTHOMCL14269	2	2	Catharanthus_roseus Rauvolfia_serpentina	cra_locus_12459_iso_1_len_1006_ver_3 rsa_locus_54554_iso_1_len_573_ver_2
ORTHOMCL14270	2	2	Catharanthus_roseus Rauvolfia_serpentina	cra_locus_1245_iso_9_len_1832_ver_3 rsa_locus_9850_iso_1_len_1707_ver_2
ORTHOMCL14271	2	2	Catharanthus_roseus Rauvolfia_serpentina	cra_locus_12461_iso_1_len_1430_ver_3 rsa_locus_25839_iso_1_len_963_ver_2
ORTHOMCL14272	2	2	Catharanthus_roseus Rauvolfia_serpentina	cra_locus_12468_iso_1_len_1070_ver_3 rsa_locus_13177_iso_4_len_967_ver_2
ORTHOMCL14273	2	2	Catharanthus_roseus Rauvolfia_serpentina	cra_locus_1253_iso_4_len_2391_ver_3 rsa_locus_10092_iso_1_len_1628_ver_2
ORTHOMCL14274	2	2	Catharanthus_roseus Rauvolfia_serpentina	cra_locus_12556_iso_1_len_983_ver_3 rsa_locus_39898_iso_1_len_1001_ver_2
ORTHOMCL14275	2	2	Catharanthus_roseus Rauvolfia_serpentina	cra_locus_12576_iso_5_len_3997_ver_3 rsa_locus_20817_iso_4_len_3108_ver_2
ORTHOMCL14276	2	2	Catharanthus_roseus Rauvolfia_serpentina	cra_locus_12591_iso_1_len_1209_ver_3 rsa_locus_12156_iso_1_len_1026_ver_2
ORTHOMCL14277	2	2	Catharanthus_roseus Rauvolfia_serpentina	cra_locus_12602_iso_1_len_1477_ver_3 rsa_locus_4477_iso_2_len_1296_ver_2
ORTHOMCL14278	2	2	Catharanthus_roseus Rauvolfia_serpentina	cra_locus_12607_iso_5_len_1279_ver_3 rsa_locus_13276_iso_1_len_1321_ver_2
ORTHOMCL14279	2	2	Catharanthus_roseus Rauvolfia_serpentina	cra_locus_12616_iso_1_len_787_ver_3 rsa_locus_49932_iso_1_len_956_ver_2
ORTHOMCL14280	2	2	Catharanthus_roseus Rauvolfia_serpentina	cra_locus_12640_iso_1_len_536_ver_3 rsa_locus_92791_iso_1_len_326_ver_2
ORTHOMCL14281	2	2	Catharanthus_roseus Rauvolfia_serpentina	cra_locus_12641_iso_3_len_2743_ver_3 rsa_locus_7461_iso_1_len_2550_ver_2
ORTHOMCL14282	2	2	Catharanthus_roseus Rauvolfia_serpentina	cra_locus_12664_iso_9_len_4589_ver_3 rsa_locus_5334_iso_7_len_1371_ver_2
ORTHOMCL14283	2	2	Catharanthus_roseus Rauvolfia_serpentina	cra_locus_126818_iso_1_len_355_ver_3 rsa_locus_21017_iso_2_len_1350_ver_2
ORTHOMCL14284	2	2	Catharanthus_roseus Rauvolfia_serpentina	cra_locus_12691_iso_1_len_1290_ver_3 rsa_locus_39667_iso_1_len_377_ver_2
ORTHOMCL14285	2	2	Catharanthus_roseus Rauvolfia_serpentina	cra_locus_12744_iso_1_len_895_ver_3 rsa_locus_9189_iso_1_len_1299_ver_2
ORTHOMCL14286	2	2	Catharanthus_roseus Rauvolfia_serpentina	cra_locus_12751_iso_1_len_1548_ver_3 rsa_locus_2064_iso_1_len_1661_ver_2
ORTHOMCL14287	2	2	Catharanthus_roseus Rauvolfia_serpentina	cra_locus_12759_iso_3_len_1520_ver_3 rsa_locus_18238_iso_2_len_1971_ver_2
ORTHOMCL14288	2	2	Catharanthus_roseus Rauvolfia_serpentina	cra_locus_12778_iso_3_len_333_ver_3 rsa_locus_32861_iso_1_len_545_ver_2
ORTHOMCL14289	2	2	Catharanthus_roseus Rauvolfia_serpentina	cra_locus_1277_iso_5_len_1867_ver_3 rsa_locus_110_iso_5_len_1599_ver_2
ORTHOMCL14290	2	2	Catharanthus_roseus Rauvolfia_serpentina	cra_locus_12785_iso_4_len_1355_ver_3 rsa_locus_22018_iso_1_len_1494_ver_2
ORTHOMCL14291	2	2	Catharanthus_roseus Rauvolfia_serpentina	cra_locus_12796_iso_2_len_1597_ver_3 rsa_locus_18184_iso_1_len_1504_ver_2
ORTHOMCL14292	2	2	Catharanthus_roseus Rauvolfia_serpentina	cra_locus_12807_iso_6_len_2721_ver_3 rsa_locus_7467_iso_8_len_3207_ver_2
ORTHOMCL14293	2	2	Catharanthus_roseus Rauvolfia_serpentina	cra_locus_1281_iso_2_len_1820_ver_3 rsa_locus_11120_iso_5_len_2813_ver_2
ORTHOMCL14294	2	2	Catharanthus_roseus Rauvolfia_serpentina	cra_locus_12822_iso_1_len_1418_ver_3 rsa_locus_10099_iso_2_len_1525_ver_2
ORTHOMCL14295	2	2	Catharanthus_roseus Rauvolfia_serpentina	cra_locus_12825_iso_2_len_601_ver_3 rsa_locus_50983_iso_1_len_381_ver_2
ORTHOMCL14296	2	2	Catharanthus_roseus Rauvolfia_serpentina	cra_locus_12826_iso_2_len_1133_ver_3 rsa_locus_13326_iso_3_len_964_ver_2
ORTHOMCL14297	2	2	Catharanthus_roseus Rauvolfia_serpentina	cra_locus_12828_iso_1_len_946_ver_3 rsa_locus_18940_iso_1_len_568_ver_2
ORTHOMCL14298	2	2	Catharanthus_roseus Rauvolfia_serpentina	cra_locus_12832_iso_7_len_1421_ver_3 rsa_locus_11678_iso_4_len_1966_ver_2
ORTHOMCL14299	2	2	Catharanthus_roseus Rauvolfia_serpentina	cra_locus_12833_iso_1_len_1677_ver_3 rsa_locus_11298_iso_1_len_1753_ver_2
ORTHOMCL14300	2	2	Catharanthus_roseus Rauvolfia_serpentina	cra_locus_12859_iso_1_len_1622_ver_3 rsa_locus_5412_iso_2_len_1605_ver_2
ORTHOMCL14301	2	2	Catharanthus_roseus Rauvolfia_serpentina	cra_locus_12869_iso_2_len_2754_ver_3 rsa_locus_99889_iso_1_len_329_ver_2
ORTHOMCL14302	2	2	Catharanthus_roseus Rauvolfia_serpentina	cra_locus_12871_iso_1_len_1792_ver_3 rsa_locus_16265_iso_1_len_1622_ver_2
ORTHOMCL14303	2	2	Catharanthus_roseus Rauvolfia_serpentina	cra_locus_12887_iso_1_len_846_ver_3 rsa_locus_55380_iso_1_len_720_ver_2
ORTHOMCL14304	2	2	Catharanthus_roseus Rauvolfia_serpentina	cra_locus_12894_iso_2_len_1204_ver_3 rsa_locus_4259_iso_4_len_954_ver_2
ORTHOMCL14305	2	2	Catharanthus_roseus Rauvolfia_serpentina	cra_locus_12899_iso_4_len_1666_ver_3 rsa_locus_5016_iso_1_len_1791_ver_2
ORTHOMCL14306	2	2	Catharanthus_roseus Rauvolfia_serpentina	cra_locus_12918_iso_1_len_2336_ver_3 rsa_locus_21885_iso_1_len_2188_ver_2
ORTHOMCL14307	2	2	Catharanthus_roseus Rauvolfia_serpentina	cra_locus_1291_iso_2_len_2649_ver_3 rsa_locus_2002_iso_6_len_3094_ver_2
ORTHOMCL14308	2	2	Catharanthus_roseus Rauvolfia_serpentina	cra_locus_12928_iso_5_len_1703_ver_3 rsa_locus_7927_iso_1_len_1954_ver_2
ORTHOMCL14309	2	2	Catharanthus_roseus Rauvolfia_serpentina	cra_locus_12930_iso_1_len_597_ver_3 rsa_locus_44884_iso_1_len_539_ver_2
ORTHOMCL14310	2	2	Catharanthus_roseus Rauvolfia_serpentina	cra_locus_12934_iso_5_len_1007_ver_3 rsa_locus_19059_iso_2_len_1561_ver_2
ORTHOMCL14311	2	2	Catharanthus_roseus Rauvolfia_serpentina	cra_locus_12963_iso_1_len_1646_ver_3 rsa_locus_16169_iso_1_len_1013_ver_2
ORTHOMCL14312	2	2	Catharanthus_roseus Rauvolfia_serpentina	cra_locus_13010_iso_2_len_2942_ver_3 rsa_locus_5143_iso_5_len_2000_ver_2
ORTHOMCL14313	2	2	Catharanthus_roseus Rauvolfia_serpentina	cra_locus_13023_iso_5_len_1880_ver_3 rsa_locus_16786_iso_4_len_1637_ver_2
ORTHOMCL14314	2	2	Catharanthus_roseus Rauvolfia_serpentina	cra_locus_13026_iso_2_len_507_ver_3 rsa_locus_10706_iso_1_len_785_ver_2
ORTHOMCL14315	2	2	Catharanthus_roseus Rauvolfia_serpentina	cra_locus_13030_iso_1_len_1558_ver_3 rsa_locus_60346_iso_1_len_1004_ver_2
ORTHOMCL14316	2	2	Catharanthus_roseus Rauvolfia_serpentina	cra_locus_13059_iso_1_len_1076_ver_3 rsa_locus_19421_iso_1_len_1254_ver_2
ORTHOMCL14318	2	2	Catharanthus_roseus Rauvolfia_serpentina	cra_locus_13086_iso_2_len_1451_ver_3 rsa_locus_19922_iso_2_len_1781_ver_2
ORTHOMCL14319	2	2	Catharanthus_roseus Rauvolfia_serpentina	cra_locus_13089_iso_3_len_3294_ver_3 rsa_locus_2105_iso_2_len_2617_ver_2
ORTHOMCL14320	2	2	Catharanthus_roseus Rauvolfia_serpentina	cra_locus_13092_iso_9_len_2168_ver_3 rsa_locus_4120_iso_7_len_2477_ver_2
ORTHOMCL14321	2	2	Catharanthus_roseus Rauvolfia_serpentina	cra_locus_13102_iso_1_len_801_ver_3 rsa_locus_23456_iso_1_len_689_ver_2
ORTHOMCL14322	2	2	Catharanthus_roseus Rauvolfia_serpentina	cra_locus_13113_iso_10_len_1544_ver_3 rsa_locus_14223_iso_3_len_1532_ver_2
ORTHOMCL14323	2	2	Catharanthus_roseus Rauvolfia_serpentina	cra_locus_13166_iso_1_len_2239_ver_3 rsa_locus_30160_iso_1_len_731_ver_2
ORTHOMCL14324	2	2	Catharanthus_roseus Rauvolfia_serpentina	cra_locus_13200_iso_6_len_2090_ver_3 rsa_locus_15298_iso_2_len_1809_ver_2
ORTHOMCL14325	2	2	Catharanthus_roseus Rauvolfia_serpentina	cra_locus_13201_iso_1_len_1613_ver_3 rsa_locus_20978_iso_1_len_1946_ver_2
ORTHOMCL14326	2	2	Catharanthus_roseus Rauvolfia_serpentina	cra_locus_13202_iso_1_len_2798_ver_3 rsa_locus_28523_iso_1_len_2019_ver_2
ORTHOMCL14327	2	2	Catharanthus_roseus Rauvolfia_serpentina	cra_locus_13221_iso_1_len_579_ver_3 rsa_locus_24769_iso_1_len_738_ver_2
ORTHOMCL14328	2	2	Catharanthus_roseus Rauvolfia_serpentina	cra_locus_1322_iso_1_len_1317_ver_3 rsa_locus_4171_iso_3_len_1375_ver_2
ORTHOMCL14330	2	2	Catharanthus_roseus Rauvolfia_serpentina	cra_locus_1327_iso_1_len_2357_ver_3 rsa_locus_938_iso_8_len_1951_ver_2
ORTHOMCL14331	2	2	Catharanthus_roseus Rauvolfia_serpentina	cra_locus_13282_iso_1_len_1679_ver_3 rsa_locus_22336_iso_1_len_907_ver_2
ORTHOMCL14332	2	2	Catharanthus_roseus Rauvolfia_serpentina	cra_locus_13284_iso_6_len_3809_ver_3 rsa_locus_2760_iso_5_len_2106_ver_2
ORTHOMCL14333	2	2	Catharanthus_roseus Rauvolfia_serpentina	cra_locus_13296_iso_1_len_2220_ver_3 rsa_locus_14378_iso_3_len_1807_ver_2
ORTHOMCL14334	2	2	Catharanthus_roseus Rauvolfia_serpentina	cra_locus_13308_iso_4_len_1736_ver_3 rsa_locus_729_iso_5_len_1895_ver_2
ORTHOMCL14335	2	2	Catharanthus_roseus Rauvolfia_serpentina	cra_locus_1330_iso_4_len_1582_ver_3 rsa_locus_6643_iso_6_len_1376_ver_2
ORTHOMCL14336	2	2	Catharanthus_roseus Rauvolfia_serpentina	cra_locus_133119_iso_1_len_309_ver_3 rsa_locus_117901_iso_1_len_738_ver_2
ORTHOMCL14337	2	2	Catharanthus_roseus Rauvolfia_serpentina	cra_locus_13311_iso_1_len_1557_ver_3 rsa_locus_14494_iso_1_len_1696_ver_2
ORTHOMCL14338	2	2	Catharanthus_roseus Rauvolfia_serpentina	cra_locus_13313_iso_4_len_968_ver_3 rsa_locus_61889_iso_1_len_725_ver_2
ORTHOMCL14339	2	2	Catharanthus_roseus Rauvolfia_serpentina	cra_locus_13328_iso_4_len_2071_ver_3 rsa_locus_5579_iso_3_len_2045_ver_2
ORTHOMCL14340	2	2	Catharanthus_roseus Rauvolfia_serpentina	cra_locus_13331_iso_4_len_737_ver_3 rsa_locus_30981_iso_3_len_668_ver_2
ORTHOMCL14341	2	2	Catharanthus_roseus Rauvolfia_serpentina	cra_locus_13333_iso_1_len_2383_ver_3 rsa_locus_26015_iso_1_len_1447_ver_2
ORTHOMCL14342	2	2	Catharanthus_roseus Rauvolfia_serpentina	cra_locus_13338_iso_1_len_1137_ver_3 rsa_locus_13539_iso_1_len_1470_ver_2
ORTHOMCL14343	2	2	Catharanthus_roseus Rauvolfia_serpentina	cra_locus_13351_iso_2_len_2538_ver_3 rsa_locus_1668_iso_4_len_2052_ver_2
ORTHOMCL14344	2	2	Catharanthus_roseus Rauvolfia_serpentina	cra_locus_13356_iso_1_len_1642_ver_3 rsa_locus_5879_iso_1_len_1488_ver_2
ORTHOMCL14345	2	2	Catharanthus_roseus Rauvolfia_serpentina	cra_locus_13367_iso_1_len_462_ver_3 rsa_locus_28105_iso_1_len_716_ver_2
ORTHOMCL14346	2	2	Catharanthus_roseus Rauvolfia_serpentina	cra_locus_13372_iso_1_len_2038_ver_3 rsa_locus_20364_iso_1_len_1888_ver_2
ORTHOMCL14347	2	2	Catharanthus_roseus Rauvolfia_serpentina	cra_locus_13381_iso_9_len_2163_ver_3 rsa_locus_11312_iso_4_len_2256_ver_2
ORTHOMCL14348	2	2	Catharanthus_roseus Rauvolfia_serpentina	cra_locus_13392_iso_1_len_2355_ver_3 rsa_locus_32805_iso_1_len_1413_ver_2
ORTHOMCL14349	2	2	Catharanthus_roseus Rauvolfia_serpentina	cra_locus_13420_iso_1_len_2049_ver_3 rsa_locus_121_iso_4_len_2375_ver_2
ORTHOMCL14350	2	2	Catharanthus_roseus Rauvolfia_serpentina	cra_locus_13431_iso_3_len_1363_ver_3 rsa_locus_31008_iso_1_len_770_ver_2
ORTHOMCL14351	2	2	Catharanthus_roseus Rauvolfia_serpentina	cra_locus_13464_iso_1_len_2235_ver_3 rsa_locus_1360_iso_6_len_2694_ver_2
ORTHOMCL14352	2	2	Catharanthus_roseus Rauvolfia_serpentina	cra_locus_13466_iso_1_len_1750_ver_3 rsa_locus_8534_iso_4_len_2004_ver_2
ORTHOMCL14353	2	2	Catharanthus_roseus Rauvolfia_serpentina	cra_locus_13467_iso_3_len_1474_ver_3 rsa_locus_51768_iso_1_len_1502_ver_2
ORTHOMCL14354	2	2	Catharanthus_roseus Rauvolfia_serpentina	cra_locus_13488_iso_3_len_502_ver_3 rsa_locus_11836_iso_2_len_1418_ver_2
ORTHOMCL14355	2	2	Catharanthus_roseus Rauvolfia_serpentina	cra_locus_13509_iso_1_len_748_ver_3 rsa_locus_14590_iso_1_len_984_ver_2
ORTHOMCL14356	2	2	Catharanthus_roseus Rauvolfia_serpentina	cra_locus_13522_iso_7_len_4130_ver_3 rsa_locus_28437_iso_1_len_1906_ver_2
ORTHOMCL14357	2	2	Catharanthus_roseus Rauvolfia_serpentina	cra_locus_1353_iso_9_len_1738_ver_3 rsa_locus_19895_iso_1_len_920_ver_2
ORTHOMCL14358	2	2	Catharanthus_roseus Rauvolfia_serpentina	cra_locus_13547_iso_1_len_2265_ver_3 rsa_locus_19118_iso_6_len_1951_ver_2
ORTHOMCL14359	2	2	Catharanthus_roseus Rauvolfia_serpentina	cra_locus_13549_iso_1_len_1440_ver_3 rsa_locus_12255_iso_2_len_1736_ver_2
ORTHOMCL14361	2	2	Catharanthus_roseus Rauvolfia_serpentina	cra_locus_13580_iso_1_len_3019_ver_3 rsa_locus_12522_iso_1_len_2782_ver_2
ORTHOMCL14362	2	2	Catharanthus_roseus Rauvolfia_serpentina	cra_locus_13584_iso_1_len_1909_ver_3 rsa_locus_507_iso_1_len_1783_ver_2
ORTHOMCL14363	2	2	Catharanthus_roseus Rauvolfia_serpentina	cra_locus_13608_iso_3_len_2082_ver_3 rsa_locus_14007_iso_2_len_1951_ver_2
ORTHOMCL14364	2	2	Catharanthus_roseus Rauvolfia_serpentina	cra_locus_13611_iso_1_len_544_ver_3 rsa_locus_72690_iso_1_len_403_ver_2
ORTHOMCL14365	2	2	Catharanthus_roseus Rauvolfia_serpentina	cra_locus_13614_iso_1_len_1293_ver_3 rsa_locus_6008_iso_8_len_1852_ver_2
ORTHOMCL14366	2	2	Catharanthus_roseus Rauvolfia_serpentina	cra_locus_13616_iso_1_len_941_ver_3 rsa_locus_6704_iso_3_len_1842_ver_2
ORTHOMCL14367	2	2	Catharanthus_roseus Rauvolfia_serpentina	cra_locus_13622_iso_1_len_2579_ver_3 rsa_locus_25830_iso_1_len_1411_ver_2
ORTHOMCL14369	2	2	Catharanthus_roseus Rauvolfia_serpentina	cra_locus_13670_iso_3_len_913_ver_3 rsa_locus_11750_iso_8_len_2213_ver_2
ORTHOMCL14370	2	2	Catharanthus_roseus Rauvolfia_serpentina	cra_locus_13675_iso_1_len_932_ver_3 rsa_locus_25041_iso_1_len_785_ver_2
ORTHOMCL14371	2	2	Catharanthus_roseus Rauvolfia_serpentina	cra_locus_13685_iso_1_len_2126_ver_3 rsa_locus_12952_iso_9_len_2566_ver_2
ORTHOMCL14372	2	2	Catharanthus_roseus Rauvolfia_serpentina	cra_locus_13701_iso_1_len_787_ver_3 rsa_locus_15961_iso_1_len_671_ver_2
ORTHOMCL14373	2	2	Catharanthus_roseus Rauvolfia_serpentina	cra_locus_13708_iso_7_len_845_ver_3 rsa_locus_40460_iso_1_len_549_ver_2
ORTHOMCL14374	2	2	Catharanthus_roseus Rauvolfia_serpentina	cra_locus_1371_iso_8_len_1228_ver_3 rsa_locus_11661_iso_6_len_1265_ver_2
ORTHOMCL14375	2	2	Catharanthus_roseus Rauvolfia_serpentina	cra_locus_1372_iso_10_len_5895_ver_3 rsa_locus_6164_iso_6_len_2711_ver_2
ORTHOMCL14376	2	2	Catharanthus_roseus Rauvolfia_serpentina	cra_locus_13731_iso_1_len_919_ver_3 rsa_locus_18286_iso_4_len_856_ver_2
ORTHOMCL14377	2	2	Catharanthus_roseus Rauvolfia_serpentina	cra_locus_13735_iso_2_len_2106_ver_3 rsa_locus_23094_iso_1_len_1351_ver_2
ORTHOMCL14378	2	2	Catharanthus_roseus Rauvolfia_serpentina	cra_locus_13745_iso_1_len_730_ver_3 rsa_locus_8681_iso_1_len_886_ver_2
ORTHOMCL14379	2	2	Catharanthus_roseus Rauvolfia_serpentina	cra_locus_13747_iso_3_len_1266_ver_3 rsa_locus_43656_iso_1_len_930_ver_2
ORTHOMCL14380	2	2	Catharanthus_roseus Rauvolfia_serpentina	cra_locus_13750_iso_2_len_1381_ver_3 rsa_locus_8088_iso_1_len_881_ver_2
ORTHOMCL14381	2	2	Catharanthus_roseus Rauvolfia_serpentina	cra_locus_13770_iso_1_len_1341_ver_3 rsa_locus_8978_iso_1_len_3306_ver_2
ORTHOMCL14382	2	2	Catharanthus_roseus Rauvolfia_serpentina	cra_locus_13779_iso_1_len_2137_ver_3 rsa_locus_83239_iso_1_len_543_ver_2
ORTHOMCL14383	2	2	Catharanthus_roseus Rauvolfia_serpentina	cra_locus_137_iso_1_len_1612_ver_3 rsa_locus_11141_iso_5_len_1854_ver_2
ORTHOMCL14384	2	2	Catharanthus_roseus Rauvolfia_serpentina	cra_locus_13814_iso_1_len_1769_ver_3 rsa_locus_13647_iso_3_len_2785_ver_2
ORTHOMCL14385	2	2	Catharanthus_roseus Rauvolfia_serpentina	cra_locus_13821_iso_1_len_3085_ver_3 rsa_locus_13907_iso_1_len_3084_ver_2
ORTHOMCL14386	2	2	Catharanthus_roseus Rauvolfia_serpentina	cra_locus_13831_iso_5_len_1135_ver_3 rsa_locus_57772_iso_1_len_349_ver_2
ORTHOMCL14388	2	2	Catharanthus_roseus Rauvolfia_serpentina	cra_locus_13890_iso_2_len_575_ver_3 rsa_locus_4516_iso_1_len_699_ver_2
ORTHOMCL14389	2	2	Catharanthus_roseus Rauvolfia_serpentina	cra_locus_13892_iso_5_len_1497_ver_3 rsa_locus_15657_iso_1_len_1996_ver_2
ORTHOMCL14390	2	2	Catharanthus_roseus Rauvolfia_serpentina	cra_locus_13903_iso_2_len_1195_ver_3 rsa_locus_19648_iso_1_len_1449_ver_2
ORTHOMCL14391	2	2	Catharanthus_roseus Rauvolfia_serpentina	cra_locus_13906_iso_3_len_1408_ver_3 rsa_locus_21101_iso_1_len_1202_ver_2
ORTHOMCL14392	2	2	Catharanthus_roseus Rauvolfia_serpentina	cra_locus_1392_iso_1_len_2032_ver_3 rsa_locus_9496_iso_1_len_2272_ver_2
ORTHOMCL14393	2	2	Catharanthus_roseus Rauvolfia_serpentina	cra_locus_13933_iso_7_len_925_ver_3 rsa_locus_11743_iso_4_len_1101_ver_2
ORTHOMCL14394	2	2	Catharanthus_roseus Rauvolfia_serpentina	cra_locus_13936_iso_3_len_2204_ver_3 rsa_locus_8883_iso_7_len_3939_ver_2
ORTHOMCL14395	2	2	Catharanthus_roseus Rauvolfia_serpentina	cra_locus_13956_iso_3_len_2743_ver_3 rsa_locus_45892_iso_1_len_316_ver_2
ORTHOMCL14397	2	2	Catharanthus_roseus Rauvolfia_serpentina	cra_locus_1398_iso_2_len_1866_ver_3 rsa_locus_2316_iso_2_len_1935_ver_2
ORTHOMCL14398	2	2	Catharanthus_roseus Rauvolfia_serpentina	cra_locus_13999_iso_1_len_1070_ver_3 rsa_locus_16702_iso_1_len_1120_ver_2
ORTHOMCL14399	2	2	Catharanthus_roseus Rauvolfia_serpentina	cra_locus_14032_iso_1_len_1289_ver_3 rsa_locus_21459_iso_1_len_743_ver_2
ORTHOMCL14400	2	2	Catharanthus_roseus Rauvolfia_serpentina	cra_locus_14035_iso_1_len_1848_ver_3 rsa_locus_12291_iso_1_len_1846_ver_2
ORTHOMCL14401	2	2	Catharanthus_roseus Rauvolfia_serpentina	cra_locus_14056_iso_2_len_2169_ver_3 rsa_locus_10976_iso_1_len_1912_ver_2
ORTHOMCL14402	2	2	Catharanthus_roseus Rauvolfia_serpentina	cra_locus_14057_iso_1_len_1888_ver_3 rsa_locus_33898_iso_1_len_1407_ver_2
ORTHOMCL14403	2	2	Catharanthus_roseus Rauvolfia_serpentina	cra_locus_14064_iso_1_len_1142_ver_3 rsa_locus_64457_iso_3_len_974_ver_2
ORTHOMCL14404	2	2	Catharanthus_roseus Rauvolfia_serpentina	cra_locus_14069_iso_1_len_1357_ver_3 rsa_locus_29066_iso_2_len_1121_ver_2
ORTHOMCL14405	2	2	Catharanthus_roseus Rauvolfia_serpentina	cra_locus_14086_iso_4_len_2116_ver_3 rsa_locus_4543_iso_7_len_2133_ver_2
ORTHOMCL14406	2	2	Catharanthus_roseus Rauvolfia_serpentina	cra_locus_1409_iso_6_len_2066_ver_3 rsa_locus_899_iso_2_len_1659_ver_2
ORTHOMCL14407	2	2	Catharanthus_roseus Rauvolfia_serpentina	cra_locus_14114_iso_3_len_2476_ver_3 rsa_locus_11326_iso_2_len_2403_ver_2
ORTHOMCL14408	2	2	Catharanthus_roseus Rauvolfia_serpentina	cra_locus_14123_iso_1_len_2027_ver_3 rsa_locus_13143_iso_1_len_1443_ver_2
ORTHOMCL14409	2	2	Catharanthus_roseus Rauvolfia_serpentina	cra_locus_14128_iso_1_len_1254_ver_3 rsa_locus_22629_iso_1_len_699_ver_2
ORTHOMCL14410	2	2	Catharanthus_roseus Rauvolfia_serpentina	cra_locus_14143_iso_1_len_2988_ver_3 rsa_locus_24674_iso_1_len_2202_ver_2
ORTHOMCL14411	2	2	Catharanthus_roseus Rauvolfia_serpentina	cra_locus_14152_iso_1_len_591_ver_3 rsa_locus_5680_iso_1_len_1554_ver_2
ORTHOMCL14412	2	2	Catharanthus_roseus Rauvolfia_serpentina	cra_locus_14153_iso_1_len_2397_ver_3 rsa_locus_15269_iso_1_len_1561_ver_2
ORTHOMCL14413	2	2	Catharanthus_roseus Rauvolfia_serpentina	cra_locus_14178_iso_1_len_1470_ver_3 rsa_locus_14542_iso_2_len_2064_ver_2
ORTHOMCL14414	2	2	Catharanthus_roseus Rauvolfia_serpentina	cra_locus_14188_iso_1_len_953_ver_3 rsa_locus_61860_iso_1_len_833_ver_2
ORTHOMCL14416	2	2	Catharanthus_roseus Rauvolfia_serpentina	cra_locus_14211_iso_3_len_1872_ver_3 rsa_locus_5961_iso_6_len_1870_ver_2
ORTHOMCL14417	2	2	Catharanthus_roseus Rauvolfia_serpentina	cra_locus_14216_iso_1_len_611_ver_3 rsa_locus_34729_iso_1_len_508_ver_2
ORTHOMCL14418	2	2	Catharanthus_roseus Rauvolfia_serpentina	cra_locus_14219_iso_2_len_2363_ver_3 rsa_locus_3045_iso_4_len_2128_ver_2
ORTHOMCL14419	2	2	Catharanthus_roseus Rauvolfia_serpentina	cra_locus_1422_iso_4_len_2561_ver_3 rsa_locus_7265_iso_7_len_2870_ver_2
ORTHOMCL14420	2	2	Catharanthus_roseus Rauvolfia_serpentina	cra_locus_14256_iso_1_len_741_ver_3 rsa_locus_46911_iso_1_len_296_ver_2
ORTHOMCL14421	2	2	Catharanthus_roseus Rauvolfia_serpentina	cra_locus_14295_iso_1_len_799_ver_3 rsa_locus_29693_iso_1_len_865_ver_2
ORTHOMCL14422	2	2	Catharanthus_roseus Rauvolfia_serpentina	cra_locus_14296_iso_1_len_1545_ver_3 rsa_locus_9583_iso_1_len_1496_ver_2
ORTHOMCL14423	2	2	Catharanthus_roseus Rauvolfia_serpentina	cra_locus_1429_iso_1_len_1857_ver_3 rsa_locus_18108_iso_3_len_1313_ver_2
ORTHOMCL14424	2	2	Catharanthus_roseus Rauvolfia_serpentina	cra_locus_14303_iso_3_len_2606_ver_3 rsa_locus_3870_iso_8_len_2835_ver_2
ORTHOMCL14425	2	2	Catharanthus_roseus Rauvolfia_serpentina	cra_locus_14307_iso_1_len_1491_ver_3 rsa_locus_14636_iso_1_len_1752_ver_2
ORTHOMCL14426	2	2	Catharanthus_roseus Rauvolfia_serpentina	cra_locus_14350_iso_1_len_1712_ver_3 rsa_locus_8810_iso_1_len_580_ver_2
ORTHOMCL14428	2	2	Catharanthus_roseus Rauvolfia_serpentina	cra_locus_14356_iso_2_len_1294_ver_3 rsa_locus_40549_iso_1_len_309_ver_2
ORTHOMCL14429	2	2	Catharanthus_roseus Rauvolfia_serpentina	cra_locus_14370_iso_1_len_1611_ver_3 rsa_locus_2599_iso_2_len_1697_ver_2
ORTHOMCL14430	2	2	Catharanthus_roseus Rauvolfia_serpentina	cra_locus_14373_iso_1_len_2266_ver_3 rsa_locus_25425_iso_1_len_1913_ver_2
ORTHOMCL14431	2	2	Catharanthus_roseus Rauvolfia_serpentina	cra_locus_14377_iso_5_len_2319_ver_3 rsa_locus_14666_iso_4_len_1220_ver_2
ORTHOMCL14432	2	2	Catharanthus_roseus Rauvolfia_serpentina	cra_locus_14384_iso_1_len_2487_ver_3 rsa_locus_4595_iso_2_len_2829_ver_2
ORTHOMCL14433	2	2	Catharanthus_roseus Rauvolfia_serpentina	cra_locus_14390_iso_4_len_1714_ver_3 rsa_locus_16642_iso_5_len_2055_ver_2
ORTHOMCL14434	2	2	Catharanthus_roseus Rauvolfia_serpentina	cra_locus_143_iso_4_len_2729_ver_3 rsa_locus_5281_iso_8_len_2724_ver_2
ORTHOMCL14435	2	2	Catharanthus_roseus Rauvolfia_serpentina	cra_locus_14400_iso_1_len_1574_ver_3 rsa_locus_15030_iso_2_len_1505_ver_2
ORTHOMCL14436	2	2	Catharanthus_roseus Rauvolfia_serpentina	cra_locus_14412_iso_1_len_1056_ver_3 rsa_locus_8968_iso_2_len_1077_ver_2
ORTHOMCL14437	2	2	Catharanthus_roseus Rauvolfia_serpentina	cra_locus_14417_iso_2_len_869_ver_3 rsa_locus_14367_iso_6_len_1420_ver_2
ORTHOMCL14438	2	2	Catharanthus_roseus Rauvolfia_serpentina	cra_locus_14418_iso_1_len_1862_ver_3 rsa_locus_18644_iso_4_len_1835_ver_2
ORTHOMCL14439	2	2	Catharanthus_roseus Rauvolfia_serpentina	cra_locus_14430_iso_1_len_460_ver_3 rsa_locus_33987_iso_1_len_459_ver_2
ORTHOMCL14440	2	2	Catharanthus_roseus Rauvolfia_serpentina	cra_locus_14433_iso_1_len_1419_ver_3 rsa_locus_36529_iso_2_len_1177_ver_2
ORTHOMCL14441	2	2	Catharanthus_roseus Rauvolfia_serpentina	cra_locus_14439_iso_6_len_1276_ver_3 rsa_locus_1112_iso_6_len_1288_ver_2
ORTHOMCL14442	2	2	Catharanthus_roseus Rauvolfia_serpentina	cra_locus_14490_iso_7_len_3126_ver_3 rsa_locus_11299_iso_4_len_2538_ver_2
ORTHOMCL14443	2	2	Catharanthus_roseus Rauvolfia_serpentina	cra_locus_1449_iso_6_len_4052_ver_3 rsa_locus_5645_iso_6_len_2104_ver_2
ORTHOMCL14444	2	2	Catharanthus_roseus Rauvolfia_serpentina	cra_locus_14513_iso_2_len_1128_ver_3 rsa_locus_39293_iso_3_len_746_ver_2
ORTHOMCL14445	2	2	Catharanthus_roseus Rauvolfia_serpentina	cra_locus_14517_iso_3_len_681_ver_3 rsa_locus_16562_iso_1_len_673_ver_2
ORTHOMCL14447	2	2	Catharanthus_roseus Rauvolfia_serpentina	cra_locus_14528_iso_3_len_3321_ver_3 rsa_locus_8203_iso_5_len_1852_ver_2
ORTHOMCL14448	2	2	Catharanthus_roseus Rauvolfia_serpentina	cra_locus_14533_iso_1_len_1438_ver_3 rsa_locus_11900_iso_1_len_1532_ver_2
ORTHOMCL14449	2	2	Catharanthus_roseus Rauvolfia_serpentina	cra_locus_14547_iso_4_len_887_ver_3 rsa_locus_16982_iso_1_len_1130_ver_2
ORTHOMCL14450	2	2	Catharanthus_roseus Rauvolfia_serpentina	cra_locus_1454_iso_1_len_1067_ver_3 rsa_locus_13009_iso_1_len_461_ver_2
ORTHOMCL14451	2	2	Catharanthus_roseus Rauvolfia_serpentina	cra_locus_14562_iso_1_len_1324_ver_3 rsa_locus_28422_iso_1_len_1151_ver_2
ORTHOMCL14452	2	2	Catharanthus_roseus Rauvolfia_serpentina	cra_locus_1456_iso_2_len_1674_ver_3 rsa_locus_11378_iso_1_len_1669_ver_2
ORTHOMCL14453	2	2	Catharanthus_roseus Rauvolfia_serpentina	cra_locus_14580_iso_4_len_1874_ver_3 rsa_locus_29347_iso_2_len_1658_ver_2
ORTHOMCL14455	2	2	Catharanthus_roseus Rauvolfia_serpentina	cra_locus_14613_iso_1_len_624_ver_3 rsa_locus_40522_iso_3_len_645_ver_2
ORTHOMCL14456	2	2	Catharanthus_roseus Rauvolfia_serpentina	cra_locus_14615_iso_2_len_2231_ver_3 rsa_locus_26758_iso_3_len_1991_ver_2
ORTHOMCL14457	2	2	Catharanthus_roseus Rauvolfia_serpentina	cra_locus_1465_iso_1_len_1757_ver_3 rsa_locus_11851_iso_3_len_1770_ver_2
ORTHOMCL14458	2	2	Catharanthus_roseus Rauvolfia_serpentina	cra_locus_14679_iso_2_len_1175_ver_3 rsa_locus_20421_iso_1_len_703_ver_2
ORTHOMCL14459	2	2	Catharanthus_roseus Rauvolfia_serpentina	cra_locus_14695_iso_1_len_1041_ver_3 rsa_locus_10156_iso_1_len_853_ver_2
ORTHOMCL14460	2	2	Catharanthus_roseus Rauvolfia_serpentina	cra_locus_14711_iso_7_len_1671_ver_3 rsa_locus_8150_iso_5_len_2028_ver_2
ORTHOMCL14461	2	2	Catharanthus_roseus Rauvolfia_serpentina	cra_locus_14743_iso_1_len_1801_ver_3 rsa_locus_22757_iso_1_len_1510_ver_2
ORTHOMCL14462	2	2	Catharanthus_roseus Rauvolfia_serpentina	cra_locus_14749_iso_6_len_2642_ver_3 rsa_locus_18183_iso_1_len_1144_ver_2
ORTHOMCL14463	2	2	Catharanthus_roseus Rauvolfia_serpentina	cra_locus_1475_iso_4_len_2830_ver_3 rsa_locus_6805_iso_5_len_2712_ver_2
ORTHOMCL14464	2	2	Catharanthus_roseus Rauvolfia_serpentina	cra_locus_1478_iso_4_len_1500_ver_3 rsa_locus_4500_iso_4_len_1308_ver_2
ORTHOMCL14465	2	2	Catharanthus_roseus Rauvolfia_serpentina	cra_locus_14808_iso_2_len_2046_ver_3 rsa_locus_14047_iso_2_len_2063_ver_2
ORTHOMCL14466	2	2	Catharanthus_roseus Rauvolfia_serpentina	cra_locus_14809_iso_1_len_699_ver_3 rsa_locus_8280_iso_2_len_1689_ver_2
ORTHOMCL14467	2	2	Catharanthus_roseus Rauvolfia_serpentina	cra_locus_14812_iso_1_len_911_ver_3 rsa_locus_15088_iso_3_len_1344_ver_2
ORTHOMCL14468	2	2	Catharanthus_roseus Rauvolfia_serpentina	cra_locus_14822_iso_1_len_1552_ver_3 rsa_locus_32073_iso_1_len_920_ver_2
ORTHOMCL14469	2	2	Catharanthus_roseus Rauvolfia_serpentina	cra_locus_14836_iso_1_len_1647_ver_3 rsa_locus_4041_iso_7_len_2286_ver_2
ORTHOMCL14470	2	2	Catharanthus_roseus Rauvolfia_serpentina	cra_locus_14856_iso_6_len_2373_ver_3 rsa_locus_10916_iso_7_len_2286_ver_2
ORTHOMCL14471	2	2	Catharanthus_roseus Rauvolfia_serpentina	cra_locus_14866_iso_1_len_690_ver_3 rsa_locus_30317_iso_1_len_516_ver_2
ORTHOMCL14472	2	2	Catharanthus_roseus Rauvolfia_serpentina	cra_locus_14867_iso_3_len_1858_ver_3 rsa_locus_18960_iso_2_len_971_ver_2
ORTHOMCL14473	2	2	Catharanthus_roseus Rauvolfia_serpentina	cra_locus_14870_iso_1_len_1411_ver_3 rsa_locus_4802_iso_3_len_1325_ver_2
ORTHOMCL14474	2	2	Catharanthus_roseus Rauvolfia_serpentina	cra_locus_14871_iso_1_len_914_ver_3 rsa_locus_24254_iso_1_len_964_ver_2
ORTHOMCL14475	2	2	Catharanthus_roseus Rauvolfia_serpentina	cra_locus_14876_iso_1_len_900_ver_3 rsa_locus_55627_iso_1_len_1383_ver_2
ORTHOMCL14476	2	2	Catharanthus_roseus Rauvolfia_serpentina	cra_locus_14884_iso_8_len_1699_ver_3 rsa_locus_14967_iso_5_len_1241_ver_2
ORTHOMCL14477	2	2	Catharanthus_roseus Rauvolfia_serpentina	cra_locus_14891_iso_1_len_2764_ver_3 rsa_locus_18630_iso_1_len_2971_ver_2
ORTHOMCL14478	2	2	Catharanthus_roseus Rauvolfia_serpentina	cra_locus_14951_iso_1_len_1387_ver_3 rsa_locus_10088_iso_1_len_1549_ver_2
ORTHOMCL14479	2	2	Catharanthus_roseus Rauvolfia_serpentina	cra_locus_14960_iso_1_len_805_ver_3 rsa_locus_12941_iso_3_len_1038_ver_2
ORTHOMCL14480	2	2	Catharanthus_roseus Rauvolfia_serpentina	cra_locus_14962_iso_1_len_1052_ver_3 rsa_locus_17883_iso_1_len_1102_ver_2
ORTHOMCL14481	2	2	Catharanthus_roseus Rauvolfia_serpentina	cra_locus_14968_iso_1_len_1827_ver_3 rsa_locus_13767_iso_3_len_1422_ver_2
ORTHOMCL14482	2	2	Catharanthus_roseus Rauvolfia_serpentina	cra_locus_15002_iso_4_len_529_ver_3 rsa_locus_11209_iso_3_len_1221_ver_2
ORTHOMCL14483	2	2	Catharanthus_roseus Rauvolfia_serpentina	cra_locus_15004_iso_3_len_1232_ver_3 rsa_locus_54024_iso_1_len_409_ver_2
ORTHOMCL14484	2	2	Catharanthus_roseus Rauvolfia_serpentina	cra_locus_15011_iso_4_len_1019_ver_3 rsa_locus_11925_iso_1_len_1124_ver_2
ORTHOMCL14485	2	2	Catharanthus_roseus Rauvolfia_serpentina	cra_locus_15024_iso_3_len_1083_ver_3 rsa_locus_17186_iso_1_len_1365_ver_2
ORTHOMCL14486	2	2	Catharanthus_roseus Rauvolfia_serpentina	cra_locus_15027_iso_1_len_282_ver_3 rsa_locus_33232_iso_1_len_282_ver_2
ORTHOMCL14487	2	2	Catharanthus_roseus Rauvolfia_serpentina	cra_locus_15041_iso_1_len_292_ver_3 rsa_locus_58366_iso_1_len_338_ver_2
ORTHOMCL14488	2	2	Catharanthus_roseus Rauvolfia_serpentina	cra_locus_15048_iso_5_len_3088_ver_3 rsa_locus_6101_iso_3_len_2402_ver_2
ORTHOMCL14489	2	2	Catharanthus_roseus Rauvolfia_serpentina	cra_locus_15055_iso_4_len_1154_ver_3 rsa_locus_5494_iso_9_len_2120_ver_2
ORTHOMCL14490	2	2	Catharanthus_roseus Rauvolfia_serpentina	cra_locus_15060_iso_1_len_1594_ver_3 rsa_locus_8317_iso_2_len_1829_ver_2
ORTHOMCL14491	2	2	Catharanthus_roseus Rauvolfia_serpentina	cra_locus_15061_iso_2_len_1207_ver_3 rsa_locus_7117_iso_1_len_1286_ver_2
ORTHOMCL14492	2	2	Catharanthus_roseus Rauvolfia_serpentina	cra_locus_15129_iso_1_len_920_ver_3 rsa_locus_28629_iso_1_len_818_ver_2
ORTHOMCL14493	2	2	Catharanthus_roseus Rauvolfia_serpentina	cra_locus_15130_iso_1_len_1210_ver_3 rsa_locus_22110_iso_1_len_1377_ver_2
ORTHOMCL14494	2	2	Catharanthus_roseus Rauvolfia_serpentina	cra_locus_15155_iso_1_len_971_ver_3 rsa_locus_17797_iso_6_len_1292_ver_2
ORTHOMCL14495	2	2	Catharanthus_roseus Rauvolfia_serpentina	cra_locus_15200_iso_1_len_1462_ver_3 rsa_locus_21109_iso_1_len_338_ver_2
ORTHOMCL14496	2	2	Catharanthus_roseus Rauvolfia_serpentina	cra_locus_15242_iso_6_len_2498_ver_3 rsa_locus_5155_iso_3_len_2437_ver_2
ORTHOMCL14497	2	2	Catharanthus_roseus Rauvolfia_serpentina	cra_locus_15257_iso_2_len_497_ver_3 rsa_locus_6021_iso_2_len_806_ver_2
ORTHOMCL14498	2	2	Catharanthus_roseus Rauvolfia_serpentina	cra_locus_15289_iso_1_len_910_ver_3 rsa_locus_11065_iso_1_len_1954_ver_2
ORTHOMCL14499	2	2	Catharanthus_roseus Rauvolfia_serpentina	cra_locus_15299_iso_1_len_1460_ver_3 rsa_locus_11272_iso_3_len_2222_ver_2
ORTHOMCL14500	2	2	Catharanthus_roseus Rauvolfia_serpentina	cra_locus_15329_iso_1_len_1573_ver_3 rsa_locus_8319_iso_3_len_2321_ver_2
ORTHOMCL14501	2	2	Catharanthus_roseus Rauvolfia_serpentina	cra_locus_15344_iso_1_len_1097_ver_3 rsa_locus_10761_iso_1_len_1077_ver_2
ORTHOMCL14502	2	2	Catharanthus_roseus Rauvolfia_serpentina	cra_locus_15350_iso_4_len_2138_ver_3 rsa_locus_8707_iso_4_len_1979_ver_2
ORTHOMCL14504	2	2	Catharanthus_roseus Rauvolfia_serpentina	cra_locus_15389_iso_1_len_1657_ver_3 rsa_locus_8614_iso_1_len_2114_ver_2
ORTHOMCL14505	2	2	Catharanthus_roseus Rauvolfia_serpentina	cra_locus_15393_iso_1_len_1438_ver_3 rsa_locus_23667_iso_1_len_2057_ver_2
ORTHOMCL14506	2	2	Catharanthus_roseus Rauvolfia_serpentina	cra_locus_15431_iso_2_len_899_ver_3 rsa_locus_14665_iso_8_len_1328_ver_2
ORTHOMCL14507	2	2	Catharanthus_roseus Rauvolfia_serpentina	cra_locus_15439_iso_5_len_1996_ver_3 rsa_locus_6392_iso_6_len_2704_ver_2
ORTHOMCL14508	2	2	Catharanthus_roseus Rauvolfia_serpentina	cra_locus_15446_iso_1_len_500_ver_3 rsa_locus_64165_iso_2_len_662_ver_2
ORTHOMCL14510	2	2	Catharanthus_roseus Rauvolfia_serpentina	cra_locus_15458_iso_2_len_1277_ver_3 rsa_locus_53_iso_4_len_1378_ver_2
ORTHOMCL14511	2	2	Catharanthus_roseus Rauvolfia_serpentina	cra_locus_15462_iso_1_len_1310_ver_3 rsa_locus_18529_iso_1_len_2193_ver_2
ORTHOMCL14512	2	2	Catharanthus_roseus Rauvolfia_serpentina	cra_locus_1546_iso_3_len_1613_ver_3 rsa_locus_5915_iso_9_len_1778_ver_2
ORTHOMCL14513	2	2	Catharanthus_roseus Rauvolfia_serpentina	cra_locus_15473_iso_1_len_1940_ver_3 rsa_locus_12892_iso_1_len_2522_ver_2
ORTHOMCL14514	2	2	Catharanthus_roseus Rauvolfia_serpentina	cra_locus_15478_iso_1_len_680_ver_3 rsa_locus_49579_iso_1_len_766_ver_2
ORTHOMCL14515	2	2	Catharanthus_roseus Rauvolfia_serpentina	cra_locus_15485_iso_7_len_1526_ver_3 rsa_locus_193_iso_8_len_2299_ver_2
ORTHOMCL14516	2	2	Catharanthus_roseus Rauvolfia_serpentina	cra_locus_15493_iso_1_len_748_ver_3 rsa_locus_458_iso_1_len_570_ver_2
ORTHOMCL14517	2	2	Catharanthus_roseus Rauvolfia_serpentina	cra_locus_15497_iso_2_len_1701_ver_3 rsa_locus_9131_iso_1_len_1129_ver_2
ORTHOMCL14518	2	2	Catharanthus_roseus Rauvolfia_serpentina	cra_locus_15521_iso_1_len_1115_ver_3 rsa_locus_21313_iso_1_len_1261_ver_2
ORTHOMCL14519	2	2	Catharanthus_roseus Rauvolfia_serpentina	cra_locus_15539_iso_2_len_1747_ver_3 rsa_locus_7259_iso_1_len_1425_ver_2
ORTHOMCL14520	2	2	Catharanthus_roseus Rauvolfia_serpentina	cra_locus_1555_iso_1_len_392_ver_3 rsa_locus_35206_iso_1_len_879_ver_2
ORTHOMCL14521	2	2	Catharanthus_roseus Rauvolfia_serpentina	cra_locus_15592_iso_2_len_609_ver_3 rsa_locus_63510_iso_1_len_286_ver_2
ORTHOMCL14523	2	2	Catharanthus_roseus Rauvolfia_serpentina	cra_locus_15599_iso_1_len_3689_ver_3 rsa_locus_19253_iso_1_len_1472_ver_2
ORTHOMCL14524	2	2	Catharanthus_roseus Rauvolfia_serpentina	cra_locus_15628_iso_2_len_1331_ver_3 rsa_locus_30631_iso_1_len_912_ver_2
ORTHOMCL14525	2	2	Catharanthus_roseus Rauvolfia_serpentina	cra_locus_15630_iso_1_len_3116_ver_3 rsa_locus_27742_iso_1_len_660_ver_2
ORTHOMCL14526	2	2	Catharanthus_roseus Rauvolfia_serpentina	cra_locus_15657_iso_1_len_2148_ver_3 rsa_locus_29740_iso_1_len_1742_ver_2
ORTHOMCL14528	2	2	Catharanthus_roseus Rauvolfia_serpentina	cra_locus_15684_iso_1_len_993_ver_3 rsa_locus_44837_iso_1_len_723_ver_2
ORTHOMCL14529	2	2	Catharanthus_roseus Rauvolfia_serpentina	cra_locus_15695_iso_1_len_694_ver_3 rsa_locus_20693_iso_1_len_767_ver_2
ORTHOMCL14530	2	2	Catharanthus_roseus Rauvolfia_serpentina	cra_locus_15707_iso_1_len_1365_ver_3 rsa_locus_16010_iso_2_len_875_ver_2
ORTHOMCL14531	2	2	Catharanthus_roseus Rauvolfia_serpentina	cra_locus_15748_iso_1_len_2247_ver_3 rsa_locus_3474_iso_4_len_2312_ver_2
ORTHOMCL14532	2	2	Catharanthus_roseus Rauvolfia_serpentina	cra_locus_1574_iso_7_len_2572_ver_3 rsa_locus_12423_iso_1_len_1671_ver_2
ORTHOMCL14533	2	2	Catharanthus_roseus Rauvolfia_serpentina	cra_locus_15773_iso_2_len_879_ver_3 rsa_locus_15738_iso_2_len_937_ver_2
ORTHOMCL14534	2	2	Catharanthus_roseus Rauvolfia_serpentina	cra_locus_15774_iso_1_len_1488_ver_3 rsa_locus_5704_iso_3_len_1104_ver_2
ORTHOMCL14535	2	2	Catharanthus_roseus Rauvolfia_serpentina	cra_locus_15789_iso_1_len_842_ver_3 rsa_locus_79342_iso_1_len_653_ver_2
ORTHOMCL14536	2	2	Catharanthus_roseus Rauvolfia_serpentina	cra_locus_15793_iso_1_len_1720_ver_3 rsa_locus_8849_iso_1_len_1797_ver_2
ORTHOMCL14538	2	2	Catharanthus_roseus Rauvolfia_serpentina	cra_locus_15801_iso_1_len_635_ver_3 rsa_locus_14965_iso_1_len_580_ver_2
ORTHOMCL14539	2	2	Catharanthus_roseus Rauvolfia_serpentina	cra_locus_1580_iso_2_len_2143_ver_3 rsa_locus_188_iso_4_len_3045_ver_2
ORTHOMCL14540	2	2	Catharanthus_roseus Rauvolfia_serpentina	cra_locus_15810_iso_1_len_1011_ver_3 rsa_locus_13985_iso_1_len_1201_ver_2
ORTHOMCL14541	2	2	Catharanthus_roseus Rauvolfia_serpentina	cra_locus_15819_iso_1_len_1241_ver_3 rsa_locus_26768_iso_6_len_1505_ver_2
ORTHOMCL14542	2	2	Catharanthus_roseus Rauvolfia_serpentina	cra_locus_15830_iso_1_len_1624_ver_3 rsa_locus_15693_iso_1_len_1765_ver_2
ORTHOMCL14543	2	2	Catharanthus_roseus Rauvolfia_serpentina	cra_locus_15847_iso_1_len_1198_ver_3 rsa_locus_48710_iso_1_len_474_ver_2
ORTHOMCL14544	2	2	Catharanthus_roseus Rauvolfia_serpentina	cra_locus_15850_iso_1_len_3094_ver_3 rsa_locus_16075_iso_1_len_1720_ver_2
ORTHOMCL14545	2	2	Catharanthus_roseus Rauvolfia_serpentina	cra_locus_15915_iso_3_len_2758_ver_3 rsa_locus_3337_iso_2_len_1875_ver_2
ORTHOMCL14546	2	2	Catharanthus_roseus Rauvolfia_serpentina	cra_locus_15916_iso_1_len_685_ver_3 rsa_locus_15965_iso_1_len_603_ver_2
ORTHOMCL14547	2	2	Catharanthus_roseus Rauvolfia_serpentina	cra_locus_15920_iso_1_len_595_ver_3 rsa_locus_12886_iso_1_len_519_ver_2
ORTHOMCL14548	2	2	Catharanthus_roseus Rauvolfia_serpentina	cra_locus_15932_iso_1_len_1547_ver_3 rsa_locus_15614_iso_1_len_743_ver_2
ORTHOMCL14549	2	2	Catharanthus_roseus Rauvolfia_serpentina	cra_locus_15942_iso_2_len_967_ver_3 rsa_locus_40175_iso_1_len_730_ver_2
ORTHOMCL14550	2	2	Catharanthus_roseus Rauvolfia_serpentina	cra_locus_1598_iso_1_len_1822_ver_3 rsa_locus_58024_iso_1_len_668_ver_2
ORTHOMCL14551	2	2	Catharanthus_roseus Rauvolfia_serpentina	cra_locus_16013_iso_7_len_1164_ver_3 rsa_locus_12635_iso_5_len_1295_ver_2
ORTHOMCL14552	2	2	Catharanthus_roseus Rauvolfia_serpentina	cra_locus_16021_iso_4_len_1458_ver_3 rsa_locus_1624_iso_8_len_3840_ver_2
ORTHOMCL14553	2	2	Catharanthus_roseus Rauvolfia_serpentina	cra_locus_16022_iso_1_len_1053_ver_3 rsa_locus_15274_iso_1_len_1219_ver_2
ORTHOMCL14554	2	2	Catharanthus_roseus Rauvolfia_serpentina	cra_locus_1602_iso_6_len_1823_ver_3 rsa_locus_2970_iso_2_len_1402_ver_2
ORTHOMCL14555	2	2	Catharanthus_roseus Rauvolfia_serpentina	cra_locus_16043_iso_3_len_948_ver_3 rsa_locus_19992_iso_1_len_1313_ver_2
ORTHOMCL14556	2	2	Catharanthus_roseus Rauvolfia_serpentina	cra_locus_1606_iso_5_len_1191_ver_3 rsa_locus_37828_iso_1_len_455_ver_2
ORTHOMCL14558	2	2	Catharanthus_roseus Rauvolfia_serpentina	cra_locus_16130_iso_1_len_381_ver_3 rsa_locus_84437_iso_1_len_533_ver_2
ORTHOMCL14559	2	2	Catharanthus_roseus Rauvolfia_serpentina	cra_locus_16134_iso_2_len_1971_ver_3 rsa_locus_1552_iso_1_len_3722_ver_2
ORTHOMCL14560	2	2	Catharanthus_roseus Rauvolfia_serpentina	cra_locus_16137_iso_2_len_744_ver_3 rsa_locus_12988_iso_1_len_995_ver_2
ORTHOMCL14561	2	2	Catharanthus_roseus Rauvolfia_serpentina	cra_locus_16158_iso_3_len_2097_ver_3 rsa_locus_10359_iso_4_len_2133_ver_2
ORTHOMCL14562	2	2	Catharanthus_roseus Rauvolfia_serpentina	cra_locus_16199_iso_1_len_1924_ver_3 rsa_locus_4578_iso_2_len_1750_ver_2
ORTHOMCL14563	2	2	Catharanthus_roseus Rauvolfia_serpentina	cra_locus_1619_iso_1_len_1678_ver_3 rsa_locus_3554_iso_1_len_1821_ver_2
ORTHOMCL14564	2	2	Catharanthus_roseus Rauvolfia_serpentina	cra_locus_16207_iso_1_len_888_ver_3 rsa_locus_38575_iso_1_len_627_ver_2
ORTHOMCL14565	2	2	Catharanthus_roseus Rauvolfia_serpentina	cra_locus_16211_iso_1_len_761_ver_3 rsa_locus_12292_iso_7_len_2188_ver_2
ORTHOMCL14566	2	2	Catharanthus_roseus Rauvolfia_serpentina	cra_locus_16221_iso_3_len_710_ver_3 rsa_locus_42930_iso_1_len_455_ver_2
ORTHOMCL14568	2	2	Catharanthus_roseus Rauvolfia_serpentina	cra_locus_16280_iso_1_len_1065_ver_3 rsa_locus_12498_iso_1_len_1521_ver_2
ORTHOMCL14569	2	2	Catharanthus_roseus Rauvolfia_serpentina	cra_locus_1628_iso_7_len_2892_ver_3 rsa_locus_14058_iso_1_len_1412_ver_2
ORTHOMCL14571	2	2	Catharanthus_roseus Rauvolfia_serpentina	cra_locus_1631_iso_6_len_1095_ver_3 rsa_locus_2155_iso_10_len_1075_ver_2
ORTHOMCL14572	2	2	Catharanthus_roseus Rauvolfia_serpentina	cra_locus_16338_iso_1_len_848_ver_3 rsa_locus_3248_iso_5_len_969_ver_2
ORTHOMCL14573	2	2	Catharanthus_roseus Rauvolfia_serpentina	cra_locus_1633_iso_1_len_1247_ver_3 rsa_locus_23759_iso_1_len_1246_ver_2
ORTHOMCL14575	2	2	Catharanthus_roseus Rauvolfia_serpentina	cra_locus_16361_iso_2_len_2627_ver_3 rsa_locus_7642_iso_4_len_3811_ver_2
ORTHOMCL14576	2	2	Catharanthus_roseus Rauvolfia_serpentina	cra_locus_16372_iso_1_len_1927_ver_3 rsa_locus_69593_iso_1_len_367_ver_2
ORTHOMCL14577	2	2	Catharanthus_roseus Rauvolfia_serpentina	cra_locus_16381_iso_1_len_828_ver_3 rsa_locus_15069_iso_2_len_880_ver_2
ORTHOMCL14578	2	2	Catharanthus_roseus Rauvolfia_serpentina	cra_locus_16407_iso_1_len_2630_ver_3 rsa_locus_17164_iso_1_len_3072_ver_2
ORTHOMCL14579	2	2	Catharanthus_roseus Rauvolfia_serpentina	cra_locus_16413_iso_1_len_1016_ver_3 rsa_locus_34505_iso_1_len_1100_ver_2
ORTHOMCL14580	2	2	Catharanthus_roseus Rauvolfia_serpentina	cra_locus_1642_iso_8_len_3713_ver_3 rsa_locus_15786_iso_1_len_1958_ver_2
ORTHOMCL14581	2	2	Catharanthus_roseus Rauvolfia_serpentina	cra_locus_16436_iso_2_len_2496_ver_3 rsa_locus_4333_iso_2_len_2414_ver_2
ORTHOMCL14582	2	2	Catharanthus_roseus Rauvolfia_serpentina	cra_locus_16449_iso_1_len_1091_ver_3 rsa_locus_55423_iso_1_len_438_ver_2
ORTHOMCL14583	2	2	Catharanthus_roseus Rauvolfia_serpentina	cra_locus_16472_iso_2_len_1795_ver_3 rsa_locus_35942_iso_1_len_573_ver_2
ORTHOMCL14584	2	2	Catharanthus_roseus Rauvolfia_serpentina	cra_locus_16474_iso_1_len_659_ver_3 rsa_locus_29155_iso_2_len_959_ver_2
ORTHOMCL14585	2	2	Catharanthus_roseus Rauvolfia_serpentina	cra_locus_16519_iso_2_len_1828_ver_3 rsa_locus_22024_iso_1_len_1904_ver_2
ORTHOMCL14586	2	2	Catharanthus_roseus Rauvolfia_serpentina	cra_locus_1651_iso_4_len_1341_ver_3 rsa_locus_10223_iso_5_len_1738_ver_2
ORTHOMCL14587	2	2	Catharanthus_roseus Rauvolfia_serpentina	cra_locus_16525_iso_1_len_1091_ver_3 rsa_locus_35252_iso_1_len_519_ver_2
ORTHOMCL14588	2	2	Catharanthus_roseus Rauvolfia_serpentina	cra_locus_16543_iso_1_len_920_ver_3 rsa_locus_11181_iso_3_len_747_ver_2
ORTHOMCL14589	2	2	Catharanthus_roseus Rauvolfia_serpentina	cra_locus_16557_iso_1_len_2369_ver_3 rsa_locus_15362_iso_1_len_1770_ver_2
ORTHOMCL14590	2	2	Catharanthus_roseus Rauvolfia_serpentina	cra_locus_16560_iso_1_len_2046_ver_3 rsa_locus_35966_iso_6_len_1912_ver_2
ORTHOMCL14591	2	2	Catharanthus_roseus Rauvolfia_serpentina	cra_locus_16590_iso_1_len_305_ver_3 rsa_locus_28050_iso_1_len_768_ver_2
ORTHOMCL14592	2	2	Catharanthus_roseus Rauvolfia_serpentina	cra_locus_16609_iso_1_len_831_ver_3 rsa_locus_17774_iso_1_len_678_ver_2
ORTHOMCL14593	2	2	Catharanthus_roseus Rauvolfia_serpentina	cra_locus_16614_iso_1_len_1607_ver_3 rsa_locus_60845_iso_1_len_653_ver_2
ORTHOMCL14594	2	2	Catharanthus_roseus Rauvolfia_serpentina	cra_locus_1661_iso_2_len_2553_ver_3 rsa_locus_8209_iso_4_len_3021_ver_2
ORTHOMCL14595	2	2	Catharanthus_roseus Rauvolfia_serpentina	cra_locus_1665_iso_8_len_3747_ver_3 rsa_locus_2447_iso_2_len_2563_ver_2
ORTHOMCL14596	2	2	Catharanthus_roseus Rauvolfia_serpentina	cra_locus_16666_iso_1_len_3548_ver_3 rsa_locus_33995_iso_1_len_1748_ver_2
ORTHOMCL14597	2	2	Catharanthus_roseus Rauvolfia_serpentina	cra_locus_16681_iso_10_len_1866_ver_3 rsa_locus_14220_iso_7_len_1804_ver_2
ORTHOMCL14598	2	2	Catharanthus_roseus Rauvolfia_serpentina	cra_locus_16689_iso_1_len_2092_ver_3 rsa_locus_14553_iso_6_len_2348_ver_2
ORTHOMCL14599	2	2	Catharanthus_roseus Rauvolfia_serpentina	cra_locus_1668_iso_3_len_2019_ver_3 rsa_locus_2160_iso_4_len_1968_ver_2
ORTHOMCL14600	2	2	Catharanthus_roseus Rauvolfia_serpentina	cra_locus_16711_iso_1_len_962_ver_3 rsa_locus_10815_iso_2_len_1129_ver_2
ORTHOMCL14601	2	2	Catharanthus_roseus Rauvolfia_serpentina	cra_locus_16744_iso_1_len_1896_ver_3 rsa_locus_11126_iso_1_len_2165_ver_2
ORTHOMCL14602	2	2	Catharanthus_roseus Rauvolfia_serpentina	cra_locus_16751_iso_2_len_761_ver_3 rsa_locus_39727_iso_1_len_416_ver_2
ORTHOMCL14603	2	2	Catharanthus_roseus Rauvolfia_serpentina	cra_locus_16761_iso_1_len_1417_ver_3 rsa_locus_31645_iso_1_len_289_ver_2
ORTHOMCL14604	2	2	Catharanthus_roseus Rauvolfia_serpentina	cra_locus_16768_iso_1_len_834_ver_3 rsa_locus_27090_iso_1_len_649_ver_2
ORTHOMCL14605	2	2	Catharanthus_roseus Rauvolfia_serpentina	cra_locus_167_iso_7_len_1928_ver_3 rsa_locus_1493_iso_3_len_1968_ver_2
ORTHOMCL14606	2	2	Catharanthus_roseus Rauvolfia_serpentina	cra_locus_16818_iso_1_len_2176_ver_3 rsa_locus_4370_iso_1_len_2153_ver_2
ORTHOMCL14607	2	2	Catharanthus_roseus Rauvolfia_serpentina	cra_locus_1682_iso_6_len_3259_ver_3 rsa_locus_6787_iso_1_len_1714_ver_2
ORTHOMCL14608	2	2	Catharanthus_roseus Rauvolfia_serpentina	cra_locus_16854_iso_1_len_1317_ver_3 rsa_locus_45188_iso_1_len_287_ver_2
ORTHOMCL14609	2	2	Catharanthus_roseus Rauvolfia_serpentina	cra_locus_16872_iso_1_len_1134_ver_3 rsa_locus_42443_iso_1_len_1052_ver_2
ORTHOMCL14610	2	2	Catharanthus_roseus Rauvolfia_serpentina	cra_locus_16875_iso_1_len_1836_ver_3 rsa_locus_38809_iso_1_len_1649_ver_2
ORTHOMCL14611	2	2	Catharanthus_roseus Rauvolfia_serpentina	cra_locus_16881_iso_2_len_2323_ver_3 rsa_locus_83981_iso_1_len_289_ver_2
ORTHOMCL14612	2	2	Catharanthus_roseus Rauvolfia_serpentina	cra_locus_16882_iso_1_len_1298_ver_3 rsa_locus_49439_iso_1_len_690_ver_2
ORTHOMCL14613	2	2	Catharanthus_roseus Rauvolfia_serpentina	cra_locus_16922_iso_1_len_1924_ver_3 rsa_locus_17946_iso_1_len_1078_ver_2
ORTHOMCL14614	2	2	Catharanthus_roseus Rauvolfia_serpentina	cra_locus_16935_iso_3_len_916_ver_3 rsa_locus_21876_iso_1_len_889_ver_2
ORTHOMCL14615	2	2	Catharanthus_roseus Rauvolfia_serpentina	cra_locus_16939_iso_1_len_795_ver_3 rsa_locus_27761_iso_1_len_366_ver_2
ORTHOMCL14616	2	2	Catharanthus_roseus Rauvolfia_serpentina	cra_locus_16953_iso_1_len_864_ver_3 rsa_locus_9316_iso_1_len_566_ver_2
ORTHOMCL14617	2	2	Catharanthus_roseus Rauvolfia_serpentina	cra_locus_16958_iso_2_len_1306_ver_3 rsa_locus_13717_iso_8_len_1940_ver_2
ORTHOMCL14618	2	2	Catharanthus_roseus Rauvolfia_serpentina	cra_locus_16962_iso_2_len_750_ver_3 rsa_locus_26340_iso_1_len_894_ver_2
ORTHOMCL14619	2	2	Catharanthus_roseus Rauvolfia_serpentina	cra_locus_16989_iso_1_len_1383_ver_3 rsa_locus_21821_iso_2_len_907_ver_2
ORTHOMCL14620	2	2	Catharanthus_roseus Rauvolfia_serpentina	cra_locus_16995_iso_2_len_1323_ver_3 rsa_locus_10689_iso_3_len_1118_ver_2
ORTHOMCL14621	2	2	Catharanthus_roseus Rauvolfia_serpentina	cra_locus_17041_iso_1_len_1011_ver_3 rsa_locus_2144_iso_5_len_2317_ver_2
ORTHOMCL14622	2	2	Catharanthus_roseus Rauvolfia_serpentina	cra_locus_17096_iso_3_len_1460_ver_3 rsa_locus_21572_iso_1_len_1315_ver_2
ORTHOMCL14623	2	2	Catharanthus_roseus Rauvolfia_serpentina	cra_locus_1709_iso_4_len_758_ver_3 rsa_locus_5666_iso_1_len_793_ver_2
ORTHOMCL14624	2	2	Catharanthus_roseus Rauvolfia_serpentina	cra_locus_17158_iso_1_len_649_ver_3 rsa_locus_19526_iso_1_len_894_ver_2
ORTHOMCL14625	2	2	Catharanthus_roseus Rauvolfia_serpentina	cra_locus_1716_iso_3_len_812_ver_3 rsa_locus_7949_iso_1_len_905_ver_2
ORTHOMCL14626	2	2	Catharanthus_roseus Rauvolfia_serpentina	cra_locus_17172_iso_2_len_1238_ver_3 rsa_locus_745_iso_1_len_1496_ver_2
ORTHOMCL14628	2	2	Catharanthus_roseus Rauvolfia_serpentina	cra_locus_17177_iso_1_len_2408_ver_3 rsa_locus_25723_iso_2_len_2163_ver_2
ORTHOMCL14629	2	2	Catharanthus_roseus Rauvolfia_serpentina	cra_locus_17182_iso_3_len_1499_ver_3 rsa_locus_61811_iso_1_len_294_ver_2
ORTHOMCL14630	2	2	Catharanthus_roseus Rauvolfia_serpentina	cra_locus_17207_iso_1_len_924_ver_3 rsa_locus_34895_iso_1_len_789_ver_2
ORTHOMCL14631	2	2	Catharanthus_roseus Rauvolfia_serpentina	cra_locus_17210_iso_3_len_1536_ver_3 rsa_locus_9654_iso_1_len_1462_ver_2
ORTHOMCL14632	2	2	Catharanthus_roseus Rauvolfia_serpentina	cra_locus_17213_iso_3_len_1163_ver_3 rsa_locus_17402_iso_1_len_982_ver_2
ORTHOMCL14633	2	2	Catharanthus_roseus Rauvolfia_serpentina	cra_locus_17223_iso_6_len_1169_ver_3 rsa_locus_8359_iso_3_len_1842_ver_2
ORTHOMCL14634	2	2	Catharanthus_roseus Rauvolfia_serpentina	cra_locus_17239_iso_2_len_950_ver_3 rsa_locus_50523_iso_1_len_556_ver_2
ORTHOMCL14636	2	2	Catharanthus_roseus Rauvolfia_serpentina	cra_locus_1726_iso_4_len_1538_ver_3 rsa_locus_13948_iso_5_len_1411_ver_2
ORTHOMCL14637	2	2	Catharanthus_roseus Rauvolfia_serpentina	cra_locus_17273_iso_1_len_645_ver_3 rsa_locus_62004_iso_1_len_483_ver_2
ORTHOMCL14638	2	2	Catharanthus_roseus Rauvolfia_serpentina	cra_locus_17308_iso_2_len_1230_ver_3 rsa_locus_24837_iso_1_len_995_ver_2
ORTHOMCL14639	2	2	Catharanthus_roseus Rauvolfia_serpentina	cra_locus_17341_iso_1_len_2163_ver_3 rsa_locus_24233_iso_3_len_1224_ver_2
ORTHOMCL14640	2	2	Catharanthus_roseus Rauvolfia_serpentina	cra_locus_1734_iso_3_len_2168_ver_3 rsa_locus_5689_iso_4_len_3002_ver_2
ORTHOMCL14641	2	2	Catharanthus_roseus Rauvolfia_serpentina	cra_locus_17351_iso_1_len_1649_ver_3 rsa_locus_43756_iso_1_len_304_ver_2
ORTHOMCL14642	2	2	Catharanthus_roseus Rauvolfia_serpentina	cra_locus_17367_iso_1_len_1413_ver_3 rsa_locus_5711_iso_6_len_1889_ver_2
ORTHOMCL14643	2	2	Catharanthus_roseus Rauvolfia_serpentina	cra_locus_17392_iso_1_len_637_ver_3 rsa_locus_25889_iso_1_len_780_ver_2
ORTHOMCL14644	2	2	Catharanthus_roseus Rauvolfia_serpentina	cra_locus_1739_iso_1_len_1787_ver_3 rsa_locus_1690_iso_4_len_1715_ver_2
ORTHOMCL14645	2	2	Catharanthus_roseus Rauvolfia_serpentina	cra_locus_17416_iso_1_len_1473_ver_3 rsa_locus_3724_iso_6_len_1447_ver_2
ORTHOMCL14646	2	2	Catharanthus_roseus Rauvolfia_serpentina	cra_locus_1741_iso_6_len_995_ver_3 rsa_locus_19272_iso_1_len_1184_ver_2
ORTHOMCL14647	2	2	Catharanthus_roseus Rauvolfia_serpentina	cra_locus_17424_iso_1_len_1777_ver_3 rsa_locus_59306_iso_1_len_947_ver_2
ORTHOMCL14648	2	2	Catharanthus_roseus Rauvolfia_serpentina	cra_locus_17429_iso_1_len_1066_ver_3 rsa_locus_41615_iso_1_len_824_ver_2
ORTHOMCL14649	2	2	Catharanthus_roseus Rauvolfia_serpentina	cra_locus_17449_iso_1_len_403_ver_3 rsa_locus_84059_iso_1_len_291_ver_2
ORTHOMCL14650	2	2	Catharanthus_roseus Rauvolfia_serpentina	cra_locus_17462_iso_3_len_2244_ver_3 rsa_locus_4395_iso_13_len_4400_ver_2
ORTHOMCL14651	2	2	Catharanthus_roseus Rauvolfia_serpentina	cra_locus_17481_iso_1_len_1090_ver_3 rsa_locus_5088_iso_5_len_1303_ver_2
ORTHOMCL14652	2	2	Catharanthus_roseus Rauvolfia_serpentina	cra_locus_17482_iso_1_len_1146_ver_3 rsa_locus_21139_iso_1_len_969_ver_2
ORTHOMCL14653	2	2	Catharanthus_roseus Rauvolfia_serpentina	cra_locus_17531_iso_2_len_754_ver_3 rsa_locus_17552_iso_2_len_1445_ver_2
ORTHOMCL14654	2	2	Catharanthus_roseus Rauvolfia_serpentina	cra_locus_17540_iso_1_len_1408_ver_3 rsa_locus_18010_iso_1_len_553_ver_2
ORTHOMCL14655	2	2	Catharanthus_roseus Rauvolfia_serpentina	cra_locus_17544_iso_1_len_1531_ver_3 rsa_locus_5331_iso_6_len_1712_ver_2
ORTHOMCL14656	2	2	Catharanthus_roseus Rauvolfia_serpentina	cra_locus_17556_iso_6_len_854_ver_3 rsa_locus_36777_iso_3_len_932_ver_2
ORTHOMCL14657	2	2	Catharanthus_roseus Rauvolfia_serpentina	cra_locus_17589_iso_1_len_1282_ver_3 rsa_locus_16631_iso_1_len_1007_ver_2
ORTHOMCL14658	2	2	Catharanthus_roseus Rauvolfia_serpentina	cra_locus_17597_iso_1_len_1626_ver_3 rsa_locus_10033_iso_1_len_1619_ver_2
ORTHOMCL14659	2	2	Catharanthus_roseus Rauvolfia_serpentina	cra_locus_17624_iso_2_len_1148_ver_3 rsa_locus_19585_iso_1_len_732_ver_2
ORTHOMCL14660	2	2	Catharanthus_roseus Rauvolfia_serpentina	cra_locus_17643_iso_2_len_594_ver_3 rsa_locus_27177_iso_1_len_821_ver_2
ORTHOMCL14661	2	2	Catharanthus_roseus Rauvolfia_serpentina	cra_locus_17650_iso_1_len_1747_ver_3 rsa_locus_4532_iso_1_len_1492_ver_2
ORTHOMCL14662	2	2	Catharanthus_roseus Rauvolfia_serpentina	cra_locus_17664_iso_1_len_727_ver_3 rsa_locus_22825_iso_1_len_923_ver_2
ORTHOMCL14663	2	2	Catharanthus_roseus Rauvolfia_serpentina	cra_locus_17685_iso_1_len_1526_ver_3 rsa_locus_45129_iso_2_len_1319_ver_2
ORTHOMCL14664	2	2	Catharanthus_roseus Rauvolfia_serpentina	cra_locus_17700_iso_7_len_2384_ver_3 rsa_locus_9926_iso_7_len_3385_ver_2
ORTHOMCL14665	2	2	Catharanthus_roseus Rauvolfia_serpentina	cra_locus_17717_iso_1_len_1414_ver_3 rsa_locus_22893_iso_1_len_1036_ver_2
ORTHOMCL14667	2	2	Catharanthus_roseus Rauvolfia_serpentina	cra_locus_17738_iso_1_len_1817_ver_3 rsa_locus_39225_iso_1_len_843_ver_2
ORTHOMCL14668	2	2	Catharanthus_roseus Rauvolfia_serpentina	cra_locus_17747_iso_1_len_2456_ver_3 rsa_locus_4426_iso_3_len_4596_ver_2
ORTHOMCL14669	2	2	Catharanthus_roseus Rauvolfia_serpentina	cra_locus_17760_iso_3_len_810_ver_3 rsa_locus_20094_iso_1_len_1119_ver_2
ORTHOMCL14670	2	2	Catharanthus_roseus Rauvolfia_serpentina	cra_locus_17821_iso_3_len_1194_ver_3 rsa_locus_13271_iso_4_len_1074_ver_2
ORTHOMCL14671	2	2	Catharanthus_roseus Rauvolfia_serpentina	cra_locus_17840_iso_1_len_1142_ver_3 rsa_locus_56753_iso_1_len_505_ver_2
ORTHOMCL14672	2	2	Catharanthus_roseus Rauvolfia_serpentina	cra_locus_17868_iso_1_len_1654_ver_3 rsa_locus_21612_iso_5_len_2083_ver_2
ORTHOMCL14673	2	2	Catharanthus_roseus Rauvolfia_serpentina	cra_locus_17882_iso_2_len_1382_ver_3 rsa_locus_21038_iso_1_len_1592_ver_2
ORTHOMCL14674	2	2	Catharanthus_roseus Rauvolfia_serpentina	cra_locus_17900_iso_2_len_1101_ver_3 rsa_locus_23440_iso_2_len_1341_ver_2
ORTHOMCL14675	2	2	Catharanthus_roseus Rauvolfia_serpentina	cra_locus_17907_iso_3_len_1812_ver_3 rsa_locus_6257_iso_6_len_2614_ver_2
ORTHOMCL14676	2	2	Catharanthus_roseus Rauvolfia_serpentina	cra_locus_17908_iso_5_len_1560_ver_3 rsa_locus_2365_iso_1_len_1764_ver_2
ORTHOMCL14677	2	2	Catharanthus_roseus Rauvolfia_serpentina	cra_locus_17926_iso_3_len_1014_ver_3 rsa_locus_6396_iso_1_len_1106_ver_2
ORTHOMCL14678	2	2	Catharanthus_roseus Rauvolfia_serpentina	cra_locus_17964_iso_1_len_671_ver_3 rsa_locus_12416_iso_1_len_901_ver_2
ORTHOMCL14679	2	2	Catharanthus_roseus Rauvolfia_serpentina	cra_locus_17976_iso_1_len_1158_ver_3 rsa_locus_9167_iso_1_len_1100_ver_2
ORTHOMCL14680	2	2	Catharanthus_roseus Rauvolfia_serpentina	cra_locus_17990_iso_1_len_1671_ver_3 rsa_locus_13621_iso_3_len_1114_ver_2
ORTHOMCL14681	2	2	Catharanthus_roseus Rauvolfia_serpentina	cra_locus_17_iso_7_len_1561_ver_3 rsa_locus_4825_iso_9_len_1361_ver_2
ORTHOMCL14682	2	2	Catharanthus_roseus Rauvolfia_serpentina	cra_locus_18003_iso_1_len_1891_ver_3 rsa_locus_45600_iso_1_len_1116_ver_2
ORTHOMCL14683	2	2	Catharanthus_roseus Rauvolfia_serpentina	cra_locus_18009_iso_1_len_383_ver_3 rsa_locus_44978_iso_1_len_523_ver_2
ORTHOMCL14684	2	2	Catharanthus_roseus Rauvolfia_serpentina	cra_locus_18010_iso_1_len_847_ver_3 rsa_locus_22431_iso_1_len_1051_ver_2
ORTHOMCL14685	2	2	Catharanthus_roseus Rauvolfia_serpentina	cra_locus_18033_iso_1_len_828_ver_3 rsa_locus_97463_iso_1_len_301_ver_2
ORTHOMCL14686	2	2	Catharanthus_roseus Rauvolfia_serpentina	cra_locus_18051_iso_1_len_1344_ver_3 rsa_locus_7902_iso_1_len_1603_ver_2
ORTHOMCL14687	2	2	Catharanthus_roseus Rauvolfia_serpentina	cra_locus_18057_iso_1_len_1946_ver_3 rsa_locus_9025_iso_8_len_2615_ver_2
ORTHOMCL14688	2	2	Catharanthus_roseus Rauvolfia_serpentina	cra_locus_18071_iso_1_len_1091_ver_3 rsa_locus_68623_iso_1_len_437_ver_2
ORTHOMCL14689	2	2	Catharanthus_roseus Rauvolfia_serpentina	cra_locus_18081_iso_1_len_2295_ver_3 rsa_locus_22464_iso_1_len_2925_ver_2
ORTHOMCL14690	2	2	Catharanthus_roseus Rauvolfia_serpentina	cra_locus_18114_iso_2_len_1116_ver_3 rsa_locus_26119_iso_2_len_865_ver_2
ORTHOMCL14691	2	2	Catharanthus_roseus Rauvolfia_serpentina	cra_locus_18120_iso_1_len_1246_ver_3 rsa_locus_34472_iso_1_len_1394_ver_2
ORTHOMCL14692	2	2	Catharanthus_roseus Rauvolfia_serpentina	cra_locus_18122_iso_1_len_1426_ver_3 rsa_locus_20022_iso_1_len_1151_ver_2
ORTHOMCL14694	2	2	Catharanthus_roseus Rauvolfia_serpentina	cra_locus_1812_iso_3_len_752_ver_3 rsa_locus_22101_iso_1_len_369_ver_2
ORTHOMCL14695	2	2	Catharanthus_roseus Rauvolfia_serpentina	cra_locus_1816_iso_5_len_1421_ver_3 rsa_locus_46041_iso_1_len_457_ver_2
ORTHOMCL14696	2	2	Catharanthus_roseus Rauvolfia_serpentina	cra_locus_18177_iso_9_len_1648_ver_3 rsa_locus_4085_iso_2_len_905_ver_2
ORTHOMCL14698	2	2	Catharanthus_roseus Rauvolfia_serpentina	cra_locus_18199_iso_1_len_833_ver_3 rsa_locus_16716_iso_2_len_2486_ver_2
ORTHOMCL14699	2	2	Catharanthus_roseus Rauvolfia_serpentina	cra_locus_181_iso_3_len_2088_ver_3 rsa_locus_10658_iso_1_len_1979_ver_2
ORTHOMCL14700	2	2	Catharanthus_roseus Rauvolfia_serpentina	cra_locus_18200_iso_1_len_1398_ver_3 rsa_locus_26865_iso_1_len_1208_ver_2
ORTHOMCL14701	2	2	Catharanthus_roseus Rauvolfia_serpentina	cra_locus_18230_iso_1_len_1333_ver_3 rsa_locus_1300_iso_3_len_1703_ver_2
ORTHOMCL14702	2	2	Catharanthus_roseus Rauvolfia_serpentina	cra_locus_18232_iso_2_len_424_ver_3 rsa_locus_12417_iso_1_len_391_ver_2
ORTHOMCL14703	2	2	Catharanthus_roseus Rauvolfia_serpentina	cra_locus_18235_iso_1_len_681_ver_3 rsa_locus_69192_iso_1_len_733_ver_2
ORTHOMCL14704	2	2	Catharanthus_roseus Rauvolfia_serpentina	cra_locus_18269_iso_1_len_928_ver_3 rsa_locus_17319_iso_1_len_1159_ver_2
ORTHOMCL14705	2	2	Catharanthus_roseus Rauvolfia_serpentina	cra_locus_18270_iso_7_len_1218_ver_3 rsa_locus_17341_iso_2_len_1279_ver_2
ORTHOMCL14706	2	2	Catharanthus_roseus Rauvolfia_serpentina	cra_locus_18336_iso_1_len_652_ver_3 rsa_locus_12788_iso_1_len_827_ver_2
ORTHOMCL14707	2	2	Catharanthus_roseus Rauvolfia_serpentina	cra_locus_18369_iso_2_len_2122_ver_3 rsa_locus_3695_iso_1_len_1596_ver_2
ORTHOMCL14708	2	2	Catharanthus_roseus Rauvolfia_serpentina	cra_locus_18380_iso_3_len_3563_ver_3 rsa_locus_8748_iso_9_len_3945_ver_2
ORTHOMCL14709	2	2	Catharanthus_roseus Rauvolfia_serpentina	cra_locus_18407_iso_1_len_702_ver_3 rsa_locus_31456_iso_1_len_570_ver_2
ORTHOMCL14710	2	2	Catharanthus_roseus Rauvolfia_serpentina	cra_locus_1842_iso_3_len_2201_ver_3 rsa_locus_6660_iso_5_len_1870_ver_2
ORTHOMCL14711	2	2	Catharanthus_roseus Rauvolfia_serpentina	cra_locus_18471_iso_2_len_970_ver_3 rsa_locus_25009_iso_1_len_781_ver_2
ORTHOMCL14712	2	2	Catharanthus_roseus Rauvolfia_serpentina	cra_locus_18473_iso_1_len_2176_ver_3 rsa_locus_34983_iso_1_len_1139_ver_2
ORTHOMCL14713	2	2	Catharanthus_roseus Rauvolfia_serpentina	cra_locus_18493_iso_3_len_1719_ver_3 rsa_locus_29009_iso_1_len_518_ver_2
ORTHOMCL14714	2	2	Catharanthus_roseus Rauvolfia_serpentina	cra_locus_18505_iso_2_len_676_ver_3 rsa_locus_38968_iso_1_len_506_ver_2
ORTHOMCL14715	2	2	Catharanthus_roseus Rauvolfia_serpentina	cra_locus_18533_iso_1_len_1072_ver_3 rsa_locus_17972_iso_1_len_1286_ver_2
ORTHOMCL14716	2	2	Catharanthus_roseus Rauvolfia_serpentina	cra_locus_1858_iso_4_len_4113_ver_3 rsa_locus_7933_iso_9_len_2752_ver_2
ORTHOMCL14717	2	2	Catharanthus_roseus Rauvolfia_serpentina	cra_locus_18608_iso_1_len_2880_ver_3 rsa_locus_39468_iso_1_len_1454_ver_2
ORTHOMCL14718	2	2	Catharanthus_roseus Rauvolfia_serpentina	cra_locus_18615_iso_2_len_1098_ver_3 rsa_locus_59418_iso_1_len_535_ver_2
ORTHOMCL14719	2	2	Catharanthus_roseus Rauvolfia_serpentina	cra_locus_1863_iso_2_len_1089_ver_3 rsa_locus_1148_iso_1_len_1189_ver_2
ORTHOMCL14720	2	2	Catharanthus_roseus Rauvolfia_serpentina	cra_locus_18665_iso_1_len_348_ver_3 rsa_locus_37280_iso_1_len_476_ver_2
ORTHOMCL14721	2	2	Catharanthus_roseus Rauvolfia_serpentina	cra_locus_18691_iso_2_len_1889_ver_3 rsa_locus_10025_iso_1_len_1735_ver_2
ORTHOMCL14722	2	2	Catharanthus_roseus Rauvolfia_serpentina	cra_locus_18700_iso_1_len_1436_ver_3 rsa_locus_984_iso_1_len_1687_ver_2
ORTHOMCL14723	2	2	Catharanthus_roseus Rauvolfia_serpentina	cra_locus_18722_iso_1_len_535_ver_3 rsa_locus_11932_iso_1_len_952_ver_2
ORTHOMCL14724	2	2	Catharanthus_roseus Rauvolfia_serpentina	cra_locus_18762_iso_1_len_1402_ver_3 rsa_locus_14602_iso_4_len_1457_ver_2
ORTHOMCL14725	2	2	Catharanthus_roseus Rauvolfia_serpentina	cra_locus_187_iso_6_len_3391_ver_3 rsa_locus_8817_iso_8_len_3183_ver_2
ORTHOMCL14726	2	2	Catharanthus_roseus Rauvolfia_serpentina	cra_locus_18826_iso_1_len_1163_ver_3 rsa_locus_20723_iso_1_len_307_ver_2
ORTHOMCL14727	2	2	Catharanthus_roseus Rauvolfia_serpentina	cra_locus_18837_iso_1_len_1322_ver_3 rsa_locus_28107_iso_2_len_1495_ver_2
ORTHOMCL14728	2	2	Catharanthus_roseus Rauvolfia_serpentina	cra_locus_18846_iso_1_len_1283_ver_3 rsa_locus_39442_iso_4_len_993_ver_2
ORTHOMCL14729	2	2	Catharanthus_roseus Rauvolfia_serpentina	cra_locus_18848_iso_2_len_940_ver_3 rsa_locus_35592_iso_1_len_753_ver_2
ORTHOMCL14730	2	2	Catharanthus_roseus Rauvolfia_serpentina	cra_locus_1885_iso_2_len_1296_ver_3 rsa_locus_6759_iso_1_len_1532_ver_2
ORTHOMCL14731	2	2	Catharanthus_roseus Rauvolfia_serpentina	cra_locus_188_iso_8_len_2075_ver_3 rsa_locus_2743_iso_5_len_2124_ver_2
ORTHOMCL14732	2	2	Catharanthus_roseus Rauvolfia_serpentina	cra_locus_18922_iso_2_len_1095_ver_3 rsa_locus_16751_iso_3_len_1966_ver_2
ORTHOMCL14733	2	2	Catharanthus_roseus Rauvolfia_serpentina	cra_locus_18923_iso_1_len_480_ver_3 rsa_locus_52746_iso_1_len_515_ver_2
ORTHOMCL14734	2	2	Catharanthus_roseus Rauvolfia_serpentina	cra_locus_18947_iso_1_len_2709_ver_3 rsa_locus_3894_iso_1_len_2849_ver_2
ORTHOMCL14735	2	2	Catharanthus_roseus Rauvolfia_serpentina	cra_locus_18981_iso_2_len_696_ver_3 rsa_locus_22819_iso_1_len_595_ver_2
ORTHOMCL14736	2	2	Catharanthus_roseus Rauvolfia_serpentina	cra_locus_18990_iso_1_len_440_ver_3 rsa_locus_20103_iso_1_len_723_ver_2
ORTHOMCL14737	2	2	Catharanthus_roseus Rauvolfia_serpentina	cra_locus_1901_iso_5_len_1341_ver_3 rsa_locus_47085_iso_1_len_521_ver_2
ORTHOMCL14738	2	2	Catharanthus_roseus Rauvolfia_serpentina	cra_locus_19021_iso_4_len_735_ver_3 rsa_locus_14489_iso_6_len_844_ver_2
ORTHOMCL14739	2	2	Catharanthus_roseus Rauvolfia_serpentina	cra_locus_19052_iso_1_len_742_ver_3 rsa_locus_21046_iso_1_len_894_ver_2
ORTHOMCL14740	2	2	Catharanthus_roseus Rauvolfia_serpentina	cra_locus_19060_iso_2_len_1408_ver_3 rsa_locus_28759_iso_1_len_1349_ver_2
ORTHOMCL14741	2	2	Catharanthus_roseus Rauvolfia_serpentina	cra_locus_19109_iso_1_len_547_ver_3 rsa_locus_49078_iso_1_len_448_ver_2
ORTHOMCL14742	2	2	Catharanthus_roseus Rauvolfia_serpentina	cra_locus_19117_iso_1_len_1759_ver_3 rsa_locus_19639_iso_2_len_2074_ver_2
ORTHOMCL14743	2	2	Catharanthus_roseus Rauvolfia_serpentina	cra_locus_19141_iso_1_len_725_ver_3 rsa_locus_11931_iso_1_len_832_ver_2
ORTHOMCL14744	2	2	Catharanthus_roseus Rauvolfia_serpentina	cra_locus_19152_iso_1_len_1946_ver_3 rsa_locus_36243_iso_1_len_587_ver_2
ORTHOMCL14745	2	2	Catharanthus_roseus Rauvolfia_serpentina	cra_locus_19164_iso_1_len_640_ver_3 rsa_locus_456_iso_5_len_1542_ver_2
ORTHOMCL14746	2	2	Catharanthus_roseus Rauvolfia_serpentina	cra_locus_1917_iso_3_len_1362_ver_3 rsa_locus_1118_iso_3_len_1391_ver_2
ORTHOMCL14747	2	2	Catharanthus_roseus Rauvolfia_serpentina	cra_locus_19215_iso_1_len_523_ver_3 rsa_locus_43785_iso_1_len_313_ver_2
ORTHOMCL14748	2	2	Catharanthus_roseus Rauvolfia_serpentina	cra_locus_19245_iso_2_len_1873_ver_3 rsa_locus_18715_iso_2_len_1623_ver_2
ORTHOMCL14749	2	2	Catharanthus_roseus Rauvolfia_serpentina	cra_locus_19266_iso_1_len_691_ver_3 rsa_locus_16098_iso_1_len_793_ver_2
ORTHOMCL14750	2	2	Catharanthus_roseus Rauvolfia_serpentina	cra_locus_19332_iso_3_len_1489_ver_3 rsa_locus_8688_iso_2_len_628_ver_2
ORTHOMCL14751	2	2	Catharanthus_roseus Rauvolfia_serpentina	cra_locus_19339_iso_1_len_1496_ver_3 rsa_locus_7631_iso_1_len_1376_ver_2
ORTHOMCL14752	2	2	Catharanthus_roseus Rauvolfia_serpentina	cra_locus_19380_iso_3_len_911_ver_3 rsa_locus_27423_iso_1_len_1266_ver_2
ORTHOMCL14753	2	2	Catharanthus_roseus Rauvolfia_serpentina	cra_locus_19390_iso_1_len_1315_ver_3 rsa_locus_28340_iso_1_len_488_ver_2
ORTHOMCL14754	2	2	Catharanthus_roseus Rauvolfia_serpentina	cra_locus_19398_iso_1_len_809_ver_3 rsa_locus_5135_iso_2_len_964_ver_2
ORTHOMCL14755	2	2	Catharanthus_roseus Rauvolfia_serpentina	cra_locus_19405_iso_1_len_1155_ver_3 rsa_locus_6242_iso_5_len_2000_ver_2
ORTHOMCL14756	2	2	Catharanthus_roseus Rauvolfia_serpentina	cra_locus_19440_iso_1_len_1198_ver_3 rsa_locus_8284_iso_1_len_1344_ver_2
ORTHOMCL14757	2	2	Catharanthus_roseus Rauvolfia_serpentina	cra_locus_19446_iso_1_len_922_ver_3 rsa_locus_86148_iso_1_len_770_ver_2
ORTHOMCL14758	2	2	Catharanthus_roseus Rauvolfia_serpentina	cra_locus_19528_iso_1_len_1065_ver_3 rsa_locus_262_iso_3_len_2265_ver_2
ORTHOMCL14759	2	2	Catharanthus_roseus Rauvolfia_serpentina	cra_locus_19550_iso_1_len_718_ver_3 rsa_locus_3946_iso_1_len_607_ver_2
ORTHOMCL14760	2	2	Catharanthus_roseus Rauvolfia_serpentina	cra_locus_19585_iso_4_len_2020_ver_3 rsa_locus_25821_iso_2_len_1471_ver_2
ORTHOMCL14761	2	2	Catharanthus_roseus Rauvolfia_serpentina	cra_locus_19615_iso_1_len_1317_ver_3 rsa_locus_17925_iso_1_len_620_ver_2
ORTHOMCL14762	2	2	Catharanthus_roseus Rauvolfia_serpentina	cra_locus_19618_iso_1_len_446_ver_3 rsa_locus_52602_iso_1_len_939_ver_2
ORTHOMCL14763	2	2	Catharanthus_roseus Rauvolfia_serpentina	cra_locus_19622_iso_1_len_1001_ver_3 rsa_locus_18766_iso_3_len_955_ver_2
ORTHOMCL14764	2	2	Catharanthus_roseus Rauvolfia_serpentina	cra_locus_19641_iso_1_len_1183_ver_3 rsa_locus_15787_iso_1_len_1250_ver_2
ORTHOMCL14765	2	2	Catharanthus_roseus Rauvolfia_serpentina	cra_locus_1966_iso_5_len_1432_ver_3 rsa_locus_11707_iso_3_len_1248_ver_2
ORTHOMCL14766	2	2	Catharanthus_roseus Rauvolfia_serpentina	cra_locus_19696_iso_1_len_1304_ver_3 rsa_locus_27257_iso_1_len_1621_ver_2
ORTHOMCL14767	2	2	Catharanthus_roseus Rauvolfia_serpentina	cra_locus_19705_iso_2_len_2225_ver_3 rsa_locus_25215_iso_1_len_1025_ver_2
ORTHOMCL14768	2	2	Catharanthus_roseus Rauvolfia_serpentina	cra_locus_19715_iso_1_len_837_ver_3 rsa_locus_78275_iso_1_len_350_ver_2
ORTHOMCL14769	2	2	Catharanthus_roseus Rauvolfia_serpentina	cra_locus_19721_iso_3_len_2061_ver_3 rsa_locus_20461_iso_3_len_3069_ver_2
ORTHOMCL14770	2	2	Catharanthus_roseus Rauvolfia_serpentina	cra_locus_19728_iso_3_len_535_ver_3 rsa_locus_3653_iso_3_len_747_ver_2
ORTHOMCL14771	2	2	Catharanthus_roseus Rauvolfia_serpentina	cra_locus_19731_iso_1_len_718_ver_3 rsa_locus_77949_iso_1_len_454_ver_2
ORTHOMCL14772	2	2	Catharanthus_roseus Rauvolfia_serpentina	cra_locus_1973_iso_9_len_1873_ver_3 rsa_locus_6895_iso_5_len_1919_ver_2
ORTHOMCL14773	2	2	Catharanthus_roseus Rauvolfia_serpentina	cra_locus_19783_iso_1_len_1511_ver_3 rsa_locus_1459_iso_2_len_1745_ver_2
ORTHOMCL14774	2	2	Catharanthus_roseus Rauvolfia_serpentina	cra_locus_19787_iso_1_len_1256_ver_3 rsa_locus_20298_iso_1_len_1300_ver_2
ORTHOMCL14775	2	2	Catharanthus_roseus Rauvolfia_serpentina	cra_locus_19798_iso_2_len_1538_ver_3 rsa_locus_9577_iso_5_len_1561_ver_2
ORTHOMCL14776	2	2	Catharanthus_roseus Rauvolfia_serpentina	cra_locus_19807_iso_1_len_890_ver_3 rsa_locus_28518_iso_1_len_1010_ver_2
ORTHOMCL14777	2	2	Catharanthus_roseus Rauvolfia_serpentina	cra_locus_19808_iso_1_len_2631_ver_3 rsa_locus_7652_iso_1_len_2685_ver_2
ORTHOMCL14778	2	2	Catharanthus_roseus Rauvolfia_serpentina	cra_locus_19847_iso_7_len_1833_ver_3 rsa_locus_13028_iso_1_len_1836_ver_2
ORTHOMCL14779	2	2	Catharanthus_roseus Rauvolfia_serpentina	cra_locus_19877_iso_3_len_864_ver_3 rsa_locus_8992_iso_6_len_924_ver_2
ORTHOMCL14780	2	2	Catharanthus_roseus Rauvolfia_serpentina	cra_locus_19887_iso_1_len_1597_ver_3 rsa_locus_32977_iso_2_len_609_ver_2
ORTHOMCL14781	2	2	Catharanthus_roseus Rauvolfia_serpentina	cra_locus_1988_iso_5_len_1691_ver_3 rsa_locus_55057_iso_1_len_290_ver_2
ORTHOMCL14782	2	2	Catharanthus_roseus Rauvolfia_serpentina	cra_locus_19901_iso_1_len_1384_ver_3 rsa_locus_17614_iso_1_len_1685_ver_2
ORTHOMCL14783	2	2	Catharanthus_roseus Rauvolfia_serpentina	cra_locus_19929_iso_1_len_827_ver_3 rsa_locus_51622_iso_1_len_805_ver_2
ORTHOMCL14784	2	2	Catharanthus_roseus Rauvolfia_serpentina	cra_locus_19938_iso_1_len_663_ver_3 rsa_locus_11492_iso_1_len_536_ver_2
ORTHOMCL14785	2	2	Catharanthus_roseus Rauvolfia_serpentina	cra_locus_19959_iso_1_len_389_ver_3 rsa_locus_6670_iso_1_len_727_ver_2
ORTHOMCL14786	2	2	Catharanthus_roseus Rauvolfia_serpentina	cra_locus_19975_iso_1_len_1083_ver_3 rsa_locus_5080_iso_1_len_1293_ver_2
ORTHOMCL14787	2	2	Catharanthus_roseus Rauvolfia_serpentina	cra_locus_19982_iso_5_len_568_ver_3 rsa_locus_13884_iso_1_len_658_ver_2
ORTHOMCL14788	2	2	Catharanthus_roseus Rauvolfia_serpentina	cra_locus_19999_iso_1_len_1082_ver_3 rsa_locus_17627_iso_1_len_805_ver_2
ORTHOMCL14789	2	2	Catharanthus_roseus Rauvolfia_serpentina	cra_locus_20004_iso_1_len_353_ver_3 rsa_locus_25016_iso_4_len_652_ver_2
ORTHOMCL14790	2	2	Catharanthus_roseus Rauvolfia_serpentina	cra_locus_20051_iso_3_len_800_ver_3 rsa_locus_45614_iso_1_len_727_ver_2
ORTHOMCL14791	2	2	Catharanthus_roseus Rauvolfia_serpentina	cra_locus_20074_iso_2_len_2455_ver_3 rsa_locus_84154_iso_2_len_1043_ver_2
ORTHOMCL14792	2	2	Catharanthus_roseus Rauvolfia_serpentina	cra_locus_2007_iso_3_len_1730_ver_3 rsa_locus_69186_iso_1_len_442_ver_2
ORTHOMCL14793	2	2	Catharanthus_roseus Rauvolfia_serpentina	cra_locus_20088_iso_1_len_1032_ver_3 rsa_locus_20511_iso_1_len_1059_ver_2
ORTHOMCL14794	2	2	Catharanthus_roseus Rauvolfia_serpentina	cra_locus_20104_iso_3_len_1258_ver_3 rsa_locus_83974_iso_2_len_521_ver_2
ORTHOMCL14795	2	2	Catharanthus_roseus Rauvolfia_serpentina	cra_locus_20134_iso_1_len_1122_ver_3 rsa_locus_3220_iso_4_len_1891_ver_2
ORTHOMCL14796	2	2	Catharanthus_roseus Rauvolfia_serpentina	cra_locus_20148_iso_1_len_528_ver_3 rsa_locus_84791_iso_1_len_790_ver_2
ORTHOMCL14797	2	2	Catharanthus_roseus Rauvolfia_serpentina	cra_locus_20219_iso_1_len_683_ver_3 rsa_locus_46577_iso_1_len_454_ver_2
ORTHOMCL14798	2	2	Catharanthus_roseus Rauvolfia_serpentina	cra_locus_2021_iso_7_len_4507_ver_3 rsa_locus_6858_iso_1_len_3293_ver_2
ORTHOMCL14799	2	2	Catharanthus_roseus Rauvolfia_serpentina	cra_locus_20237_iso_1_len_1253_ver_3 rsa_locus_19717_iso_5_len_1252_ver_2
ORTHOMCL14800	2	2	Catharanthus_roseus Rauvolfia_serpentina	cra_locus_2023_iso_4_len_1482_ver_3 rsa_locus_16864_iso_2_len_1981_ver_2
ORTHOMCL14801	2	2	Catharanthus_roseus Rauvolfia_serpentina	cra_locus_2024_iso_3_len_1615_ver_3 rsa_locus_11901_iso_3_len_1324_ver_2
ORTHOMCL14802	2	2	Catharanthus_roseus Rauvolfia_serpentina	cra_locus_20254_iso_2_len_1793_ver_3 rsa_locus_8346_iso_2_len_3336_ver_2
ORTHOMCL14803	2	2	Catharanthus_roseus Rauvolfia_serpentina	cra_locus_20259_iso_3_len_1253_ver_3 rsa_locus_39514_iso_1_len_757_ver_2
ORTHOMCL14804	2	2	Catharanthus_roseus Rauvolfia_serpentina	cra_locus_20269_iso_1_len_1000_ver_3 rsa_locus_12984_iso_1_len_1199_ver_2
ORTHOMCL14805	2	2	Catharanthus_roseus Rauvolfia_serpentina	cra_locus_20297_iso_2_len_1433_ver_3 rsa_locus_9337_iso_1_len_1063_ver_2
ORTHOMCL14806	2	2	Catharanthus_roseus Rauvolfia_serpentina	cra_locus_20306_iso_1_len_748_ver_3 rsa_locus_13041_iso_5_len_1481_ver_2
ORTHOMCL14807	2	2	Catharanthus_roseus Rauvolfia_serpentina	cra_locus_2032_iso_2_len_4257_ver_3 rsa_locus_4409_iso_7_len_4312_ver_2
ORTHOMCL14808	2	2	Catharanthus_roseus Rauvolfia_serpentina	cra_locus_20334_iso_1_len_1103_ver_3 rsa_locus_22363_iso_1_len_481_ver_2
ORTHOMCL14809	2	2	Catharanthus_roseus Rauvolfia_serpentina	cra_locus_20376_iso_1_len_1070_ver_3 rsa_locus_8995_iso_3_len_1498_ver_2
ORTHOMCL14810	2	2	Catharanthus_roseus Rauvolfia_serpentina	cra_locus_20440_iso_1_len_1411_ver_3 rsa_locus_13397_iso_1_len_1061_ver_2
ORTHOMCL14812	2	2	Catharanthus_roseus Rauvolfia_serpentina	cra_locus_20448_iso_1_len_1152_ver_3 rsa_locus_4234_iso_1_len_1729_ver_2
ORTHOMCL14813	2	2	Catharanthus_roseus Rauvolfia_serpentina	cra_locus_20453_iso_1_len_719_ver_3 rsa_locus_64703_iso_1_len_387_ver_2
ORTHOMCL14814	2	2	Catharanthus_roseus Rauvolfia_serpentina	cra_locus_2045_iso_4_len_1684_ver_3 rsa_locus_4134_iso_5_len_1732_ver_2
ORTHOMCL14815	2	2	Catharanthus_roseus Rauvolfia_serpentina	cra_locus_20508_iso_1_len_481_ver_3 rsa_locus_7941_iso_1_len_635_ver_2
ORTHOMCL14816	2	2	Catharanthus_roseus Rauvolfia_serpentina	cra_locus_20551_iso_1_len_2078_ver_3 rsa_locus_23736_iso_1_len_1444_ver_2
ORTHOMCL14817	2	2	Catharanthus_roseus Rauvolfia_serpentina	cra_locus_2058_iso_2_len_1390_ver_3 rsa_locus_28762_iso_1_len_1320_ver_2
ORTHOMCL14818	2	2	Catharanthus_roseus Rauvolfia_serpentina	cra_locus_20601_iso_1_len_900_ver_3 rsa_locus_18243_iso_1_len_632_ver_2
ORTHOMCL14819	2	2	Catharanthus_roseus Rauvolfia_serpentina	cra_locus_20611_iso_1_len_505_ver_3 rsa_locus_25921_iso_1_len_677_ver_2
ORTHOMCL14820	2	2	Catharanthus_roseus Rauvolfia_serpentina	cra_locus_20631_iso_1_len_2144_ver_3 rsa_locus_110654_iso_1_len_336_ver_2
ORTHOMCL14821	2	2	Catharanthus_roseus Rauvolfia_serpentina	cra_locus_20639_iso_1_len_1001_ver_3 rsa_locus_19954_iso_1_len_1081_ver_2
ORTHOMCL14822	2	2	Catharanthus_roseus Rauvolfia_serpentina	cra_locus_2064_iso_2_len_1926_ver_3 rsa_locus_11923_iso_5_len_1027_ver_2
ORTHOMCL14824	2	2	Catharanthus_roseus Rauvolfia_serpentina	cra_locus_206_iso_2_len_1529_ver_3 rsa_locus_4644_iso_3_len_1567_ver_2
ORTHOMCL14825	2	2	Catharanthus_roseus Rauvolfia_serpentina	cra_locus_2070_iso_9_len_1511_ver_3 rsa_locus_10941_iso_1_len_1673_ver_2
ORTHOMCL14826	2	2	Catharanthus_roseus Rauvolfia_serpentina	cra_locus_20745_iso_3_len_691_ver_3 rsa_locus_15484_iso_2_len_1431_ver_2
ORTHOMCL14827	2	2	Catharanthus_roseus Rauvolfia_serpentina	cra_locus_20762_iso_1_len_866_ver_3 rsa_locus_71843_iso_1_len_428_ver_2
ORTHOMCL14829	2	2	Catharanthus_roseus Rauvolfia_serpentina	cra_locus_20786_iso_2_len_856_ver_3 rsa_locus_18752_iso_3_len_1047_ver_2
ORTHOMCL14830	2	2	Catharanthus_roseus Rauvolfia_serpentina	cra_locus_20789_iso_1_len_630_ver_3 rsa_locus_40780_iso_1_len_679_ver_2
ORTHOMCL14831	2	2	Catharanthus_roseus Rauvolfia_serpentina	cra_locus_2078_iso_4_len_2050_ver_3 rsa_locus_4646_iso_4_len_2384_ver_2
ORTHOMCL14832	2	2	Catharanthus_roseus Rauvolfia_serpentina	cra_locus_20797_iso_1_len_1475_ver_3 rsa_locus_13956_iso_3_len_1841_ver_2
ORTHOMCL14834	2	2	Catharanthus_roseus Rauvolfia_serpentina	cra_locus_20813_iso_1_len_347_ver_3 rsa_locus_311_iso_10_len_1929_ver_2
ORTHOMCL14835	2	2	Catharanthus_roseus Rauvolfia_serpentina	cra_locus_20828_iso_1_len_360_ver_3 rsa_locus_5324_iso_1_len_979_ver_2
ORTHOMCL14836	2	2	Catharanthus_roseus Rauvolfia_serpentina	cra_locus_20880_iso_2_len_600_ver_3 rsa_locus_5092_iso_1_len_1026_ver_2
ORTHOMCL14837	2	2	Catharanthus_roseus Rauvolfia_serpentina	cra_locus_20881_iso_1_len_1300_ver_3 rsa_locus_24733_iso_1_len_1212_ver_2
ORTHOMCL14838	2	2	Catharanthus_roseus Rauvolfia_serpentina	cra_locus_20911_iso_1_len_513_ver_3 rsa_locus_18996_iso_2_len_830_ver_2
ORTHOMCL14839	2	2	Catharanthus_roseus Rauvolfia_serpentina	cra_locus_20915_iso_1_len_881_ver_3 rsa_locus_12151_iso_1_len_1170_ver_2
ORTHOMCL14840	2	2	Catharanthus_roseus Rauvolfia_serpentina	cra_locus_20933_iso_4_len_2178_ver_3 rsa_locus_6263_iso_8_len_3550_ver_2
ORTHOMCL14841	2	2	Catharanthus_roseus Rauvolfia_serpentina	cra_locus_2093_iso_1_len_1190_ver_3 rsa_locus_20336_iso_1_len_734_ver_2
ORTHOMCL14842	2	2	Catharanthus_roseus Rauvolfia_serpentina	cra_locus_2096_iso_5_len_1342_ver_3 rsa_locus_4372_iso_3_len_1744_ver_2
ORTHOMCL14843	2	2	Catharanthus_roseus Rauvolfia_serpentina	cra_locus_20975_iso_2_len_385_ver_3 rsa_locus_32255_iso_1_len_583_ver_2
ORTHOMCL14844	2	2	Catharanthus_roseus Rauvolfia_serpentina	cra_locus_2101_iso_1_len_1293_ver_3 rsa_locus_16346_iso_1_len_1623_ver_2
ORTHOMCL14845	2	2	Catharanthus_roseus Rauvolfia_serpentina	cra_locus_21031_iso_4_len_721_ver_3 rsa_locus_52890_iso_1_len_651_ver_2
ORTHOMCL14846	2	2	Catharanthus_roseus Rauvolfia_serpentina	cra_locus_2103_iso_3_len_1545_ver_3 rsa_locus_3213_iso_6_len_1595_ver_2
ORTHOMCL14847	2	2	Catharanthus_roseus Rauvolfia_serpentina	cra_locus_21040_iso_1_len_1360_ver_3 rsa_locus_9237_iso_2_len_829_ver_2
ORTHOMCL14848	2	2	Catharanthus_roseus Rauvolfia_serpentina	cra_locus_21049_iso_1_len_659_ver_3 rsa_locus_61366_iso_1_len_326_ver_2
ORTHOMCL14849	2	2	Catharanthus_roseus Rauvolfia_serpentina	cra_locus_21066_iso_1_len_510_ver_3 rsa_locus_21826_iso_5_len_1255_ver_2
ORTHOMCL14850	2	2	Catharanthus_roseus Rauvolfia_serpentina	cra_locus_2107_iso_5_len_1523_ver_3 rsa_locus_7377_iso_6_len_2028_ver_2
ORTHOMCL14851	2	2	Catharanthus_roseus Rauvolfia_serpentina	cra_locus_21151_iso_1_len_465_ver_3 rsa_locus_1891_iso_1_len_1053_ver_2
ORTHOMCL14852	2	2	Catharanthus_roseus Rauvolfia_serpentina	cra_locus_2116_iso_4_len_1861_ver_3 rsa_locus_778_iso_1_len_2016_ver_2
ORTHOMCL14853	2	2	Catharanthus_roseus Rauvolfia_serpentina	cra_locus_21196_iso_1_len_2031_ver_3 rsa_locus_14743_iso_1_len_2004_ver_2
ORTHOMCL14854	2	2	Catharanthus_roseus Rauvolfia_serpentina	cra_locus_21201_iso_2_len_628_ver_3 rsa_locus_1912_iso_1_len_714_ver_2
ORTHOMCL14855	2	2	Catharanthus_roseus Rauvolfia_serpentina	cra_locus_21213_iso_2_len_1645_ver_3 rsa_locus_5273_iso_1_len_1681_ver_2
ORTHOMCL14856	2	2	Catharanthus_roseus Rauvolfia_serpentina	cra_locus_21215_iso_1_len_1056_ver_3 rsa_locus_37973_iso_1_len_1249_ver_2
ORTHOMCL14857	2	2	Catharanthus_roseus Rauvolfia_serpentina	cra_locus_2121_iso_4_len_1298_ver_3 rsa_locus_5912_iso_9_len_1679_ver_2
ORTHOMCL14858	2	2	Catharanthus_roseus Rauvolfia_serpentina	cra_locus_21223_iso_2_len_1390_ver_3 rsa_locus_15246_iso_4_len_1343_ver_2
ORTHOMCL14859	2	2	Catharanthus_roseus Rauvolfia_serpentina	cra_locus_21252_iso_1_len_1882_ver_3 rsa_locus_13861_iso_1_len_1313_ver_2
ORTHOMCL14860	2	2	Catharanthus_roseus Rauvolfia_serpentina	cra_locus_21284_iso_1_len_530_ver_3 rsa_locus_81570_iso_1_len_284_ver_2
ORTHOMCL14861	2	2	Catharanthus_roseus Rauvolfia_serpentina	cra_locus_21299_iso_1_len_962_ver_3 rsa_locus_17288_iso_1_len_1006_ver_2
ORTHOMCL14862	2	2	Catharanthus_roseus Rauvolfia_serpentina	cra_locus_21309_iso_1_len_765_ver_3 rsa_locus_20019_iso_1_len_1009_ver_2
ORTHOMCL14863	2	2	Catharanthus_roseus Rauvolfia_serpentina	cra_locus_21311_iso_2_len_1916_ver_3 rsa_locus_59477_iso_1_len_1582_ver_2
ORTHOMCL14865	2	2	Catharanthus_roseus Rauvolfia_serpentina	cra_locus_2134_iso_1_len_2387_ver_3 rsa_locus_10366_iso_1_len_2184_ver_2
ORTHOMCL14866	2	2	Catharanthus_roseus Rauvolfia_serpentina	cra_locus_21352_iso_4_len_854_ver_3 rsa_locus_15208_iso_5_len_885_ver_2
ORTHOMCL14867	2	2	Catharanthus_roseus Rauvolfia_serpentina	cra_locus_21360_iso_1_len_893_ver_3 rsa_locus_12980_iso_1_len_545_ver_2
ORTHOMCL14868	2	2	Catharanthus_roseus Rauvolfia_serpentina	cra_locus_21382_iso_1_len_3395_ver_3 rsa_locus_90757_iso_1_len_560_ver_2
ORTHOMCL14869	2	2	Catharanthus_roseus Rauvolfia_serpentina	cra_locus_21418_iso_1_len_782_ver_3 rsa_locus_61953_iso_1_len_346_ver_2
ORTHOMCL14870	2	2	Catharanthus_roseus Rauvolfia_serpentina	cra_locus_21419_iso_1_len_1337_ver_3 rsa_locus_16140_iso_1_len_938_ver_2
ORTHOMCL14871	2	2	Catharanthus_roseus Rauvolfia_serpentina	cra_locus_2142_iso_1_len_4613_ver_3 rsa_locus_17821_iso_3_len_1305_ver_2
ORTHOMCL14872	2	2	Catharanthus_roseus Rauvolfia_serpentina	cra_locus_21439_iso_2_len_750_ver_3 rsa_locus_10038_iso_2_len_2332_ver_2
ORTHOMCL14873	2	2	Catharanthus_roseus Rauvolfia_serpentina	cra_locus_21440_iso_1_len_597_ver_3 rsa_locus_13568_iso_2_len_1055_ver_2
ORTHOMCL14874	2	2	Catharanthus_roseus Rauvolfia_serpentina	cra_locus_21456_iso_2_len_2104_ver_3 rsa_locus_101183_iso_1_len_494_ver_2
ORTHOMCL14875	2	2	Catharanthus_roseus Rauvolfia_serpentina	cra_locus_21527_iso_1_len_446_ver_3 rsa_locus_45310_iso_1_len_577_ver_2
ORTHOMCL14876	2	2	Catharanthus_roseus Rauvolfia_serpentina	cra_locus_21558_iso_4_len_952_ver_3 rsa_locus_24937_iso_1_len_760_ver_2
ORTHOMCL14877	2	2	Catharanthus_roseus Rauvolfia_serpentina	cra_locus_2157_iso_6_len_2878_ver_3 rsa_locus_8159_iso_5_len_2360_ver_2
ORTHOMCL14878	2	2	Catharanthus_roseus Rauvolfia_serpentina	cra_locus_21625_iso_1_len_1229_ver_3 rsa_locus_6221_iso_1_len_1380_ver_2
ORTHOMCL14879	2	2	Catharanthus_roseus Rauvolfia_serpentina	cra_locus_2166_iso_2_len_1892_ver_3 rsa_locus_9214_iso_2_len_1669_ver_2
ORTHOMCL14880	2	2	Catharanthus_roseus Rauvolfia_serpentina	cra_locus_21690_iso_2_len_877_ver_3 rsa_locus_89611_iso_1_len_727_ver_2
ORTHOMCL14881	2	2	Catharanthus_roseus Rauvolfia_serpentina	cra_locus_21706_iso_3_len_1700_ver_3 rsa_locus_7731_iso_1_len_742_ver_2
ORTHOMCL14882	2	2	Catharanthus_roseus Rauvolfia_serpentina	cra_locus_21743_iso_1_len_573_ver_3 rsa_locus_33710_iso_1_len_419_ver_2
ORTHOMCL14883	2	2	Catharanthus_roseus Rauvolfia_serpentina	cra_locus_21752_iso_1_len_970_ver_3 rsa_locus_23297_iso_1_len_1208_ver_2
ORTHOMCL14884	2	2	Catharanthus_roseus Rauvolfia_serpentina	cra_locus_2175_iso_1_len_1184_ver_3 rsa_locus_8252_iso_3_len_1548_ver_2
ORTHOMCL14885	2	2	Catharanthus_roseus Rauvolfia_serpentina	cra_locus_21766_iso_1_len_2022_ver_3 rsa_locus_35474_iso_1_len_668_ver_2
ORTHOMCL14886	2	2	Catharanthus_roseus Rauvolfia_serpentina	cra_locus_2176_iso_5_len_1213_ver_3 rsa_locus_2950_iso_3_len_1367_ver_2
ORTHOMCL14887	2	2	Catharanthus_roseus Rauvolfia_serpentina	cra_locus_21807_iso_2_len_1675_ver_3 rsa_locus_24277_iso_1_len_1803_ver_2
ORTHOMCL14888	2	2	Catharanthus_roseus Rauvolfia_serpentina	cra_locus_21843_iso_1_len_1136_ver_3 rsa_locus_58623_iso_1_len_1325_ver_2
ORTHOMCL14889	2	2	Catharanthus_roseus Rauvolfia_serpentina	cra_locus_21868_iso_1_len_603_ver_3 rsa_locus_42567_iso_1_len_834_ver_2
ORTHOMCL14890	2	2	Catharanthus_roseus Rauvolfia_serpentina	cra_locus_21871_iso_1_len_814_ver_3 rsa_locus_51619_iso_1_len_387_ver_2
ORTHOMCL14891	2	2	Catharanthus_roseus Rauvolfia_serpentina	cra_locus_21882_iso_1_len_1599_ver_3 rsa_locus_14222_iso_1_len_1395_ver_2
ORTHOMCL14892	2	2	Catharanthus_roseus Rauvolfia_serpentina	cra_locus_21885_iso_1_len_670_ver_3 rsa_locus_13524_iso_1_len_749_ver_2
ORTHOMCL14893	2	2	Catharanthus_roseus Rauvolfia_serpentina	cra_locus_21928_iso_1_len_511_ver_3 rsa_locus_61580_iso_1_len_788_ver_2
ORTHOMCL14894	2	2	Catharanthus_roseus Rauvolfia_serpentina	cra_locus_2193_iso_1_len_1361_ver_3 rsa_locus_3306_iso_4_len_1404_ver_2
ORTHOMCL14895	2	2	Catharanthus_roseus Rauvolfia_serpentina	cra_locus_2195_iso_4_len_1811_ver_3 rsa_locus_53515_iso_1_len_279_ver_2
ORTHOMCL14896	2	2	Catharanthus_roseus Rauvolfia_serpentina	cra_locus_21964_iso_1_len_560_ver_3 rsa_locus_82226_iso_1_len_653_ver_2
ORTHOMCL14897	2	2	Catharanthus_roseus Rauvolfia_serpentina	cra_locus_21970_iso_1_len_1292_ver_3 rsa_locus_24478_iso_1_len_1590_ver_2
ORTHOMCL14898	2	2	Catharanthus_roseus Rauvolfia_serpentina	cra_locus_21977_iso_1_len_2970_ver_3 rsa_locus_2581_iso_1_len_2578_ver_2
ORTHOMCL14899	2	2	Catharanthus_roseus Rauvolfia_serpentina	cra_locus_21982_iso_1_len_1077_ver_3 rsa_locus_23646_iso_5_len_911_ver_2
ORTHOMCL14900	2	2	Catharanthus_roseus Rauvolfia_serpentina	cra_locus_2201_iso_5_len_1765_ver_3 rsa_locus_17686_iso_5_len_1265_ver_2
ORTHOMCL14901	2	2	Catharanthus_roseus Rauvolfia_serpentina	cra_locus_22028_iso_1_len_1697_ver_3 rsa_locus_14017_iso_2_len_1922_ver_2
ORTHOMCL14902	2	2	Catharanthus_roseus Rauvolfia_serpentina	cra_locus_22065_iso_1_len_908_ver_3 rsa_locus_16745_iso_8_len_1552_ver_2
ORTHOMCL14903	2	2	Catharanthus_roseus Rauvolfia_serpentina	cra_locus_22071_iso_1_len_2360_ver_3 rsa_locus_8064_iso_3_len_1155_ver_2
ORTHOMCL14904	2	2	Catharanthus_roseus Rauvolfia_serpentina	cra_locus_22088_iso_2_len_1517_ver_3 rsa_locus_20197_iso_1_len_1489_ver_2
ORTHOMCL14905	2	2	Catharanthus_roseus Rauvolfia_serpentina	cra_locus_2208_iso_1_len_1405_ver_3 rsa_locus_8326_iso_6_len_1646_ver_2
ORTHOMCL14906	2	2	Catharanthus_roseus Rauvolfia_serpentina	cra_locus_22106_iso_5_len_1066_ver_3 rsa_locus_3719_iso_1_len_1360_ver_2
ORTHOMCL14907	2	2	Catharanthus_roseus Rauvolfia_serpentina	cra_locus_2210_iso_6_len_1987_ver_3 rsa_locus_6038_iso_3_len_1287_ver_2
ORTHOMCL14908	2	2	Catharanthus_roseus Rauvolfia_serpentina	cra_locus_22145_iso_1_len_608_ver_3 rsa_locus_28538_iso_1_len_434_ver_2
ORTHOMCL14909	2	2	Catharanthus_roseus Rauvolfia_serpentina	cra_locus_22149_iso_3_len_1011_ver_3 rsa_locus_14506_iso_1_len_1319_ver_2
ORTHOMCL14910	2	2	Catharanthus_roseus Rauvolfia_serpentina	cra_locus_22198_iso_1_len_550_ver_3 rsa_locus_27544_iso_1_len_926_ver_2
ORTHOMCL14911	2	2	Catharanthus_roseus Rauvolfia_serpentina	cra_locus_22229_iso_1_len_771_ver_3 rsa_locus_37415_iso_1_len_654_ver_2
ORTHOMCL14913	2	2	Catharanthus_roseus Rauvolfia_serpentina	cra_locus_22344_iso_1_len_641_ver_3 rsa_locus_82275_iso_1_len_598_ver_2
ORTHOMCL14914	2	2	Catharanthus_roseus Rauvolfia_serpentina	cra_locus_2237_iso_3_len_2372_ver_3 rsa_locus_844_iso_3_len_2096_ver_2
ORTHOMCL14915	2	2	Catharanthus_roseus Rauvolfia_serpentina	cra_locus_22401_iso_2_len_1143_ver_3 rsa_locus_8543_iso_3_len_1210_ver_2
ORTHOMCL14916	2	2	Catharanthus_roseus Rauvolfia_serpentina	cra_locus_22402_iso_1_len_896_ver_3 rsa_locus_211_iso_1_len_1335_ver_2
ORTHOMCL14917	2	2	Catharanthus_roseus Rauvolfia_serpentina	cra_locus_22454_iso_1_len_516_ver_3 rsa_locus_7715_iso_3_len_1943_ver_2
ORTHOMCL14918	2	2	Catharanthus_roseus Rauvolfia_serpentina	cra_locus_22456_iso_1_len_817_ver_3 rsa_locus_50550_iso_1_len_716_ver_2
ORTHOMCL14919	2	2	Catharanthus_roseus Rauvolfia_serpentina	cra_locus_2249_iso_3_len_1003_ver_3 rsa_locus_5968_iso_1_len_1130_ver_2
ORTHOMCL14920	2	2	Catharanthus_roseus Rauvolfia_serpentina	cra_locus_22512_iso_2_len_1173_ver_3 rsa_locus_20620_iso_2_len_1656_ver_2
ORTHOMCL14921	2	2	Catharanthus_roseus Rauvolfia_serpentina	cra_locus_22531_iso_1_len_1120_ver_3 rsa_locus_13165_iso_3_len_1481_ver_2
ORTHOMCL14923	2	2	Catharanthus_roseus Rauvolfia_serpentina	cra_locus_2256_iso_3_len_8158_ver_3 rsa_locus_73529_iso_1_len_951_ver_2
ORTHOMCL14924	2	2	Catharanthus_roseus Rauvolfia_serpentina	cra_locus_22586_iso_1_len_1220_ver_3 rsa_locus_19125_iso_1_len_1564_ver_2
ORTHOMCL14925	2	2	Catharanthus_roseus Rauvolfia_serpentina	cra_locus_22612_iso_1_len_1882_ver_3 rsa_locus_6699_iso_1_len_1941_ver_2
ORTHOMCL14926	2	2	Catharanthus_roseus Rauvolfia_serpentina	cra_locus_22614_iso_1_len_699_ver_3 rsa_locus_38050_iso_1_len_526_ver_2
ORTHOMCL14927	2	2	Catharanthus_roseus Rauvolfia_serpentina	cra_locus_22684_iso_1_len_1128_ver_3 rsa_locus_53313_iso_1_len_737_ver_2
ORTHOMCL14928	2	2	Catharanthus_roseus Rauvolfia_serpentina	cra_locus_22691_iso_1_len_691_ver_3 rsa_locus_16180_iso_1_len_1392_ver_2
ORTHOMCL14929	2	2	Catharanthus_roseus Rauvolfia_serpentina	cra_locus_2270_iso_3_len_1858_ver_3 rsa_locus_3539_iso_7_len_1665_ver_2
ORTHOMCL14930	2	2	Catharanthus_roseus Rauvolfia_serpentina	cra_locus_22724_iso_3_len_2192_ver_3 rsa_locus_28362_iso_1_len_442_ver_2
ORTHOMCL14931	2	2	Catharanthus_roseus Rauvolfia_serpentina	cra_locus_2278_iso_3_len_780_ver_3 rsa_locus_15817_iso_2_len_719_ver_2
ORTHOMCL14932	2	2	Catharanthus_roseus Rauvolfia_serpentina	cra_locus_22809_iso_1_len_1361_ver_3 rsa_locus_8477_iso_4_len_1392_ver_2
ORTHOMCL14933	2	2	Catharanthus_roseus Rauvolfia_serpentina	cra_locus_22824_iso_1_len_986_ver_3 rsa_locus_15725_iso_1_len_774_ver_2
ORTHOMCL14934	2	2	Catharanthus_roseus Rauvolfia_serpentina	cra_locus_2283_iso_2_len_1614_ver_3 rsa_locus_8297_iso_9_len_1963_ver_2
ORTHOMCL14935	2	2	Catharanthus_roseus Rauvolfia_serpentina	cra_locus_2285_iso_4_len_981_ver_3 rsa_locus_2726_iso_6_len_1850_ver_2
ORTHOMCL14936	2	2	Catharanthus_roseus Rauvolfia_serpentina	cra_locus_22880_iso_1_len_687_ver_3 rsa_locus_42369_iso_1_len_437_ver_2
ORTHOMCL14937	2	2	Catharanthus_roseus Rauvolfia_serpentina	cra_locus_22894_iso_2_len_1288_ver_3 rsa_locus_11388_iso_3_len_1794_ver_2
ORTHOMCL14938	2	2	Catharanthus_roseus Rauvolfia_serpentina	cra_locus_2292_iso_1_len_2167_ver_3 rsa_locus_10735_iso_2_len_2569_ver_2
ORTHOMCL14939	2	2	Catharanthus_roseus Rauvolfia_serpentina	cra_locus_2293_iso_3_len_2545_ver_3 rsa_locus_3698_iso_3_len_2074_ver_2
ORTHOMCL14940	2	2	Catharanthus_roseus Rauvolfia_serpentina	cra_locus_22995_iso_2_len_954_ver_3 rsa_locus_18999_iso_2_len_1547_ver_2
ORTHOMCL14941	2	2	Catharanthus_roseus Rauvolfia_serpentina	cra_locus_23004_iso_1_len_868_ver_3 rsa_locus_12333_iso_1_len_679_ver_2
ORTHOMCL14942	2	2	Catharanthus_roseus Rauvolfia_serpentina	cra_locus_2300_iso_1_len_1270_ver_3 rsa_locus_9029_iso_7_len_1453_ver_2
ORTHOMCL14944	2	2	Catharanthus_roseus Rauvolfia_serpentina	cra_locus_23021_iso_1_len_1017_ver_3 rsa_locus_3196_iso_6_len_3614_ver_2
ORTHOMCL14946	2	2	Catharanthus_roseus Rauvolfia_serpentina	cra_locus_23070_iso_1_len_631_ver_3 rsa_locus_19485_iso_1_len_875_ver_2
ORTHOMCL14947	2	2	Catharanthus_roseus Rauvolfia_serpentina	cra_locus_2307_iso_1_len_1493_ver_3 rsa_locus_5797_iso_2_len_1780_ver_2
ORTHOMCL14948	2	2	Catharanthus_roseus Rauvolfia_serpentina	cra_locus_23090_iso_1_len_744_ver_3 rsa_locus_14549_iso_1_len_1431_ver_2
ORTHOMCL14949	2	2	Catharanthus_roseus Rauvolfia_serpentina	cra_locus_2309_iso_8_len_2836_ver_3 rsa_locus_12184_iso_3_len_2087_ver_2
ORTHOMCL14950	2	2	Catharanthus_roseus Rauvolfia_serpentina	cra_locus_23117_iso_1_len_492_ver_3 rsa_locus_33388_iso_1_len_708_ver_2
ORTHOMCL14951	2	2	Catharanthus_roseus Rauvolfia_serpentina	cra_locus_23218_iso_4_len_3396_ver_3 rsa_locus_40284_iso_1_len_917_ver_2
ORTHOMCL14952	2	2	Catharanthus_roseus Rauvolfia_serpentina	cra_locus_23228_iso_1_len_1427_ver_3 rsa_locus_110286_iso_1_len_420_ver_2
ORTHOMCL14953	2	2	Catharanthus_roseus Rauvolfia_serpentina	cra_locus_2325_iso_7_len_4397_ver_3 rsa_locus_22841_iso_1_len_1801_ver_2
ORTHOMCL14955	2	2	Catharanthus_roseus Rauvolfia_serpentina	cra_locus_2332_iso_5_len_2221_ver_3 rsa_locus_3094_iso_4_len_2657_ver_2
ORTHOMCL14956	2	2	Catharanthus_roseus Rauvolfia_serpentina	cra_locus_23360_iso_2_len_1582_ver_3 rsa_locus_15204_iso_2_len_1510_ver_2
ORTHOMCL14957	2	2	Catharanthus_roseus Rauvolfia_serpentina	cra_locus_23419_iso_1_len_1242_ver_3 rsa_locus_109927_iso_1_len_319_ver_2
ORTHOMCL14958	2	2	Catharanthus_roseus Rauvolfia_serpentina	cra_locus_23424_iso_2_len_2386_ver_3 rsa_locus_869_iso_3_len_1984_ver_2
ORTHOMCL14960	2	2	Catharanthus_roseus Rauvolfia_serpentina	cra_locus_23455_iso_1_len_877_ver_3 rsa_locus_46231_iso_1_len_548_ver_2
ORTHOMCL14961	2	2	Catharanthus_roseus Rauvolfia_serpentina	cra_locus_2346_iso_2_len_1041_ver_3 rsa_locus_18867_iso_2_len_1085_ver_2
ORTHOMCL14962	2	2	Catharanthus_roseus Rauvolfia_serpentina	cra_locus_23570_iso_1_len_724_ver_3 rsa_locus_10422_iso_4_len_966_ver_2
ORTHOMCL14963	2	2	Catharanthus_roseus Rauvolfia_serpentina	cra_locus_2357_iso_1_len_1646_ver_3 rsa_locus_4845_iso_4_len_1261_ver_2
ORTHOMCL14964	2	2	Catharanthus_roseus Rauvolfia_serpentina	cra_locus_2359_iso_8_len_1990_ver_3 rsa_locus_25452_iso_1_len_575_ver_2
ORTHOMCL14965	2	2	Catharanthus_roseus Rauvolfia_serpentina	cra_locus_235_iso_3_len_1524_ver_3 rsa_locus_2645_iso_7_len_1900_ver_2
ORTHOMCL14966	2	2	Catharanthus_roseus Rauvolfia_serpentina	cra_locus_23605_iso_1_len_1588_ver_3 rsa_locus_30744_iso_1_len_692_ver_2
ORTHOMCL14967	2	2	Catharanthus_roseus Rauvolfia_serpentina	cra_locus_23742_iso_1_len_1196_ver_3 rsa_locus_16156_iso_3_len_1728_ver_2
ORTHOMCL14968	2	2	Catharanthus_roseus Rauvolfia_serpentina	cra_locus_2374_iso_1_len_1591_ver_3 rsa_locus_11830_iso_4_len_1037_ver_2
ORTHOMCL14969	2	2	Catharanthus_roseus Rauvolfia_serpentina	cra_locus_23768_iso_2_len_1092_ver_3 rsa_locus_33947_iso_1_len_919_ver_2
ORTHOMCL14970	2	2	Catharanthus_roseus Rauvolfia_serpentina	cra_locus_2377_iso_7_len_4169_ver_3 rsa_locus_2446_iso_5_len_1880_ver_2
ORTHOMCL14971	2	2	Catharanthus_roseus Rauvolfia_serpentina	cra_locus_2381_iso_3_len_1269_ver_3 rsa_locus_63962_iso_1_len_641_ver_2
ORTHOMCL14972	2	2	Catharanthus_roseus Rauvolfia_serpentina	cra_locus_23821_iso_3_len_1370_ver_3 rsa_locus_12171_iso_5_len_1547_ver_2
ORTHOMCL14973	2	2	Catharanthus_roseus Rauvolfia_serpentina	cra_locus_2382_iso_3_len_2925_ver_3 rsa_locus_5830_iso_8_len_3171_ver_2
ORTHOMCL14974	2	2	Catharanthus_roseus Rauvolfia_serpentina	cra_locus_23841_iso_1_len_720_ver_3 rsa_locus_6554_iso_2_len_991_ver_2
ORTHOMCL14975	2	2	Catharanthus_roseus Rauvolfia_serpentina	cra_locus_23901_iso_1_len_920_ver_3 rsa_locus_10198_iso_1_len_1085_ver_2
ORTHOMCL14976	2	2	Catharanthus_roseus Rauvolfia_serpentina	cra_locus_23905_iso_1_len_758_ver_3 rsa_locus_45438_iso_1_len_705_ver_2
ORTHOMCL14977	2	2	Catharanthus_roseus Rauvolfia_serpentina	cra_locus_23981_iso_1_len_950_ver_3 rsa_locus_18628_iso_1_len_1188_ver_2
ORTHOMCL14978	2	2	Catharanthus_roseus Rauvolfia_serpentina	cra_locus_24039_iso_1_len_1161_ver_3 rsa_locus_11605_iso_1_len_3477_ver_2
ORTHOMCL14980	2	2	Catharanthus_roseus Rauvolfia_serpentina	cra_locus_24076_iso_3_len_1867_ver_3 rsa_locus_77002_iso_1_len_303_ver_2
ORTHOMCL14981	2	2	Catharanthus_roseus Rauvolfia_serpentina	cra_locus_24093_iso_1_len_2134_ver_3 rsa_locus_108125_iso_1_len_422_ver_2
ORTHOMCL14982	2	2	Catharanthus_roseus Rauvolfia_serpentina	cra_locus_24144_iso_1_len_1057_ver_3 rsa_locus_37843_iso_1_len_1451_ver_2
ORTHOMCL14984	2	2	Catharanthus_roseus Rauvolfia_serpentina	cra_locus_24193_iso_1_len_1193_ver_3 rsa_locus_42923_iso_1_len_861_ver_2
ORTHOMCL14985	2	2	Catharanthus_roseus Rauvolfia_serpentina	cra_locus_24208_iso_1_len_959_ver_3 rsa_locus_56625_iso_1_len_905_ver_2
ORTHOMCL14986	2	2	Catharanthus_roseus Rauvolfia_serpentina	cra_locus_2420_iso_3_len_1598_ver_3 rsa_locus_64994_iso_1_len_437_ver_2
ORTHOMCL14987	2	2	Catharanthus_roseus Rauvolfia_serpentina	cra_locus_24210_iso_1_len_1044_ver_3 rsa_locus_4737_iso_2_len_1262_ver_2
ORTHOMCL14988	2	2	Catharanthus_roseus Rauvolfia_serpentina	cra_locus_2425_iso_3_len_1878_ver_3 rsa_locus_5739_iso_2_len_1735_ver_2
ORTHOMCL14989	2	2	Catharanthus_roseus Rauvolfia_serpentina	cra_locus_2429_iso_5_len_1008_ver_3 rsa_locus_7502_iso_1_len_998_ver_2
ORTHOMCL14990	2	2	Catharanthus_roseus Rauvolfia_serpentina	cra_locus_24316_iso_1_len_988_ver_3 rsa_locus_14932_iso_1_len_1679_ver_2
ORTHOMCL14991	2	2	Catharanthus_roseus Rauvolfia_serpentina	cra_locus_2432_iso_3_len_2578_ver_3 rsa_locus_3925_iso_3_len_2805_ver_2
ORTHOMCL14992	2	2	Catharanthus_roseus Rauvolfia_serpentina	cra_locus_24352_iso_1_len_291_ver_3 rsa_locus_22106_iso_1_len_893_ver_2
ORTHOMCL14993	2	2	Catharanthus_roseus Rauvolfia_serpentina	cra_locus_24360_iso_1_len_527_ver_3 rsa_locus_69385_iso_1_len_885_ver_2
ORTHOMCL14994	2	2	Catharanthus_roseus Rauvolfia_serpentina	cra_locus_24488_iso_6_len_1965_ver_3 rsa_locus_31582_iso_2_len_1374_ver_2
ORTHOMCL14995	2	2	Catharanthus_roseus Rauvolfia_serpentina	cra_locus_24489_iso_1_len_1281_ver_3 rsa_locus_2769_iso_1_len_1133_ver_2
ORTHOMCL14997	2	2	Catharanthus_roseus Rauvolfia_serpentina	cra_locus_24586_iso_1_len_327_ver_3 rsa_locus_11225_iso_2_len_1152_ver_2
ORTHOMCL14998	2	2	Catharanthus_roseus Rauvolfia_serpentina	cra_locus_24593_iso_1_len_930_ver_3 rsa_locus_11125_iso_9_len_1820_ver_2
ORTHOMCL14999	2	2	Catharanthus_roseus Rauvolfia_serpentina	cra_locus_245_iso_4_len_2745_ver_3 rsa_locus_2915_iso_3_len_2305_ver_2
ORTHOMCL15000	2	2	Catharanthus_roseus Rauvolfia_serpentina	cra_locus_24633_iso_1_len_820_ver_3 rsa_locus_60895_iso_1_len_571_ver_2
ORTHOMCL15001	2	2	Catharanthus_roseus Rauvolfia_serpentina	cra_locus_24639_iso_1_len_1332_ver_3 rsa_locus_10667_iso_1_len_1411_ver_2
ORTHOMCL15002	2	2	Catharanthus_roseus Rauvolfia_serpentina	cra_locus_24651_iso_1_len_1172_ver_3 rsa_locus_2222_iso_1_len_1530_ver_2
ORTHOMCL15003	2	2	Catharanthus_roseus Rauvolfia_serpentina	cra_locus_24670_iso_1_len_881_ver_3 rsa_locus_43651_iso_1_len_531_ver_2
ORTHOMCL15004	2	2	Catharanthus_roseus Rauvolfia_serpentina	cra_locus_24671_iso_1_len_621_ver_3 rsa_locus_28313_iso_1_len_1221_ver_2
ORTHOMCL15005	2	2	Catharanthus_roseus Rauvolfia_serpentina	cra_locus_24674_iso_1_len_397_ver_3 rsa_locus_34020_iso_2_len_392_ver_2
ORTHOMCL15007	2	2	Catharanthus_roseus Rauvolfia_serpentina	cra_locus_24724_iso_1_len_543_ver_3 rsa_locus_66791_iso_1_len_379_ver_2
ORTHOMCL15008	2	2	Catharanthus_roseus Rauvolfia_serpentina	cra_locus_24740_iso_1_len_1618_ver_3 rsa_locus_19608_iso_1_len_1469_ver_2
ORTHOMCL15009	2	2	Catharanthus_roseus Rauvolfia_serpentina	cra_locus_2478_iso_5_len_2072_ver_3 rsa_locus_5027_iso_5_len_1641_ver_2
ORTHOMCL15010	2	2	Catharanthus_roseus Rauvolfia_serpentina	cra_locus_2479_iso_3_len_905_ver_3 rsa_locus_7801_iso_4_len_959_ver_2
ORTHOMCL15011	2	2	Catharanthus_roseus Rauvolfia_serpentina	cra_locus_24827_iso_1_len_2016_ver_3 rsa_locus_13007_iso_1_len_2385_ver_2
ORTHOMCL15012	2	2	Catharanthus_roseus Rauvolfia_serpentina	cra_locus_24856_iso_1_len_696_ver_3 rsa_locus_48483_iso_1_len_407_ver_2
ORTHOMCL15013	2	2	Catharanthus_roseus Rauvolfia_serpentina	cra_locus_24934_iso_2_len_1437_ver_3 rsa_locus_11245_iso_3_len_1880_ver_2
ORTHOMCL15014	2	2	Catharanthus_roseus Rauvolfia_serpentina	cra_locus_24999_iso_2_len_1793_ver_3 rsa_locus_26299_iso_1_len_2277_ver_2
ORTHOMCL15015	2	2	Catharanthus_roseus Rauvolfia_serpentina	cra_locus_25020_iso_2_len_676_ver_3 rsa_locus_101572_iso_1_len_544_ver_2
ORTHOMCL15016	2	2	Catharanthus_roseus Rauvolfia_serpentina	cra_locus_25055_iso_1_len_704_ver_3 rsa_locus_19630_iso_1_len_1650_ver_2
ORTHOMCL15017	2	2	Catharanthus_roseus Rauvolfia_serpentina	cra_locus_25056_iso_1_len_1104_ver_3 rsa_locus_20125_iso_1_len_753_ver_2
ORTHOMCL15019	2	2	Catharanthus_roseus Rauvolfia_serpentina	cra_locus_2515_iso_1_len_944_ver_3 rsa_locus_245_iso_8_len_2070_ver_2
ORTHOMCL15020	2	2	Catharanthus_roseus Rauvolfia_serpentina	cra_locus_2523_iso_3_len_1140_ver_3 rsa_locus_8144_iso_4_len_1390_ver_2
ORTHOMCL15022	2	2	Catharanthus_roseus Rauvolfia_serpentina	cra_locus_25281_iso_1_len_663_ver_3 rsa_locus_78969_iso_1_len_471_ver_2
ORTHOMCL15023	2	2	Catharanthus_roseus Rauvolfia_serpentina	cra_locus_25305_iso_5_len_2105_ver_3 rsa_locus_18841_iso_4_len_2229_ver_2
ORTHOMCL15024	2	2	Catharanthus_roseus Rauvolfia_serpentina	cra_locus_25349_iso_1_len_445_ver_3 rsa_locus_22529_iso_1_len_616_ver_2
ORTHOMCL15025	2	2	Catharanthus_roseus Rauvolfia_serpentina	cra_locus_25408_iso_1_len_546_ver_3 rsa_locus_19769_iso_1_len_852_ver_2
ORTHOMCL15026	2	2	Catharanthus_roseus Rauvolfia_serpentina	cra_locus_2540_iso_10_len_2347_ver_3 rsa_locus_10250_iso_5_len_2649_ver_2
ORTHOMCL15027	2	2	Catharanthus_roseus Rauvolfia_serpentina	cra_locus_25420_iso_1_len_374_ver_3 rsa_locus_15475_iso_1_len_406_ver_2
ORTHOMCL15028	2	2	Catharanthus_roseus Rauvolfia_serpentina	cra_locus_25432_iso_1_len_304_ver_3 rsa_locus_76542_iso_1_len_493_ver_2
ORTHOMCL15029	2	2	Catharanthus_roseus Rauvolfia_serpentina	cra_locus_25438_iso_1_len_562_ver_3 rsa_locus_42663_iso_1_len_419_ver_2
ORTHOMCL15030	2	2	Catharanthus_roseus Rauvolfia_serpentina	cra_locus_2545_iso_10_len_3913_ver_3 rsa_locus_18472_iso_1_len_1574_ver_2
ORTHOMCL15031	2	2	Catharanthus_roseus Rauvolfia_serpentina	cra_locus_25477_iso_3_len_870_ver_3 rsa_locus_95008_iso_1_len_303_ver_2
ORTHOMCL15032	2	2	Catharanthus_roseus Rauvolfia_serpentina	cra_locus_25496_iso_1_len_733_ver_3 rsa_locus_15164_iso_4_len_1091_ver_2
ORTHOMCL15033	2	2	Catharanthus_roseus Rauvolfia_serpentina	cra_locus_25542_iso_1_len_664_ver_3 rsa_locus_109426_iso_1_len_817_ver_2
ORTHOMCL15034	2	2	Catharanthus_roseus Rauvolfia_serpentina	cra_locus_25550_iso_1_len_1205_ver_3 rsa_locus_4887_iso_4_len_2686_ver_2
ORTHOMCL15035	2	2	Catharanthus_roseus Rauvolfia_serpentina	cra_locus_25576_iso_1_len_2148_ver_3 rsa_locus_15209_iso_1_len_1715_ver_2
ORTHOMCL15037	2	2	Catharanthus_roseus Rauvolfia_serpentina	cra_locus_25643_iso_2_len_1059_ver_3 rsa_locus_7166_iso_1_len_1138_ver_2
ORTHOMCL15038	2	2	Catharanthus_roseus Rauvolfia_serpentina	cra_locus_25656_iso_3_len_1100_ver_3 rsa_locus_11329_iso_6_len_1358_ver_2
ORTHOMCL15039	2	2	Catharanthus_roseus Rauvolfia_serpentina	cra_locus_25657_iso_1_len_418_ver_3 rsa_locus_24903_iso_1_len_278_ver_2
ORTHOMCL15040	2	2	Catharanthus_roseus Rauvolfia_serpentina	cra_locus_2571_iso_6_len_3057_ver_3 rsa_locus_402_iso_7_len_5922_ver_2
ORTHOMCL15041	2	2	Catharanthus_roseus Rauvolfia_serpentina	cra_locus_25745_iso_1_len_1893_ver_3 rsa_locus_15103_iso_4_len_2340_ver_2
ORTHOMCL15042	2	2	Catharanthus_roseus Rauvolfia_serpentina	cra_locus_25784_iso_1_len_291_ver_3 rsa_locus_33539_iso_1_len_654_ver_2
ORTHOMCL15043	2	2	Catharanthus_roseus Rauvolfia_serpentina	cra_locus_2582_iso_1_len_2425_ver_3 rsa_locus_2914_iso_1_len_2199_ver_2
ORTHOMCL15044	2	2	Catharanthus_roseus Rauvolfia_serpentina	cra_locus_25963_iso_1_len_492_ver_3 rsa_locus_53335_iso_1_len_516_ver_2
ORTHOMCL15045	2	2	Catharanthus_roseus Rauvolfia_serpentina	cra_locus_25968_iso_1_len_511_ver_3 rsa_locus_16904_iso_3_len_1339_ver_2
ORTHOMCL15046	2	2	Catharanthus_roseus Rauvolfia_serpentina	cra_locus_26018_iso_1_len_1201_ver_3 rsa_locus_8917_iso_1_len_1935_ver_2
ORTHOMCL15047	2	2	Catharanthus_roseus Rauvolfia_serpentina	cra_locus_2602_iso_8_len_2341_ver_3 rsa_locus_9737_iso_4_len_2147_ver_2
ORTHOMCL15048	2	2	Catharanthus_roseus Rauvolfia_serpentina	cra_locus_2604_iso_1_len_488_ver_3 rsa_locus_25255_iso_1_len_1042_ver_2
ORTHOMCL15049	2	2	Catharanthus_roseus Rauvolfia_serpentina	cra_locus_26061_iso_1_len_1771_ver_3 rsa_locus_86826_iso_1_len_1096_ver_2
ORTHOMCL15050	2	2	Catharanthus_roseus Rauvolfia_serpentina	cra_locus_26068_iso_1_len_779_ver_3 rsa_locus_21963_iso_1_len_1631_ver_2
ORTHOMCL15051	2	2	Catharanthus_roseus Rauvolfia_serpentina	cra_locus_2611_iso_3_len_1719_ver_3 rsa_locus_8979_iso_3_len_1932_ver_2
ORTHOMCL15052	2	2	Catharanthus_roseus Rauvolfia_serpentina	cra_locus_26141_iso_2_len_539_ver_3 rsa_locus_3224_iso_3_len_498_ver_2
ORTHOMCL15053	2	2	Catharanthus_roseus Rauvolfia_serpentina	cra_locus_2617_iso_1_len_1252_ver_3 rsa_locus_3365_iso_3_len_1253_ver_2
ORTHOMCL15054	2	2	Catharanthus_roseus Rauvolfia_serpentina	cra_locus_26266_iso_1_len_324_ver_3 rsa_locus_17274_iso_1_len_436_ver_2
ORTHOMCL15055	2	2	Catharanthus_roseus Rauvolfia_serpentina	cra_locus_26289_iso_1_len_1647_ver_3 rsa_locus_9531_iso_4_len_1540_ver_2
ORTHOMCL15056	2	2	Catharanthus_roseus Rauvolfia_serpentina	cra_locus_26305_iso_1_len_610_ver_3 rsa_locus_59753_iso_1_len_504_ver_2
ORTHOMCL15057	2	2	Catharanthus_roseus Rauvolfia_serpentina	cra_locus_2636_iso_2_len_1228_ver_3 rsa_locus_8157_iso_1_len_1136_ver_2
ORTHOMCL15058	2	2	Catharanthus_roseus Rauvolfia_serpentina	cra_locus_26370_iso_1_len_1540_ver_3 rsa_locus_81651_iso_1_len_485_ver_2
ORTHOMCL15059	2	2	Catharanthus_roseus Rauvolfia_serpentina	cra_locus_26379_iso_4_len_981_ver_3 rsa_locus_11520_iso_4_len_2001_ver_2
ORTHOMCL15060	2	2	Catharanthus_roseus Rauvolfia_serpentina	cra_locus_26381_iso_1_len_899_ver_3 rsa_locus_81534_iso_1_len_424_ver_2
ORTHOMCL15061	2	2	Catharanthus_roseus Rauvolfia_serpentina	cra_locus_26387_iso_1_len_1177_ver_3 rsa_locus_13682_iso_3_len_1116_ver_2
ORTHOMCL15062	2	2	Catharanthus_roseus Rauvolfia_serpentina	cra_locus_263_iso_4_len_1495_ver_3 rsa_locus_349_iso_6_len_1177_ver_2
ORTHOMCL15063	2	2	Catharanthus_roseus Rauvolfia_serpentina	cra_locus_26470_iso_1_len_343_ver_3 rsa_locus_81264_iso_1_len_492_ver_2
ORTHOMCL15064	2	2	Catharanthus_roseus Rauvolfia_serpentina	cra_locus_2651_iso_1_len_2328_ver_3 rsa_locus_12422_iso_3_len_2391_ver_2
ORTHOMCL15065	2	2	Catharanthus_roseus Rauvolfia_serpentina	cra_locus_26540_iso_1_len_1125_ver_3 rsa_locus_38203_iso_1_len_432_ver_2
ORTHOMCL15066	2	2	Catharanthus_roseus Rauvolfia_serpentina	cra_locus_26573_iso_1_len_1100_ver_3 rsa_locus_41708_iso_1_len_585_ver_2
ORTHOMCL15067	2	2	Catharanthus_roseus Rauvolfia_serpentina	cra_locus_26577_iso_2_len_718_ver_3 rsa_locus_19327_iso_1_len_759_ver_2
ORTHOMCL15068	2	2	Catharanthus_roseus Rauvolfia_serpentina	cra_locus_26583_iso_1_len_1150_ver_3 rsa_locus_21855_iso_1_len_1141_ver_2
ORTHOMCL15069	2	2	Catharanthus_roseus Rauvolfia_serpentina	cra_locus_26593_iso_3_len_904_ver_3 rsa_locus_9797_iso_1_len_810_ver_2
ORTHOMCL15070	2	2	Catharanthus_roseus Rauvolfia_serpentina	cra_locus_2669_iso_9_len_3422_ver_3 rsa_locus_11496_iso_8_len_3757_ver_2
ORTHOMCL15071	2	2	Catharanthus_roseus Rauvolfia_serpentina	cra_locus_26738_iso_3_len_1714_ver_3 rsa_locus_8116_iso_1_len_636_ver_2
ORTHOMCL15073	2	2	Catharanthus_roseus Rauvolfia_serpentina	cra_locus_2675_iso_2_len_1718_ver_3 rsa_locus_10576_iso_5_len_2541_ver_2
ORTHOMCL15075	2	2	Catharanthus_roseus Rauvolfia_serpentina	cra_locus_26861_iso_1_len_301_ver_3 rsa_locus_48066_iso_1_len_519_ver_2
ORTHOMCL15076	2	2	Catharanthus_roseus Rauvolfia_serpentina	cra_locus_2699_iso_3_len_1376_ver_3 rsa_locus_4782_iso_3_len_1318_ver_2
ORTHOMCL15077	2	2	Catharanthus_roseus Rauvolfia_serpentina	cra_locus_2702_iso_1_len_1764_ver_3 rsa_locus_17575_iso_1_len_1945_ver_2
ORTHOMCL15078	2	2	Catharanthus_roseus Rauvolfia_serpentina	cra_locus_2703_iso_6_len_1833_ver_3 rsa_locus_8091_iso_1_len_1561_ver_2
ORTHOMCL15079	2	2	Catharanthus_roseus Rauvolfia_serpentina	cra_locus_2704_iso_2_len_2477_ver_3 rsa_locus_6476_iso_5_len_2444_ver_2
ORTHOMCL15080	2	2	Catharanthus_roseus Rauvolfia_serpentina	cra_locus_2705_iso_5_len_1728_ver_3 rsa_locus_5691_iso_3_len_2300_ver_2
ORTHOMCL15081	2	2	Catharanthus_roseus Rauvolfia_serpentina	cra_locus_27106_iso_2_len_2028_ver_3 rsa_locus_20144_iso_1_len_681_ver_2
ORTHOMCL15082	2	2	Catharanthus_roseus Rauvolfia_serpentina	cra_locus_2712_iso_6_len_2275_ver_3 rsa_locus_9558_iso_5_len_2208_ver_2
ORTHOMCL15083	2	2	Catharanthus_roseus Rauvolfia_serpentina	cra_locus_27170_iso_1_len_390_ver_3 rsa_locus_56824_iso_1_len_392_ver_2
ORTHOMCL15085	2	2	Catharanthus_roseus Rauvolfia_serpentina	cra_locus_27190_iso_3_len_1587_ver_3 rsa_locus_51133_iso_1_len_1378_ver_2
ORTHOMCL15086	2	2	Catharanthus_roseus Rauvolfia_serpentina	cra_locus_27204_iso_2_len_2833_ver_3 rsa_locus_18778_iso_1_len_706_ver_2
ORTHOMCL15087	2	2	Catharanthus_roseus Rauvolfia_serpentina	cra_locus_27260_iso_1_len_435_ver_3 rsa_locus_63552_iso_1_len_637_ver_2
ORTHOMCL15088	2	2	Catharanthus_roseus Rauvolfia_serpentina	cra_locus_2726_iso_1_len_2185_ver_3 rsa_locus_65382_iso_1_len_847_ver_2
ORTHOMCL15089	2	2	Catharanthus_roseus Rauvolfia_serpentina	cra_locus_2741_iso_3_len_2175_ver_3 rsa_locus_10854_iso_5_len_1794_ver_2
ORTHOMCL15091	2	2	Catharanthus_roseus Rauvolfia_serpentina	cra_locus_2749_iso_2_len_1204_ver_3 rsa_locus_5719_iso_1_len_1474_ver_2
ORTHOMCL15092	2	2	Catharanthus_roseus Rauvolfia_serpentina	cra_locus_27503_iso_2_len_1536_ver_3 rsa_locus_1868_iso_7_len_2248_ver_2
ORTHOMCL15093	2	2	Catharanthus_roseus Rauvolfia_serpentina	cra_locus_2750_iso_1_len_1662_ver_3 rsa_locus_21128_iso_1_len_1396_ver_2
ORTHOMCL15095	2	2	Catharanthus_roseus Rauvolfia_serpentina	cra_locus_275_iso_1_len_1205_ver_3 rsa_locus_8254_iso_1_len_1175_ver_2
ORTHOMCL15096	2	2	Catharanthus_roseus Rauvolfia_serpentina	cra_locus_2762_iso_4_len_1231_ver_3 rsa_locus_3605_iso_2_len_1240_ver_2
ORTHOMCL15097	2	2	Catharanthus_roseus Rauvolfia_serpentina	cra_locus_27669_iso_1_len_1022_ver_3 rsa_locus_46475_iso_1_len_608_ver_2
ORTHOMCL15098	2	2	Catharanthus_roseus Rauvolfia_serpentina	cra_locus_27715_iso_1_len_1329_ver_3 rsa_locus_12499_iso_2_len_1575_ver_2
ORTHOMCL15099	2	2	Catharanthus_roseus Rauvolfia_serpentina	cra_locus_27746_iso_1_len_1040_ver_3 rsa_locus_27738_iso_1_len_288_ver_2
ORTHOMCL15100	2	2	Catharanthus_roseus Rauvolfia_serpentina	cra_locus_2781_iso_7_len_3815_ver_3 rsa_locus_6424_iso_6_len_3666_ver_2
ORTHOMCL15101	2	2	Catharanthus_roseus Rauvolfia_serpentina	cra_locus_27929_iso_1_len_1061_ver_3 rsa_locus_12581_iso_1_len_890_ver_2
ORTHOMCL15102	2	2	Catharanthus_roseus Rauvolfia_serpentina	cra_locus_27973_iso_2_len_1280_ver_3 rsa_locus_28466_iso_1_len_881_ver_2
ORTHOMCL15103	2	2	Catharanthus_roseus Rauvolfia_serpentina	cra_locus_27_iso_9_len_8199_ver_3 rsa_locus_2777_iso_7_len_2429_ver_2
ORTHOMCL15104	2	2	Catharanthus_roseus Rauvolfia_serpentina	cra_locus_28029_iso_1_len_749_ver_3 rsa_locus_45484_iso_2_len_992_ver_2
ORTHOMCL15105	2	2	Catharanthus_roseus Rauvolfia_serpentina	cra_locus_28120_iso_1_len_650_ver_3 rsa_locus_45459_iso_1_len_462_ver_2
ORTHOMCL15106	2	2	Catharanthus_roseus Rauvolfia_serpentina	cra_locus_2814_iso_5_len_1138_ver_3 rsa_locus_8865_iso_2_len_2564_ver_2
ORTHOMCL15107	2	2	Catharanthus_roseus Rauvolfia_serpentina	cra_locus_2817_iso_4_len_1033_ver_3 rsa_locus_25304_iso_1_len_947_ver_2
ORTHOMCL15108	2	2	Catharanthus_roseus Rauvolfia_serpentina	cra_locus_28180_iso_3_len_693_ver_3 rsa_locus_26268_iso_1_len_634_ver_2
ORTHOMCL15109	2	2	Catharanthus_roseus Rauvolfia_serpentina	cra_locus_28191_iso_1_len_608_ver_3 rsa_locus_86624_iso_1_len_587_ver_2
ORTHOMCL15110	2	2	Catharanthus_roseus Rauvolfia_serpentina	cra_locus_2820_iso_3_len_1865_ver_3 rsa_locus_2619_iso_5_len_1259_ver_2
ORTHOMCL15111	2	2	Catharanthus_roseus Rauvolfia_serpentina	cra_locus_28244_iso_1_len_853_ver_3 rsa_locus_20886_iso_1_len_529_ver_2
ORTHOMCL15112	2	2	Catharanthus_roseus Rauvolfia_serpentina	cra_locus_28270_iso_1_len_1302_ver_3 rsa_locus_110313_iso_1_len_299_ver_2
ORTHOMCL15113	2	2	Catharanthus_roseus Rauvolfia_serpentina	cra_locus_28346_iso_1_len_603_ver_3 rsa_locus_18913_iso_1_len_1118_ver_2
ORTHOMCL15114	2	2	Catharanthus_roseus Rauvolfia_serpentina	cra_locus_28353_iso_1_len_1409_ver_3 rsa_locus_31699_iso_1_len_1914_ver_2
ORTHOMCL15115	2	2	Catharanthus_roseus Rauvolfia_serpentina	cra_locus_2836_iso_6_len_3558_ver_3 rsa_locus_93255_iso_1_len_356_ver_2
ORTHOMCL15117	2	2	Catharanthus_roseus Rauvolfia_serpentina	cra_locus_2845_iso_5_len_1555_ver_3 rsa_locus_16113_iso_3_len_1195_ver_2
ORTHOMCL15118	2	2	Catharanthus_roseus Rauvolfia_serpentina	cra_locus_28523_iso_1_len_453_ver_3 rsa_locus_32664_iso_1_len_458_ver_2
ORTHOMCL15119	2	2	Catharanthus_roseus Rauvolfia_serpentina	cra_locus_28535_iso_1_len_970_ver_3 rsa_locus_24378_iso_3_len_1103_ver_2
ORTHOMCL15120	2	2	Catharanthus_roseus Rauvolfia_serpentina	cra_locus_28585_iso_1_len_705_ver_3 rsa_locus_21750_iso_2_len_906_ver_2
ORTHOMCL15121	2	2	Catharanthus_roseus Rauvolfia_serpentina	cra_locus_28595_iso_1_len_485_ver_3 rsa_locus_14113_iso_1_len_862_ver_2
ORTHOMCL15122	2	2	Catharanthus_roseus Rauvolfia_serpentina	cra_locus_285_iso_1_len_1465_ver_3 rsa_locus_3923_iso_3_len_1425_ver_2
ORTHOMCL15123	2	2	Catharanthus_roseus Rauvolfia_serpentina	cra_locus_2861_iso_4_len_1982_ver_3 rsa_locus_2227_iso_3_len_1854_ver_2
ORTHOMCL15124	2	2	Catharanthus_roseus Rauvolfia_serpentina	cra_locus_28755_iso_1_len_911_ver_3 rsa_locus_16440_iso_3_len_1263_ver_2
ORTHOMCL15125	2	2	Catharanthus_roseus Rauvolfia_serpentina	cra_locus_2876_iso_6_len_1144_ver_3 rsa_locus_15454_iso_5_len_1727_ver_2
ORTHOMCL15126	2	2	Catharanthus_roseus Rauvolfia_serpentina	cra_locus_28805_iso_1_len_840_ver_3 rsa_locus_7002_iso_1_len_995_ver_2
ORTHOMCL15127	2	2	Catharanthus_roseus Rauvolfia_serpentina	cra_locus_28869_iso_1_len_793_ver_3 rsa_locus_12827_iso_1_len_1074_ver_2
ORTHOMCL15128	2	2	Catharanthus_roseus Rauvolfia_serpentina	cra_locus_28895_iso_3_len_681_ver_3 rsa_locus_20050_iso_2_len_1148_ver_2
ORTHOMCL15129	2	2	Catharanthus_roseus Rauvolfia_serpentina	cra_locus_2895_iso_7_len_2077_ver_3 rsa_locus_5279_iso_4_len_2255_ver_2
ORTHOMCL15130	2	2	Catharanthus_roseus Rauvolfia_serpentina	cra_locus_28981_iso_2_len_985_ver_3 rsa_locus_86670_iso_1_len_278_ver_2
ORTHOMCL15131	2	2	Catharanthus_roseus Rauvolfia_serpentina	cra_locus_28996_iso_1_len_316_ver_3 rsa_locus_69346_iso_1_len_341_ver_2
ORTHOMCL15132	2	2	Catharanthus_roseus Rauvolfia_serpentina	cra_locus_29017_iso_1_len_518_ver_3 rsa_locus_7608_iso_1_len_434_ver_2
ORTHOMCL15133	2	2	Catharanthus_roseus Rauvolfia_serpentina	cra_locus_2903_iso_3_len_1598_ver_3 rsa_locus_850_iso_2_len_996_ver_2
ORTHOMCL15134	2	2	Catharanthus_roseus Rauvolfia_serpentina	cra_locus_29119_iso_1_len_615_ver_3 rsa_locus_15334_iso_1_len_1009_ver_2
ORTHOMCL15135	2	2	Catharanthus_roseus Rauvolfia_serpentina	cra_locus_29143_iso_1_len_715_ver_3 rsa_locus_37235_iso_1_len_678_ver_2
ORTHOMCL15136	2	2	Catharanthus_roseus Rauvolfia_serpentina	cra_locus_29177_iso_1_len_973_ver_3 rsa_locus_105572_iso_1_len_454_ver_2
ORTHOMCL15137	2	2	Catharanthus_roseus Rauvolfia_serpentina	cra_locus_29194_iso_1_len_777_ver_3 rsa_locus_11442_iso_3_len_1846_ver_2
ORTHOMCL15138	2	2	Catharanthus_roseus Rauvolfia_serpentina	cra_locus_29203_iso_1_len_2136_ver_3 rsa_locus_18085_iso_1_len_2943_ver_2
ORTHOMCL15139	2	2	Catharanthus_roseus Rauvolfia_serpentina	cra_locus_29238_iso_1_len_2307_ver_3 rsa_locus_55793_iso_1_len_656_ver_2
ORTHOMCL15140	2	2	Catharanthus_roseus Rauvolfia_serpentina	cra_locus_2948_iso_5_len_1461_ver_3 rsa_locus_13261_iso_3_len_1586_ver_2
ORTHOMCL15141	2	2	Catharanthus_roseus Rauvolfia_serpentina	cra_locus_2950_iso_1_len_1595_ver_3 rsa_locus_6058_iso_5_len_1783_ver_2
ORTHOMCL15142	2	2	Catharanthus_roseus Rauvolfia_serpentina	cra_locus_29517_iso_1_len_1222_ver_3 rsa_locus_14468_iso_1_len_409_ver_2
ORTHOMCL15143	2	2	Catharanthus_roseus Rauvolfia_serpentina	cra_locus_2951_iso_1_len_877_ver_3 rsa_locus_35839_iso_1_len_804_ver_2
ORTHOMCL15144	2	2	Catharanthus_roseus Rauvolfia_serpentina	cra_locus_29527_iso_1_len_593_ver_3 rsa_locus_15909_iso_1_len_1076_ver_2
ORTHOMCL15146	2	2	Catharanthus_roseus Rauvolfia_serpentina	cra_locus_2977_iso_3_len_897_ver_3 rsa_locus_9925_iso_5_len_1218_ver_2
ORTHOMCL15147	2	2	Catharanthus_roseus Rauvolfia_serpentina	cra_locus_29801_iso_1_len_553_ver_3 rsa_locus_28368_iso_1_len_724_ver_2
ORTHOMCL15148	2	2	Catharanthus_roseus Rauvolfia_serpentina	cra_locus_2982_iso_3_len_3515_ver_3 rsa_locus_10850_iso_1_len_1695_ver_2
ORTHOMCL15149	2	2	Catharanthus_roseus Rauvolfia_serpentina	cra_locus_29838_iso_1_len_1509_ver_3 rsa_locus_15495_iso_1_len_1647_ver_2
ORTHOMCL15150	2	2	Catharanthus_roseus Rauvolfia_serpentina	cra_locus_29841_iso_1_len_658_ver_3 rsa_locus_7185_iso_2_len_749_ver_2
ORTHOMCL15151	2	2	Catharanthus_roseus Rauvolfia_serpentina	cra_locus_29873_iso_1_len_773_ver_3 rsa_locus_13780_iso_1_len_664_ver_2
ORTHOMCL15152	2	2	Catharanthus_roseus Rauvolfia_serpentina	cra_locus_2989_iso_2_len_1712_ver_3 rsa_locus_4554_iso_3_len_1888_ver_2
ORTHOMCL15153	2	2	Catharanthus_roseus Rauvolfia_serpentina	cra_locus_29917_iso_2_len_1617_ver_3 rsa_locus_3998_iso_3_len_1639_ver_2
ORTHOMCL15154	2	2	Catharanthus_roseus Rauvolfia_serpentina	cra_locus_29925_iso_1_len_1034_ver_3 rsa_locus_44912_iso_1_len_691_ver_2
ORTHOMCL15155	2	2	Catharanthus_roseus Rauvolfia_serpentina	cra_locus_3011_iso_6_len_1304_ver_3 rsa_locus_8824_iso_9_len_1425_ver_2
ORTHOMCL15156	2	2	Catharanthus_roseus Rauvolfia_serpentina	cra_locus_30194_iso_1_len_1682_ver_3 rsa_locus_13862_iso_1_len_1412_ver_2
ORTHOMCL15157	2	2	Catharanthus_roseus Rauvolfia_serpentina	cra_locus_30204_iso_1_len_849_ver_3 rsa_locus_20586_iso_1_len_980_ver_2
ORTHOMCL15158	2	2	Catharanthus_roseus Rauvolfia_serpentina	cra_locus_30206_iso_1_len_1134_ver_3 rsa_locus_39218_iso_1_len_1059_ver_2
ORTHOMCL15159	2	2	Catharanthus_roseus Rauvolfia_serpentina	cra_locus_30242_iso_1_len_1262_ver_3 rsa_locus_16128_iso_1_len_933_ver_2
ORTHOMCL15160	2	2	Catharanthus_roseus Rauvolfia_serpentina	cra_locus_3037_iso_8_len_1785_ver_3 rsa_locus_6524_iso_2_len_1739_ver_2
ORTHOMCL15161	2	2	Catharanthus_roseus Rauvolfia_serpentina	cra_locus_3039_iso_1_len_2614_ver_3 rsa_locus_15602_iso_2_len_2339_ver_2
ORTHOMCL15162	2	2	Catharanthus_roseus Rauvolfia_serpentina	cra_locus_30419_iso_1_len_1364_ver_3 rsa_locus_31445_iso_1_len_721_ver_2
ORTHOMCL15163	2	2	Catharanthus_roseus Rauvolfia_serpentina	cra_locus_30451_iso_2_len_780_ver_3 rsa_locus_70715_iso_1_len_283_ver_2
ORTHOMCL15164	2	2	Catharanthus_roseus Rauvolfia_serpentina	cra_locus_30476_iso_1_len_662_ver_3 rsa_locus_26432_iso_1_len_1583_ver_2
ORTHOMCL15165	2	2	Catharanthus_roseus Rauvolfia_serpentina	cra_locus_30500_iso_1_len_628_ver_3 rsa_locus_98906_iso_1_len_278_ver_2
ORTHOMCL15166	2	2	Catharanthus_roseus Rauvolfia_serpentina	cra_locus_30537_iso_1_len_819_ver_3 rsa_locus_23029_iso_1_len_1071_ver_2
ORTHOMCL15167	2	2	Catharanthus_roseus Rauvolfia_serpentina	cra_locus_3068_iso_1_len_2454_ver_3 rsa_locus_3206_iso_3_len_2490_ver_2
ORTHOMCL15168	2	2	Catharanthus_roseus Rauvolfia_serpentina	cra_locus_3069_iso_6_len_2421_ver_3 rsa_locus_11730_iso_1_len_621_ver_2
ORTHOMCL15169	2	2	Catharanthus_roseus Rauvolfia_serpentina	cra_locus_306_iso_6_len_1697_ver_3 rsa_locus_8119_iso_7_len_2075_ver_2
ORTHOMCL15170	2	2	Catharanthus_roseus Rauvolfia_serpentina	cra_locus_3074_iso_5_len_1174_ver_3 rsa_locus_6363_iso_7_len_2073_ver_2
ORTHOMCL15171	2	2	Catharanthus_roseus Rauvolfia_serpentina	cra_locus_30817_iso_1_len_319_ver_3 rsa_locus_67790_iso_1_len_732_ver_2
ORTHOMCL15172	2	2	Catharanthus_roseus Rauvolfia_serpentina	cra_locus_3088_iso_2_len_3857_ver_3 rsa_locus_23864_iso_1_len_2082_ver_2
ORTHOMCL15173	2	2	Catharanthus_roseus Rauvolfia_serpentina	cra_locus_3090_iso_1_len_1940_ver_3 rsa_locus_17810_iso_1_len_1723_ver_2
ORTHOMCL15174	2	2	Catharanthus_roseus Rauvolfia_serpentina	cra_locus_3093_iso_5_len_2711_ver_3 rsa_locus_2296_iso_4_len_1439_ver_2
ORTHOMCL15175	2	2	Catharanthus_roseus Rauvolfia_serpentina	cra_locus_30948_iso_1_len_325_ver_3 rsa_locus_28181_iso_1_len_1655_ver_2
ORTHOMCL15176	2	2	Catharanthus_roseus Rauvolfia_serpentina	cra_locus_3094_iso_5_len_1759_ver_3 rsa_locus_53274_iso_1_len_908_ver_2
ORTHOMCL15177	2	2	Catharanthus_roseus Rauvolfia_serpentina	cra_locus_30968_iso_1_len_482_ver_3 rsa_locus_64002_iso_1_len_371_ver_2
ORTHOMCL15178	2	2	Catharanthus_roseus Rauvolfia_serpentina	cra_locus_3097_iso_4_len_1305_ver_3 rsa_locus_2939_iso_7_len_1521_ver_2
ORTHOMCL15179	2	2	Catharanthus_roseus Rauvolfia_serpentina	cra_locus_30982_iso_1_len_2153_ver_3 rsa_locus_6667_iso_6_len_2788_ver_2
ORTHOMCL15180	2	2	Catharanthus_roseus Rauvolfia_serpentina	cra_locus_3102_iso_4_len_3699_ver_3 rsa_locus_14828_iso_6_len_2042_ver_2
ORTHOMCL15181	2	2	Catharanthus_roseus Rauvolfia_serpentina	cra_locus_31055_iso_2_len_452_ver_3 rsa_locus_68856_iso_1_len_564_ver_2
ORTHOMCL15182	2	2	Catharanthus_roseus Rauvolfia_serpentina	cra_locus_31075_iso_1_len_894_ver_3 rsa_locus_11260_iso_2_len_977_ver_2
ORTHOMCL15183	2	2	Catharanthus_roseus Rauvolfia_serpentina	cra_locus_31127_iso_1_len_1253_ver_3 rsa_locus_18539_iso_3_len_1760_ver_2
ORTHOMCL15185	2	2	Catharanthus_roseus Rauvolfia_serpentina	cra_locus_3144_iso_1_len_365_ver_3 rsa_locus_18812_iso_1_len_1115_ver_2
ORTHOMCL15186	2	2	Catharanthus_roseus Rauvolfia_serpentina	cra_locus_31465_iso_1_len_447_ver_3 rsa_locus_46910_iso_1_len_437_ver_2
ORTHOMCL15187	2	2	Catharanthus_roseus Rauvolfia_serpentina	cra_locus_3148_iso_2_len_1139_ver_3 rsa_locus_13942_iso_1_len_1311_ver_2
ORTHOMCL15189	2	2	Catharanthus_roseus Rauvolfia_serpentina	cra_locus_3168_iso_1_len_2190_ver_3 rsa_locus_12131_iso_2_len_1701_ver_2
ORTHOMCL15190	2	2	Catharanthus_roseus Rauvolfia_serpentina	cra_locus_31691_iso_2_len_1867_ver_3 rsa_locus_42252_iso_1_len_633_ver_2
ORTHOMCL15191	2	2	Catharanthus_roseus Rauvolfia_serpentina	cra_locus_31835_iso_1_len_526_ver_3 rsa_locus_16247_iso_1_len_856_ver_2
ORTHOMCL15192	2	2	Catharanthus_roseus Rauvolfia_serpentina	cra_locus_3184_iso_1_len_3399_ver_3 rsa_locus_5533_iso_2_len_2495_ver_2
ORTHOMCL15193	2	2	Catharanthus_roseus Rauvolfia_serpentina	cra_locus_31862_iso_1_len_506_ver_3 rsa_locus_25432_iso_1_len_414_ver_2
ORTHOMCL15194	2	2	Catharanthus_roseus Rauvolfia_serpentina	cra_locus_3193_iso_1_len_1560_ver_3 rsa_locus_7057_iso_3_len_679_ver_2
ORTHOMCL15195	2	2	Catharanthus_roseus Rauvolfia_serpentina	cra_locus_3201_iso_3_len_1110_ver_3 rsa_locus_1550_iso_6_len_1645_ver_2
ORTHOMCL15196	2	2	Catharanthus_roseus Rauvolfia_serpentina	cra_locus_32037_iso_1_len_468_ver_3 rsa_locus_13903_iso_1_len_1170_ver_2
ORTHOMCL15197	2	2	Catharanthus_roseus Rauvolfia_serpentina	cra_locus_3209_iso_5_len_1489_ver_3 rsa_locus_873_iso_3_len_1582_ver_2
ORTHOMCL15198	2	2	Catharanthus_roseus Rauvolfia_serpentina	cra_locus_3216_iso_4_len_2133_ver_3 rsa_locus_10051_iso_4_len_2685_ver_2
ORTHOMCL15199	2	2	Catharanthus_roseus Rauvolfia_serpentina	cra_locus_3223_iso_1_len_2708_ver_3 rsa_locus_7012_iso_1_len_2654_ver_2
ORTHOMCL15200	2	2	Catharanthus_roseus Rauvolfia_serpentina	cra_locus_3227_iso_3_len_2371_ver_3 rsa_locus_1023_iso_6_len_2454_ver_2
ORTHOMCL15201	2	2	Catharanthus_roseus Rauvolfia_serpentina	cra_locus_32305_iso_1_len_1370_ver_3 rsa_locus_74807_iso_1_len_493_ver_2
ORTHOMCL15202	2	2	Catharanthus_roseus Rauvolfia_serpentina	cra_locus_3235_iso_3_len_1819_ver_3 rsa_locus_15206_iso_1_len_1510_ver_2
ORTHOMCL15203	2	2	Catharanthus_roseus Rauvolfia_serpentina	cra_locus_32388_iso_1_len_704_ver_3 rsa_locus_48436_iso_1_len_346_ver_2
ORTHOMCL15204	2	2	Catharanthus_roseus Rauvolfia_serpentina	cra_locus_32439_iso_1_len_492_ver_3 rsa_locus_14753_iso_2_len_736_ver_2
ORTHOMCL15205	2	2	Catharanthus_roseus Rauvolfia_serpentina	cra_locus_3252_iso_1_len_1784_ver_3 rsa_locus_12463_iso_1_len_2095_ver_2
ORTHOMCL15206	2	2	Catharanthus_roseus Rauvolfia_serpentina	cra_locus_32594_iso_1_len_836_ver_3 rsa_locus_19121_iso_1_len_1006_ver_2
ORTHOMCL15207	2	2	Catharanthus_roseus Rauvolfia_serpentina	cra_locus_32646_iso_2_len_1019_ver_3 rsa_locus_22658_iso_4_len_1092_ver_2
ORTHOMCL15208	2	2	Catharanthus_roseus Rauvolfia_serpentina	cra_locus_326_iso_1_len_1228_ver_3 rsa_locus_4847_iso_7_len_1626_ver_2
ORTHOMCL15209	2	2	Catharanthus_roseus Rauvolfia_serpentina	cra_locus_3274_iso_2_len_1806_ver_3 rsa_locus_379_iso_6_len_1900_ver_2
ORTHOMCL15210	2	2	Catharanthus_roseus Rauvolfia_serpentina	cra_locus_327_iso_1_len_2709_ver_3 rsa_locus_8925_iso_4_len_2623_ver_2
ORTHOMCL15211	2	2	Catharanthus_roseus Rauvolfia_serpentina	cra_locus_32800_iso_3_len_1247_ver_3 rsa_locus_86307_iso_1_len_409_ver_2
ORTHOMCL15212	2	2	Catharanthus_roseus Rauvolfia_serpentina	cra_locus_32810_iso_1_len_300_ver_3 rsa_locus_35239_iso_1_len_441_ver_2
ORTHOMCL15213	2	2	Catharanthus_roseus Rauvolfia_serpentina	cra_locus_3284_iso_2_len_1380_ver_3 rsa_locus_478_iso_5_len_1190_ver_2
ORTHOMCL15214	2	2	Catharanthus_roseus Rauvolfia_serpentina	cra_locus_32881_iso_1_len_789_ver_3 rsa_locus_37865_iso_1_len_598_ver_2
ORTHOMCL15215	2	2	Catharanthus_roseus Rauvolfia_serpentina	cra_locus_328_iso_1_len_2370_ver_3 rsa_locus_11953_iso_4_len_2515_ver_2
ORTHOMCL15217	2	2	Catharanthus_roseus Rauvolfia_serpentina	cra_locus_32912_iso_1_len_309_ver_3 rsa_locus_11815_iso_1_len_1009_ver_2
ORTHOMCL15218	2	2	Catharanthus_roseus Rauvolfia_serpentina	cra_locus_3297_iso_1_len_2205_ver_3 rsa_locus_6647_iso_4_len_2604_ver_2
ORTHOMCL15219	2	2	Catharanthus_roseus Rauvolfia_serpentina	cra_locus_32996_iso_1_len_526_ver_3 rsa_locus_37796_iso_1_len_787_ver_2
ORTHOMCL15220	2	2	Catharanthus_roseus Rauvolfia_serpentina	cra_locus_3299_iso_2_len_1200_ver_3 rsa_locus_12307_iso_3_len_1846_ver_2
ORTHOMCL15221	2	2	Catharanthus_roseus Rauvolfia_serpentina	cra_locus_3301_iso_1_len_1600_ver_3 rsa_locus_9606_iso_4_len_1573_ver_2
ORTHOMCL15222	2	2	Catharanthus_roseus Rauvolfia_serpentina	cra_locus_3303_iso_6_len_3084_ver_3 rsa_locus_7459_iso_3_len_2273_ver_2
ORTHOMCL15223	2	2	Catharanthus_roseus Rauvolfia_serpentina	cra_locus_33050_iso_1_len_284_ver_3 rsa_locus_22273_iso_1_len_444_ver_2
ORTHOMCL15224	2	2	Catharanthus_roseus Rauvolfia_serpentina	cra_locus_3305_iso_3_len_1541_ver_3 rsa_locus_6795_iso_1_len_1721_ver_2
ORTHOMCL15225	2	2	Catharanthus_roseus Rauvolfia_serpentina	cra_locus_33073_iso_1_len_431_ver_3 rsa_locus_35762_iso_1_len_445_ver_2
ORTHOMCL15226	2	2	Catharanthus_roseus Rauvolfia_serpentina	cra_locus_33111_iso_1_len_599_ver_3 rsa_locus_13724_iso_8_len_2491_ver_2
ORTHOMCL15227	2	2	Catharanthus_roseus Rauvolfia_serpentina	cra_locus_3312_iso_1_len_2638_ver_3 rsa_locus_29229_iso_1_len_2310_ver_2
ORTHOMCL15228	2	2	Catharanthus_roseus Rauvolfia_serpentina	cra_locus_33213_iso_1_len_713_ver_3 rsa_locus_3091_iso_2_len_1077_ver_2
ORTHOMCL15229	2	2	Catharanthus_roseus Rauvolfia_serpentina	cra_locus_33253_iso_1_len_477_ver_3 rsa_locus_35267_iso_1_len_807_ver_2
ORTHOMCL15230	2	2	Catharanthus_roseus Rauvolfia_serpentina	cra_locus_33254_iso_1_len_1183_ver_3 rsa_locus_12641_iso_3_len_2109_ver_2
ORTHOMCL15231	2	2	Catharanthus_roseus Rauvolfia_serpentina	cra_locus_33255_iso_1_len_292_ver_3 rsa_locus_58524_iso_1_len_333_ver_2
ORTHOMCL15232	2	2	Catharanthus_roseus Rauvolfia_serpentina	cra_locus_3325_iso_8_len_2885_ver_3 rsa_locus_5842_iso_3_len_3138_ver_2
ORTHOMCL15233	2	2	Catharanthus_roseus Rauvolfia_serpentina	cra_locus_33302_iso_1_len_1176_ver_3 rsa_locus_31308_iso_1_len_715_ver_2
ORTHOMCL15234	2	2	Catharanthus_roseus Rauvolfia_serpentina	cra_locus_33312_iso_1_len_500_ver_3 rsa_locus_24237_iso_1_len_848_ver_2
ORTHOMCL15235	2	2	Catharanthus_roseus Rauvolfia_serpentina	cra_locus_3346_iso_1_len_1286_ver_3 rsa_locus_32653_iso_1_len_1086_ver_2
ORTHOMCL15236	2	2	Catharanthus_roseus Rauvolfia_serpentina	cra_locus_33480_iso_1_len_1248_ver_3 rsa_locus_15672_iso_1_len_1953_ver_2
ORTHOMCL15237	2	2	Catharanthus_roseus Rauvolfia_serpentina	cra_locus_33492_iso_1_len_1434_ver_3 rsa_locus_7887_iso_2_len_1649_ver_2
ORTHOMCL15238	2	2	Catharanthus_roseus Rauvolfia_serpentina	cra_locus_33580_iso_2_len_820_ver_3 rsa_locus_6971_iso_2_len_773_ver_2
ORTHOMCL15239	2	2	Catharanthus_roseus Rauvolfia_serpentina	cra_locus_33660_iso_1_len_754_ver_3 rsa_locus_1114_iso_8_len_2841_ver_2
ORTHOMCL15240	2	2	Catharanthus_roseus Rauvolfia_serpentina	cra_locus_3381_iso_5_len_2302_ver_3 rsa_locus_12427_iso_3_len_1053_ver_2
ORTHOMCL15241	2	2	Catharanthus_roseus Rauvolfia_serpentina	cra_locus_33838_iso_1_len_1483_ver_3 rsa_locus_37742_iso_1_len_822_ver_2
ORTHOMCL15242	2	2	Catharanthus_roseus Rauvolfia_serpentina	cra_locus_3384_iso_2_len_1486_ver_3 rsa_locus_16678_iso_1_len_1396_ver_2
ORTHOMCL15243	2	2	Catharanthus_roseus Rauvolfia_serpentina	cra_locus_3390_iso_8_len_1700_ver_3 rsa_locus_11595_iso_4_len_1882_ver_2
ORTHOMCL15244	2	2	Catharanthus_roseus Rauvolfia_serpentina	cra_locus_3402_iso_4_len_1641_ver_3 rsa_locus_1174_iso_6_len_3280_ver_2
ORTHOMCL15246	2	2	Catharanthus_roseus Rauvolfia_serpentina	cra_locus_34049_iso_1_len_560_ver_3 rsa_locus_28616_iso_1_len_784_ver_2
ORTHOMCL15247	2	2	Catharanthus_roseus Rauvolfia_serpentina	cra_locus_34162_iso_1_len_736_ver_3 rsa_locus_21360_iso_1_len_1330_ver_2
ORTHOMCL15248	2	2	Catharanthus_roseus Rauvolfia_serpentina	cra_locus_34204_iso_1_len_798_ver_3 rsa_locus_31249_iso_1_len_786_ver_2
ORTHOMCL15249	2	2	Catharanthus_roseus Rauvolfia_serpentina	cra_locus_34227_iso_1_len_737_ver_3 rsa_locus_26371_iso_1_len_1336_ver_2
ORTHOMCL15250	2	2	Catharanthus_roseus Rauvolfia_serpentina	cra_locus_3423_iso_2_len_1142_ver_3 rsa_locus_29663_iso_1_len_989_ver_2
ORTHOMCL15251	2	2	Catharanthus_roseus Rauvolfia_serpentina	cra_locus_34255_iso_1_len_364_ver_3 rsa_locus_30154_iso_1_len_397_ver_2
ORTHOMCL15252	2	2	Catharanthus_roseus Rauvolfia_serpentina	cra_locus_34389_iso_1_len_922_ver_3 rsa_locus_10661_iso_4_len_1974_ver_2
ORTHOMCL15253	2	2	Catharanthus_roseus Rauvolfia_serpentina	cra_locus_3439_iso_1_len_1314_ver_3 rsa_locus_12347_iso_2_len_1352_ver_2
ORTHOMCL15254	2	2	Catharanthus_roseus Rauvolfia_serpentina	cra_locus_3442_iso_1_len_1385_ver_3 rsa_locus_2969_iso_3_len_1596_ver_2
ORTHOMCL15255	2	2	Catharanthus_roseus Rauvolfia_serpentina	cra_locus_34437_iso_1_len_924_ver_3 rsa_locus_95969_iso_1_len_705_ver_2
ORTHOMCL15256	2	2	Catharanthus_roseus Rauvolfia_serpentina	cra_locus_34511_iso_1_len_411_ver_3 rsa_locus_39479_iso_1_len_384_ver_2
ORTHOMCL15257	2	2	Catharanthus_roseus Rauvolfia_serpentina	cra_locus_34660_iso_1_len_431_ver_3 rsa_locus_19685_iso_2_len_780_ver_2
ORTHOMCL15258	2	2	Catharanthus_roseus Rauvolfia_serpentina	cra_locus_3467_iso_1_len_2314_ver_3 rsa_locus_1732_iso_3_len_2354_ver_2
ORTHOMCL15259	2	2	Catharanthus_roseus Rauvolfia_serpentina	cra_locus_3469_iso_2_len_1048_ver_3 rsa_locus_33701_iso_1_len_646_ver_2
ORTHOMCL15260	2	2	Catharanthus_roseus Rauvolfia_serpentina	cra_locus_34720_iso_1_len_979_ver_3 rsa_locus_69897_iso_1_len_767_ver_2
ORTHOMCL15261	2	2	Catharanthus_roseus Rauvolfia_serpentina	cra_locus_34736_iso_1_len_639_ver_3 rsa_locus_11302_iso_1_len_1114_ver_2
ORTHOMCL15262	2	2	Catharanthus_roseus Rauvolfia_serpentina	cra_locus_34738_iso_1_len_267_ver_3 rsa_locus_63577_iso_1_len_457_ver_2
ORTHOMCL15263	2	2	Catharanthus_roseus Rauvolfia_serpentina	cra_locus_34765_iso_1_len_534_ver_3 rsa_locus_27832_iso_2_len_548_ver_2
ORTHOMCL15264	2	2	Catharanthus_roseus Rauvolfia_serpentina	cra_locus_34818_iso_1_len_354_ver_3 rsa_locus_46369_iso_1_len_928_ver_2
ORTHOMCL15265	2	2	Catharanthus_roseus Rauvolfia_serpentina	cra_locus_34833_iso_1_len_1980_ver_3 rsa_locus_1886_iso_5_len_2245_ver_2
ORTHOMCL15266	2	2	Catharanthus_roseus Rauvolfia_serpentina	cra_locus_34843_iso_1_len_976_ver_3 rsa_locus_13262_iso_1_len_1543_ver_2
ORTHOMCL15267	2	2	Catharanthus_roseus Rauvolfia_serpentina	cra_locus_3486_iso_1_len_758_ver_3 rsa_locus_13339_iso_6_len_760_ver_2
ORTHOMCL15268	2	2	Catharanthus_roseus Rauvolfia_serpentina	cra_locus_34887_iso_1_len_394_ver_3 rsa_locus_8380_iso_1_len_1275_ver_2
ORTHOMCL15269	2	2	Catharanthus_roseus Rauvolfia_serpentina	cra_locus_3494_iso_3_len_1638_ver_3 rsa_locus_47464_iso_2_len_472_ver_2
ORTHOMCL15270	2	2	Catharanthus_roseus Rauvolfia_serpentina	cra_locus_34959_iso_1_len_721_ver_3 rsa_locus_10219_iso_3_len_1160_ver_2
ORTHOMCL15271	2	2	Catharanthus_roseus Rauvolfia_serpentina	cra_locus_35034_iso_1_len_1038_ver_3 rsa_locus_22135_iso_2_len_1444_ver_2
ORTHOMCL15272	2	2	Catharanthus_roseus Rauvolfia_serpentina	cra_locus_3509_iso_5_len_1892_ver_3 rsa_locus_6039_iso_7_len_1930_ver_2
ORTHOMCL15273	2	2	Catharanthus_roseus Rauvolfia_serpentina	cra_locus_35176_iso_1_len_618_ver_3 rsa_locus_36838_iso_1_len_896_ver_2
ORTHOMCL15274	2	2	Catharanthus_roseus Rauvolfia_serpentina	cra_locus_351_iso_4_len_2032_ver_3 rsa_locus_13922_iso_6_len_2133_ver_2
ORTHOMCL15275	2	2	Catharanthus_roseus Rauvolfia_serpentina	cra_locus_35225_iso_2_len_1208_ver_3 rsa_locus_52614_iso_1_len_474_ver_2
ORTHOMCL15276	2	2	Catharanthus_roseus Rauvolfia_serpentina	cra_locus_3522_iso_1_len_1302_ver_3 rsa_locus_3437_iso_1_len_1554_ver_2
ORTHOMCL15277	2	2	Catharanthus_roseus Rauvolfia_serpentina	cra_locus_3524_iso_7_len_2016_ver_3 rsa_locus_555_iso_4_len_1284_ver_2
ORTHOMCL15278	2	2	Catharanthus_roseus Rauvolfia_serpentina	cra_locus_3529_iso_5_len_2163_ver_3 rsa_locus_7395_iso_8_len_2466_ver_2
ORTHOMCL15279	2	2	Catharanthus_roseus Rauvolfia_serpentina	cra_locus_3534_iso_6_len_1586_ver_3 rsa_locus_13758_iso_3_len_1661_ver_2
ORTHOMCL15281	2	2	Catharanthus_roseus Rauvolfia_serpentina	cra_locus_3538_iso_1_len_1911_ver_3 rsa_locus_487_iso_3_len_1886_ver_2
ORTHOMCL15282	2	2	Catharanthus_roseus Rauvolfia_serpentina	cra_locus_3553_iso_6_len_2524_ver_3 rsa_locus_14197_iso_5_len_2158_ver_2
ORTHOMCL15283	2	2	Catharanthus_roseus Rauvolfia_serpentina	cra_locus_3585_iso_1_len_992_ver_3 rsa_locus_1322_iso_2_len_1224_ver_2
ORTHOMCL15284	2	2	Catharanthus_roseus Rauvolfia_serpentina	cra_locus_35899_iso_1_len_474_ver_3 rsa_locus_63342_iso_1_len_623_ver_2
ORTHOMCL15285	2	2	Catharanthus_roseus Rauvolfia_serpentina	cra_locus_35907_iso_1_len_669_ver_3 rsa_locus_66103_iso_1_len_335_ver_2
ORTHOMCL15286	2	2	Catharanthus_roseus Rauvolfia_serpentina	cra_locus_3599_iso_4_len_2392_ver_3 rsa_locus_9933_iso_1_len_1635_ver_2
ORTHOMCL15287	2	2	Catharanthus_roseus Rauvolfia_serpentina	cra_locus_36196_iso_1_len_495_ver_3 rsa_locus_26363_iso_1_len_400_ver_2
ORTHOMCL15288	2	2	Catharanthus_roseus Rauvolfia_serpentina	cra_locus_3628_iso_3_len_1244_ver_3 rsa_locus_27462_iso_1_len_1511_ver_2
ORTHOMCL15289	2	2	Catharanthus_roseus Rauvolfia_serpentina	cra_locus_36312_iso_2_len_471_ver_3 rsa_locus_34167_iso_1_len_321_ver_2
ORTHOMCL15290	2	2	Catharanthus_roseus Rauvolfia_serpentina	cra_locus_36387_iso_1_len_361_ver_3 rsa_locus_76062_iso_1_len_292_ver_2
ORTHOMCL15291	2	2	Catharanthus_roseus Rauvolfia_serpentina	cra_locus_3639_iso_1_len_2125_ver_3 rsa_locus_98899_iso_1_len_1285_ver_2
ORTHOMCL15292	2	2	Catharanthus_roseus Rauvolfia_serpentina	cra_locus_363_iso_2_len_2132_ver_3 rsa_locus_14873_iso_4_len_2271_ver_2
ORTHOMCL15293	2	2	Catharanthus_roseus Rauvolfia_serpentina	cra_locus_36437_iso_1_len_1948_ver_3 rsa_locus_38227_iso_1_len_589_ver_2
ORTHOMCL15294	2	2	Catharanthus_roseus Rauvolfia_serpentina	cra_locus_3643_iso_1_len_843_ver_3 rsa_locus_22444_iso_4_len_820_ver_2
ORTHOMCL15295	2	2	Catharanthus_roseus Rauvolfia_serpentina	cra_locus_36488_iso_1_len_1335_ver_3 rsa_locus_24033_iso_1_len_1094_ver_2
ORTHOMCL15296	2	2	Catharanthus_roseus Rauvolfia_serpentina	cra_locus_3649_iso_3_len_1556_ver_3 rsa_locus_13959_iso_6_len_1497_ver_2
ORTHOMCL15297	2	2	Catharanthus_roseus Rauvolfia_serpentina	cra_locus_3650_iso_8_len_3074_ver_3 rsa_locus_3120_iso_7_len_3094_ver_2
ORTHOMCL15299	2	2	Catharanthus_roseus Rauvolfia_serpentina	cra_locus_3670_iso_1_len_862_ver_3 rsa_locus_27372_iso_3_len_1366_ver_2
ORTHOMCL15300	2	2	Catharanthus_roseus Rauvolfia_serpentina	cra_locus_36725_iso_1_len_352_ver_3 rsa_locus_86673_iso_1_len_399_ver_2
ORTHOMCL15301	2	2	Catharanthus_roseus Rauvolfia_serpentina	cra_locus_367_iso_3_len_1717_ver_3 rsa_locus_10949_iso_1_len_1864_ver_2
ORTHOMCL15302	2	2	Catharanthus_roseus Rauvolfia_serpentina	cra_locus_3691_iso_1_len_2434_ver_3 rsa_locus_5166_iso_2_len_1947_ver_2
ORTHOMCL15303	2	2	Catharanthus_roseus Rauvolfia_serpentina	cra_locus_37113_iso_1_len_458_ver_3 rsa_locus_62081_iso_1_len_580_ver_2
ORTHOMCL15304	2	2	Catharanthus_roseus Rauvolfia_serpentina	cra_locus_371_iso_1_len_1657_ver_3 rsa_locus_4131_iso_4_len_1766_ver_2
ORTHOMCL15305	2	2	Catharanthus_roseus Rauvolfia_serpentina	cra_locus_3724_iso_4_len_1984_ver_3 rsa_locus_25139_iso_4_len_1419_ver_2
ORTHOMCL15306	2	2	Catharanthus_roseus Rauvolfia_serpentina	cra_locus_3739_iso_5_len_2332_ver_3 rsa_locus_11208_iso_3_len_2809_ver_2
ORTHOMCL15307	2	2	Catharanthus_roseus Rauvolfia_serpentina	cra_locus_3742_iso_1_len_1282_ver_3 rsa_locus_15922_iso_3_len_2177_ver_2
ORTHOMCL15308	2	2	Catharanthus_roseus Rauvolfia_serpentina	cra_locus_3744_iso_1_len_1298_ver_3 rsa_locus_7308_iso_1_len_1532_ver_2
ORTHOMCL15309	2	2	Catharanthus_roseus Rauvolfia_serpentina	cra_locus_37460_iso_2_len_1177_ver_3 rsa_locus_90170_iso_1_len_586_ver_2
ORTHOMCL15311	2	2	Catharanthus_roseus Rauvolfia_serpentina	cra_locus_3755_iso_2_len_1439_ver_3 rsa_locus_11356_iso_2_len_1471_ver_2
ORTHOMCL15312	2	2	Catharanthus_roseus Rauvolfia_serpentina	cra_locus_3772_iso_1_len_1569_ver_3 rsa_locus_17565_iso_1_len_1617_ver_2
ORTHOMCL15313	2	2	Catharanthus_roseus Rauvolfia_serpentina	cra_locus_3773_iso_4_len_1677_ver_3 rsa_locus_6754_iso_4_len_2208_ver_2
ORTHOMCL15314	2	2	Catharanthus_roseus Rauvolfia_serpentina	cra_locus_3774_iso_1_len_1756_ver_3 rsa_locus_16908_iso_2_len_1809_ver_2
ORTHOMCL15315	2	2	Catharanthus_roseus Rauvolfia_serpentina	cra_locus_3775_iso_2_len_486_ver_3 rsa_locus_12621_iso_2_len_868_ver_2
ORTHOMCL15316	2	2	Catharanthus_roseus Rauvolfia_serpentina	cra_locus_3778_iso_1_len_1299_ver_3 rsa_locus_7750_iso_1_len_1338_ver_2
ORTHOMCL15317	2	2	Catharanthus_roseus Rauvolfia_serpentina	cra_locus_37803_iso_1_len_425_ver_3 rsa_locus_13608_iso_1_len_1528_ver_2
ORTHOMCL15318	2	2	Catharanthus_roseus Rauvolfia_serpentina	cra_locus_3788_iso_3_len_1519_ver_3 rsa_locus_3273_iso_1_len_1510_ver_2
ORTHOMCL15319	2	2	Catharanthus_roseus Rauvolfia_serpentina	cra_locus_37950_iso_1_len_475_ver_3 rsa_locus_100671_iso_1_len_294_ver_2
ORTHOMCL15320	2	2	Catharanthus_roseus Rauvolfia_serpentina	cra_locus_38115_iso_1_len_543_ver_3 rsa_locus_52527_iso_1_len_487_ver_2
ORTHOMCL15321	2	2	Catharanthus_roseus Rauvolfia_serpentina	cra_locus_38153_iso_2_len_321_ver_3 rsa_locus_15435_iso_1_len_387_ver_2
ORTHOMCL15322	2	2	Catharanthus_roseus Rauvolfia_serpentina	cra_locus_38265_iso_2_len_2265_ver_3 rsa_locus_11977_iso_1_len_1680_ver_2
ORTHOMCL15323	2	2	Catharanthus_roseus Rauvolfia_serpentina	cra_locus_3828_iso_2_len_1757_ver_3 rsa_locus_3252_iso_4_len_1887_ver_2
ORTHOMCL15324	2	2	Catharanthus_roseus Rauvolfia_serpentina	cra_locus_3829_iso_3_len_1831_ver_3 rsa_locus_32100_iso_1_len_1595_ver_2
ORTHOMCL15325	2	2	Catharanthus_roseus Rauvolfia_serpentina	cra_locus_3834_iso_4_len_2418_ver_3 rsa_locus_13370_iso_4_len_2168_ver_2
ORTHOMCL15326	2	2	Catharanthus_roseus Rauvolfia_serpentina	cra_locus_3838_iso_9_len_1808_ver_3 rsa_locus_6745_iso_1_len_1178_ver_2
ORTHOMCL15327	2	2	Catharanthus_roseus Rauvolfia_serpentina	cra_locus_3841_iso_4_len_1577_ver_3 rsa_locus_3433_iso_1_len_1541_ver_2
ORTHOMCL15328	2	2	Catharanthus_roseus Rauvolfia_serpentina	cra_locus_3845_iso_3_len_1869_ver_3 rsa_locus_24179_iso_1_len_732_ver_2
ORTHOMCL15329	2	2	Catharanthus_roseus Rauvolfia_serpentina	cra_locus_3847_iso_1_len_1374_ver_3 rsa_locus_40210_iso_1_len_982_ver_2
ORTHOMCL15330	2	2	Catharanthus_roseus Rauvolfia_serpentina	cra_locus_38572_iso_1_len_333_ver_3 rsa_locus_36719_iso_1_len_343_ver_2
ORTHOMCL15331	2	2	Catharanthus_roseus Rauvolfia_serpentina	cra_locus_38590_iso_1_len_401_ver_3 rsa_locus_32953_iso_2_len_854_ver_2
ORTHOMCL15332	2	2	Catharanthus_roseus Rauvolfia_serpentina	cra_locus_3861_iso_3_len_1316_ver_3 rsa_locus_21292_iso_3_len_967_ver_2
ORTHOMCL15333	2	2	Catharanthus_roseus Rauvolfia_serpentina	cra_locus_38645_iso_1_len_534_ver_3 rsa_locus_15617_iso_1_len_411_ver_2
ORTHOMCL15334	2	2	Catharanthus_roseus Rauvolfia_serpentina	cra_locus_38908_iso_1_len_465_ver_3 rsa_locus_40124_iso_1_len_464_ver_2
ORTHOMCL15335	2	2	Catharanthus_roseus Rauvolfia_serpentina	cra_locus_3890_iso_7_len_2396_ver_3 rsa_locus_3334_iso_7_len_2228_ver_2
ORTHOMCL15336	2	2	Catharanthus_roseus Rauvolfia_serpentina	cra_locus_3895_iso_4_len_2185_ver_3 rsa_locus_1915_iso_8_len_2120_ver_2
ORTHOMCL15337	2	2	Catharanthus_roseus Rauvolfia_serpentina	cra_locus_3896_iso_2_len_1528_ver_3 rsa_locus_8536_iso_2_len_1500_ver_2
ORTHOMCL15338	2	2	Catharanthus_roseus Rauvolfia_serpentina	cra_locus_39064_iso_1_len_1069_ver_3 rsa_locus_14779_iso_2_len_1433_ver_2
ORTHOMCL15339	2	2	Catharanthus_roseus Rauvolfia_serpentina	cra_locus_39067_iso_1_len_426_ver_3 rsa_locus_65686_iso_1_len_467_ver_2
ORTHOMCL15340	2	2	Catharanthus_roseus Rauvolfia_serpentina	cra_locus_39070_iso_1_len_368_ver_3 rsa_locus_7606_iso_6_len_2575_ver_2
ORTHOMCL15341	2	2	Catharanthus_roseus Rauvolfia_serpentina	cra_locus_39137_iso_2_len_1557_ver_3 rsa_locus_20051_iso_1_len_1583_ver_2
ORTHOMCL15342	2	2	Catharanthus_roseus Rauvolfia_serpentina	cra_locus_3919_iso_5_len_844_ver_3 rsa_locus_22232_iso_1_len_760_ver_2
ORTHOMCL15343	2	2	Catharanthus_roseus Rauvolfia_serpentina	cra_locus_3924_iso_4_len_1132_ver_3 rsa_locus_5510_iso_1_len_2065_ver_2
ORTHOMCL15344	2	2	Catharanthus_roseus Rauvolfia_serpentina	cra_locus_39279_iso_1_len_718_ver_3 rsa_locus_109184_iso_1_len_411_ver_2
ORTHOMCL15345	2	2	Catharanthus_roseus Rauvolfia_serpentina	cra_locus_3927_iso_9_len_2065_ver_3 rsa_locus_11081_iso_4_len_2203_ver_2
ORTHOMCL15346	2	2	Catharanthus_roseus Rauvolfia_serpentina	cra_locus_3928_iso_1_len_1540_ver_3 rsa_locus_3907_iso_4_len_2256_ver_2
ORTHOMCL15347	2	2	Catharanthus_roseus Rauvolfia_serpentina	cra_locus_39400_iso_1_len_745_ver_3 rsa_locus_30558_iso_1_len_1025_ver_2
ORTHOMCL15348	2	2	Catharanthus_roseus Rauvolfia_serpentina	cra_locus_39419_iso_1_len_349_ver_3 rsa_locus_55332_iso_1_len_374_ver_2
ORTHOMCL15349	2	2	Catharanthus_roseus Rauvolfia_serpentina	cra_locus_39425_iso_1_len_580_ver_3 rsa_locus_22759_iso_1_len_570_ver_2
ORTHOMCL15350	2	2	Catharanthus_roseus Rauvolfia_serpentina	cra_locus_39570_iso_1_len_335_ver_3 rsa_locus_62990_iso_1_len_441_ver_2
ORTHOMCL15351	2	2	Catharanthus_roseus Rauvolfia_serpentina	cra_locus_3964_iso_4_len_1993_ver_3 rsa_locus_9661_iso_2_len_1186_ver_2
ORTHOMCL15352	2	2	Catharanthus_roseus Rauvolfia_serpentina	cra_locus_39657_iso_1_len_2396_ver_3 rsa_locus_483_iso_1_len_1907_ver_2
ORTHOMCL15353	2	2	Catharanthus_roseus Rauvolfia_serpentina	cra_locus_3975_iso_1_len_1836_ver_3 rsa_locus_3500_iso_1_len_1335_ver_2
ORTHOMCL15354	2	2	Catharanthus_roseus Rauvolfia_serpentina	cra_locus_3983_iso_4_len_4859_ver_3 rsa_locus_10211_iso_3_len_3102_ver_2
ORTHOMCL15355	2	2	Catharanthus_roseus Rauvolfia_serpentina	cra_locus_39841_iso_1_len_404_ver_3 rsa_locus_33984_iso_1_len_606_ver_2
ORTHOMCL15356	2	2	Catharanthus_roseus Rauvolfia_serpentina	cra_locus_39939_iso_1_len_590_ver_3 rsa_locus_83717_iso_1_len_367_ver_2
ORTHOMCL15357	2	2	Catharanthus_roseus Rauvolfia_serpentina	cra_locus_3993_iso_3_len_2537_ver_3 rsa_locus_9887_iso_3_len_2566_ver_2
ORTHOMCL15358	2	2	Catharanthus_roseus Rauvolfia_serpentina	cra_locus_39986_iso_1_len_1374_ver_3 rsa_locus_68525_iso_1_len_783_ver_2
ORTHOMCL15359	2	2	Catharanthus_roseus Rauvolfia_serpentina	cra_locus_39993_iso_1_len_469_ver_3 rsa_locus_47518_iso_1_len_618_ver_2
ORTHOMCL15360	2	2	Catharanthus_roseus Rauvolfia_serpentina	cra_locus_4003_iso_1_len_2441_ver_3 rsa_locus_6986_iso_6_len_2507_ver_2
ORTHOMCL15361	2	2	Catharanthus_roseus Rauvolfia_serpentina	cra_locus_4005_iso_3_len_2151_ver_3 rsa_locus_6840_iso_4_len_2450_ver_2
ORTHOMCL15362	2	2	Catharanthus_roseus Rauvolfia_serpentina	cra_locus_401_iso_5_len_1112_ver_3 rsa_locus_2492_iso_1_len_790_ver_2
ORTHOMCL15363	2	2	Catharanthus_roseus Rauvolfia_serpentina	cra_locus_4052_iso_9_len_2270_ver_3 rsa_locus_9863_iso_2_len_2254_ver_2
ORTHOMCL15364	2	2	Catharanthus_roseus Rauvolfia_serpentina	cra_locus_4058_iso_7_len_1757_ver_3 rsa_locus_1328_iso_6_len_2039_ver_2
ORTHOMCL15365	2	2	Catharanthus_roseus Rauvolfia_serpentina	cra_locus_4061_iso_4_len_1439_ver_3 rsa_locus_5684_iso_3_len_1311_ver_2
ORTHOMCL15366	2	2	Catharanthus_roseus Rauvolfia_serpentina	cra_locus_4062_iso_2_len_1854_ver_3 rsa_locus_14872_iso_1_len_1246_ver_2
ORTHOMCL15367	2	2	Catharanthus_roseus Rauvolfia_serpentina	cra_locus_40743_iso_1_len_869_ver_3 rsa_locus_3920_iso_1_len_1260_ver_2
ORTHOMCL15368	2	2	Catharanthus_roseus Rauvolfia_serpentina	cra_locus_4077_iso_2_len_3252_ver_3 rsa_locus_27902_iso_1_len_2051_ver_2
ORTHOMCL15369	2	2	Catharanthus_roseus Rauvolfia_serpentina	cra_locus_41045_iso_1_len_405_ver_3 rsa_locus_91325_iso_1_len_548_ver_2
ORTHOMCL15370	2	2	Catharanthus_roseus Rauvolfia_serpentina	cra_locus_4111_iso_1_len_3259_ver_3 rsa_locus_1063_iso_4_len_3454_ver_2
ORTHOMCL15371	2	2	Catharanthus_roseus Rauvolfia_serpentina	cra_locus_4121_iso_1_len_1649_ver_3 rsa_locus_10285_iso_7_len_2101_ver_2
ORTHOMCL15372	2	2	Catharanthus_roseus Rauvolfia_serpentina	cra_locus_41224_iso_1_len_725_ver_3 rsa_locus_78118_iso_1_len_867_ver_2
ORTHOMCL15373	2	2	Catharanthus_roseus Rauvolfia_serpentina	cra_locus_41228_iso_1_len_440_ver_3 rsa_locus_93783_iso_1_len_278_ver_2
ORTHOMCL15374	2	2	Catharanthus_roseus Rauvolfia_serpentina	cra_locus_41297_iso_1_len_877_ver_3 rsa_locus_99068_iso_1_len_479_ver_2
ORTHOMCL15375	2	2	Catharanthus_roseus Rauvolfia_serpentina	cra_locus_41423_iso_1_len_310_ver_3 rsa_locus_72951_iso_1_len_436_ver_2
ORTHOMCL15376	2	2	Catharanthus_roseus Rauvolfia_serpentina	cra_locus_4148_iso_1_len_1069_ver_3 rsa_locus_16374_iso_2_len_1479_ver_2
ORTHOMCL15377	2	2	Catharanthus_roseus Rauvolfia_serpentina	cra_locus_41628_iso_1_len_451_ver_3 rsa_locus_20326_iso_1_len_1300_ver_2
ORTHOMCL15378	2	2	Catharanthus_roseus Rauvolfia_serpentina	cra_locus_4165_iso_2_len_2399_ver_3 rsa_locus_9424_iso_1_len_1997_ver_2
ORTHOMCL15379	2	2	Catharanthus_roseus Rauvolfia_serpentina	cra_locus_4175_iso_4_len_1007_ver_3 rsa_locus_1170_iso_9_len_1184_ver_2
ORTHOMCL15380	2	2	Catharanthus_roseus Rauvolfia_serpentina	cra_locus_41782_iso_1_len_723_ver_3 rsa_locus_31682_iso_1_len_440_ver_2
ORTHOMCL15381	2	2	Catharanthus_roseus Rauvolfia_serpentina	cra_locus_4194_iso_2_len_1818_ver_3 rsa_locus_514_iso_5_len_1959_ver_2
ORTHOMCL15382	2	2	Catharanthus_roseus Rauvolfia_serpentina	cra_locus_419_iso_2_len_1910_ver_3 rsa_locus_9293_iso_4_len_1705_ver_2
ORTHOMCL15383	2	2	Catharanthus_roseus Rauvolfia_serpentina	cra_locus_41_iso_6_len_1627_ver_3 rsa_locus_36383_iso_3_len_1713_ver_2
ORTHOMCL15384	2	2	Catharanthus_roseus Rauvolfia_serpentina	cra_locus_4201_iso_1_len_1582_ver_3 rsa_locus_12470_iso_1_len_957_ver_2
ORTHOMCL15385	2	2	Catharanthus_roseus Rauvolfia_serpentina	cra_locus_42035_iso_1_len_513_ver_3 rsa_locus_11032_iso_1_len_949_ver_2
ORTHOMCL15386	2	2	Catharanthus_roseus Rauvolfia_serpentina	cra_locus_4208_iso_4_len_1767_ver_3 rsa_locus_39245_iso_1_len_1196_ver_2
ORTHOMCL15387	2	2	Catharanthus_roseus Rauvolfia_serpentina	cra_locus_420_iso_3_len_1624_ver_3 rsa_locus_7565_iso_3_len_1620_ver_2
ORTHOMCL15388	2	2	Catharanthus_roseus Rauvolfia_serpentina	cra_locus_4223_iso_2_len_1391_ver_3 rsa_locus_5216_iso_5_len_1798_ver_2
ORTHOMCL15389	2	2	Catharanthus_roseus Rauvolfia_serpentina	cra_locus_4225_iso_8_len_2191_ver_3 rsa_locus_2467_iso_7_len_2628_ver_2
ORTHOMCL15390	2	2	Catharanthus_roseus Rauvolfia_serpentina	cra_locus_4233_iso_1_len_1172_ver_3 rsa_locus_1109_iso_2_len_1499_ver_2
ORTHOMCL15391	2	2	Catharanthus_roseus Rauvolfia_serpentina	cra_locus_42480_iso_1_len_340_ver_3 rsa_locus_7101_iso_1_len_529_ver_2
ORTHOMCL15392	2	2	Catharanthus_roseus Rauvolfia_serpentina	cra_locus_4250_iso_2_len_2458_ver_3 rsa_locus_12169_iso_1_len_1689_ver_2
ORTHOMCL15393	2	2	Catharanthus_roseus Rauvolfia_serpentina	cra_locus_4273_iso_1_len_874_ver_3 rsa_locus_9582_iso_1_len_616_ver_2
ORTHOMCL15394	2	2	Catharanthus_roseus Rauvolfia_serpentina	cra_locus_4278_iso_2_len_3756_ver_3 rsa_locus_6502_iso_3_len_2603_ver_2
ORTHOMCL15395	2	2	Catharanthus_roseus Rauvolfia_serpentina	cra_locus_4282_iso_1_len_1770_ver_3 rsa_locus_64010_iso_1_len_723_ver_2
ORTHOMCL15396	2	2	Catharanthus_roseus Rauvolfia_serpentina	cra_locus_4303_iso_8_len_816_ver_3 rsa_locus_3568_iso_2_len_1373_ver_2
ORTHOMCL15397	2	2	Catharanthus_roseus Rauvolfia_serpentina	cra_locus_4304_iso_2_len_1652_ver_3 rsa_locus_14180_iso_3_len_1696_ver_2
ORTHOMCL15398	2	2	Catharanthus_roseus Rauvolfia_serpentina	cra_locus_43168_iso_2_len_622_ver_3 rsa_locus_3444_iso_1_len_1054_ver_2
ORTHOMCL15399	2	2	Catharanthus_roseus Rauvolfia_serpentina	cra_locus_4331_iso_1_len_1563_ver_3 rsa_locus_23439_iso_3_len_1516_ver_2
ORTHOMCL15400	2	2	Catharanthus_roseus Rauvolfia_serpentina	cra_locus_4335_iso_4_len_1314_ver_3 rsa_locus_370_iso_1_len_1511_ver_2
ORTHOMCL15401	2	2	Catharanthus_roseus Rauvolfia_serpentina	cra_locus_4340_iso_3_len_2044_ver_3 rsa_locus_14761_iso_4_len_2251_ver_2
ORTHOMCL15402	2	2	Catharanthus_roseus Rauvolfia_serpentina	cra_locus_435_iso_9_len_3079_ver_3 rsa_locus_5630_iso_1_len_1287_ver_2
ORTHOMCL15403	2	2	Catharanthus_roseus Rauvolfia_serpentina	cra_locus_4363_iso_1_len_460_ver_3 rsa_locus_27503_iso_1_len_606_ver_2
ORTHOMCL15404	2	2	Catharanthus_roseus Rauvolfia_serpentina	cra_locus_436_iso_6_len_2186_ver_3 rsa_locus_2409_iso_9_len_2072_ver_2
ORTHOMCL15405	2	2	Catharanthus_roseus Rauvolfia_serpentina	cra_locus_4372_iso_6_len_5116_ver_3 rsa_locus_29789_iso_1_len_1243_ver_2
ORTHOMCL15406	2	2	Catharanthus_roseus Rauvolfia_serpentina	cra_locus_43764_iso_1_len_610_ver_3 rsa_locus_40860_iso_1_len_413_ver_2
ORTHOMCL15407	2	2	Catharanthus_roseus Rauvolfia_serpentina	cra_locus_43773_iso_1_len_618_ver_3 rsa_locus_17538_iso_1_len_314_ver_2
ORTHOMCL15408	2	2	Catharanthus_roseus Rauvolfia_serpentina	cra_locus_43774_iso_1_len_535_ver_3 rsa_locus_28590_iso_2_len_1009_ver_2
ORTHOMCL15409	2	2	Catharanthus_roseus Rauvolfia_serpentina	cra_locus_43789_iso_1_len_1793_ver_3 rsa_locus_46917_iso_2_len_1017_ver_2
ORTHOMCL15410	2	2	Catharanthus_roseus Rauvolfia_serpentina	cra_locus_43826_iso_2_len_508_ver_3 rsa_locus_93605_iso_1_len_467_ver_2
ORTHOMCL15411	2	2	Catharanthus_roseus Rauvolfia_serpentina	cra_locus_43844_iso_1_len_432_ver_3 rsa_locus_36897_iso_2_len_539_ver_2
ORTHOMCL15413	2	2	Catharanthus_roseus Rauvolfia_serpentina	cra_locus_4401_iso_7_len_1892_ver_3 rsa_locus_14989_iso_3_len_1547_ver_2
ORTHOMCL15414	2	2	Catharanthus_roseus Rauvolfia_serpentina	cra_locus_4403_iso_1_len_2413_ver_3 rsa_locus_19902_iso_2_len_1338_ver_2
ORTHOMCL15415	2	2	Catharanthus_roseus Rauvolfia_serpentina	cra_locus_44067_iso_1_len_326_ver_3 rsa_locus_41994_iso_1_len_420_ver_2
ORTHOMCL15416	2	2	Catharanthus_roseus Rauvolfia_serpentina	cra_locus_4407_iso_8_len_2646_ver_3 rsa_locus_4510_iso_7_len_2087_ver_2
ORTHOMCL15417	2	2	Catharanthus_roseus Rauvolfia_serpentina	cra_locus_4413_iso_4_len_2643_ver_3 rsa_locus_3718_iso_8_len_2940_ver_2
ORTHOMCL15418	2	2	Catharanthus_roseus Rauvolfia_serpentina	cra_locus_44170_iso_1_len_538_ver_3 rsa_locus_27706_iso_1_len_664_ver_2
ORTHOMCL15420	2	2	Catharanthus_roseus Rauvolfia_serpentina	cra_locus_4430_iso_2_len_1783_ver_3 rsa_locus_6964_iso_3_len_1679_ver_2
ORTHOMCL15421	2	2	Catharanthus_roseus Rauvolfia_serpentina	cra_locus_44323_iso_1_len_470_ver_3 rsa_locus_93812_iso_2_len_323_ver_2
ORTHOMCL15422	2	2	Catharanthus_roseus Rauvolfia_serpentina	cra_locus_4441_iso_2_len_3924_ver_3 rsa_locus_19684_iso_1_len_2960_ver_2
ORTHOMCL15423	2	2	Catharanthus_roseus Rauvolfia_serpentina	cra_locus_44456_iso_1_len_798_ver_3 rsa_locus_49970_iso_1_len_311_ver_2
ORTHOMCL15424	2	2	Catharanthus_roseus Rauvolfia_serpentina	cra_locus_44465_iso_1_len_699_ver_3 rsa_locus_27300_iso_1_len_1116_ver_2
ORTHOMCL15425	2	2	Catharanthus_roseus Rauvolfia_serpentina	cra_locus_44521_iso_1_len_639_ver_3 rsa_locus_84203_iso_1_len_281_ver_2
ORTHOMCL15426	2	2	Catharanthus_roseus Rauvolfia_serpentina	cra_locus_4460_iso_4_len_2254_ver_3 rsa_locus_13314_iso_3_len_3046_ver_2
ORTHOMCL15427	2	2	Catharanthus_roseus Rauvolfia_serpentina	cra_locus_4461_iso_3_len_1878_ver_3 rsa_locus_16508_iso_7_len_1719_ver_2
ORTHOMCL15428	2	2	Catharanthus_roseus Rauvolfia_serpentina	cra_locus_4475_iso_5_len_1363_ver_3 rsa_locus_40629_iso_1_len_567_ver_2
ORTHOMCL15429	2	2	Catharanthus_roseus Rauvolfia_serpentina	cra_locus_44858_iso_1_len_277_ver_3 rsa_locus_70244_iso_1_len_678_ver_2
ORTHOMCL15430	2	2	Catharanthus_roseus Rauvolfia_serpentina	cra_locus_44951_iso_2_len_1266_ver_3 rsa_locus_75200_iso_1_len_770_ver_2
ORTHOMCL15431	2	2	Catharanthus_roseus Rauvolfia_serpentina	cra_locus_4500_iso_6_len_1698_ver_3 rsa_locus_62157_iso_1_len_406_ver_2
ORTHOMCL15432	2	2	Catharanthus_roseus Rauvolfia_serpentina	cra_locus_45063_iso_1_len_823_ver_3 rsa_locus_25732_iso_1_len_1710_ver_2
ORTHOMCL15433	2	2	Catharanthus_roseus Rauvolfia_serpentina	cra_locus_45073_iso_1_len_491_ver_3 rsa_locus_20504_iso_1_len_891_ver_2
ORTHOMCL15435	2	2	Catharanthus_roseus Rauvolfia_serpentina	cra_locus_45286_iso_1_len_354_ver_3 rsa_locus_57600_iso_1_len_278_ver_2
ORTHOMCL15436	2	2	Catharanthus_roseus Rauvolfia_serpentina	cra_locus_4532_iso_4_len_1663_ver_3 rsa_locus_9196_iso_2_len_1074_ver_2
ORTHOMCL15437	2	2	Catharanthus_roseus Rauvolfia_serpentina	cra_locus_45358_iso_1_len_631_ver_3 rsa_locus_22016_iso_1_len_552_ver_2
ORTHOMCL15438	2	2	Catharanthus_roseus Rauvolfia_serpentina	cra_locus_4539_iso_4_len_3450_ver_3 rsa_locus_2730_iso_3_len_2162_ver_2
ORTHOMCL15439	2	2	Catharanthus_roseus Rauvolfia_serpentina	cra_locus_4548_iso_5_len_1988_ver_3 rsa_locus_15211_iso_1_len_1578_ver_2
ORTHOMCL15440	2	2	Catharanthus_roseus Rauvolfia_serpentina	cra_locus_4570_iso_2_len_1385_ver_3 rsa_locus_3673_iso_6_len_3429_ver_2
ORTHOMCL15441	2	2	Catharanthus_roseus Rauvolfia_serpentina	cra_locus_45780_iso_2_len_403_ver_3 rsa_locus_66020_iso_1_len_461_ver_2
ORTHOMCL15442	2	2	Catharanthus_roseus Rauvolfia_serpentina	cra_locus_4578_iso_5_len_1432_ver_3 rsa_locus_12801_iso_4_len_1183_ver_2
ORTHOMCL15444	2	2	Catharanthus_roseus Rauvolfia_serpentina	cra_locus_45963_iso_1_len_794_ver_3 rsa_locus_10158_iso_1_len_676_ver_2
ORTHOMCL15445	2	2	Catharanthus_roseus Rauvolfia_serpentina	cra_locus_4604_iso_5_len_2249_ver_3 rsa_locus_5633_iso_1_len_1490_ver_2
ORTHOMCL15446	2	2	Catharanthus_roseus Rauvolfia_serpentina	cra_locus_460_iso_1_len_1609_ver_3 rsa_locus_12217_iso_1_len_1662_ver_2
ORTHOMCL15447	2	2	Catharanthus_roseus Rauvolfia_serpentina	cra_locus_4626_iso_1_len_1108_ver_3 rsa_locus_3671_iso_1_len_1353_ver_2
ORTHOMCL15448	2	2	Catharanthus_roseus Rauvolfia_serpentina	cra_locus_46285_iso_1_len_351_ver_3 rsa_locus_106575_iso_1_len_354_ver_2
ORTHOMCL15449	2	2	Catharanthus_roseus Rauvolfia_serpentina	cra_locus_46335_iso_1_len_297_ver_3 rsa_locus_34644_iso_1_len_725_ver_2
ORTHOMCL15450	2	2	Catharanthus_roseus Rauvolfia_serpentina	cra_locus_4635_iso_2_len_2251_ver_3 rsa_locus_1230_iso_4_len_2213_ver_2
ORTHOMCL15451	2	2	Catharanthus_roseus Rauvolfia_serpentina	cra_locus_46392_iso_1_len_898_ver_3 rsa_locus_85524_iso_1_len_514_ver_2
ORTHOMCL15452	2	2	Catharanthus_roseus Rauvolfia_serpentina	cra_locus_46495_iso_2_len_1035_ver_3 rsa_locus_65895_iso_1_len_518_ver_2
ORTHOMCL15453	2	2	Catharanthus_roseus Rauvolfia_serpentina	cra_locus_4659_iso_5_len_2341_ver_3 rsa_locus_20594_iso_1_len_2175_ver_2
ORTHOMCL15454	2	2	Catharanthus_roseus Rauvolfia_serpentina	cra_locus_465_iso_3_len_946_ver_3 rsa_locus_9614_iso_1_len_618_ver_2
ORTHOMCL15455	2	2	Catharanthus_roseus Rauvolfia_serpentina	cra_locus_4661_iso_8_len_2064_ver_3 rsa_locus_4742_iso_1_len_1840_ver_2
ORTHOMCL15456	2	2	Catharanthus_roseus Rauvolfia_serpentina	cra_locus_4664_iso_6_len_1105_ver_3 rsa_locus_16420_iso_2_len_786_ver_2
ORTHOMCL15457	2	2	Catharanthus_roseus Rauvolfia_serpentina	cra_locus_46784_iso_1_len_531_ver_3 rsa_locus_9210_iso_1_len_1234_ver_2
ORTHOMCL15458	2	2	Catharanthus_roseus Rauvolfia_serpentina	cra_locus_46977_iso_1_len_379_ver_3 rsa_locus_27434_iso_1_len_807_ver_2
ORTHOMCL15459	2	2	Catharanthus_roseus Rauvolfia_serpentina	cra_locus_47076_iso_1_len_1917_ver_3 rsa_locus_6675_iso_5_len_2172_ver_2
ORTHOMCL15460	2	2	Catharanthus_roseus Rauvolfia_serpentina	cra_locus_4713_iso_4_len_1325_ver_3 rsa_locus_1286_iso_2_len_1521_ver_2
ORTHOMCL15461	2	2	Catharanthus_roseus Rauvolfia_serpentina	cra_locus_4714_iso_1_len_1964_ver_3 rsa_locus_6068_iso_3_len_2046_ver_2
ORTHOMCL15462	2	2	Catharanthus_roseus Rauvolfia_serpentina	cra_locus_4715_iso_2_len_1999_ver_3 rsa_locus_1840_iso_3_len_2171_ver_2
ORTHOMCL15463	2	2	Catharanthus_roseus Rauvolfia_serpentina	cra_locus_47194_iso_1_len_314_ver_3 rsa_locus_44875_iso_1_len_1215_ver_2
ORTHOMCL15464	2	2	Catharanthus_roseus Rauvolfia_serpentina	cra_locus_4720_iso_6_len_1346_ver_3 rsa_locus_50146_iso_1_len_650_ver_2
ORTHOMCL15465	2	2	Catharanthus_roseus Rauvolfia_serpentina	cra_locus_4728_iso_4_len_784_ver_3 rsa_locus_4496_iso_1_len_1423_ver_2
ORTHOMCL15466	2	2	Catharanthus_roseus Rauvolfia_serpentina	cra_locus_4735_iso_3_len_1806_ver_3 rsa_locus_3506_iso_9_len_2688_ver_2
ORTHOMCL15467	2	2	Catharanthus_roseus Rauvolfia_serpentina	cra_locus_4743_iso_5_len_1847_ver_3 rsa_locus_9079_iso_8_len_1715_ver_2
ORTHOMCL15468	2	2	Catharanthus_roseus Rauvolfia_serpentina	cra_locus_47448_iso_1_len_805_ver_3 rsa_locus_9890_iso_2_len_683_ver_2
ORTHOMCL15469	2	2	Catharanthus_roseus Rauvolfia_serpentina	cra_locus_4753_iso_3_len_1149_ver_3 rsa_locus_24246_iso_1_len_1150_ver_2
ORTHOMCL15470	2	2	Catharanthus_roseus Rauvolfia_serpentina	cra_locus_47585_iso_1_len_331_ver_3 rsa_locus_32397_iso_1_len_370_ver_2
ORTHOMCL15471	2	2	Catharanthus_roseus Rauvolfia_serpentina	cra_locus_4769_iso_1_len_1011_ver_3 rsa_locus_5713_iso_3_len_1441_ver_2
ORTHOMCL15472	2	2	Catharanthus_roseus Rauvolfia_serpentina	cra_locus_4775_iso_5_len_1323_ver_3 rsa_locus_4295_iso_7_len_1660_ver_2
ORTHOMCL15473	2	2	Catharanthus_roseus Rauvolfia_serpentina	cra_locus_47866_iso_1_len_371_ver_3 rsa_locus_29935_iso_1_len_443_ver_2
ORTHOMCL15474	2	2	Catharanthus_roseus Rauvolfia_serpentina	cra_locus_47886_iso_1_len_344_ver_3 rsa_locus_76090_iso_1_len_654_ver_2
ORTHOMCL15475	2	2	Catharanthus_roseus Rauvolfia_serpentina	cra_locus_47899_iso_1_len_930_ver_3 rsa_locus_9042_iso_6_len_2443_ver_2
ORTHOMCL15476	2	2	Catharanthus_roseus Rauvolfia_serpentina	cra_locus_4790_iso_5_len_2226_ver_3 rsa_locus_8894_iso_4_len_2024_ver_2
ORTHOMCL15477	2	2	Catharanthus_roseus Rauvolfia_serpentina	cra_locus_4799_iso_3_len_1412_ver_3 rsa_locus_16930_iso_2_len_1490_ver_2
ORTHOMCL15478	2	2	Catharanthus_roseus Rauvolfia_serpentina	cra_locus_4801_iso_1_len_1814_ver_3 rsa_locus_1277_iso_1_len_1842_ver_2
ORTHOMCL15479	2	2	Catharanthus_roseus Rauvolfia_serpentina	cra_locus_4807_iso_1_len_1966_ver_3 rsa_locus_48840_iso_1_len_1531_ver_2
ORTHOMCL15480	2	2	Catharanthus_roseus Rauvolfia_serpentina	cra_locus_48114_iso_1_len_973_ver_3 rsa_locus_8922_iso_1_len_1553_ver_2
ORTHOMCL15481	2	2	Catharanthus_roseus Rauvolfia_serpentina	cra_locus_481_iso_1_len_1570_ver_3 rsa_locus_17867_iso_2_len_1620_ver_2
ORTHOMCL15482	2	2	Catharanthus_roseus Rauvolfia_serpentina	cra_locus_4824_iso_1_len_889_ver_3 rsa_locus_11747_iso_7_len_1253_ver_2
ORTHOMCL15483	2	2	Catharanthus_roseus Rauvolfia_serpentina	cra_locus_4858_iso_1_len_1315_ver_3 rsa_locus_8271_iso_1_len_1294_ver_2
ORTHOMCL15484	2	2	Catharanthus_roseus Rauvolfia_serpentina	cra_locus_48669_iso_1_len_573_ver_3 rsa_locus_79374_iso_1_len_314_ver_2
ORTHOMCL15485	2	2	Catharanthus_roseus Rauvolfia_serpentina	cra_locus_4877_iso_8_len_2076_ver_3 rsa_locus_38453_iso_1_len_827_ver_2
ORTHOMCL15486	2	2	Catharanthus_roseus Rauvolfia_serpentina	cra_locus_48897_iso_1_len_871_ver_3 rsa_locus_13969_iso_5_len_1617_ver_2
ORTHOMCL15487	2	2	Catharanthus_roseus Rauvolfia_serpentina	cra_locus_488_iso_5_len_5872_ver_3 rsa_locus_9783_iso_1_len_3940_ver_2
ORTHOMCL15488	2	2	Catharanthus_roseus Rauvolfia_serpentina	cra_locus_48912_iso_1_len_581_ver_3 rsa_locus_87156_iso_1_len_305_ver_2
ORTHOMCL15489	2	2	Catharanthus_roseus Rauvolfia_serpentina	cra_locus_4894_iso_1_len_2538_ver_3 rsa_locus_2291_iso_1_len_2485_ver_2
ORTHOMCL15490	2	2	Catharanthus_roseus Rauvolfia_serpentina	cra_locus_49136_iso_1_len_544_ver_3 rsa_locus_12943_iso_1_len_860_ver_2
ORTHOMCL15491	2	2	Catharanthus_roseus Rauvolfia_serpentina	cra_locus_49211_iso_1_len_761_ver_3 rsa_locus_12127_iso_4_len_1556_ver_2
ORTHOMCL15492	2	2	Catharanthus_roseus Rauvolfia_serpentina	cra_locus_4921_iso_4_len_1252_ver_3 rsa_locus_12092_iso_3_len_1787_ver_2
ORTHOMCL15493	2	2	Catharanthus_roseus Rauvolfia_serpentina	cra_locus_4928_iso_9_len_2012_ver_3 rsa_locus_374_iso_8_len_2557_ver_2
ORTHOMCL15494	2	2	Catharanthus_roseus Rauvolfia_serpentina	cra_locus_4935_iso_3_len_3388_ver_3 rsa_locus_3297_iso_2_len_3301_ver_2
ORTHOMCL15495	2	2	Catharanthus_roseus Rauvolfia_serpentina	cra_locus_49517_iso_1_len_1028_ver_3 rsa_locus_11515_iso_5_len_1509_ver_2
ORTHOMCL15496	2	2	Catharanthus_roseus Rauvolfia_serpentina	cra_locus_4955_iso_5_len_2207_ver_3 rsa_locus_12398_iso_6_len_2169_ver_2
ORTHOMCL15497	2	2	Catharanthus_roseus Rauvolfia_serpentina	cra_locus_49850_iso_1_len_775_ver_3 rsa_locus_25655_iso_1_len_607_ver_2
ORTHOMCL15498	2	2	Catharanthus_roseus Rauvolfia_serpentina	cra_locus_4988_iso_4_len_1794_ver_3 rsa_locus_9556_iso_2_len_1908_ver_2
ORTHOMCL15499	2	2	Catharanthus_roseus Rauvolfia_serpentina	cra_locus_4999_iso_1_len_1772_ver_3 rsa_locus_25130_iso_1_len_1293_ver_2
ORTHOMCL15500	2	2	Catharanthus_roseus Rauvolfia_serpentina	cra_locus_5004_iso_3_len_1083_ver_3 rsa_locus_25675_iso_2_len_1379_ver_2
ORTHOMCL15501	2	2	Catharanthus_roseus Rauvolfia_serpentina	cra_locus_5019_iso_5_len_2123_ver_3 rsa_locus_5746_iso_4_len_1773_ver_2
ORTHOMCL15502	2	2	Catharanthus_roseus Rauvolfia_serpentina	cra_locus_5024_iso_2_len_1358_ver_3 rsa_locus_22260_iso_1_len_926_ver_2
ORTHOMCL15503	2	2	Catharanthus_roseus Rauvolfia_serpentina	cra_locus_50256_iso_1_len_585_ver_3 rsa_locus_57570_iso_1_len_487_ver_2
ORTHOMCL15504	2	2	Catharanthus_roseus Rauvolfia_serpentina	cra_locus_50293_iso_1_len_309_ver_3 rsa_locus_17424_iso_3_len_819_ver_2
ORTHOMCL15505	2	2	Catharanthus_roseus Rauvolfia_serpentina	cra_locus_5032_iso_5_len_1689_ver_3 rsa_locus_4828_iso_3_len_1242_ver_2
ORTHOMCL15507	2	2	Catharanthus_roseus Rauvolfia_serpentina	cra_locus_50459_iso_1_len_923_ver_3 rsa_locus_34034_iso_1_len_872_ver_2
ORTHOMCL15508	2	2	Catharanthus_roseus Rauvolfia_serpentina	cra_locus_5047_iso_6_len_1449_ver_3 rsa_locus_3219_iso_2_len_1210_ver_2
ORTHOMCL15509	2	2	Catharanthus_roseus Rauvolfia_serpentina	cra_locus_5050_iso_1_len_1765_ver_3 rsa_locus_1381_iso_6_len_2250_ver_2
ORTHOMCL15510	2	2	Catharanthus_roseus Rauvolfia_serpentina	cra_locus_506_iso_8_len_2134_ver_3 rsa_locus_8490_iso_8_len_2273_ver_2
ORTHOMCL15511	2	2	Catharanthus_roseus Rauvolfia_serpentina	cra_locus_5075_iso_1_len_1144_ver_3 rsa_locus_8207_iso_2_len_1476_ver_2
ORTHOMCL15512	2	2	Catharanthus_roseus Rauvolfia_serpentina	cra_locus_50817_iso_1_len_391_ver_3 rsa_locus_76670_iso_1_len_401_ver_2
ORTHOMCL15513	2	2	Catharanthus_roseus Rauvolfia_serpentina	cra_locus_5082_iso_1_len_1031_ver_3 rsa_locus_13015_iso_1_len_1054_ver_2
ORTHOMCL15514	2	2	Catharanthus_roseus Rauvolfia_serpentina	cra_locus_50831_iso_1_len_286_ver_3 rsa_locus_30358_iso_4_len_769_ver_2
ORTHOMCL15515	2	2	Catharanthus_roseus Rauvolfia_serpentina	cra_locus_5099_iso_1_len_1715_ver_3 rsa_locus_18111_iso_4_len_1944_ver_2
ORTHOMCL15516	2	2	Catharanthus_roseus Rauvolfia_serpentina	cra_locus_5131_iso_2_len_4654_ver_3 rsa_locus_4748_iso_2_len_3658_ver_2
ORTHOMCL15517	2	2	Catharanthus_roseus Rauvolfia_serpentina	cra_locus_5138_iso_8_len_3843_ver_3 rsa_locus_473_iso_7_len_3930_ver_2
ORTHOMCL15518	2	2	Catharanthus_roseus Rauvolfia_serpentina	cra_locus_51559_iso_1_len_350_ver_3 rsa_locus_13436_iso_5_len_1498_ver_2
ORTHOMCL15519	2	2	Catharanthus_roseus Rauvolfia_serpentina	cra_locus_5159_iso_1_len_1243_ver_3 rsa_locus_16790_iso_1_len_1141_ver_2
ORTHOMCL15520	2	2	Catharanthus_roseus Rauvolfia_serpentina	cra_locus_51669_iso_1_len_885_ver_3 rsa_locus_89139_iso_1_len_782_ver_2
ORTHOMCL15521	2	2	Catharanthus_roseus Rauvolfia_serpentina	cra_locus_5170_iso_7_len_1794_ver_3 rsa_locus_8809_iso_7_len_1885_ver_2
ORTHOMCL15522	2	2	Catharanthus_roseus Rauvolfia_serpentina	cra_locus_51761_iso_1_len_325_ver_3 rsa_locus_28925_iso_1_len_877_ver_2
ORTHOMCL15523	2	2	Catharanthus_roseus Rauvolfia_serpentina	cra_locus_51813_iso_1_len_500_ver_3 rsa_locus_55160_iso_1_len_317_ver_2
ORTHOMCL15524	2	2	Catharanthus_roseus Rauvolfia_serpentina	cra_locus_5186_iso_5_len_2851_ver_3 rsa_locus_2077_iso_3_len_3323_ver_2
ORTHOMCL15525	2	2	Catharanthus_roseus Rauvolfia_serpentina	cra_locus_51989_iso_1_len_326_ver_3 rsa_locus_24295_iso_1_len_624_ver_2
ORTHOMCL15526	2	2	Catharanthus_roseus Rauvolfia_serpentina	cra_locus_52038_iso_1_len_402_ver_3 rsa_locus_25803_iso_1_len_557_ver_2
ORTHOMCL15527	2	2	Catharanthus_roseus Rauvolfia_serpentina	cra_locus_5220_iso_2_len_2179_ver_3 rsa_locus_20998_iso_4_len_2048_ver_2
ORTHOMCL15528	2	2	Catharanthus_roseus Rauvolfia_serpentina	cra_locus_52229_iso_2_len_942_ver_3 rsa_locus_28583_iso_1_len_2145_ver_2
ORTHOMCL15529	2	2	Catharanthus_roseus Rauvolfia_serpentina	cra_locus_5226_iso_6_len_1065_ver_3 rsa_locus_52462_iso_1_len_598_ver_2
ORTHOMCL15531	2	2	Catharanthus_roseus Rauvolfia_serpentina	cra_locus_5240_iso_2_len_1726_ver_3 rsa_locus_39228_iso_1_len_423_ver_2
ORTHOMCL15532	2	2	Catharanthus_roseus Rauvolfia_serpentina	cra_locus_52410_iso_1_len_479_ver_3 rsa_locus_92477_iso_1_len_524_ver_2
ORTHOMCL15533	2	2	Catharanthus_roseus Rauvolfia_serpentina	cra_locus_5249_iso_7_len_1227_ver_3 rsa_locus_365_iso_7_len_1137_ver_2
ORTHOMCL15534	2	2	Catharanthus_roseus Rauvolfia_serpentina	cra_locus_52506_iso_1_len_781_ver_3 rsa_locus_61271_iso_1_len_741_ver_2
ORTHOMCL15535	2	2	Catharanthus_roseus Rauvolfia_serpentina	cra_locus_52549_iso_1_len_311_ver_3 rsa_locus_20589_iso_1_len_574_ver_2
ORTHOMCL15536	2	2	Catharanthus_roseus Rauvolfia_serpentina	cra_locus_5269_iso_1_len_784_ver_3 rsa_locus_17796_iso_1_len_825_ver_2
ORTHOMCL15537	2	2	Catharanthus_roseus Rauvolfia_serpentina	cra_locus_526_iso_4_len_2747_ver_3 rsa_locus_3052_iso_5_len_2378_ver_2
ORTHOMCL15538	2	2	Catharanthus_roseus Rauvolfia_serpentina	cra_locus_5276_iso_3_len_2191_ver_3 rsa_locus_3140_iso_5_len_2267_ver_2
ORTHOMCL15539	2	2	Catharanthus_roseus Rauvolfia_serpentina	cra_locus_5279_iso_6_len_1093_ver_3 rsa_locus_12605_iso_2_len_708_ver_2
ORTHOMCL15540	2	2	Catharanthus_roseus Rauvolfia_serpentina	cra_locus_53020_iso_1_len_332_ver_3 rsa_locus_103947_iso_1_len_301_ver_2
ORTHOMCL15541	2	2	Catharanthus_roseus Rauvolfia_serpentina	cra_locus_53044_iso_8_len_537_ver_3 rsa_locus_87338_iso_1_len_495_ver_2
ORTHOMCL15542	2	2	Catharanthus_roseus Rauvolfia_serpentina	cra_locus_5312_iso_3_len_1155_ver_3 rsa_locus_41418_iso_1_len_748_ver_2
ORTHOMCL15543	2	2	Catharanthus_roseus Rauvolfia_serpentina	cra_locus_5314_iso_4_len_4587_ver_3 rsa_locus_5179_iso_3_len_3338_ver_2
ORTHOMCL15545	2	2	Catharanthus_roseus Rauvolfia_serpentina	cra_locus_5327_iso_7_len_1506_ver_3 rsa_locus_1854_iso_4_len_1514_ver_2
ORTHOMCL15546	2	2	Catharanthus_roseus Rauvolfia_serpentina	cra_locus_5331_iso_1_len_1679_ver_3 rsa_locus_26317_iso_1_len_1344_ver_2
ORTHOMCL15547	2	2	Catharanthus_roseus Rauvolfia_serpentina	cra_locus_5338_iso_3_len_1820_ver_3 rsa_locus_6246_iso_3_len_1757_ver_2
ORTHOMCL15548	2	2	Catharanthus_roseus Rauvolfia_serpentina	cra_locus_5345_iso_1_len_1036_ver_3 rsa_locus_352_iso_1_len_1632_ver_2
ORTHOMCL15550	2	2	Catharanthus_roseus Rauvolfia_serpentina	cra_locus_53514_iso_1_len_509_ver_3 rsa_locus_48004_iso_1_len_604_ver_2
ORTHOMCL15551	2	2	Catharanthus_roseus Rauvolfia_serpentina	cra_locus_53530_iso_1_len_395_ver_3 rsa_locus_19216_iso_1_len_367_ver_2
ORTHOMCL15553	2	2	Catharanthus_roseus Rauvolfia_serpentina	cra_locus_5354_iso_5_len_2064_ver_3 rsa_locus_7581_iso_5_len_1954_ver_2
ORTHOMCL15554	2	2	Catharanthus_roseus Rauvolfia_serpentina	cra_locus_5356_iso_7_len_1753_ver_3 rsa_locus_7469_iso_5_len_1255_ver_2
ORTHOMCL15555	2	2	Catharanthus_roseus Rauvolfia_serpentina	cra_locus_53732_iso_8_len_695_ver_3 rsa_locus_40402_iso_1_len_754_ver_2
ORTHOMCL15556	2	2	Catharanthus_roseus Rauvolfia_serpentina	cra_locus_53737_iso_2_len_557_ver_3 rsa_locus_16001_iso_1_len_597_ver_2
ORTHOMCL15557	2	2	Catharanthus_roseus Rauvolfia_serpentina	cra_locus_537_iso_1_len_1749_ver_3 rsa_locus_12069_iso_1_len_1863_ver_2
ORTHOMCL15558	2	2	Catharanthus_roseus Rauvolfia_serpentina	cra_locus_53833_iso_1_len_469_ver_3 rsa_locus_14717_iso_1_len_279_ver_2
ORTHOMCL15559	2	2	Catharanthus_roseus Rauvolfia_serpentina	cra_locus_53842_iso_1_len_338_ver_3 rsa_locus_27514_iso_1_len_332_ver_2
ORTHOMCL15560	2	2	Catharanthus_roseus Rauvolfia_serpentina	cra_locus_53851_iso_1_len_307_ver_3 rsa_locus_88906_iso_1_len_368_ver_2
ORTHOMCL15561	2	2	Catharanthus_roseus Rauvolfia_serpentina	cra_locus_53853_iso_1_len_573_ver_3 rsa_locus_19342_iso_1_len_513_ver_2
ORTHOMCL15562	2	2	Catharanthus_roseus Rauvolfia_serpentina	cra_locus_53876_iso_1_len_333_ver_3 rsa_locus_32524_iso_1_len_302_ver_2
ORTHOMCL15563	2	2	Catharanthus_roseus Rauvolfia_serpentina	cra_locus_53880_iso_1_len_296_ver_3 rsa_locus_70343_iso_1_len_312_ver_2
ORTHOMCL15564	2	2	Catharanthus_roseus Rauvolfia_serpentina	cra_locus_5389_iso_4_len_1316_ver_3 rsa_locus_4005_iso_4_len_1478_ver_2
ORTHOMCL15565	2	2	Catharanthus_roseus Rauvolfia_serpentina	cra_locus_53937_iso_1_len_534_ver_3 rsa_locus_79867_iso_1_len_353_ver_2
ORTHOMCL15566	2	2	Catharanthus_roseus Rauvolfia_serpentina	cra_locus_5394_iso_1_len_905_ver_3 rsa_locus_37711_iso_1_len_288_ver_2
ORTHOMCL15567	2	2	Catharanthus_roseus Rauvolfia_serpentina	cra_locus_53994_iso_2_len_457_ver_3 rsa_locus_22963_iso_2_len_492_ver_2
ORTHOMCL15568	2	2	Catharanthus_roseus Rauvolfia_serpentina	cra_locus_53_iso_1_len_1707_ver_3 rsa_locus_2791_iso_2_len_1614_ver_2
ORTHOMCL15569	2	2	Catharanthus_roseus Rauvolfia_serpentina	cra_locus_54007_iso_2_len_313_ver_3 rsa_locus_67122_iso_1_len_290_ver_2
ORTHOMCL15570	2	2	Catharanthus_roseus Rauvolfia_serpentina	cra_locus_54065_iso_1_len_364_ver_3 rsa_locus_67662_iso_1_len_336_ver_2
ORTHOMCL15571	2	2	Catharanthus_roseus Rauvolfia_serpentina	cra_locus_54092_iso_2_len_697_ver_3 rsa_locus_14361_iso_1_len_509_ver_2
ORTHOMCL15572	2	2	Catharanthus_roseus Rauvolfia_serpentina	cra_locus_54133_iso_1_len_576_ver_3 rsa_locus_1126_iso_9_len_1203_ver_2
ORTHOMCL15574	2	2	Catharanthus_roseus Rauvolfia_serpentina	cra_locus_5417_iso_3_len_918_ver_3 rsa_locus_35114_iso_1_len_573_ver_2
ORTHOMCL15575	2	2	Catharanthus_roseus Rauvolfia_serpentina	cra_locus_54232_iso_1_len_592_ver_3 rsa_locus_29210_iso_4_len_844_ver_2
ORTHOMCL15576	2	2	Catharanthus_roseus Rauvolfia_serpentina	cra_locus_54261_iso_1_len_525_ver_3 rsa_locus_42393_iso_1_len_547_ver_2
ORTHOMCL15578	2	2	Catharanthus_roseus Rauvolfia_serpentina	cra_locus_54333_iso_1_len_389_ver_3 rsa_locus_32149_iso_2_len_583_ver_2
ORTHOMCL15579	2	2	Catharanthus_roseus Rauvolfia_serpentina	cra_locus_54360_iso_1_len_368_ver_3 rsa_locus_69737_iso_1_len_291_ver_2
ORTHOMCL15580	2	2	Catharanthus_roseus Rauvolfia_serpentina	cra_locus_5436_iso_1_len_1512_ver_3 rsa_locus_10344_iso_3_len_1960_ver_2
ORTHOMCL15582	2	2	Catharanthus_roseus Rauvolfia_serpentina	cra_locus_54463_iso_1_len_499_ver_3 rsa_locus_62416_iso_1_len_353_ver_2
ORTHOMCL15583	2	2	Catharanthus_roseus Rauvolfia_serpentina	cra_locus_54476_iso_1_len_416_ver_3 rsa_locus_13442_iso_3_len_1449_ver_2
ORTHOMCL15585	2	2	Catharanthus_roseus Rauvolfia_serpentina	cra_locus_54575_iso_1_len_1197_ver_3 rsa_locus_233_iso_7_len_1568_ver_2
ORTHOMCL15586	2	2	Catharanthus_roseus Rauvolfia_serpentina	cra_locus_54630_iso_1_len_390_ver_3 rsa_locus_50452_iso_1_len_326_ver_2
ORTHOMCL15587	2	2	Catharanthus_roseus Rauvolfia_serpentina	cra_locus_54639_iso_1_len_506_ver_3 rsa_locus_41873_iso_2_len_460_ver_2
ORTHOMCL15588	2	2	Catharanthus_roseus Rauvolfia_serpentina	cra_locus_54690_iso_1_len_618_ver_3 rsa_locus_19634_iso_1_len_515_ver_2
ORTHOMCL15589	2	2	Catharanthus_roseus Rauvolfia_serpentina	cra_locus_54709_iso_1_len_554_ver_3 rsa_locus_42226_iso_1_len_609_ver_2
ORTHOMCL15590	2	2	Catharanthus_roseus Rauvolfia_serpentina	cra_locus_54804_iso_4_len_802_ver_3 rsa_locus_18040_iso_3_len_1240_ver_2
ORTHOMCL15591	2	2	Catharanthus_roseus Rauvolfia_serpentina	cra_locus_5480_iso_3_len_1042_ver_3 rsa_locus_48546_iso_1_len_399_ver_2
ORTHOMCL15592	2	2	Catharanthus_roseus Rauvolfia_serpentina	cra_locus_5485_iso_2_len_2282_ver_3 rsa_locus_8852_iso_7_len_1996_ver_2
ORTHOMCL15593	2	2	Catharanthus_roseus Rauvolfia_serpentina	cra_locus_5486_iso_4_len_1990_ver_3 rsa_locus_7785_iso_3_len_1913_ver_2
ORTHOMCL15594	2	2	Catharanthus_roseus Rauvolfia_serpentina	cra_locus_54900_iso_2_len_561_ver_3 rsa_locus_19031_iso_1_len_294_ver_2
ORTHOMCL15595	2	2	Catharanthus_roseus Rauvolfia_serpentina	cra_locus_54942_iso_1_len_415_ver_3 rsa_locus_18132_iso_4_len_987_ver_2
ORTHOMCL15597	2	2	Catharanthus_roseus Rauvolfia_serpentina	cra_locus_55017_iso_1_len_679_ver_3 rsa_locus_70067_iso_1_len_443_ver_2
ORTHOMCL15598	2	2	Catharanthus_roseus Rauvolfia_serpentina	cra_locus_55052_iso_1_len_429_ver_3 rsa_locus_32889_iso_1_len_392_ver_2
ORTHOMCL15599	2	2	Catharanthus_roseus Rauvolfia_serpentina	cra_locus_55080_iso_1_len_827_ver_3 rsa_locus_31370_iso_1_len_775_ver_2
ORTHOMCL15600	2	2	Catharanthus_roseus Rauvolfia_serpentina	cra_locus_55179_iso_1_len_350_ver_3 rsa_locus_11320_iso_1_len_609_ver_2
ORTHOMCL15601	2	2	Catharanthus_roseus Rauvolfia_serpentina	cra_locus_5520_iso_1_len_2545_ver_3 rsa_locus_7183_iso_3_len_2277_ver_2
ORTHOMCL15602	2	2	Catharanthus_roseus Rauvolfia_serpentina	cra_locus_55233_iso_1_len_712_ver_3 rsa_locus_39802_iso_1_len_711_ver_2
ORTHOMCL15603	2	2	Catharanthus_roseus Rauvolfia_serpentina	cra_locus_55299_iso_1_len_316_ver_3 rsa_locus_58115_iso_1_len_343_ver_2
ORTHOMCL15604	2	2	Catharanthus_roseus Rauvolfia_serpentina	cra_locus_5530_iso_2_len_1170_ver_3 rsa_locus_6692_iso_3_len_860_ver_2
ORTHOMCL15605	2	2	Catharanthus_roseus Rauvolfia_serpentina	cra_locus_55318_iso_3_len_424_ver_3 rsa_locus_40199_iso_1_len_403_ver_2
ORTHOMCL15606	2	2	Catharanthus_roseus Rauvolfia_serpentina	cra_locus_55336_iso_1_len_306_ver_3 rsa_locus_44986_iso_1_len_463_ver_2
ORTHOMCL15607	2	2	Catharanthus_roseus Rauvolfia_serpentina	cra_locus_55354_iso_1_len_861_ver_3 rsa_locus_21283_iso_1_len_921_ver_2
ORTHOMCL15608	2	2	Catharanthus_roseus Rauvolfia_serpentina	cra_locus_5535_iso_1_len_2350_ver_3 rsa_locus_16886_iso_1_len_1992_ver_2
ORTHOMCL15609	2	2	Catharanthus_roseus Rauvolfia_serpentina	cra_locus_55457_iso_2_len_302_ver_3 rsa_locus_4271_iso_1_len_316_ver_2
ORTHOMCL15610	2	2	Catharanthus_roseus Rauvolfia_serpentina	cra_locus_5546_iso_8_len_2840_ver_3 rsa_locus_7473_iso_4_len_2071_ver_2
ORTHOMCL15611	2	2	Catharanthus_roseus Rauvolfia_serpentina	cra_locus_55481_iso_1_len_629_ver_3 rsa_locus_8663_iso_1_len_983_ver_2
ORTHOMCL15612	2	2	Catharanthus_roseus Rauvolfia_serpentina	cra_locus_5549_iso_8_len_1090_ver_3 rsa_locus_6154_iso_6_len_1901_ver_2
ORTHOMCL15613	2	2	Catharanthus_roseus Rauvolfia_serpentina	cra_locus_5559_iso_2_len_1348_ver_3 rsa_locus_24235_iso_1_len_1766_ver_2
ORTHOMCL15614	2	2	Catharanthus_roseus Rauvolfia_serpentina	cra_locus_55608_iso_1_len_625_ver_3 rsa_locus_15700_iso_1_len_653_ver_2
ORTHOMCL15615	2	2	Catharanthus_roseus Rauvolfia_serpentina	cra_locus_5560_iso_4_len_1849_ver_3 rsa_locus_9806_iso_3_len_1211_ver_2
ORTHOMCL15616	2	2	Catharanthus_roseus Rauvolfia_serpentina	cra_locus_5561_iso_1_len_1313_ver_3 rsa_locus_10879_iso_3_len_2035_ver_2
ORTHOMCL15617	2	2	Catharanthus_roseus Rauvolfia_serpentina	cra_locus_5562_iso_9_len_3132_ver_3 rsa_locus_10914_iso_3_len_2547_ver_2
ORTHOMCL15618	2	2	Catharanthus_roseus Rauvolfia_serpentina	cra_locus_5568_iso_6_len_1321_ver_3 rsa_locus_13776_iso_4_len_1706_ver_2
ORTHOMCL15619	2	2	Catharanthus_roseus Rauvolfia_serpentina	cra_locus_55696_iso_1_len_487_ver_3 rsa_locus_21093_iso_3_len_785_ver_2
ORTHOMCL15620	2	2	Catharanthus_roseus Rauvolfia_serpentina	cra_locus_5570_iso_5_len_756_ver_3 rsa_locus_75239_iso_1_len_496_ver_2
ORTHOMCL15621	2	2	Catharanthus_roseus Rauvolfia_serpentina	cra_locus_55716_iso_2_len_580_ver_3 rsa_locus_47891_iso_1_len_584_ver_2
ORTHOMCL15622	2	2	Catharanthus_roseus Rauvolfia_serpentina	cra_locus_5575_iso_2_len_1807_ver_3 rsa_locus_742_iso_6_len_2200_ver_2
ORTHOMCL15623	2	2	Catharanthus_roseus Rauvolfia_serpentina	cra_locus_55829_iso_1_len_302_ver_3 rsa_locus_7867_iso_1_len_610_ver_2
ORTHOMCL15625	2	2	Catharanthus_roseus Rauvolfia_serpentina	cra_locus_5584_iso_2_len_1197_ver_3 rsa_locus_23313_iso_2_len_846_ver_2
ORTHOMCL15626	2	2	Catharanthus_roseus Rauvolfia_serpentina	cra_locus_5588_iso_1_len_1052_ver_3 rsa_locus_14297_iso_1_len_994_ver_2
ORTHOMCL15627	2	2	Catharanthus_roseus Rauvolfia_serpentina	cra_locus_5589_iso_2_len_674_ver_3 rsa_locus_20342_iso_1_len_747_ver_2
ORTHOMCL15628	2	2	Catharanthus_roseus Rauvolfia_serpentina	cra_locus_55927_iso_1_len_760_ver_3 rsa_locus_74600_iso_1_len_425_ver_2
ORTHOMCL15629	2	2	Catharanthus_roseus Rauvolfia_serpentina	cra_locus_55936_iso_1_len_330_ver_3 rsa_locus_43487_iso_1_len_353_ver_2
ORTHOMCL15630	2	2	Catharanthus_roseus Rauvolfia_serpentina	cra_locus_55950_iso_1_len_998_ver_3 rsa_locus_7656_iso_6_len_2509_ver_2
ORTHOMCL15631	2	2	Catharanthus_roseus Rauvolfia_serpentina	cra_locus_56015_iso_2_len_450_ver_3 rsa_locus_23816_iso_1_len_371_ver_2
ORTHOMCL15632	2	2	Catharanthus_roseus Rauvolfia_serpentina	cra_locus_5601_iso_1_len_2344_ver_3 rsa_locus_21458_iso_1_len_1900_ver_2
ORTHOMCL15633	2	2	Catharanthus_roseus Rauvolfia_serpentina	cra_locus_56028_iso_1_len_421_ver_3 rsa_locus_22487_iso_1_len_438_ver_2
ORTHOMCL15634	2	2	Catharanthus_roseus Rauvolfia_serpentina	cra_locus_5616_iso_1_len_1011_ver_3 rsa_locus_18470_iso_1_len_1105_ver_2
ORTHOMCL15635	2	2	Catharanthus_roseus Rauvolfia_serpentina	cra_locus_56235_iso_1_len_873_ver_3 rsa_locus_44102_iso_1_len_614_ver_2
ORTHOMCL15636	2	2	Catharanthus_roseus Rauvolfia_serpentina	cra_locus_5623_iso_1_len_2558_ver_3 rsa_locus_16225_iso_2_len_2175_ver_2
ORTHOMCL15637	2	2	Catharanthus_roseus Rauvolfia_serpentina	cra_locus_5625_iso_1_len_980_ver_3 rsa_locus_10516_iso_1_len_903_ver_2
ORTHOMCL15639	2	2	Catharanthus_roseus Rauvolfia_serpentina	cra_locus_56281_iso_1_len_468_ver_3 rsa_locus_32787_iso_1_len_337_ver_2
ORTHOMCL15641	2	2	Catharanthus_roseus Rauvolfia_serpentina	cra_locus_5641_iso_6_len_1715_ver_3 rsa_locus_8939_iso_2_len_1963_ver_2
ORTHOMCL15642	2	2	Catharanthus_roseus Rauvolfia_serpentina	cra_locus_56443_iso_1_len_835_ver_3 rsa_locus_45655_iso_1_len_973_ver_2
ORTHOMCL15643	2	2	Catharanthus_roseus Rauvolfia_serpentina	cra_locus_5648_iso_2_len_1473_ver_3 rsa_locus_2265_iso_7_len_1380_ver_2
ORTHOMCL15644	2	2	Catharanthus_roseus Rauvolfia_serpentina	cra_locus_56499_iso_1_len_333_ver_3 rsa_locus_44361_iso_2_len_428_ver_2
ORTHOMCL15645	2	2	Catharanthus_roseus Rauvolfia_serpentina	cra_locus_56529_iso_1_len_368_ver_3 rsa_locus_30483_iso_1_len_475_ver_2
ORTHOMCL15646	2	2	Catharanthus_roseus Rauvolfia_serpentina	cra_locus_5655_iso_3_len_1737_ver_3 rsa_locus_13824_iso_1_len_1518_ver_2
ORTHOMCL15647	2	2	Catharanthus_roseus Rauvolfia_serpentina	cra_locus_5656_iso_1_len_2246_ver_3 rsa_locus_168_iso_4_len_2384_ver_2
ORTHOMCL15648	2	2	Catharanthus_roseus Rauvolfia_serpentina	cra_locus_56687_iso_1_len_312_ver_3 rsa_locus_33448_iso_1_len_362_ver_2
ORTHOMCL15649	2	2	Catharanthus_roseus Rauvolfia_serpentina	cra_locus_56755_iso_1_len_469_ver_3 rsa_locus_51723_iso_1_len_438_ver_2
ORTHOMCL15650	2	2	Catharanthus_roseus Rauvolfia_serpentina	cra_locus_56804_iso_2_len_545_ver_3 rsa_locus_6645_iso_2_len_879_ver_2
ORTHOMCL15656	2	2	Catharanthus_roseus Rauvolfia_serpentina	cra_locus_5702_iso_7_len_1875_ver_3 rsa_locus_641_iso_1_len_1808_ver_2
ORTHOMCL15657	2	2	Catharanthus_roseus Rauvolfia_serpentina	cra_locus_5704_iso_5_len_1553_ver_3 rsa_locus_24243_iso_1_len_1660_ver_2
ORTHOMCL15658	2	2	Catharanthus_roseus Rauvolfia_serpentina	cra_locus_57102_iso_1_len_435_ver_3 rsa_locus_39180_iso_1_len_343_ver_2
ORTHOMCL15659	2	2	Catharanthus_roseus Rauvolfia_serpentina	cra_locus_5713_iso_4_len_1266_ver_3 rsa_locus_2694_iso_5_len_1109_ver_2
ORTHOMCL15660	2	2	Catharanthus_roseus Rauvolfia_serpentina	cra_locus_57163_iso_1_len_253_ver_3 rsa_locus_55618_iso_1_len_350_ver_2
ORTHOMCL15661	2	2	Catharanthus_roseus Rauvolfia_serpentina	cra_locus_5716_iso_2_len_1522_ver_3 rsa_locus_66506_iso_1_len_1163_ver_2
ORTHOMCL15662	2	2	Catharanthus_roseus Rauvolfia_serpentina	cra_locus_5719_iso_4_len_2459_ver_3 rsa_locus_408_iso_1_len_3148_ver_2
ORTHOMCL15663	2	2	Catharanthus_roseus Rauvolfia_serpentina	cra_locus_57256_iso_1_len_508_ver_3 rsa_locus_11188_iso_1_len_620_ver_2
ORTHOMCL15664	2	2	Catharanthus_roseus Rauvolfia_serpentina	cra_locus_5727_iso_1_len_1691_ver_3 rsa_locus_19609_iso_3_len_1264_ver_2
ORTHOMCL15665	2	2	Catharanthus_roseus Rauvolfia_serpentina	cra_locus_57335_iso_1_len_488_ver_3 rsa_locus_11654_iso_3_len_444_ver_2
ORTHOMCL15666	2	2	Catharanthus_roseus Rauvolfia_serpentina	cra_locus_5740_iso_4_len_2418_ver_3 rsa_locus_3014_iso_8_len_2088_ver_2
ORTHOMCL15667	2	2	Catharanthus_roseus Rauvolfia_serpentina	cra_locus_5751_iso_3_len_2037_ver_3 rsa_locus_10132_iso_10_len_1826_ver_2
ORTHOMCL15668	2	2	Catharanthus_roseus Rauvolfia_serpentina	cra_locus_57537_iso_1_len_425_ver_3 rsa_locus_25640_iso_1_len_421_ver_2
ORTHOMCL15669	2	2	Catharanthus_roseus Rauvolfia_serpentina	cra_locus_57570_iso_1_len_668_ver_3 rsa_locus_45314_iso_1_len_761_ver_2
ORTHOMCL15670	2	2	Catharanthus_roseus Rauvolfia_serpentina	cra_locus_5757_iso_7_len_4467_ver_3 rsa_locus_11020_iso_5_len_2754_ver_2
ORTHOMCL15671	2	2	Catharanthus_roseus Rauvolfia_serpentina	cra_locus_57595_iso_1_len_354_ver_3 rsa_locus_47400_iso_1_len_374_ver_2
ORTHOMCL15672	2	2	Catharanthus_roseus Rauvolfia_serpentina	cra_locus_57673_iso_1_len_665_ver_3 rsa_locus_10061_iso_4_len_1354_ver_2
ORTHOMCL15674	2	2	Catharanthus_roseus Rauvolfia_serpentina	cra_locus_5779_iso_2_len_1872_ver_3 rsa_locus_10560_iso_5_len_1594_ver_2
ORTHOMCL15675	2	2	Catharanthus_roseus Rauvolfia_serpentina	cra_locus_57824_iso_1_len_650_ver_3 rsa_locus_21172_iso_1_len_462_ver_2
ORTHOMCL15676	2	2	Catharanthus_roseus Rauvolfia_serpentina	cra_locus_57857_iso_1_len_498_ver_3 rsa_locus_24488_iso_1_len_380_ver_2
ORTHOMCL15677	2	2	Catharanthus_roseus Rauvolfia_serpentina	cra_locus_5788_iso_1_len_1767_ver_3 rsa_locus_7844_iso_2_len_1889_ver_2
ORTHOMCL15678	2	2	Catharanthus_roseus Rauvolfia_serpentina	cra_locus_57894_iso_1_len_367_ver_3 rsa_locus_12474_iso_4_len_891_ver_2
ORTHOMCL15679	2	2	Catharanthus_roseus Rauvolfia_serpentina	cra_locus_57979_iso_1_len_308_ver_3 rsa_locus_22610_iso_1_len_309_ver_2
ORTHOMCL15680	2	2	Catharanthus_roseus Rauvolfia_serpentina	cra_locus_58076_iso_1_len_403_ver_3 rsa_locus_32820_iso_1_len_434_ver_2
ORTHOMCL15681	2	2	Catharanthus_roseus Rauvolfia_serpentina	cra_locus_58078_iso_1_len_607_ver_3 rsa_locus_47059_iso_1_len_681_ver_2
ORTHOMCL15682	2	2	Catharanthus_roseus Rauvolfia_serpentina	cra_locus_58084_iso_1_len_293_ver_3 rsa_locus_50675_iso_1_len_386_ver_2
ORTHOMCL15683	2	2	Catharanthus_roseus Rauvolfia_serpentina	cra_locus_5809_iso_1_len_4713_ver_3 rsa_locus_7488_iso_6_len_2065_ver_2
ORTHOMCL15684	2	2	Catharanthus_roseus Rauvolfia_serpentina	cra_locus_580_iso_6_len_2366_ver_3 rsa_locus_15524_iso_3_len_1029_ver_2
ORTHOMCL15685	2	2	Catharanthus_roseus Rauvolfia_serpentina	cra_locus_58171_iso_1_len_679_ver_3 rsa_locus_8761_iso_1_len_648_ver_2
ORTHOMCL15686	2	2	Catharanthus_roseus Rauvolfia_serpentina	cra_locus_5822_iso_4_len_2663_ver_3 rsa_locus_9611_iso_3_len_2525_ver_2
ORTHOMCL15687	2	2	Catharanthus_roseus Rauvolfia_serpentina	cra_locus_58261_iso_1_len_302_ver_3 rsa_locus_31054_iso_1_len_684_ver_2
ORTHOMCL15689	2	2	Catharanthus_roseus Rauvolfia_serpentina	cra_locus_58296_iso_1_len_609_ver_3 rsa_locus_58562_iso_1_len_713_ver_2
ORTHOMCL15690	2	2	Catharanthus_roseus Rauvolfia_serpentina	cra_locus_5829_iso_7_len_2505_ver_3 rsa_locus_60978_iso_1_len_673_ver_2
ORTHOMCL15691	2	2	Catharanthus_roseus Rauvolfia_serpentina	cra_locus_58351_iso_1_len_371_ver_3 rsa_locus_58141_iso_1_len_508_ver_2
ORTHOMCL15692	2	2	Catharanthus_roseus Rauvolfia_serpentina	cra_locus_58355_iso_1_len_441_ver_3 rsa_locus_40256_iso_1_len_451_ver_2
ORTHOMCL15693	2	2	Catharanthus_roseus Rauvolfia_serpentina	cra_locus_5835_iso_1_len_2318_ver_3 rsa_locus_3019_iso_7_len_3264_ver_2
ORTHOMCL15694	2	2	Catharanthus_roseus Rauvolfia_serpentina	cra_locus_58374_iso_1_len_670_ver_3 rsa_locus_15249_iso_1_len_745_ver_2
ORTHOMCL15695	2	2	Catharanthus_roseus Rauvolfia_serpentina	cra_locus_58387_iso_1_len_493_ver_3 rsa_locus_34833_iso_2_len_571_ver_2
ORTHOMCL15696	2	2	Catharanthus_roseus Rauvolfia_serpentina	cra_locus_5845_iso_4_len_4847_ver_3 rsa_locus_12107_iso_1_len_2864_ver_2
ORTHOMCL15697	2	2	Catharanthus_roseus Rauvolfia_serpentina	cra_locus_58471_iso_1_len_401_ver_3 rsa_locus_3790_iso_2_len_1301_ver_2
ORTHOMCL15698	2	2	Catharanthus_roseus Rauvolfia_serpentina	cra_locus_5860_iso_6_len_1340_ver_3 rsa_locus_1143_iso_3_len_1344_ver_2
ORTHOMCL15699	2	2	Catharanthus_roseus Rauvolfia_serpentina	cra_locus_58644_iso_1_len_414_ver_3 rsa_locus_53676_iso_1_len_429_ver_2
ORTHOMCL15700	2	2	Catharanthus_roseus Rauvolfia_serpentina	cra_locus_5865_iso_1_len_749_ver_3 rsa_locus_7082_iso_1_len_2297_ver_2
ORTHOMCL15701	2	2	Catharanthus_roseus Rauvolfia_serpentina	cra_locus_5868_iso_7_len_1487_ver_3 rsa_locus_10852_iso_8_len_1663_ver_2
ORTHOMCL15703	2	2	Catharanthus_roseus Rauvolfia_serpentina	cra_locus_588_iso_6_len_2231_ver_3 rsa_locus_53584_iso_1_len_676_ver_2
ORTHOMCL15704	2	2	Catharanthus_roseus Rauvolfia_serpentina	cra_locus_58929_iso_1_len_416_ver_3 rsa_locus_67301_iso_1_len_579_ver_2
ORTHOMCL15705	2	2	Catharanthus_roseus Rauvolfia_serpentina	cra_locus_58958_iso_1_len_462_ver_3 rsa_locus_50032_iso_1_len_428_ver_2
ORTHOMCL15706	2	2	Catharanthus_roseus Rauvolfia_serpentina	cra_locus_5898_iso_3_len_2802_ver_3 rsa_locus_17183_iso_1_len_604_ver_2
ORTHOMCL15707	2	2	Catharanthus_roseus Rauvolfia_serpentina	cra_locus_5902_iso_1_len_1113_ver_3 rsa_locus_15560_iso_1_len_1158_ver_2
ORTHOMCL15708	2	2	Catharanthus_roseus Rauvolfia_serpentina	cra_locus_5904_iso_8_len_1666_ver_3 rsa_locus_65326_iso_1_len_292_ver_2
ORTHOMCL15709	2	2	Catharanthus_roseus Rauvolfia_serpentina	cra_locus_59106_iso_1_len_376_ver_3 rsa_locus_57497_iso_1_len_628_ver_2
ORTHOMCL15710	2	2	Catharanthus_roseus Rauvolfia_serpentina	cra_locus_59122_iso_1_len_423_ver_3 rsa_locus_74157_iso_1_len_315_ver_2
ORTHOMCL15711	2	2	Catharanthus_roseus Rauvolfia_serpentina	cra_locus_59140_iso_1_len_638_ver_3 rsa_locus_27239_iso_5_len_1126_ver_2
ORTHOMCL15712	2	2	Catharanthus_roseus Rauvolfia_serpentina	cra_locus_59171_iso_1_len_535_ver_3 rsa_locus_36765_iso_1_len_336_ver_2
ORTHOMCL15713	2	2	Catharanthus_roseus Rauvolfia_serpentina	cra_locus_5924_iso_1_len_1312_ver_3 rsa_locus_2842_iso_3_len_1363_ver_2
ORTHOMCL15714	2	2	Catharanthus_roseus Rauvolfia_serpentina	cra_locus_5934_iso_3_len_2403_ver_3 rsa_locus_22330_iso_2_len_1229_ver_2
ORTHOMCL15715	2	2	Catharanthus_roseus Rauvolfia_serpentina	cra_locus_59525_iso_2_len_673_ver_3 rsa_locus_38603_iso_4_len_851_ver_2
ORTHOMCL15716	2	2	Catharanthus_roseus Rauvolfia_serpentina	cra_locus_59626_iso_1_len_333_ver_3 rsa_locus_25315_iso_1_len_333_ver_2
ORTHOMCL15717	2	2	Catharanthus_roseus Rauvolfia_serpentina	cra_locus_59692_iso_1_len_437_ver_3 rsa_locus_45581_iso_1_len_281_ver_2
ORTHOMCL15718	2	2	Catharanthus_roseus Rauvolfia_serpentina	cra_locus_5977_iso_2_len_1169_ver_3 rsa_locus_3025_iso_5_len_1236_ver_2
ORTHOMCL15719	2	2	Catharanthus_roseus Rauvolfia_serpentina	cra_locus_59814_iso_1_len_554_ver_3 rsa_locus_17769_iso_1_len_653_ver_2
ORTHOMCL15720	2	2	Catharanthus_roseus Rauvolfia_serpentina	cra_locus_59877_iso_1_len_620_ver_3 rsa_locus_13950_iso_3_len_667_ver_2
ORTHOMCL15721	2	2	Catharanthus_roseus Rauvolfia_serpentina	cra_locus_59881_iso_1_len_470_ver_3 rsa_locus_33683_iso_1_len_297_ver_2
ORTHOMCL15722	2	2	Catharanthus_roseus Rauvolfia_serpentina	cra_locus_5991_iso_2_len_1093_ver_3 rsa_locus_9143_iso_4_len_1673_ver_2
ORTHOMCL15723	2	2	Catharanthus_roseus Rauvolfia_serpentina	cra_locus_59936_iso_1_len_521_ver_3 rsa_locus_18651_iso_1_len_772_ver_2
ORTHOMCL15724	2	2	Catharanthus_roseus Rauvolfia_serpentina	cra_locus_5998_iso_1_len_1670_ver_3 rsa_locus_991_iso_6_len_1749_ver_2
ORTHOMCL15725	2	2	Catharanthus_roseus Rauvolfia_serpentina	cra_locus_6003_iso_1_len_1024_ver_3 rsa_locus_7433_iso_6_len_1228_ver_2
ORTHOMCL15726	2	2	Catharanthus_roseus Rauvolfia_serpentina	cra_locus_6008_iso_2_len_1037_ver_3 rsa_locus_42048_iso_1_len_637_ver_2
ORTHOMCL15727	2	2	Catharanthus_roseus Rauvolfia_serpentina	cra_locus_60097_iso_1_len_497_ver_3 rsa_locus_61648_iso_1_len_283_ver_2
ORTHOMCL15728	2	2	Catharanthus_roseus Rauvolfia_serpentina	cra_locus_60157_iso_1_len_282_ver_3 rsa_locus_9006_iso_2_len_1094_ver_2
ORTHOMCL15729	2	2	Catharanthus_roseus Rauvolfia_serpentina	cra_locus_6015_iso_1_len_1475_ver_3 rsa_locus_19488_iso_2_len_3057_ver_2
ORTHOMCL15731	2	2	Catharanthus_roseus Rauvolfia_serpentina	cra_locus_60222_iso_2_len_384_ver_3 rsa_locus_94895_iso_1_len_295_ver_2
ORTHOMCL15732	2	2	Catharanthus_roseus Rauvolfia_serpentina	cra_locus_6024_iso_1_len_1221_ver_3 rsa_locus_66472_iso_1_len_428_ver_2
ORTHOMCL15733	2	2	Catharanthus_roseus Rauvolfia_serpentina	cra_locus_60255_iso_1_len_507_ver_3 rsa_locus_91494_iso_1_len_424_ver_2
ORTHOMCL15734	2	2	Catharanthus_roseus Rauvolfia_serpentina	cra_locus_6036_iso_3_len_2256_ver_3 rsa_locus_5699_iso_2_len_1909_ver_2
ORTHOMCL15735	2	2	Catharanthus_roseus Rauvolfia_serpentina	cra_locus_6050_iso_1_len_1144_ver_3 rsa_locus_24582_iso_2_len_1652_ver_2
ORTHOMCL15736	2	2	Catharanthus_roseus Rauvolfia_serpentina	cra_locus_60658_iso_1_len_768_ver_3 rsa_locus_19888_iso_1_len_817_ver_2
ORTHOMCL15737	2	2	Catharanthus_roseus Rauvolfia_serpentina	cra_locus_6068_iso_8_len_957_ver_3 rsa_locus_77625_iso_2_len_481_ver_2
ORTHOMCL15738	2	2	Catharanthus_roseus Rauvolfia_serpentina	cra_locus_6071_iso_4_len_2166_ver_3 rsa_locus_12209_iso_2_len_2436_ver_2
ORTHOMCL15739	2	2	Catharanthus_roseus Rauvolfia_serpentina	cra_locus_60767_iso_1_len_519_ver_3 rsa_locus_16206_iso_1_len_1063_ver_2
ORTHOMCL15740	2	2	Catharanthus_roseus Rauvolfia_serpentina	cra_locus_60820_iso_1_len_284_ver_3 rsa_locus_49143_iso_1_len_281_ver_2
ORTHOMCL15741	2	2	Catharanthus_roseus Rauvolfia_serpentina	cra_locus_6083_iso_5_len_2174_ver_3 rsa_locus_421_iso_5_len_2737_ver_2
ORTHOMCL15742	2	2	Catharanthus_roseus Rauvolfia_serpentina	cra_locus_609_iso_3_len_2296_ver_3 rsa_locus_1558_iso_6_len_2742_ver_2
ORTHOMCL15744	2	2	Catharanthus_roseus Rauvolfia_serpentina	cra_locus_61142_iso_1_len_420_ver_3 rsa_locus_30596_iso_1_len_500_ver_2
ORTHOMCL15745	2	2	Catharanthus_roseus Rauvolfia_serpentina	cra_locus_6116_iso_1_len_786_ver_3 rsa_locus_37291_iso_1_len_545_ver_2
ORTHOMCL15746	2	2	Catharanthus_roseus Rauvolfia_serpentina	cra_locus_611_iso_5_len_1598_ver_3 rsa_locus_6605_iso_5_len_3055_ver_2
ORTHOMCL15747	2	2	Catharanthus_roseus Rauvolfia_serpentina	cra_locus_61215_iso_1_len_740_ver_3 rsa_locus_23511_iso_1_len_580_ver_2
ORTHOMCL15748	2	2	Catharanthus_roseus Rauvolfia_serpentina	cra_locus_61297_iso_1_len_433_ver_3 rsa_locus_29110_iso_3_len_739_ver_2
ORTHOMCL15749	2	2	Catharanthus_roseus Rauvolfia_serpentina	cra_locus_612_iso_1_len_2762_ver_3 rsa_locus_601_iso_5_len_3018_ver_2
ORTHOMCL15750	2	2	Catharanthus_roseus Rauvolfia_serpentina	cra_locus_61356_iso_1_len_406_ver_3 rsa_locus_33682_iso_1_len_641_ver_2
ORTHOMCL15751	2	2	Catharanthus_roseus Rauvolfia_serpentina	cra_locus_61379_iso_1_len_371_ver_3 rsa_locus_8087_iso_3_len_1203_ver_2
ORTHOMCL15752	2	2	Catharanthus_roseus Rauvolfia_serpentina	cra_locus_61393_iso_1_len_736_ver_3 rsa_locus_37724_iso_1_len_597_ver_2
ORTHOMCL15753	2	2	Catharanthus_roseus Rauvolfia_serpentina	cra_locus_6143_iso_4_len_2045_ver_3 rsa_locus_1234_iso_1_len_1097_ver_2
ORTHOMCL15754	2	2	Catharanthus_roseus Rauvolfia_serpentina	cra_locus_61504_iso_1_len_283_ver_3 rsa_locus_28626_iso_1_len_298_ver_2
ORTHOMCL15755	2	2	Catharanthus_roseus Rauvolfia_serpentina	cra_locus_6152_iso_1_len_2197_ver_3 rsa_locus_11369_iso_1_len_1864_ver_2
ORTHOMCL15757	2	2	Catharanthus_roseus Rauvolfia_serpentina	cra_locus_61585_iso_1_len_359_ver_3 rsa_locus_47754_iso_1_len_501_ver_2
ORTHOMCL15758	2	2	Catharanthus_roseus Rauvolfia_serpentina	cra_locus_6159_iso_4_len_1089_ver_3 rsa_locus_175_iso_3_len_1034_ver_2
ORTHOMCL15759	2	2	Catharanthus_roseus Rauvolfia_serpentina	cra_locus_61622_iso_1_len_378_ver_3 rsa_locus_8731_iso_1_len_609_ver_2
ORTHOMCL15760	2	2	Catharanthus_roseus Rauvolfia_serpentina	cra_locus_61629_iso_1_len_319_ver_3 rsa_locus_12496_iso_1_len_403_ver_2
ORTHOMCL15761	2	2	Catharanthus_roseus Rauvolfia_serpentina	cra_locus_6162_iso_1_len_1709_ver_3 rsa_locus_30677_iso_1_len_1498_ver_2
ORTHOMCL15762	2	2	Catharanthus_roseus Rauvolfia_serpentina	cra_locus_61725_iso_1_len_288_ver_3 rsa_locus_25950_iso_2_len_424_ver_2
ORTHOMCL15763	2	2	Catharanthus_roseus Rauvolfia_serpentina	cra_locus_6182_iso_1_len_3124_ver_3 rsa_locus_30864_iso_2_len_1466_ver_2
ORTHOMCL15764	2	2	Catharanthus_roseus Rauvolfia_serpentina	cra_locus_6184_iso_8_len_1687_ver_3 rsa_locus_8182_iso_2_len_1852_ver_2
ORTHOMCL15765	2	2	Catharanthus_roseus Rauvolfia_serpentina	cra_locus_61855_iso_1_len_424_ver_3 rsa_locus_26721_iso_1_len_451_ver_2
ORTHOMCL15766	2	2	Catharanthus_roseus Rauvolfia_serpentina	cra_locus_618_iso_7_len_2657_ver_3 rsa_locus_4608_iso_1_len_2413_ver_2
ORTHOMCL15767	2	2	Catharanthus_roseus Rauvolfia_serpentina	cra_locus_61901_iso_1_len_363_ver_3 rsa_locus_39248_iso_1_len_442_ver_2
ORTHOMCL15768	2	2	Catharanthus_roseus Rauvolfia_serpentina	cra_locus_6196_iso_1_len_751_ver_3 rsa_locus_19238_iso_1_len_1016_ver_2
ORTHOMCL15769	2	2	Catharanthus_roseus Rauvolfia_serpentina	cra_locus_61_iso_9_len_2383_ver_3 rsa_locus_5116_iso_4_len_2869_ver_2
ORTHOMCL15771	2	2	Catharanthus_roseus Rauvolfia_serpentina	cra_locus_62183_iso_1_len_448_ver_3 rsa_locus_43782_iso_1_len_309_ver_2
ORTHOMCL15772	2	2	Catharanthus_roseus Rauvolfia_serpentina	cra_locus_62186_iso_1_len_645_ver_3 rsa_locus_89594_iso_1_len_386_ver_2
ORTHOMCL15773	2	2	Catharanthus_roseus Rauvolfia_serpentina	cra_locus_62229_iso_1_len_442_ver_3 rsa_locus_33636_iso_1_len_387_ver_2
ORTHOMCL15774	2	2	Catharanthus_roseus Rauvolfia_serpentina	cra_locus_6222_iso_1_len_2712_ver_3 rsa_locus_7618_iso_3_len_2407_ver_2
ORTHOMCL15775	2	2	Catharanthus_roseus Rauvolfia_serpentina	cra_locus_6233_iso_7_len_1712_ver_3 rsa_locus_3488_iso_2_len_3732_ver_2
ORTHOMCL15776	2	2	Catharanthus_roseus Rauvolfia_serpentina	cra_locus_6235_iso_3_len_2735_ver_3 rsa_locus_1395_iso_3_len_3363_ver_2
ORTHOMCL15777	2	2	Catharanthus_roseus Rauvolfia_serpentina	cra_locus_6244_iso_1_len_850_ver_3 rsa_locus_2615_iso_1_len_1236_ver_2
ORTHOMCL15778	2	2	Catharanthus_roseus Rauvolfia_serpentina	cra_locus_624_iso_1_len_1121_ver_3 rsa_locus_26742_iso_1_len_1233_ver_2
ORTHOMCL15779	2	2	Catharanthus_roseus Rauvolfia_serpentina	cra_locus_62550_iso_1_len_528_ver_3 rsa_locus_11502_iso_1_len_474_ver_2
ORTHOMCL15780	2	2	Catharanthus_roseus Rauvolfia_serpentina	cra_locus_6272_iso_1_len_2316_ver_3 rsa_locus_805_iso_1_len_2218_ver_2
ORTHOMCL15781	2	2	Catharanthus_roseus Rauvolfia_serpentina	cra_locus_62747_iso_1_len_313_ver_3 rsa_locus_34000_iso_1_len_352_ver_2
ORTHOMCL15782	2	2	Catharanthus_roseus Rauvolfia_serpentina	cra_locus_6277_iso_7_len_1926_ver_3 rsa_locus_1416_iso_4_len_1591_ver_2
ORTHOMCL15783	2	2	Catharanthus_roseus Rauvolfia_serpentina	cra_locus_6282_iso_2_len_1826_ver_3 rsa_locus_3660_iso_1_len_3364_ver_2
ORTHOMCL15784	2	2	Catharanthus_roseus Rauvolfia_serpentina	cra_locus_62838_iso_1_len_397_ver_3 rsa_locus_20983_iso_1_len_646_ver_2
ORTHOMCL15785	2	2	Catharanthus_roseus Rauvolfia_serpentina	cra_locus_62845_iso_1_len_410_ver_3 rsa_locus_56036_iso_1_len_410_ver_2
ORTHOMCL15786	2	2	Catharanthus_roseus Rauvolfia_serpentina	cra_locus_62890_iso_1_len_629_ver_3 rsa_locus_31720_iso_2_len_959_ver_2
ORTHOMCL15787	2	2	Catharanthus_roseus Rauvolfia_serpentina	cra_locus_62897_iso_1_len_484_ver_3 rsa_locus_15768_iso_1_len_601_ver_2
ORTHOMCL15789	2	2	Catharanthus_roseus Rauvolfia_serpentina	cra_locus_6290_iso_1_len_2250_ver_3 rsa_locus_954_iso_5_len_3388_ver_2
ORTHOMCL15790	2	2	Catharanthus_roseus Rauvolfia_serpentina	cra_locus_62914_iso_1_len_333_ver_3 rsa_locus_26867_iso_1_len_1055_ver_2
ORTHOMCL15791	2	2	Catharanthus_roseus Rauvolfia_serpentina	cra_locus_62941_iso_1_len_490_ver_3 rsa_locus_17010_iso_1_len_650_ver_2
ORTHOMCL15792	2	2	Catharanthus_roseus Rauvolfia_serpentina	cra_locus_6301_iso_1_len_1360_ver_3 rsa_locus_8714_iso_2_len_1569_ver_2
ORTHOMCL15793	2	2	Catharanthus_roseus Rauvolfia_serpentina	cra_locus_63062_iso_1_len_430_ver_3 rsa_locus_22321_iso_4_len_927_ver_2
ORTHOMCL15794	2	2	Catharanthus_roseus Rauvolfia_serpentina	cra_locus_63123_iso_1_len_386_ver_3 rsa_locus_64604_iso_1_len_837_ver_2
ORTHOMCL15795	2	2	Catharanthus_roseus Rauvolfia_serpentina	cra_locus_63175_iso_1_len_402_ver_3 rsa_locus_19295_iso_1_len_352_ver_2
ORTHOMCL15796	2	2	Catharanthus_roseus Rauvolfia_serpentina	cra_locus_6319_iso_2_len_1844_ver_3 rsa_locus_6723_iso_4_len_1806_ver_2
ORTHOMCL15797	2	2	Catharanthus_roseus Rauvolfia_serpentina	cra_locus_6327_iso_7_len_1245_ver_3 rsa_locus_9502_iso_1_len_1178_ver_2
ORTHOMCL15798	2	2	Catharanthus_roseus Rauvolfia_serpentina	cra_locus_632_iso_1_len_1773_ver_3 rsa_locus_3257_iso_1_len_2074_ver_2
ORTHOMCL15799	2	2	Catharanthus_roseus Rauvolfia_serpentina	cra_locus_63310_iso_1_len_382_ver_3 rsa_locus_26353_iso_1_len_365_ver_2
ORTHOMCL15800	2	2	Catharanthus_roseus Rauvolfia_serpentina	cra_locus_63378_iso_2_len_314_ver_3 rsa_locus_112_iso_2_len_2167_ver_2
ORTHOMCL15801	2	2	Catharanthus_roseus Rauvolfia_serpentina	cra_locus_6345_iso_5_len_2293_ver_3 rsa_locus_6276_iso_3_len_2601_ver_2
ORTHOMCL15802	2	2	Catharanthus_roseus Rauvolfia_serpentina	cra_locus_63502_iso_1_len_530_ver_3 rsa_locus_8525_iso_1_len_477_ver_2
ORTHOMCL15804	2	2	Catharanthus_roseus Rauvolfia_serpentina	cra_locus_6354_iso_1_len_1084_ver_3 rsa_locus_13748_iso_4_len_1328_ver_2
ORTHOMCL15805	2	2	Catharanthus_roseus Rauvolfia_serpentina	cra_locus_63559_iso_2_len_592_ver_3 rsa_locus_10150_iso_2_len_800_ver_2
ORTHOMCL15806	2	2	Catharanthus_roseus Rauvolfia_serpentina	cra_locus_6355_iso_6_len_1800_ver_3 rsa_locus_2982_iso_1_len_1051_ver_2
ORTHOMCL15807	2	2	Catharanthus_roseus Rauvolfia_serpentina	cra_locus_63600_iso_1_len_525_ver_3 rsa_locus_8147_iso_3_len_1613_ver_2
ORTHOMCL15808	2	2	Catharanthus_roseus Rauvolfia_serpentina	cra_locus_63654_iso_1_len_299_ver_3 rsa_locus_89691_iso_1_len_291_ver_2
ORTHOMCL15809	2	2	Catharanthus_roseus Rauvolfia_serpentina	cra_locus_6365_iso_5_len_1252_ver_3 rsa_locus_10226_iso_6_len_2284_ver_2
ORTHOMCL15810	2	2	Catharanthus_roseus Rauvolfia_serpentina	cra_locus_63773_iso_1_len_760_ver_3 rsa_locus_27181_iso_1_len_522_ver_2
ORTHOMCL15811	2	2	Catharanthus_roseus Rauvolfia_serpentina	cra_locus_63785_iso_1_len_626_ver_3 rsa_locus_13785_iso_1_len_374_ver_2
ORTHOMCL15812	2	2	Catharanthus_roseus Rauvolfia_serpentina	cra_locus_63787_iso_1_len_656_ver_3 rsa_locus_87783_iso_1_len_290_ver_2
ORTHOMCL15813	2	2	Catharanthus_roseus Rauvolfia_serpentina	cra_locus_63795_iso_1_len_645_ver_3 rsa_locus_12720_iso_1_len_1412_ver_2
ORTHOMCL15814	2	2	Catharanthus_roseus Rauvolfia_serpentina	cra_locus_63829_iso_1_len_759_ver_3 rsa_locus_928_iso_2_len_882_ver_2
ORTHOMCL15815	2	2	Catharanthus_roseus Rauvolfia_serpentina	cra_locus_6385_iso_1_len_1729_ver_3 rsa_locus_8153_iso_1_len_1118_ver_2
ORTHOMCL15817	2	2	Catharanthus_roseus Rauvolfia_serpentina	cra_locus_6408_iso_8_len_1377_ver_3 rsa_locus_8219_iso_4_len_1958_ver_2
ORTHOMCL15818	2	2	Catharanthus_roseus Rauvolfia_serpentina	cra_locus_6413_iso_4_len_1437_ver_3 rsa_locus_19964_iso_2_len_1694_ver_2
ORTHOMCL15819	2	2	Catharanthus_roseus Rauvolfia_serpentina	cra_locus_6415_iso_8_len_3032_ver_3 rsa_locus_10404_iso_7_len_3376_ver_2
ORTHOMCL15820	2	2	Catharanthus_roseus Rauvolfia_serpentina	cra_locus_64171_iso_1_len_279_ver_3 rsa_locus_21117_iso_2_len_524_ver_2
ORTHOMCL15821	2	2	Catharanthus_roseus Rauvolfia_serpentina	cra_locus_64188_iso_1_len_561_ver_3 rsa_locus_30665_iso_1_len_458_ver_2
ORTHOMCL15822	2	2	Catharanthus_roseus Rauvolfia_serpentina	cra_locus_6419_iso_6_len_1802_ver_3 rsa_locus_7978_iso_1_len_1599_ver_2
ORTHOMCL15824	2	2	Catharanthus_roseus Rauvolfia_serpentina	cra_locus_64450_iso_1_len_444_ver_3 rsa_locus_50193_iso_1_len_291_ver_2
ORTHOMCL15825	2	2	Catharanthus_roseus Rauvolfia_serpentina	cra_locus_6451_iso_1_len_1936_ver_3 rsa_locus_8615_iso_1_len_2092_ver_2
ORTHOMCL15826	2	2	Catharanthus_roseus Rauvolfia_serpentina	cra_locus_64540_iso_1_len_391_ver_3 rsa_locus_60001_iso_2_len_427_ver_2
ORTHOMCL15827	2	2	Catharanthus_roseus Rauvolfia_serpentina	cra_locus_6456_iso_3_len_2708_ver_3 rsa_locus_18731_iso_1_len_2019_ver_2
ORTHOMCL15828	2	2	Catharanthus_roseus Rauvolfia_serpentina	cra_locus_6468_iso_3_len_992_ver_3 rsa_locus_3096_iso_3_len_1066_ver_2
ORTHOMCL15829	2	2	Catharanthus_roseus Rauvolfia_serpentina	cra_locus_646_iso_3_len_1904_ver_3 rsa_locus_9798_iso_5_len_2409_ver_2
ORTHOMCL15830	2	2	Catharanthus_roseus Rauvolfia_serpentina	cra_locus_6470_iso_1_len_2019_ver_3 rsa_locus_10945_iso_3_len_1367_ver_2
ORTHOMCL15831	2	2	Catharanthus_roseus Rauvolfia_serpentina	cra_locus_6502_iso_4_len_1395_ver_3 rsa_locus_11416_iso_1_len_724_ver_2
ORTHOMCL15832	2	2	Catharanthus_roseus Rauvolfia_serpentina	cra_locus_65079_iso_1_len_626_ver_3 rsa_locus_13073_iso_1_len_465_ver_2
ORTHOMCL15833	2	2	Catharanthus_roseus Rauvolfia_serpentina	cra_locus_65109_iso_1_len_831_ver_3 rsa_locus_6781_iso_1_len_1261_ver_2
ORTHOMCL15834	2	2	Catharanthus_roseus Rauvolfia_serpentina	cra_locus_65409_iso_1_len_391_ver_3 rsa_locus_1545_iso_4_len_1373_ver_2
ORTHOMCL15835	2	2	Catharanthus_roseus Rauvolfia_serpentina	cra_locus_65414_iso_1_len_441_ver_3 rsa_locus_21579_iso_1_len_776_ver_2
ORTHOMCL15836	2	2	Catharanthus_roseus Rauvolfia_serpentina	cra_locus_6559_iso_5_len_1559_ver_3 rsa_locus_9608_iso_6_len_1978_ver_2
ORTHOMCL15837	2	2	Catharanthus_roseus Rauvolfia_serpentina	cra_locus_65635_iso_1_len_433_ver_3 rsa_locus_30970_iso_1_len_1046_ver_2
ORTHOMCL15838	2	2	Catharanthus_roseus Rauvolfia_serpentina	cra_locus_6567_iso_1_len_1074_ver_3 rsa_locus_4631_iso_1_len_918_ver_2
ORTHOMCL15839	2	2	Catharanthus_roseus Rauvolfia_serpentina	cra_locus_65686_iso_1_len_479_ver_3 rsa_locus_16875_iso_2_len_383_ver_2
ORTHOMCL15840	2	2	Catharanthus_roseus Rauvolfia_serpentina	cra_locus_65776_iso_1_len_420_ver_3 rsa_locus_77637_iso_1_len_425_ver_2
ORTHOMCL15841	2	2	Catharanthus_roseus Rauvolfia_serpentina	cra_locus_6593_iso_5_len_1608_ver_3 rsa_locus_9912_iso_4_len_1663_ver_2
ORTHOMCL15842	2	2	Catharanthus_roseus Rauvolfia_serpentina	cra_locus_659_iso_6_len_1013_ver_3 rsa_locus_7407_iso_4_len_1546_ver_2
ORTHOMCL15843	2	2	Catharanthus_roseus Rauvolfia_serpentina	cra_locus_6606_iso_7_len_2225_ver_3 rsa_locus_10489_iso_9_len_1982_ver_2
ORTHOMCL15844	2	2	Catharanthus_roseus Rauvolfia_serpentina	cra_locus_66075_iso_1_len_517_ver_3 rsa_locus_16400_iso_1_len_551_ver_2
ORTHOMCL15845	2	2	Catharanthus_roseus Rauvolfia_serpentina	cra_locus_66154_iso_1_len_625_ver_3 rsa_locus_10069_iso_1_len_725_ver_2
ORTHOMCL15846	2	2	Catharanthus_roseus Rauvolfia_serpentina	cra_locus_6620_iso_1_len_2479_ver_3 rsa_locus_5744_iso_1_len_2068_ver_2
ORTHOMCL15847	2	2	Catharanthus_roseus Rauvolfia_serpentina	cra_locus_66224_iso_1_len_493_ver_3 rsa_locus_7290_iso_4_len_864_ver_2
ORTHOMCL15848	2	2	Catharanthus_roseus Rauvolfia_serpentina	cra_locus_66256_iso_1_len_375_ver_3 rsa_locus_44217_iso_2_len_548_ver_2
ORTHOMCL15849	2	2	Catharanthus_roseus Rauvolfia_serpentina	cra_locus_66294_iso_1_len_358_ver_3 rsa_locus_26724_iso_1_len_278_ver_2
ORTHOMCL15850	2	2	Catharanthus_roseus Rauvolfia_serpentina	cra_locus_662_iso_7_len_2863_ver_3 rsa_locus_2662_iso_4_len_3392_ver_2
ORTHOMCL15851	2	2	Catharanthus_roseus Rauvolfia_serpentina	cra_locus_66311_iso_2_len_867_ver_3 rsa_locus_8529_iso_7_len_1049_ver_2
ORTHOMCL15852	2	2	Catharanthus_roseus Rauvolfia_serpentina	cra_locus_66370_iso_1_len_622_ver_3 rsa_locus_43110_iso_1_len_419_ver_2
ORTHOMCL15853	2	2	Catharanthus_roseus Rauvolfia_serpentina	cra_locus_6643_iso_1_len_2858_ver_3 rsa_locus_4448_iso_1_len_2946_ver_2
ORTHOMCL15854	2	2	Catharanthus_roseus Rauvolfia_serpentina	cra_locus_6663_iso_7_len_1762_ver_3 rsa_locus_14760_iso_7_len_1813_ver_2
ORTHOMCL15855	2	2	Catharanthus_roseus Rauvolfia_serpentina	cra_locus_6665_iso_6_len_3752_ver_3 rsa_locus_2180_iso_2_len_3098_ver_2
ORTHOMCL15856	2	2	Catharanthus_roseus Rauvolfia_serpentina	cra_locus_66722_iso_1_len_857_ver_3 rsa_locus_14035_iso_1_len_732_ver_2
ORTHOMCL15857	2	2	Catharanthus_roseus Rauvolfia_serpentina	cra_locus_6685_iso_2_len_1374_ver_3 rsa_locus_584_iso_3_len_1240_ver_2
ORTHOMCL15858	2	2	Catharanthus_roseus Rauvolfia_serpentina	cra_locus_6687_iso_1_len_1418_ver_3 rsa_locus_14533_iso_1_len_1262_ver_2
ORTHOMCL15859	2	2	Catharanthus_roseus Rauvolfia_serpentina	cra_locus_66883_iso_1_len_384_ver_3 rsa_locus_32890_iso_1_len_461_ver_2
ORTHOMCL15860	2	2	Catharanthus_roseus Rauvolfia_serpentina	cra_locus_6694_iso_1_len_1118_ver_3 rsa_locus_48364_iso_1_len_471_ver_2
ORTHOMCL15861	2	2	Catharanthus_roseus Rauvolfia_serpentina	cra_locus_6716_iso_2_len_4145_ver_3 rsa_locus_4837_iso_1_len_3555_ver_2
ORTHOMCL15862	2	2	Catharanthus_roseus Rauvolfia_serpentina	cra_locus_67201_iso_2_len_319_ver_3 rsa_locus_33412_iso_1_len_425_ver_2
ORTHOMCL15863	2	2	Catharanthus_roseus Rauvolfia_serpentina	cra_locus_6724_iso_4_len_1436_ver_3 rsa_locus_1413_iso_6_len_1556_ver_2
ORTHOMCL15864	2	2	Catharanthus_roseus Rauvolfia_serpentina	cra_locus_6725_iso_1_len_1562_ver_3 rsa_locus_27475_iso_1_len_787_ver_2
ORTHOMCL15865	2	2	Catharanthus_roseus Rauvolfia_serpentina	cra_locus_6729_iso_4_len_2579_ver_3 rsa_locus_16299_iso_2_len_2138_ver_2
ORTHOMCL15866	2	2	Catharanthus_roseus Rauvolfia_serpentina	cra_locus_67402_iso_1_len_345_ver_3 rsa_locus_29268_iso_1_len_410_ver_2
ORTHOMCL15867	2	2	Catharanthus_roseus Rauvolfia_serpentina	cra_locus_6746_iso_3_len_2699_ver_3 rsa_locus_10683_iso_1_len_2809_ver_2
ORTHOMCL15868	2	2	Catharanthus_roseus Rauvolfia_serpentina	cra_locus_6747_iso_5_len_1697_ver_3 rsa_locus_6724_iso_5_len_2065_ver_2
ORTHOMCL15869	2	2	Catharanthus_roseus Rauvolfia_serpentina	cra_locus_67530_iso_1_len_312_ver_3 rsa_locus_54425_iso_1_len_491_ver_2
ORTHOMCL15870	2	2	Catharanthus_roseus Rauvolfia_serpentina	cra_locus_6754_iso_6_len_1357_ver_3 rsa_locus_4450_iso_1_len_2192_ver_2
ORTHOMCL15871	2	2	Catharanthus_roseus Rauvolfia_serpentina	cra_locus_67554_iso_1_len_542_ver_3 rsa_locus_48188_iso_2_len_653_ver_2
ORTHOMCL15872	2	2	Catharanthus_roseus Rauvolfia_serpentina	cra_locus_6760_iso_3_len_1549_ver_3 rsa_locus_5616_iso_5_len_1389_ver_2
ORTHOMCL15874	2	2	Catharanthus_roseus Rauvolfia_serpentina	cra_locus_67739_iso_1_len_484_ver_3 rsa_locus_15413_iso_1_len_568_ver_2
ORTHOMCL15875	2	2	Catharanthus_roseus Rauvolfia_serpentina	cra_locus_6773_iso_2_len_1472_ver_3 rsa_locus_943_iso_4_len_1487_ver_2
ORTHOMCL15876	2	2	Catharanthus_roseus Rauvolfia_serpentina	cra_locus_6781_iso_2_len_2908_ver_3 rsa_locus_8019_iso_2_len_1760_ver_2
ORTHOMCL15877	2	2	Catharanthus_roseus Rauvolfia_serpentina	cra_locus_6787_iso_1_len_1739_ver_3 rsa_locus_14085_iso_10_len_2401_ver_2
ORTHOMCL15878	2	2	Catharanthus_roseus Rauvolfia_serpentina	cra_locus_6807_iso_1_len_953_ver_3 rsa_locus_22151_iso_1_len_1086_ver_2
ORTHOMCL15879	2	2	Catharanthus_roseus Rauvolfia_serpentina	cra_locus_68103_iso_1_len_557_ver_3 rsa_locus_41596_iso_1_len_702_ver_2
ORTHOMCL15881	2	2	Catharanthus_roseus Rauvolfia_serpentina	cra_locus_6821_iso_3_len_2439_ver_3 rsa_locus_7579_iso_2_len_2256_ver_2
ORTHOMCL15883	2	2	Catharanthus_roseus Rauvolfia_serpentina	cra_locus_68441_iso_1_len_372_ver_3 rsa_locus_69087_iso_1_len_366_ver_2
ORTHOMCL15884	2	2	Catharanthus_roseus Rauvolfia_serpentina	cra_locus_68454_iso_1_len_530_ver_3 rsa_locus_10622_iso_1_len_1026_ver_2
ORTHOMCL15885	2	2	Catharanthus_roseus Rauvolfia_serpentina	cra_locus_68507_iso_1_len_388_ver_3 rsa_locus_75561_iso_1_len_304_ver_2
ORTHOMCL15886	2	2	Catharanthus_roseus Rauvolfia_serpentina	cra_locus_6851_iso_2_len_2549_ver_3 rsa_locus_14011_iso_4_len_1424_ver_2
ORTHOMCL15887	2	2	Catharanthus_roseus Rauvolfia_serpentina	cra_locus_6855_iso_4_len_1139_ver_3 rsa_locus_12057_iso_2_len_2029_ver_2
ORTHOMCL15888	2	2	Catharanthus_roseus Rauvolfia_serpentina	cra_locus_6866_iso_2_len_1434_ver_3 rsa_locus_657_iso_1_len_1669_ver_2
ORTHOMCL15889	2	2	Catharanthus_roseus Rauvolfia_serpentina	cra_locus_68675_iso_1_len_294_ver_3 rsa_locus_77252_iso_1_len_621_ver_2
ORTHOMCL15890	2	2	Catharanthus_roseus Rauvolfia_serpentina	cra_locus_6871_iso_7_len_2466_ver_3 rsa_locus_85265_iso_1_len_333_ver_2
ORTHOMCL15891	2	2	Catharanthus_roseus Rauvolfia_serpentina	cra_locus_6875_iso_1_len_1199_ver_3 rsa_locus_1669_iso_1_len_1034_ver_2
ORTHOMCL15892	2	2	Catharanthus_roseus Rauvolfia_serpentina	cra_locus_6885_iso_5_len_878_ver_3 rsa_locus_7355_iso_3_len_1081_ver_2
ORTHOMCL15893	2	2	Catharanthus_roseus Rauvolfia_serpentina	cra_locus_6888_iso_4_len_3057_ver_3 rsa_locus_7224_iso_4_len_2945_ver_2
ORTHOMCL15894	2	2	Catharanthus_roseus Rauvolfia_serpentina	cra_locus_6889_iso_2_len_2814_ver_3 rsa_locus_1022_iso_1_len_2300_ver_2
ORTHOMCL15895	2	2	Catharanthus_roseus Rauvolfia_serpentina	cra_locus_69001_iso_1_len_328_ver_3 rsa_locus_56636_iso_1_len_391_ver_2
ORTHOMCL15896	2	2	Catharanthus_roseus Rauvolfia_serpentina	cra_locus_691_iso_3_len_1871_ver_3 rsa_locus_1875_iso_2_len_1757_ver_2
ORTHOMCL15897	2	2	Catharanthus_roseus Rauvolfia_serpentina	cra_locus_6934_iso_3_len_2253_ver_3 rsa_locus_7854_iso_1_len_2139_ver_2
ORTHOMCL15898	2	2	Catharanthus_roseus Rauvolfia_serpentina	cra_locus_6938_iso_1_len_1821_ver_3 rsa_locus_7554_iso_5_len_1523_ver_2
ORTHOMCL15900	2	2	Catharanthus_roseus Rauvolfia_serpentina	cra_locus_6949_iso_6_len_1718_ver_3 rsa_locus_8594_iso_1_len_1569_ver_2
ORTHOMCL15901	2	2	Catharanthus_roseus Rauvolfia_serpentina	cra_locus_6950_iso_2_len_1876_ver_3 rsa_locus_9087_iso_1_len_1936_ver_2
ORTHOMCL15902	2	2	Catharanthus_roseus Rauvolfia_serpentina	cra_locus_69573_iso_1_len_340_ver_3 rsa_locus_36791_iso_1_len_349_ver_2
ORTHOMCL15903	2	2	Catharanthus_roseus Rauvolfia_serpentina	cra_locus_6959_iso_5_len_2125_ver_3 rsa_locus_5509_iso_7_len_1767_ver_2
ORTHOMCL15904	2	2	Catharanthus_roseus Rauvolfia_serpentina	cra_locus_6967_iso_1_len_2102_ver_3 rsa_locus_1950_iso_1_len_2373_ver_2
ORTHOMCL15905	2	2	Catharanthus_roseus Rauvolfia_serpentina	cra_locus_6980_iso_1_len_2204_ver_3 rsa_locus_24966_iso_1_len_1675_ver_2
ORTHOMCL15906	2	2	Catharanthus_roseus Rauvolfia_serpentina	cra_locus_69815_iso_1_len_337_ver_3 rsa_locus_67348_iso_1_len_452_ver_2
ORTHOMCL15907	2	2	Catharanthus_roseus Rauvolfia_serpentina	cra_locus_6983_iso_5_len_2001_ver_3 rsa_locus_6903_iso_5_len_1690_ver_2
ORTHOMCL15908	2	2	Catharanthus_roseus Rauvolfia_serpentina	cra_locus_7006_iso_1_len_947_ver_3 rsa_locus_16490_iso_1_len_963_ver_2
ORTHOMCL15909	2	2	Catharanthus_roseus Rauvolfia_serpentina	cra_locus_700_iso_3_len_1753_ver_3 rsa_locus_10989_iso_4_len_1740_ver_2
ORTHOMCL15910	2	2	Catharanthus_roseus Rauvolfia_serpentina	cra_locus_7016_iso_3_len_1744_ver_3 rsa_locus_12790_iso_4_len_1848_ver_2
ORTHOMCL15911	2	2	Catharanthus_roseus Rauvolfia_serpentina	cra_locus_70197_iso_1_len_384_ver_3 rsa_locus_9353_iso_1_len_723_ver_2
ORTHOMCL15912	2	2	Catharanthus_roseus Rauvolfia_serpentina	cra_locus_70248_iso_1_len_322_ver_3 rsa_locus_48237_iso_1_len_518_ver_2
ORTHOMCL15913	2	2	Catharanthus_roseus Rauvolfia_serpentina	cra_locus_7031_iso_1_len_1807_ver_3 rsa_locus_28654_iso_1_len_1173_ver_2
ORTHOMCL15914	2	2	Catharanthus_roseus Rauvolfia_serpentina	cra_locus_70341_iso_1_len_354_ver_3 rsa_locus_71434_iso_1_len_571_ver_2
ORTHOMCL15915	2	2	Catharanthus_roseus Rauvolfia_serpentina	cra_locus_7040_iso_7_len_1972_ver_3 rsa_locus_2729_iso_1_len_1304_ver_2
ORTHOMCL15916	2	2	Catharanthus_roseus Rauvolfia_serpentina	cra_locus_7052_iso_2_len_1570_ver_3 rsa_locus_17389_iso_1_len_1494_ver_2
ORTHOMCL15917	2	2	Catharanthus_roseus Rauvolfia_serpentina	cra_locus_70538_iso_1_len_325_ver_3 rsa_locus_35034_iso_1_len_311_ver_2
ORTHOMCL15918	2	2	Catharanthus_roseus Rauvolfia_serpentina	cra_locus_7057_iso_1_len_942_ver_3 rsa_locus_4911_iso_1_len_760_ver_2
ORTHOMCL15919	2	2	Catharanthus_roseus Rauvolfia_serpentina	cra_locus_7061_iso_7_len_2048_ver_3 rsa_locus_19477_iso_2_len_1741_ver_2
ORTHOMCL15920	2	2	Catharanthus_roseus Rauvolfia_serpentina	cra_locus_7065_iso_4_len_2845_ver_3 rsa_locus_10486_iso_6_len_2602_ver_2
ORTHOMCL15921	2	2	Catharanthus_roseus Rauvolfia_serpentina	cra_locus_706_iso_7_len_1678_ver_3 rsa_locus_6203_iso_2_len_1276_ver_2
ORTHOMCL15922	2	2	Catharanthus_roseus Rauvolfia_serpentina	cra_locus_70745_iso_1_len_369_ver_3 rsa_locus_20234_iso_3_len_437_ver_2
ORTHOMCL15923	2	2	Catharanthus_roseus Rauvolfia_serpentina	cra_locus_70852_iso_1_len_363_ver_3 rsa_locus_18706_iso_1_len_311_ver_2
ORTHOMCL15924	2	2	Catharanthus_roseus Rauvolfia_serpentina	cra_locus_7094_iso_4_len_1856_ver_3 rsa_locus_872_iso_2_len_2225_ver_2
ORTHOMCL15925	2	2	Catharanthus_roseus Rauvolfia_serpentina	cra_locus_7096_iso_1_len_3040_ver_3 rsa_locus_16177_iso_1_len_3095_ver_2
ORTHOMCL15926	2	2	Catharanthus_roseus Rauvolfia_serpentina	cra_locus_71139_iso_1_len_287_ver_3 rsa_locus_65829_iso_1_len_447_ver_2
ORTHOMCL15927	2	2	Catharanthus_roseus Rauvolfia_serpentina	cra_locus_7113_iso_2_len_1219_ver_3 rsa_locus_808_iso_8_len_1988_ver_2
ORTHOMCL15928	2	2	Catharanthus_roseus Rauvolfia_serpentina	cra_locus_7121_iso_7_len_2804_ver_3 rsa_locus_15059_iso_4_len_3026_ver_2
ORTHOMCL15929	2	2	Catharanthus_roseus Rauvolfia_serpentina	cra_locus_71238_iso_1_len_489_ver_3 rsa_locus_43899_iso_1_len_658_ver_2
ORTHOMCL15930	2	2	Catharanthus_roseus Rauvolfia_serpentina	cra_locus_71353_iso_1_len_301_ver_3 rsa_locus_74858_iso_1_len_357_ver_2
ORTHOMCL15931	2	2	Catharanthus_roseus Rauvolfia_serpentina	cra_locus_71434_iso_1_len_440_ver_3 rsa_locus_45462_iso_1_len_871_ver_2
ORTHOMCL15932	2	2	Catharanthus_roseus Rauvolfia_serpentina	cra_locus_71442_iso_1_len_376_ver_3 rsa_locus_5759_iso_2_len_1212_ver_2
ORTHOMCL15933	2	2	Catharanthus_roseus Rauvolfia_serpentina	cra_locus_7159_iso_1_len_1321_ver_3 rsa_locus_5537_iso_4_len_2111_ver_2
ORTHOMCL15934	2	2	Catharanthus_roseus Rauvolfia_serpentina	cra_locus_715_iso_6_len_3325_ver_3 rsa_locus_7173_iso_3_len_2633_ver_2
ORTHOMCL15935	2	2	Catharanthus_roseus Rauvolfia_serpentina	cra_locus_7160_iso_1_len_1371_ver_3 rsa_locus_33758_iso_1_len_574_ver_2
ORTHOMCL15936	2	2	Catharanthus_roseus Rauvolfia_serpentina	cra_locus_7173_iso_3_len_1691_ver_3 rsa_locus_10760_iso_1_len_1801_ver_2
ORTHOMCL15937	2	2	Catharanthus_roseus Rauvolfia_serpentina	cra_locus_7187_iso_1_len_2099_ver_3 rsa_locus_16865_iso_2_len_2163_ver_2
ORTHOMCL15938	2	2	Catharanthus_roseus Rauvolfia_serpentina	cra_locus_7190_iso_6_len_1079_ver_3 rsa_locus_3762_iso_6_len_1221_ver_2
ORTHOMCL15939	2	2	Catharanthus_roseus Rauvolfia_serpentina	cra_locus_7192_iso_1_len_2718_ver_3 rsa_locus_15105_iso_1_len_3250_ver_2
ORTHOMCL15940	2	2	Catharanthus_roseus Rauvolfia_serpentina	cra_locus_7211_iso_1_len_1924_ver_3 rsa_locus_4723_iso_3_len_1947_ver_2
ORTHOMCL15941	2	2	Catharanthus_roseus Rauvolfia_serpentina	cra_locus_72205_iso_1_len_592_ver_3 rsa_locus_19496_iso_1_len_866_ver_2
ORTHOMCL15942	2	2	Catharanthus_roseus Rauvolfia_serpentina	cra_locus_7230_iso_10_len_7202_ver_3 rsa_locus_13184_iso_1_len_2315_ver_2
ORTHOMCL15943	2	2	Catharanthus_roseus Rauvolfia_serpentina	cra_locus_7232_iso_1_len_2559_ver_3 rsa_locus_7857_iso_2_len_2414_ver_2
ORTHOMCL15944	2	2	Catharanthus_roseus Rauvolfia_serpentina	cra_locus_7242_iso_1_len_1184_ver_3 rsa_locus_11061_iso_1_len_1206_ver_2
ORTHOMCL15945	2	2	Catharanthus_roseus Rauvolfia_serpentina	cra_locus_72444_iso_1_len_516_ver_3 rsa_locus_26179_iso_3_len_829_ver_2
ORTHOMCL15946	2	2	Catharanthus_roseus Rauvolfia_serpentina	cra_locus_7251_iso_3_len_1865_ver_3 rsa_locus_2945_iso_3_len_1608_ver_2
ORTHOMCL15947	2	2	Catharanthus_roseus Rauvolfia_serpentina	cra_locus_72535_iso_1_len_374_ver_3 rsa_locus_32057_iso_1_len_496_ver_2
ORTHOMCL15948	2	2	Catharanthus_roseus Rauvolfia_serpentina	cra_locus_7269_iso_8_len_2111_ver_3 rsa_locus_8282_iso_8_len_2103_ver_2
ORTHOMCL15949	2	2	Catharanthus_roseus Rauvolfia_serpentina	cra_locus_72800_iso_1_len_843_ver_3 rsa_locus_9277_iso_1_len_899_ver_2
ORTHOMCL15950	2	2	Catharanthus_roseus Rauvolfia_serpentina	cra_locus_7280_iso_3_len_1626_ver_3 rsa_locus_442_iso_6_len_1453_ver_2
ORTHOMCL15951	2	2	Catharanthus_roseus Rauvolfia_serpentina	cra_locus_7285_iso_2_len_828_ver_3 rsa_locus_65449_iso_1_len_546_ver_2
ORTHOMCL15952	2	2	Catharanthus_roseus Rauvolfia_serpentina	cra_locus_72881_iso_1_len_383_ver_3 rsa_locus_27644_iso_1_len_292_ver_2
ORTHOMCL15953	2	2	Catharanthus_roseus Rauvolfia_serpentina	cra_locus_728_iso_6_len_2213_ver_3 rsa_locus_114_iso_4_len_1795_ver_2
ORTHOMCL15954	2	2	Catharanthus_roseus Rauvolfia_serpentina	cra_locus_72983_iso_1_len_399_ver_3 rsa_locus_20283_iso_3_len_524_ver_2
ORTHOMCL15955	2	2	Catharanthus_roseus Rauvolfia_serpentina	cra_locus_7301_iso_5_len_1642_ver_3 rsa_locus_2469_iso_4_len_1223_ver_2
ORTHOMCL15956	2	2	Catharanthus_roseus Rauvolfia_serpentina	cra_locus_73257_iso_1_len_406_ver_3 rsa_locus_3830_iso_1_len_1276_ver_2
ORTHOMCL15957	2	2	Catharanthus_roseus Rauvolfia_serpentina	cra_locus_7338_iso_6_len_1395_ver_3 rsa_locus_4842_iso_3_len_1515_ver_2
ORTHOMCL15958	2	2	Catharanthus_roseus Rauvolfia_serpentina	cra_locus_733_iso_3_len_1639_ver_3 rsa_locus_31_iso_1_len_1839_ver_2
ORTHOMCL15959	2	2	Catharanthus_roseus Rauvolfia_serpentina	cra_locus_73457_iso_1_len_560_ver_3 rsa_locus_34153_iso_1_len_521_ver_2
ORTHOMCL15960	2	2	Catharanthus_roseus Rauvolfia_serpentina	cra_locus_73490_iso_1_len_300_ver_3 rsa_locus_47680_iso_1_len_362_ver_2
ORTHOMCL15961	2	2	Catharanthus_roseus Rauvolfia_serpentina	cra_locus_73569_iso_1_len_783_ver_3 rsa_locus_19027_iso_3_len_673_ver_2
ORTHOMCL15962	2	2	Catharanthus_roseus Rauvolfia_serpentina	cra_locus_7371_iso_1_len_1019_ver_3 rsa_locus_12840_iso_1_len_996_ver_2
ORTHOMCL15963	2	2	Catharanthus_roseus Rauvolfia_serpentina	cra_locus_73756_iso_1_len_378_ver_3 rsa_locus_15870_iso_1_len_1160_ver_2
ORTHOMCL15964	2	2	Catharanthus_roseus Rauvolfia_serpentina	cra_locus_73763_iso_1_len_628_ver_3 rsa_locus_20605_iso_5_len_1328_ver_2
ORTHOMCL15965	2	2	Catharanthus_roseus Rauvolfia_serpentina	cra_locus_7382_iso_1_len_754_ver_3 rsa_locus_1427_iso_1_len_815_ver_2
ORTHOMCL15966	2	2	Catharanthus_roseus Rauvolfia_serpentina	cra_locus_738_iso_10_len_902_ver_3 rsa_locus_20173_iso_7_len_856_ver_2
ORTHOMCL15967	2	2	Catharanthus_roseus Rauvolfia_serpentina	cra_locus_7396_iso_8_len_3415_ver_3 rsa_locus_3622_iso_8_len_3802_ver_2
ORTHOMCL15968	2	2	Catharanthus_roseus Rauvolfia_serpentina	cra_locus_74015_iso_1_len_374_ver_3 rsa_locus_55383_iso_1_len_706_ver_2
ORTHOMCL15969	2	2	Catharanthus_roseus Rauvolfia_serpentina	cra_locus_740_iso_5_len_1753_ver_3 rsa_locus_4593_iso_6_len_2187_ver_2
ORTHOMCL15970	2	2	Catharanthus_roseus Rauvolfia_serpentina	cra_locus_74131_iso_1_len_344_ver_3 rsa_locus_27564_iso_1_len_305_ver_2
ORTHOMCL15971	2	2	Catharanthus_roseus Rauvolfia_serpentina	cra_locus_7416_iso_1_len_1556_ver_3 rsa_locus_43847_iso_1_len_1607_ver_2
ORTHOMCL15972	2	2	Catharanthus_roseus Rauvolfia_serpentina	cra_locus_7439_iso_1_len_2048_ver_3 rsa_locus_6836_iso_1_len_1495_ver_2
ORTHOMCL15973	2	2	Catharanthus_roseus Rauvolfia_serpentina	cra_locus_74487_iso_1_len_407_ver_3 rsa_locus_8187_iso_1_len_549_ver_2
ORTHOMCL15974	2	2	Catharanthus_roseus Rauvolfia_serpentina	cra_locus_74576_iso_1_len_401_ver_3 rsa_locus_86242_iso_1_len_323_ver_2
ORTHOMCL15975	2	2	Catharanthus_roseus Rauvolfia_serpentina	cra_locus_74591_iso_1_len_488_ver_3 rsa_locus_36475_iso_1_len_572_ver_2
ORTHOMCL15976	2	2	Catharanthus_roseus Rauvolfia_serpentina	cra_locus_7462_iso_1_len_881_ver_3 rsa_locus_32690_iso_1_len_1733_ver_2
[truncated: 311 more rows]
