# Supplementary material for: Development of Transcriptomic Resources for Interrogating the Biosynthesis of Monoterpene Indole Alkaloids in Medicinal Plant Species
Source: PLoS One. 2012 Dec 26;7(12):e52506. doi: 10.1371/journal.pone.0052506 (PMC3530497; doi:10.1371/journal.pone.0052506)
Supplement: Table S7 — List of transcripts with orthologs only in Catharanthus roseus and Camptotheca acuminata . (XLSX) [file pone.0052506.s008.xlsx]

## Sheet: Supptable7
Table S7. List of transcripts with orthologs only in Catharanthus roseus and Camptotheca acuminata.
CLUSTER ID	NUMBER OF PROTEINS	NUMBER OF TAXA	TAXA ID	PREDICTED PROTEINS ID
ORTHOMCL215	6	2	Camptotheca_acuminata Catharanthus_roseus	caa_locus_12637_iso_1_len_1551_ver_4 caa_locus_15911_iso_1_len_1473_ver_4 caa_locus_21534_iso_1_len_1930_ver_4 caa_locus_26668_iso_3_len_1674_ver_4 caa_locus_8773_iso_1_len_1656_ver_4 cra_locus_19649_iso_1_len_1551_ver_3
ORTHOMCL283	6	2	Camptotheca_acuminata Catharanthus_roseus	caa_locus_17691_iso_2_len_1937_ver_4 caa_locus_18580_iso_1_len_1772_ver_4 caa_locus_19374_iso_1_len_1777_ver_4 caa_locus_39676_iso_2_len_1375_ver_4 caa_locus_9341_iso_2_len_1833_ver_4 cra_locus_16122_iso_1_len_1430_ver_3
ORTHOMCL421	5	2	Camptotheca_acuminata Catharanthus_roseus	caa_locus_121595_iso_1_len_363_ver_4 caa_locus_43955_iso_2_len_647_ver_4 cra_locus_655_iso_2_len_933_ver_3 cra_locus_68951_iso_2_len_536_ver_3 cra_locus_82942_iso_2_len_553_ver_3
ORTHOMCL454	5	2	Camptotheca_acuminata Catharanthus_roseus	caa_locus_13213_iso_1_len_2235_ver_4 caa_locus_32843_iso_1_len_1610_ver_4 caa_locus_41313_iso_2_len_1154_ver_4 cra_locus_19011_iso_1_len_911_ver_3 cra_locus_28333_iso_1_len_597_ver_3
ORTHOMCL710	5	2	Camptotheca_acuminata Catharanthus_roseus	caa_locus_64403_iso_1_len_556_ver_4 cra_locus_13992_iso_2_len_843_ver_3 cra_locus_14839_iso_1_len_523_ver_3 cra_locus_9303_iso_3_len_1585_ver_3 cra_locus_9964_iso_2_len_1107_ver_3
ORTHOMCL1182	4	2	Camptotheca_acuminata Catharanthus_roseus	caa_locus_12415_iso_7_len_1453_ver_4 caa_locus_3834_iso_6_len_1866_ver_4 cra_locus_5955_iso_3_len_1634_ver_3 cra_locus_60895_iso_1_len_593_ver_3
ORTHOMCL1371	4	2	Camptotheca_acuminata Catharanthus_roseus	caa_locus_13860_iso_3_len_2081_ver_4 caa_locus_17461_iso_1_len_1954_ver_4 caa_locus_25584_iso_1_len_1501_ver_4 cra_locus_4505_iso_2_len_2057_ver_3
ORTHOMCL1462	4	2	Camptotheca_acuminata Catharanthus_roseus	caa_locus_14585_iso_1_len_2451_ver_4 caa_locus_14784_iso_1_len_1789_ver_4 caa_locus_3150_iso_11_len_4878_ver_4 cra_locus_17793_iso_1_len_2414_ver_3
ORTHOMCL1690	4	2	Camptotheca_acuminata Catharanthus_roseus	caa_locus_16578_iso_2_len_2500_ver_4 caa_locus_28801_iso_1_len_2273_ver_4 caa_locus_29613_iso_5_len_2405_ver_4 cra_locus_8325_iso_8_len_4070_ver_3
ORTHOMCL2141	4	2	Camptotheca_acuminata Catharanthus_roseus	caa_locus_22381_iso_3_len_608_ver_4 caa_locus_50515_iso_1_len_508_ver_4 caa_locus_58740_iso_1_len_483_ver_4 cra_locus_10933_iso_4_len_467_ver_3
ORTHOMCL2169	4	2	Camptotheca_acuminata Catharanthus_roseus	caa_locus_22941_iso_2_len_1187_ver_4 caa_locus_4701_iso_3_len_1265_ver_4 caa_locus_85_iso_4_len_1200_ver_4 cra_locus_7390_iso_7_len_1181_ver_3
ORTHOMCL2322	4	2	Camptotheca_acuminata Catharanthus_roseus	caa_locus_26853_iso_5_len_1151_ver_4 caa_locus_6042_iso_3_len_890_ver_4 caa_locus_9903_iso_2_len_730_ver_4 cra_locus_14083_iso_8_len_1187_ver_3
ORTHOMCL2506	4	2	Camptotheca_acuminata Catharanthus_roseus	caa_locus_35562_iso_1_len_1138_ver_4 cra_locus_123557_iso_1_len_547_ver_3 cra_locus_2423_iso_1_len_600_ver_3 cra_locus_43757_iso_1_len_503_ver_3
ORTHOMCL2548	4	2	Camptotheca_acuminata Catharanthus_roseus	caa_locus_3810_iso_1_len_307_ver_4 cra_locus_1552_iso_3_len_612_ver_3 cra_locus_54055_iso_1_len_529_ver_3 cra_locus_96443_iso_1_len_379_ver_3
ORTHOMCL3209	3	2	Camptotheca_acuminata Catharanthus_roseus	caa_locus_10279_iso_4_len_1762_ver_4 caa_locus_34161_iso_1_len_1715_ver_4 cra_locus_3502_iso_3_len_1533_ver_3
ORTHOMCL3253	3	2	Camptotheca_acuminata Catharanthus_roseus	caa_locus_103903_iso_1_len_1109_ver_4 caa_locus_40164_iso_1_len_1495_ver_4 cra_locus_45229_iso_1_len_1032_ver_3
ORTHOMCL3270	3	2	Camptotheca_acuminata Catharanthus_roseus	caa_locus_10427_iso_2_len_1577_ver_4 caa_locus_31718_iso_1_len_1291_ver_4 cra_locus_11722_iso_1_len_2702_ver_3
ORTHOMCL3298	3	2	Camptotheca_acuminata Catharanthus_roseus	caa_locus_104907_iso_1_len_1624_ver_4 caa_locus_15514_iso_1_len_733_ver_4 cra_locus_38805_iso_1_len_990_ver_3
ORTHOMCL3375	3	2	Camptotheca_acuminata Catharanthus_roseus	caa_locus_106423_iso_1_len_528_ver_4 caa_locus_8225_iso_1_len_644_ver_4 cra_locus_36576_iso_1_len_526_ver_3
ORTHOMCL3413	3	2	Camptotheca_acuminata Catharanthus_roseus	caa_locus_10730_iso_2_len_1653_ver_4 caa_locus_5992_iso_4_len_1815_ver_4 cra_locus_10072_iso_3_len_1801_ver_3
ORTHOMCL3431	3	2	Camptotheca_acuminata Catharanthus_roseus	caa_locus_10784_iso_4_len_1346_ver_4 caa_locus_5342_iso_1_len_1155_ver_4 cra_locus_16943_iso_4_len_2337_ver_3
ORTHOMCL3542	3	2	Camptotheca_acuminata Catharanthus_roseus	caa_locus_11051_iso_6_len_1048_ver_4 caa_locus_18322_iso_9_len_1453_ver_4 cra_locus_20694_iso_2_len_605_ver_3
ORTHOMCL3544	3	2	Camptotheca_acuminata Catharanthus_roseus	caa_locus_11060_iso_1_len_3459_ver_4 caa_locus_13263_iso_1_len_2902_ver_4 cra_locus_6550_iso_9_len_2273_ver_3
ORTHOMCL3561	3	2	Camptotheca_acuminata Catharanthus_roseus	caa_locus_11106_iso_1_len_798_ver_4 caa_locus_17750_iso_1_len_862_ver_4 cra_locus_14829_iso_2_len_1581_ver_3
ORTHOMCL3564	3	2	Camptotheca_acuminata Catharanthus_roseus	caa_locus_11112_iso_3_len_927_ver_4 caa_locus_12607_iso_1_len_1020_ver_4 cra_locus_14965_iso_1_len_1147_ver_3
ORTHOMCL3601	3	2	Camptotheca_acuminata Catharanthus_roseus	caa_locus_111904_iso_2_len_411_ver_4 caa_locus_5700_iso_2_len_1588_ver_4 cra_locus_49161_iso_1_len_470_ver_3
ORTHOMCL3863	3	2	Camptotheca_acuminata Catharanthus_roseus	caa_locus_11765_iso_1_len_890_ver_4 caa_locus_8492_iso_1_len_1050_ver_4 cra_locus_14720_iso_1_len_831_ver_3
ORTHOMCL3878	3	2	Camptotheca_acuminata Catharanthus_roseus	caa_locus_11810_iso_3_len_1657_ver_4 caa_locus_230_iso_2_len_833_ver_4 cra_locus_17209_iso_1_len_562_ver_3
ORTHOMCL3911	3	2	Camptotheca_acuminata Catharanthus_roseus	caa_locus_118_iso_1_len_730_ver_4 caa_locus_637_iso_2_len_657_ver_4 cra_locus_43233_iso_3_len_644_ver_3
ORTHOMCL3912	3	2	Camptotheca_acuminata Catharanthus_roseus	caa_locus_11901_iso_3_len_979_ver_4 caa_locus_26033_iso_3_len_819_ver_4 cra_locus_10899_iso_8_len_825_ver_3
ORTHOMCL3989	3	2	Camptotheca_acuminata Catharanthus_roseus	caa_locus_12068_iso_1_len_736_ver_4 caa_locus_1366_iso_1_len_915_ver_4 cra_locus_75836_iso_1_len_527_ver_3
ORTHOMCL3999	3	2	Camptotheca_acuminata Catharanthus_roseus	caa_locus_12099_iso_1_len_776_ver_4 caa_locus_20638_iso_5_len_1070_ver_4 cra_locus_3440_iso_4_len_2304_ver_3
ORTHOMCL4140	3	2	Camptotheca_acuminata Catharanthus_roseus	caa_locus_124130_iso_1_len_318_ver_4 caa_locus_41148_iso_1_len_728_ver_4 cra_locus_109604_iso_1_len_303_ver_3
ORTHOMCL4277	3	2	Camptotheca_acuminata Catharanthus_roseus	caa_locus_12756_iso_4_len_1457_ver_4 caa_locus_9280_iso_4_len_1398_ver_4 cra_locus_12287_iso_2_len_1788_ver_3
ORTHOMCL4558	3	2	Camptotheca_acuminata Catharanthus_roseus	caa_locus_13476_iso_2_len_1704_ver_4 caa_locus_20578_iso_1_len_1422_ver_4 cra_locus_12070_iso_1_len_1787_ver_3
ORTHOMCL4630	3	2	Camptotheca_acuminata Catharanthus_roseus	caa_locus_13649_iso_1_len_1145_ver_4 caa_locus_44608_iso_2_len_1341_ver_4 cra_locus_5600_iso_3_len_1355_ver_3
ORTHOMCL4685	3	2	Camptotheca_acuminata Catharanthus_roseus	caa_locus_13811_iso_3_len_1282_ver_4 caa_locus_49812_iso_1_len_1096_ver_4 cra_locus_16789_iso_1_len_1282_ver_3
ORTHOMCL4698	3	2	Camptotheca_acuminata Catharanthus_roseus	caa_locus_13837_iso_1_len_1210_ver_4 caa_locus_1564_iso_1_len_1125_ver_4 cra_locus_10886_iso_2_len_1261_ver_3
ORTHOMCL4941	3	2	Camptotheca_acuminata Catharanthus_roseus	caa_locus_1454_iso_8_len_2903_ver_4 caa_locus_4842_iso_5_len_2693_ver_4 cra_locus_4487_iso_7_len_3043_ver_3
ORTHOMCL4988	3	2	Camptotheca_acuminata Catharanthus_roseus	caa_locus_1466_iso_3_len_764_ver_4 caa_locus_15773_iso_1_len_800_ver_4 cra_locus_43667_iso_1_len_441_ver_3
ORTHOMCL5067	3	2	Camptotheca_acuminata Catharanthus_roseus	caa_locus_14908_iso_1_len_1482_ver_4 caa_locus_2588_iso_5_len_1309_ver_4 cra_locus_6630_iso_6_len_1270_ver_3
ORTHOMCL5099	3	2	Camptotheca_acuminata Catharanthus_roseus	caa_locus_15001_iso_3_len_974_ver_4 caa_locus_19801_iso_1_len_1039_ver_4 cra_locus_18948_iso_2_len_736_ver_3
ORTHOMCL5477	3	2	Camptotheca_acuminata Catharanthus_roseus	caa_locus_16099_iso_3_len_2080_ver_4 caa_locus_16822_iso_3_len_2312_ver_4 cra_locus_3504_iso_5_len_2639_ver_3
ORTHOMCL5496	3	2	Camptotheca_acuminata Catharanthus_roseus	caa_locus_16152_iso_1_len_3413_ver_4 caa_locus_6395_iso_7_len_3579_ver_4 cra_locus_18125_iso_2_len_3086_ver_3
ORTHOMCL5579	3	2	Camptotheca_acuminata Catharanthus_roseus	caa_locus_16421_iso_1_len_752_ver_4 caa_locus_26584_iso_1_len_782_ver_4 cra_locus_12184_iso_2_len_966_ver_3
ORTHOMCL5647	3	2	Camptotheca_acuminata Catharanthus_roseus	caa_locus_16644_iso_5_len_1361_ver_4 caa_locus_5184_iso_4_len_1353_ver_4 cra_locus_3906_iso_5_len_2002_ver_3
ORTHOMCL5685	3	2	Camptotheca_acuminata Catharanthus_roseus	caa_locus_16765_iso_5_len_2871_ver_4 caa_locus_19795_iso_8_len_2653_ver_4 cra_locus_9822_iso_6_len_2628_ver_3
ORTHOMCL5686	3	2	Camptotheca_acuminata Catharanthus_roseus	caa_locus_1676_iso_1_len_1054_ver_4 caa_locus_39914_iso_2_len_453_ver_4 cra_locus_17272_iso_3_len_1522_ver_3
ORTHOMCL5713	3	2	Camptotheca_acuminata Catharanthus_roseus	caa_locus_16854_iso_1_len_1711_ver_4 caa_locus_18798_iso_2_len_1744_ver_4 cra_locus_12056_iso_1_len_1442_ver_3
ORTHOMCL5723	3	2	Camptotheca_acuminata Catharanthus_roseus	caa_locus_16886_iso_1_len_1037_ver_4 caa_locus_26451_iso_1_len_794_ver_4 cra_locus_11515_iso_1_len_1282_ver_3
ORTHOMCL5766	3	2	Camptotheca_acuminata Catharanthus_roseus	caa_locus_17030_iso_1_len_2625_ver_4 caa_locus_21314_iso_1_len_2634_ver_4 cra_locus_8706_iso_4_len_2775_ver_3
ORTHOMCL5850	3	2	Camptotheca_acuminata Catharanthus_roseus	caa_locus_1726_iso_6_len_2142_ver_4 caa_locus_4528_iso_1_len_2006_ver_4 cra_locus_10083_iso_8_len_2984_ver_3
ORTHOMCL6042	3	2	Camptotheca_acuminata Catharanthus_roseus	caa_locus_17957_iso_1_len_1722_ver_4 caa_locus_24412_iso_2_len_1807_ver_4 cra_locus_1527_iso_4_len_1743_ver_3
ORTHOMCL6051	3	2	Camptotheca_acuminata Catharanthus_roseus	caa_locus_17987_iso_2_len_1940_ver_4 caa_locus_19220_iso_1_len_1530_ver_4 cra_locus_6652_iso_1_len_1708_ver_3
ORTHOMCL6069	3	2	Camptotheca_acuminata Catharanthus_roseus	caa_locus_18017_iso_1_len_1183_ver_4 caa_locus_3276_iso_1_len_1332_ver_4 cra_locus_13836_iso_1_len_672_ver_3
ORTHOMCL6070	3	2	Camptotheca_acuminata Catharanthus_roseus	caa_locus_1801_iso_1_len_337_ver_4 cra_locus_28288_iso_1_len_308_ver_3 cra_locus_55349_iso_1_len_378_ver_3
ORTHOMCL6144	3	2	Camptotheca_acuminata Catharanthus_roseus	caa_locus_18299_iso_1_len_1478_ver_4 caa_locus_18411_iso_1_len_1447_ver_4 cra_locus_6178_iso_4_len_1527_ver_3
ORTHOMCL6145	3	2	Camptotheca_acuminata Catharanthus_roseus	caa_locus_18306_iso_1_len_623_ver_4 caa_locus_27346_iso_1_len_610_ver_4 cra_locus_27824_iso_1_len_411_ver_3
ORTHOMCL6195	3	2	Camptotheca_acuminata Catharanthus_roseus	caa_locus_18497_iso_1_len_510_ver_4 caa_locus_5724_iso_1_len_687_ver_4 cra_locus_68154_iso_1_len_333_ver_3
ORTHOMCL6265	3	2	Camptotheca_acuminata Catharanthus_roseus	caa_locus_18738_iso_1_len_1179_ver_4 caa_locus_20567_iso_4_len_1819_ver_4 cra_locus_7014_iso_2_len_1664_ver_3
ORTHOMCL6273	3	2	Camptotheca_acuminata Catharanthus_roseus	caa_locus_18767_iso_1_len_1393_ver_4 caa_locus_22597_iso_2_len_1369_ver_4 cra_locus_13768_iso_1_len_1174_ver_3
ORTHOMCL6342	3	2	Camptotheca_acuminata Catharanthus_roseus	caa_locus_19075_iso_1_len_1067_ver_4 caa_locus_21178_iso_1_len_1671_ver_4 cra_locus_15253_iso_1_len_1236_ver_3
ORTHOMCL6447	3	2	Camptotheca_acuminata Catharanthus_roseus	caa_locus_19480_iso_2_len_1008_ver_4 caa_locus_24988_iso_3_len_1240_ver_4 cra_locus_20326_iso_1_len_512_ver_3
ORTHOMCL6458	3	2	Camptotheca_acuminata Catharanthus_roseus	caa_locus_19511_iso_1_len_926_ver_4 caa_locus_27820_iso_1_len_613_ver_4 cra_locus_63364_iso_1_len_425_ver_3
ORTHOMCL6505	3	2	Camptotheca_acuminata Catharanthus_roseus	caa_locus_19677_iso_1_len_418_ver_4 caa_locus_23225_iso_1_len_328_ver_4 cra_locus_25879_iso_1_len_430_ver_3
ORTHOMCL6576	3	2	Camptotheca_acuminata Catharanthus_roseus	caa_locus_19963_iso_1_len_2154_ver_4 caa_locus_4454_iso_4_len_1590_ver_4 cra_locus_2462_iso_8_len_1554_ver_3
ORTHOMCL6578	3	2	Camptotheca_acuminata Catharanthus_roseus	caa_locus_19969_iso_3_len_1047_ver_4 caa_locus_26076_iso_1_len_742_ver_4 cra_locus_17319_iso_1_len_986_ver_3
ORTHOMCL6591	3	2	Camptotheca_acuminata Catharanthus_roseus	caa_locus_20027_iso_1_len_708_ver_4 caa_locus_3695_iso_1_len_638_ver_4 cra_locus_4232_iso_1_len_681_ver_3
ORTHOMCL6602	3	2	Camptotheca_acuminata Catharanthus_roseus	caa_locus_20076_iso_1_len_1608_ver_4 caa_locus_21080_iso_1_len_1725_ver_4 cra_locus_83_iso_3_len_1840_ver_3
ORTHOMCL6710	3	2	Camptotheca_acuminata Catharanthus_roseus	caa_locus_2055_iso_6_len_4508_ver_4 caa_locus_51286_iso_2_len_2573_ver_4 cra_locus_8120_iso_1_len_2194_ver_3
ORTHOMCL6714	3	2	Camptotheca_acuminata Catharanthus_roseus	caa_locus_20568_iso_1_len_626_ver_4 cra_locus_23852_iso_1_len_714_ver_3 cra_locus_56827_iso_1_len_424_ver_3
ORTHOMCL6757	3	2	Camptotheca_acuminata Catharanthus_roseus	caa_locus_2075_iso_1_len_1237_ver_4 caa_locus_5272_iso_1_len_1476_ver_4 cra_locus_11925_iso_1_len_1514_ver_3
ORTHOMCL6782	3	2	Camptotheca_acuminata Catharanthus_roseus	caa_locus_20858_iso_1_len_1481_ver_4 caa_locus_38193_iso_1_len_1189_ver_4 cra_locus_12116_iso_1_len_1356_ver_3
ORTHOMCL6980	3	2	Camptotheca_acuminata Catharanthus_roseus	caa_locus_21855_iso_2_len_2331_ver_4 caa_locus_8568_iso_7_len_2638_ver_4 cra_locus_3967_iso_3_len_2629_ver_3
ORTHOMCL7007	3	2	Camptotheca_acuminata Catharanthus_roseus	caa_locus_22056_iso_1_len_970_ver_4 caa_locus_22354_iso_1_len_909_ver_4 cra_locus_14183_iso_1_len_767_ver_3
ORTHOMCL7037	3	2	Camptotheca_acuminata Catharanthus_roseus	caa_locus_22235_iso_1_len_740_ver_4 caa_locus_42421_iso_1_len_673_ver_4 cra_locus_19383_iso_1_len_753_ver_3
ORTHOMCL7066	3	2	Camptotheca_acuminata Catharanthus_roseus	caa_locus_22397_iso_3_len_1090_ver_4 cra_locus_22431_iso_1_len_898_ver_3 cra_locus_68374_iso_1_len_677_ver_3
ORTHOMCL7071	3	2	Camptotheca_acuminata Catharanthus_roseus	caa_locus_2242_iso_5_len_1232_ver_4 caa_locus_461_iso_3_len_1019_ver_4 cra_locus_71950_iso_1_len_399_ver_3
ORTHOMCL7085	3	2	Camptotheca_acuminata Catharanthus_roseus	caa_locus_22499_iso_1_len_965_ver_4 caa_locus_3287_iso_5_len_812_ver_4 cra_locus_12007_iso_1_len_1045_ver_3
ORTHOMCL7205	3	2	Camptotheca_acuminata Catharanthus_roseus	caa_locus_23250_iso_4_len_1659_ver_4 caa_locus_24802_iso_1_len_914_ver_4 cra_locus_17002_iso_1_len_657_ver_3
ORTHOMCL7402	3	2	Camptotheca_acuminata Catharanthus_roseus	caa_locus_2460_iso_2_len_1139_ver_4 caa_locus_37688_iso_1_len_856_ver_4 cra_locus_7297_iso_1_len_1375_ver_3
ORTHOMCL7491	3	2	Camptotheca_acuminata Catharanthus_roseus	caa_locus_25194_iso_1_len_571_ver_4 caa_locus_33211_iso_1_len_1098_ver_4 cra_locus_13676_iso_1_len_995_ver_3
ORTHOMCL7527	3	2	Camptotheca_acuminata Catharanthus_roseus	caa_locus_25513_iso_1_len_2402_ver_4 caa_locus_8003_iso_5_len_2402_ver_4 cra_locus_8516_iso_5_len_3223_ver_3
ORTHOMCL7565	3	2	Camptotheca_acuminata Catharanthus_roseus	caa_locus_25863_iso_1_len_879_ver_4 caa_locus_56756_iso_1_len_482_ver_4 cra_locus_3499_iso_2_len_1312_ver_3
ORTHOMCL7608	3	2	Camptotheca_acuminata Catharanthus_roseus	caa_locus_26149_iso_1_len_2933_ver_4 caa_locus_53089_iso_1_len_2797_ver_4 cra_locus_8280_iso_1_len_2861_ver_3
ORTHOMCL7796	3	2	Camptotheca_acuminata Catharanthus_roseus	caa_locus_2777_iso_4_len_1497_ver_4 caa_locus_4726_iso_1_len_1888_ver_4 cra_locus_16172_iso_2_len_1543_ver_3
ORTHOMCL7923	3	2	Camptotheca_acuminata Catharanthus_roseus	caa_locus_29135_iso_1_len_517_ver_4 cra_locus_30578_iso_1_len_423_ver_3 cra_locus_35619_iso_1_len_435_ver_3
ORTHOMCL7958	3	2	Camptotheca_acuminata Catharanthus_roseus	caa_locus_29519_iso_9_len_1330_ver_4 caa_locus_57869_iso_1_len_572_ver_4 cra_locus_23879_iso_1_len_395_ver_3
ORTHOMCL8127	3	2	Camptotheca_acuminata Catharanthus_roseus	caa_locus_31841_iso_4_len_1964_ver_4 caa_locus_39896_iso_1_len_1566_ver_4 cra_locus_17578_iso_2_len_1526_ver_3
ORTHOMCL8135	3	2	Camptotheca_acuminata Catharanthus_roseus	caa_locus_31955_iso_3_len_613_ver_4 caa_locus_43370_iso_1_len_466_ver_4 cra_locus_58347_iso_1_len_545_ver_3
ORTHOMCL8170	3	2	Camptotheca_acuminata Catharanthus_roseus	caa_locus_3241_iso_2_len_2005_ver_4 caa_locus_5283_iso_1_len_1735_ver_4 cra_locus_17470_iso_1_len_1823_ver_3
ORTHOMCL8212	3	2	Camptotheca_acuminata Catharanthus_roseus	caa_locus_33050_iso_1_len_1059_ver_4 caa_locus_7996_iso_3_len_1420_ver_4 cra_locus_6204_iso_5_len_1455_ver_3
ORTHOMCL8217	3	2	Camptotheca_acuminata Catharanthus_roseus	caa_locus_33143_iso_1_len_1594_ver_4 caa_locus_45054_iso_1_len_1402_ver_4 cra_locus_35514_iso_2_len_740_ver_3
ORTHOMCL8230	3	2	Camptotheca_acuminata Catharanthus_roseus	caa_locus_33342_iso_1_len_441_ver_4 caa_locus_90080_iso_1_len_293_ver_4 cra_locus_35115_iso_2_len_659_ver_3
ORTHOMCL8244	3	2	Camptotheca_acuminata Catharanthus_roseus	caa_locus_3358_iso_1_len_820_ver_4 caa_locus_7808_iso_7_len_2060_ver_4 cra_locus_82457_iso_1_len_425_ver_3
ORTHOMCL8476	3	2	Camptotheca_acuminata Catharanthus_roseus	caa_locus_36819_iso_1_len_391_ver_4 caa_locus_9014_iso_2_len_585_ver_4 cra_locus_20717_iso_2_len_889_ver_3
ORTHOMCL8845	3	2	Camptotheca_acuminata Catharanthus_roseus	caa_locus_43214_iso_1_len_2488_ver_4 caa_locus_43980_iso_1_len_2001_ver_4 cra_locus_5294_iso_1_len_2330_ver_3
ORTHOMCL8869	3	2	Camptotheca_acuminata Catharanthus_roseus	caa_locus_4368_iso_3_len_3147_ver_4 caa_locus_704_iso_8_len_2229_ver_4 cra_locus_5801_iso_2_len_2892_ver_3
ORTHOMCL9154	3	2	Camptotheca_acuminata Catharanthus_roseus	caa_locus_49288_iso_1_len_407_ver_4 cra_locus_85996_iso_2_len_629_ver_3 cra_locus_94910_iso_1_len_392_ver_3
ORTHOMCL10036	3	2	Camptotheca_acuminata Catharanthus_roseus	caa_locus_6811_iso_2_len_302_ver_4 cra_locus_23606_iso_1_len_820_ver_3 cra_locus_27452_iso_2_len_674_ver_3
ORTHOMCL10082	3	2	Camptotheca_acuminata Catharanthus_roseus	caa_locus_69208_iso_1_len_373_ver_4 cra_locus_23816_iso_1_len_482_ver_3 cra_locus_3142_iso_1_len_2130_ver_3
ORTHOMCL10169	3	2	Camptotheca_acuminata Catharanthus_roseus	caa_locus_714_iso_2_len_2577_ver_4 caa_locus_95639_iso_1_len_1872_ver_4 cra_locus_5077_iso_2_len_2790_ver_3
ORTHOMCL10174	3	2	Camptotheca_acuminata Catharanthus_roseus	caa_locus_7155_iso_2_len_1144_ver_4 cra_locus_68780_iso_1_len_629_ver_3 cra_locus_94647_iso_1_len_355_ver_3
ORTHOMCL10295	3	2	Camptotheca_acuminata Catharanthus_roseus	caa_locus_74465_iso_1_len_737_ver_4 caa_locus_8157_iso_3_len_743_ver_4 cra_locus_9374_iso_1_len_818_ver_3
ORTHOMCL10534	3	2	Camptotheca_acuminata Catharanthus_roseus	caa_locus_8025_iso_7_len_1103_ver_4 cra_locus_21320_iso_3_len_941_ver_3 cra_locus_63478_iso_1_len_460_ver_3
ORTHOMCL10888	3	2	Camptotheca_acuminata Catharanthus_roseus	caa_locus_88_iso_1_len_1211_ver_4 caa_locus_9789_iso_1_len_1239_ver_4 cra_locus_17679_iso_1_len_1021_ver_3
ORTHOMCL11474	2	2	Camptotheca_acuminata Catharanthus_roseus	caa_locus_10084_iso_6_len_1235_ver_4 cra_locus_789_iso_5_len_2024_ver_3
ORTHOMCL11478	2	2	Camptotheca_acuminata Catharanthus_roseus	caa_locus_101134_iso_1_len_501_ver_4 cra_locus_42119_iso_1_len_561_ver_3
ORTHOMCL11479	2	2	Camptotheca_acuminata Catharanthus_roseus	caa_locus_10122_iso_1_len_776_ver_4 cra_locus_9035_iso_1_len_695_ver_3
ORTHOMCL11480	2	2	Camptotheca_acuminata Catharanthus_roseus	caa_locus_101585_iso_1_len_1626_ver_4 cra_locus_4080_iso_2_len_2460_ver_3
ORTHOMCL11481	2	2	Camptotheca_acuminata Catharanthus_roseus	caa_locus_101599_iso_1_len_490_ver_4 cra_locus_21917_iso_1_len_899_ver_3
ORTHOMCL11483	2	2	Camptotheca_acuminata Catharanthus_roseus	caa_locus_10183_iso_3_len_1107_ver_4 cra_locus_56277_iso_1_len_881_ver_3
ORTHOMCL11484	2	2	Camptotheca_acuminata Catharanthus_roseus	caa_locus_10187_iso_1_len_1525_ver_4 cra_locus_4097_iso_1_len_2210_ver_3
ORTHOMCL11486	2	2	Camptotheca_acuminata Catharanthus_roseus	caa_locus_1021_iso_4_len_1138_ver_4 cra_locus_15944_iso_4_len_1574_ver_3
ORTHOMCL11490	2	2	Camptotheca_acuminata Catharanthus_roseus	caa_locus_10255_iso_1_len_1881_ver_4 cra_locus_8332_iso_3_len_1397_ver_3
ORTHOMCL11497	2	2	Camptotheca_acuminata Catharanthus_roseus	caa_locus_1033_iso_6_len_2035_ver_4 cra_locus_35_iso_4_len_1241_ver_3
ORTHOMCL11503	2	2	Camptotheca_acuminata Catharanthus_roseus	caa_locus_10384_iso_1_len_1370_ver_4 cra_locus_11294_iso_3_len_2087_ver_3
ORTHOMCL11513	2	2	Camptotheca_acuminata Catharanthus_roseus	caa_locus_1046_iso_7_len_1824_ver_4 cra_locus_8470_iso_4_len_1712_ver_3
ORTHOMCL11514	2	2	Camptotheca_acuminata Catharanthus_roseus	caa_locus_10471_iso_2_len_1331_ver_4 cra_locus_18469_iso_2_len_2348_ver_3
ORTHOMCL11515	2	2	Camptotheca_acuminata Catharanthus_roseus	caa_locus_10479_iso_1_len_1807_ver_4 cra_locus_6219_iso_5_len_3257_ver_3
ORTHOMCL11516	2	2	Camptotheca_acuminata Catharanthus_roseus	caa_locus_10525_iso_3_len_2349_ver_4 cra_locus_1212_iso_2_len_2711_ver_3
ORTHOMCL11530	2	2	Camptotheca_acuminata Catharanthus_roseus	caa_locus_10633_iso_6_len_1991_ver_4 cra_locus_5696_iso_9_len_2512_ver_3
ORTHOMCL11531	2	2	Camptotheca_acuminata Catharanthus_roseus	caa_locus_10643_iso_9_len_1118_ver_4 cra_locus_2534_iso_1_len_882_ver_3
ORTHOMCL11547	2	2	Camptotheca_acuminata Catharanthus_roseus	caa_locus_10792_iso_3_len_1124_ver_4 cra_locus_9052_iso_7_len_1682_ver_3
ORTHOMCL11548	2	2	Camptotheca_acuminata Catharanthus_roseus	caa_locus_107_iso_2_len_813_ver_4 cra_locus_10724_iso_3_len_1199_ver_3
ORTHOMCL11551	2	2	Camptotheca_acuminata Catharanthus_roseus	caa_locus_10829_iso_1_len_3796_ver_4 cra_locus_1872_iso_2_len_2520_ver_3
ORTHOMCL11555	2	2	Camptotheca_acuminata Catharanthus_roseus	caa_locus_10892_iso_3_len_1983_ver_4 cra_locus_13032_iso_1_len_2065_ver_3
ORTHOMCL11557	2	2	Camptotheca_acuminata Catharanthus_roseus	caa_locus_10894_iso_1_len_858_ver_4 cra_locus_21797_iso_1_len_856_ver_3
ORTHOMCL11559	2	2	Camptotheca_acuminata Catharanthus_roseus	caa_locus_10908_iso_1_len_378_ver_4 cra_locus_7366_iso_2_len_1397_ver_3
ORTHOMCL11563	2	2	Camptotheca_acuminata Catharanthus_roseus	caa_locus_10957_iso_2_len_1454_ver_4 cra_locus_11463_iso_1_len_1614_ver_3
ORTHOMCL11568	2	2	Camptotheca_acuminata Catharanthus_roseus	caa_locus_10994_iso_4_len_1055_ver_4 cra_locus_8553_iso_5_len_1036_ver_3
ORTHOMCL11572	2	2	Camptotheca_acuminata Catharanthus_roseus	caa_locus_110297_iso_1_len_446_ver_4 cra_locus_42115_iso_1_len_473_ver_3
ORTHOMCL11577	2	2	Camptotheca_acuminata Catharanthus_roseus	caa_locus_11065_iso_4_len_1445_ver_4 cra_locus_10835_iso_5_len_1373_ver_3
ORTHOMCL11580	2	2	Camptotheca_acuminata Catharanthus_roseus	caa_locus_11084_iso_1_len_1339_ver_4 cra_locus_24908_iso_1_len_1267_ver_3
ORTHOMCL11581	2	2	Camptotheca_acuminata Catharanthus_roseus	caa_locus_110884_iso_1_len_655_ver_4 cra_locus_1828_iso_2_len_1013_ver_3
ORTHOMCL11583	2	2	Camptotheca_acuminata Catharanthus_roseus	caa_locus_11096_iso_7_len_3863_ver_4 cra_locus_3731_iso_1_len_1156_ver_3
ORTHOMCL11584	2	2	Camptotheca_acuminata Catharanthus_roseus	caa_locus_110_iso_6_len_1243_ver_4 cra_locus_58512_iso_1_len_740_ver_3
ORTHOMCL11585	2	2	Camptotheca_acuminata Catharanthus_roseus	caa_locus_11108_iso_8_len_1893_ver_4 cra_locus_8408_iso_5_len_1971_ver_3
ORTHOMCL11587	2	2	Camptotheca_acuminata Catharanthus_roseus	caa_locus_11133_iso_3_len_2255_ver_4 cra_locus_27226_iso_1_len_757_ver_3
ORTHOMCL11589	2	2	Camptotheca_acuminata Catharanthus_roseus	caa_locus_111522_iso_1_len_374_ver_4 cra_locus_90340_iso_1_len_312_ver_3
ORTHOMCL11590	2	2	Camptotheca_acuminata Catharanthus_roseus	caa_locus_11156_iso_5_len_2278_ver_4 cra_locus_1412_iso_1_len_2445_ver_3
ORTHOMCL11592	2	2	Camptotheca_acuminata Catharanthus_roseus	caa_locus_1118_iso_1_len_813_ver_4 cra_locus_45917_iso_1_len_636_ver_3
ORTHOMCL11596	2	2	Camptotheca_acuminata Catharanthus_roseus	caa_locus_11213_iso_1_len_2245_ver_4 cra_locus_11177_iso_2_len_3664_ver_3
ORTHOMCL11603	2	2	Camptotheca_acuminata Catharanthus_roseus	caa_locus_11267_iso_1_len_1289_ver_4 cra_locus_12577_iso_3_len_1301_ver_3
ORTHOMCL11606	2	2	Camptotheca_acuminata Catharanthus_roseus	caa_locus_1127_iso_5_len_820_ver_4 cra_locus_63543_iso_1_len_448_ver_3
ORTHOMCL11613	2	2	Camptotheca_acuminata Catharanthus_roseus	caa_locus_113271_iso_1_len_1177_ver_4 cra_locus_10955_iso_1_len_1639_ver_3
ORTHOMCL11615	2	2	Camptotheca_acuminata Catharanthus_roseus	caa_locus_113337_iso_1_len_1008_ver_4 cra_locus_11573_iso_4_len_1098_ver_3
ORTHOMCL11618	2	2	Camptotheca_acuminata Catharanthus_roseus	caa_locus_11343_iso_1_len_2857_ver_4 cra_locus_8110_iso_10_len_3546_ver_3
ORTHOMCL11620	2	2	Camptotheca_acuminata Catharanthus_roseus	caa_locus_113617_iso_2_len_782_ver_4 cra_locus_31982_iso_1_len_294_ver_3
ORTHOMCL11623	2	2	Camptotheca_acuminata Catharanthus_roseus	caa_locus_11375_iso_7_len_1890_ver_4 cra_locus_37054_iso_1_len_615_ver_3
ORTHOMCL11639	2	2	Camptotheca_acuminata Catharanthus_roseus	caa_locus_114898_iso_1_len_356_ver_4 cra_locus_29525_iso_1_len_634_ver_3
ORTHOMCL11642	2	2	Camptotheca_acuminata Catharanthus_roseus	caa_locus_115028_iso_1_len_320_ver_4 cra_locus_92354_iso_1_len_300_ver_3
ORTHOMCL11644	2	2	Camptotheca_acuminata Catharanthus_roseus	caa_locus_11515_iso_4_len_2165_ver_4 cra_locus_9675_iso_4_len_1925_ver_3
ORTHOMCL11646	2	2	Camptotheca_acuminata Catharanthus_roseus	caa_locus_11525_iso_3_len_1059_ver_4 cra_locus_7691_iso_2_len_1537_ver_3
ORTHOMCL11648	2	2	Camptotheca_acuminata Catharanthus_roseus	caa_locus_11580_iso_5_len_1573_ver_4 cra_locus_54588_iso_1_len_626_ver_3
ORTHOMCL11656	2	2	Camptotheca_acuminata Catharanthus_roseus	caa_locus_11620_iso_4_len_2136_ver_4 cra_locus_14018_iso_7_len_1985_ver_3
ORTHOMCL11657	2	2	Camptotheca_acuminata Catharanthus_roseus	caa_locus_11621_iso_7_len_2686_ver_4 cra_locus_5658_iso_7_len_2839_ver_3
ORTHOMCL11661	2	2	Camptotheca_acuminata Catharanthus_roseus	caa_locus_11652_iso_4_len_613_ver_4 cra_locus_6839_iso_1_len_953_ver_3
ORTHOMCL11662	2	2	Camptotheca_acuminata Catharanthus_roseus	caa_locus_11669_iso_2_len_888_ver_4 cra_locus_11872_iso_1_len_894_ver_3
ORTHOMCL11663	2	2	Camptotheca_acuminata Catharanthus_roseus	caa_locus_11677_iso_6_len_1945_ver_4 cra_locus_96333_iso_1_len_822_ver_3
ORTHOMCL11664	2	2	Camptotheca_acuminata Catharanthus_roseus	caa_locus_1167_iso_4_len_2762_ver_4 cra_locus_6605_iso_5_len_2960_ver_3
ORTHOMCL11667	2	2	Camptotheca_acuminata Catharanthus_roseus	caa_locus_116928_iso_2_len_1471_ver_4 cra_locus_91007_iso_1_len_1387_ver_3
ORTHOMCL11668	2	2	Camptotheca_acuminata Catharanthus_roseus	caa_locus_11705_iso_4_len_1803_ver_4 cra_locus_12104_iso_7_len_1512_ver_3
ORTHOMCL11673	2	2	Camptotheca_acuminata Catharanthus_roseus	caa_locus_1172_iso_12_len_3418_ver_4 cra_locus_4152_iso_4_len_3377_ver_3
ORTHOMCL11674	2	2	Camptotheca_acuminata Catharanthus_roseus	caa_locus_117339_iso_1_len_647_ver_4 cra_locus_65594_iso_1_len_402_ver_3
ORTHOMCL11676	2	2	Camptotheca_acuminata Catharanthus_roseus	caa_locus_11736_iso_3_len_1001_ver_4 cra_locus_53489_iso_1_len_709_ver_3
ORTHOMCL11683	2	2	Camptotheca_acuminata Catharanthus_roseus	caa_locus_1180_iso_5_len_726_ver_4 cra_locus_20885_iso_2_len_599_ver_3
ORTHOMCL11691	2	2	Camptotheca_acuminata Catharanthus_roseus	caa_locus_11847_iso_1_len_1128_ver_4 cra_locus_12176_iso_5_len_1548_ver_3
ORTHOMCL11693	2	2	Camptotheca_acuminata Catharanthus_roseus	caa_locus_1186_iso_3_len_1156_ver_4 cra_locus_15775_iso_3_len_927_ver_3
ORTHOMCL11694	2	2	Camptotheca_acuminata Catharanthus_roseus	caa_locus_118710_iso_1_len_288_ver_4 cra_locus_20669_iso_3_len_1047_ver_3
ORTHOMCL11695	2	2	Camptotheca_acuminata Catharanthus_roseus	caa_locus_11884_iso_1_len_1126_ver_4 cra_locus_10657_iso_1_len_1325_ver_3
ORTHOMCL11696	2	2	Camptotheca_acuminata Catharanthus_roseus	caa_locus_11891_iso_2_len_1604_ver_4 cra_locus_979_iso_2_len_1815_ver_3
ORTHOMCL11705	2	2	Camptotheca_acuminata Catharanthus_roseus	caa_locus_11947_iso_1_len_2095_ver_4 cra_locus_8900_iso_3_len_2054_ver_3
ORTHOMCL11711	2	2	Camptotheca_acuminata Catharanthus_roseus	caa_locus_12015_iso_1_len_1296_ver_4 cra_locus_14802_iso_1_len_1097_ver_3
ORTHOMCL11714	2	2	Camptotheca_acuminata Catharanthus_roseus	caa_locus_12028_iso_2_len_3973_ver_4 cra_locus_11330_iso_1_len_1331_ver_3
ORTHOMCL11721	2	2	Camptotheca_acuminata Catharanthus_roseus	caa_locus_12074_iso_2_len_1253_ver_4 cra_locus_6333_iso_1_len_1014_ver_3
ORTHOMCL11722	2	2	Camptotheca_acuminata Catharanthus_roseus	caa_locus_120856_iso_1_len_448_ver_4 cra_locus_43454_iso_1_len_297_ver_3
ORTHOMCL11725	2	2	Camptotheca_acuminata Catharanthus_roseus	caa_locus_12102_iso_1_len_959_ver_4 cra_locus_11244_iso_2_len_952_ver_3
ORTHOMCL11726	2	2	Camptotheca_acuminata Catharanthus_roseus	caa_locus_12110_iso_1_len_2379_ver_4 cra_locus_7563_iso_9_len_2812_ver_3
ORTHOMCL11727	2	2	Camptotheca_acuminata Catharanthus_roseus	caa_locus_121126_iso_1_len_846_ver_4 cra_locus_4686_iso_1_len_1096_ver_3
ORTHOMCL11728	2	2	Camptotheca_acuminata Catharanthus_roseus	caa_locus_12137_iso_5_len_3219_ver_4 cra_locus_6498_iso_1_len_3241_ver_3
ORTHOMCL11732	2	2	Camptotheca_acuminata Catharanthus_roseus	caa_locus_1217_iso_1_len_1927_ver_4 cra_locus_20771_iso_1_len_2118_ver_3
ORTHOMCL11736	2	2	Camptotheca_acuminata Catharanthus_roseus	caa_locus_12200_iso_2_len_2822_ver_4 cra_locus_7949_iso_1_len_2142_ver_3
ORTHOMCL11737	2	2	Camptotheca_acuminata Catharanthus_roseus	caa_locus_12207_iso_8_len_2898_ver_4 cra_locus_4964_iso_6_len_3317_ver_3
ORTHOMCL11745	2	2	Camptotheca_acuminata Catharanthus_roseus	caa_locus_12252_iso_1_len_1100_ver_4 cra_locus_74404_iso_1_len_529_ver_3
ORTHOMCL11746	2	2	Camptotheca_acuminata Catharanthus_roseus	caa_locus_12300_iso_1_len_586_ver_4 cra_locus_33905_iso_1_len_485_ver_3
ORTHOMCL11749	2	2	Camptotheca_acuminata Catharanthus_roseus	caa_locus_1230_iso_1_len_1933_ver_4 cra_locus_8488_iso_5_len_3687_ver_3
ORTHOMCL11754	2	2	Camptotheca_acuminata Catharanthus_roseus	caa_locus_123387_iso_1_len_1487_ver_4 cra_locus_4180_iso_1_len_1563_ver_3
ORTHOMCL11755	2	2	Camptotheca_acuminata Catharanthus_roseus	caa_locus_123390_iso_1_len_691_ver_4 cra_locus_94029_iso_1_len_394_ver_3
ORTHOMCL11759	2	2	Camptotheca_acuminata Catharanthus_roseus	caa_locus_123415_iso_1_len_1559_ver_4 cra_locus_12329_iso_2_len_1809_ver_3
ORTHOMCL11760	2	2	Camptotheca_acuminata Catharanthus_roseus	caa_locus_123457_iso_1_len_293_ver_4 cra_locus_64721_iso_1_len_351_ver_3
ORTHOMCL11762	2	2	Camptotheca_acuminata Catharanthus_roseus	caa_locus_123474_iso_1_len_830_ver_4 cra_locus_20108_iso_2_len_1410_ver_3
ORTHOMCL11765	2	2	Camptotheca_acuminata Catharanthus_roseus	caa_locus_123545_iso_1_len_510_ver_4 cra_locus_51187_iso_1_len_534_ver_3
ORTHOMCL11770	2	2	Camptotheca_acuminata Catharanthus_roseus	caa_locus_123746_iso_1_len_1489_ver_4 cra_locus_8740_iso_1_len_1597_ver_3
ORTHOMCL11772	2	2	Camptotheca_acuminata Catharanthus_roseus	caa_locus_123771_iso_1_len_1757_ver_4 cra_locus_16959_iso_1_len_2009_ver_3
ORTHOMCL11775	2	2	Camptotheca_acuminata Catharanthus_roseus	caa_locus_123914_iso_1_len_1804_ver_4 cra_locus_16651_iso_1_len_1474_ver_3
ORTHOMCL11778	2	2	Camptotheca_acuminata Catharanthus_roseus	caa_locus_1241_iso_2_len_1480_ver_4 cra_locus_9332_iso_5_len_1931_ver_3
ORTHOMCL11780	2	2	Camptotheca_acuminata Catharanthus_roseus	caa_locus_12437_iso_1_len_1125_ver_4 cra_locus_12389_iso_7_len_735_ver_3
ORTHOMCL11781	2	2	Camptotheca_acuminata Catharanthus_roseus	caa_locus_1243_iso_2_len_971_ver_4 cra_locus_5650_iso_8_len_1623_ver_3
ORTHOMCL11789	2	2	Camptotheca_acuminata Catharanthus_roseus	caa_locus_1250_iso_2_len_925_ver_4 cra_locus_78264_iso_1_len_519_ver_3
ORTHOMCL11792	2	2	Camptotheca_acuminata Catharanthus_roseus	caa_locus_12519_iso_7_len_2824_ver_4 cra_locus_8330_iso_3_len_2278_ver_3
ORTHOMCL11794	2	2	Camptotheca_acuminata Catharanthus_roseus	caa_locus_12527_iso_1_len_2135_ver_4 cra_locus_18632_iso_2_len_1701_ver_3
ORTHOMCL11795	2	2	Camptotheca_acuminata Catharanthus_roseus	caa_locus_12530_iso_2_len_388_ver_4 cra_locus_967_iso_8_len_2014_ver_3
ORTHOMCL11803	2	2	Camptotheca_acuminata Catharanthus_roseus	caa_locus_125877_iso_1_len_294_ver_4 cra_locus_33768_iso_1_len_580_ver_3
ORTHOMCL11804	2	2	Camptotheca_acuminata Catharanthus_roseus	caa_locus_12603_iso_1_len_2547_ver_4 cra_locus_3677_iso_4_len_2465_ver_3
ORTHOMCL11805	2	2	Camptotheca_acuminata Catharanthus_roseus	caa_locus_12617_iso_3_len_2549_ver_4 cra_locus_6427_iso_3_len_2206_ver_3
ORTHOMCL11807	2	2	Camptotheca_acuminata Catharanthus_roseus	caa_locus_1262_iso_4_len_4536_ver_4 cra_locus_19960_iso_1_len_1762_ver_3
ORTHOMCL11809	2	2	Camptotheca_acuminata Catharanthus_roseus	caa_locus_12654_iso_1_len_471_ver_4 cra_locus_14630_iso_1_len_696_ver_3
ORTHOMCL11816	2	2	Camptotheca_acuminata Catharanthus_roseus	caa_locus_12695_iso_1_len_867_ver_4 cra_locus_18879_iso_6_len_587_ver_3
ORTHOMCL11828	2	2	Camptotheca_acuminata Catharanthus_roseus	caa_locus_12760_iso_1_len_1552_ver_4 cra_locus_12903_iso_1_len_1060_ver_3
ORTHOMCL11831	2	2	Camptotheca_acuminata Catharanthus_roseus	caa_locus_12773_iso_3_len_967_ver_4 cra_locus_19053_iso_3_len_670_ver_3
ORTHOMCL11832	2	2	Camptotheca_acuminata Catharanthus_roseus	caa_locus_12786_iso_3_len_896_ver_4 cra_locus_19345_iso_1_len_686_ver_3
ORTHOMCL11836	2	2	Camptotheca_acuminata Catharanthus_roseus	caa_locus_12802_iso_1_len_1191_ver_4 cra_locus_77700_iso_1_len_406_ver_3
ORTHOMCL11840	2	2	Camptotheca_acuminata Catharanthus_roseus	caa_locus_128352_iso_1_len_323_ver_4 cra_locus_58430_iso_1_len_307_ver_3
ORTHOMCL11842	2	2	Camptotheca_acuminata Catharanthus_roseus	caa_locus_12880_iso_1_len_1565_ver_4 cra_locus_9934_iso_1_len_820_ver_3
ORTHOMCL11844	2	2	Camptotheca_acuminata Catharanthus_roseus	caa_locus_12897_iso_1_len_470_ver_4 cra_locus_3477_iso_1_len_529_ver_3
ORTHOMCL11847	2	2	Camptotheca_acuminata Catharanthus_roseus	caa_locus_12911_iso_3_len_2793_ver_4 cra_locus_14713_iso_1_len_1396_ver_3
ORTHOMCL11849	2	2	Camptotheca_acuminata Catharanthus_roseus	caa_locus_12921_iso_1_len_854_ver_4 cra_locus_7332_iso_3_len_1095_ver_3
ORTHOMCL11850	2	2	Camptotheca_acuminata Catharanthus_roseus	caa_locus_12924_iso_7_len_2454_ver_4 cra_locus_7139_iso_6_len_932_ver_3
ORTHOMCL11859	2	2	Camptotheca_acuminata Catharanthus_roseus	caa_locus_129715_iso_1_len_491_ver_4 cra_locus_30235_iso_1_len_469_ver_3
ORTHOMCL11867	2	2	Camptotheca_acuminata Catharanthus_roseus	caa_locus_130002_iso_1_len_476_ver_4 cra_locus_11688_iso_1_len_568_ver_3
ORTHOMCL11872	2	2	Camptotheca_acuminata Catharanthus_roseus	caa_locus_1300_iso_3_len_2881_ver_4 cra_locus_771_iso_2_len_1987_ver_3
ORTHOMCL11876	2	2	Camptotheca_acuminata Catharanthus_roseus	caa_locus_13058_iso_1_len_1961_ver_4 cra_locus_6228_iso_1_len_2080_ver_3
ORTHOMCL11884	2	2	Camptotheca_acuminata Catharanthus_roseus	caa_locus_1319_iso_8_len_1341_ver_4 cra_locus_17718_iso_4_len_1564_ver_3
ORTHOMCL11886	2	2	Camptotheca_acuminata Catharanthus_roseus	caa_locus_13220_iso_1_len_478_ver_4 cra_locus_14977_iso_1_len_1153_ver_3
ORTHOMCL11890	2	2	Camptotheca_acuminata Catharanthus_roseus	caa_locus_13255_iso_1_len_1032_ver_4 cra_locus_14243_iso_1_len_1055_ver_3
ORTHOMCL11892	2	2	Camptotheca_acuminata Catharanthus_roseus	caa_locus_13279_iso_2_len_474_ver_4 cra_locus_49770_iso_1_len_1032_ver_3
ORTHOMCL11898	2	2	Camptotheca_acuminata Catharanthus_roseus	caa_locus_13333_iso_4_len_3615_ver_4 cra_locus_8441_iso_6_len_2215_ver_3
ORTHOMCL11900	2	2	Camptotheca_acuminata Catharanthus_roseus	caa_locus_13365_iso_4_len_2221_ver_4 cra_locus_69894_iso_1_len_423_ver_3
ORTHOMCL11901	2	2	Camptotheca_acuminata Catharanthus_roseus	caa_locus_13371_iso_1_len_737_ver_4 cra_locus_17284_iso_1_len_560_ver_3
ORTHOMCL11902	2	2	Camptotheca_acuminata Catharanthus_roseus	caa_locus_13373_iso_2_len_930_ver_4 cra_locus_26291_iso_2_len_1146_ver_3
ORTHOMCL11904	2	2	Camptotheca_acuminata Catharanthus_roseus	caa_locus_13397_iso_3_len_3015_ver_4 cra_locus_4845_iso_4_len_2684_ver_3
ORTHOMCL11924	2	2	Camptotheca_acuminata Catharanthus_roseus	caa_locus_13592_iso_3_len_980_ver_4 cra_locus_17383_iso_1_len_602_ver_3
ORTHOMCL11933	2	2	Camptotheca_acuminata Catharanthus_roseus	caa_locus_13659_iso_1_len_2479_ver_4 cra_locus_10479_iso_1_len_2501_ver_3
ORTHOMCL11935	2	2	Camptotheca_acuminata Catharanthus_roseus	caa_locus_13683_iso_4_len_1457_ver_4 cra_locus_2100_iso_8_len_1869_ver_3
ORTHOMCL11938	2	2	Camptotheca_acuminata Catharanthus_roseus	caa_locus_13711_iso_1_len_2585_ver_4 cra_locus_31926_iso_1_len_685_ver_3
ORTHOMCL11942	2	2	Camptotheca_acuminata Catharanthus_roseus	caa_locus_13764_iso_1_len_851_ver_4 cra_locus_10632_iso_1_len_692_ver_3
ORTHOMCL11943	2	2	Camptotheca_acuminata Catharanthus_roseus	caa_locus_13770_iso_3_len_2017_ver_4 cra_locus_11984_iso_1_len_1646_ver_3
ORTHOMCL11944	2	2	Camptotheca_acuminata Catharanthus_roseus	caa_locus_13776_iso_1_len_322_ver_4 cra_locus_8267_iso_1_len_1143_ver_3
ORTHOMCL11948	2	2	Camptotheca_acuminata Catharanthus_roseus	caa_locus_13831_iso_2_len_1804_ver_4 cra_locus_36697_iso_1_len_1447_ver_3
ORTHOMCL11949	2	2	Camptotheca_acuminata Catharanthus_roseus	caa_locus_13846_iso_9_len_1402_ver_4 cra_locus_5056_iso_9_len_1695_ver_3
ORTHOMCL11951	2	2	Camptotheca_acuminata Catharanthus_roseus	caa_locus_13875_iso_1_len_2612_ver_4 cra_locus_23340_iso_1_len_891_ver_3
ORTHOMCL11955	2	2	Camptotheca_acuminata Catharanthus_roseus	caa_locus_13903_iso_2_len_3248_ver_4 cra_locus_15677_iso_1_len_2967_ver_3
ORTHOMCL11961	2	2	Camptotheca_acuminata Catharanthus_roseus	caa_locus_13993_iso_1_len_720_ver_4 cra_locus_15064_iso_1_len_1444_ver_3
ORTHOMCL11964	2	2	Camptotheca_acuminata Catharanthus_roseus	caa_locus_14023_iso_1_len_760_ver_4 cra_locus_3275_iso_5_len_1187_ver_3
ORTHOMCL11967	2	2	Camptotheca_acuminata Catharanthus_roseus	caa_locus_14072_iso_5_len_766_ver_4 cra_locus_60562_iso_1_len_407_ver_3
ORTHOMCL11968	2	2	Camptotheca_acuminata Catharanthus_roseus	caa_locus_14076_iso_2_len_2619_ver_4 cra_locus_20411_iso_6_len_2594_ver_3
ORTHOMCL11971	2	2	Camptotheca_acuminata Catharanthus_roseus	caa_locus_14123_iso_4_len_826_ver_4 cra_locus_338_iso_8_len_1584_ver_3
ORTHOMCL11974	2	2	Camptotheca_acuminata Catharanthus_roseus	caa_locus_14145_iso_1_len_913_ver_4 cra_locus_17227_iso_2_len_1549_ver_3
ORTHOMCL11976	2	2	Camptotheca_acuminata Catharanthus_roseus	caa_locus_14166_iso_1_len_1512_ver_4 cra_locus_13921_iso_1_len_1301_ver_3
ORTHOMCL11978	2	2	Camptotheca_acuminata Catharanthus_roseus	caa_locus_14181_iso_5_len_1691_ver_4 cra_locus_881_iso_3_len_2164_ver_3
ORTHOMCL11982	2	2	Camptotheca_acuminata Catharanthus_roseus	caa_locus_14241_iso_1_len_814_ver_4 cra_locus_92000_iso_1_len_412_ver_3
ORTHOMCL11984	2	2	Camptotheca_acuminata Catharanthus_roseus	caa_locus_14268_iso_1_len_654_ver_4 cra_locus_64256_iso_1_len_316_ver_3
ORTHOMCL11996	2	2	Camptotheca_acuminata Catharanthus_roseus	caa_locus_14375_iso_1_len_545_ver_4 cra_locus_46009_iso_1_len_443_ver_3
ORTHOMCL12000	2	2	Camptotheca_acuminata Catharanthus_roseus	caa_locus_14408_iso_2_len_389_ver_4 cra_locus_29717_iso_2_len_415_ver_3
ORTHOMCL12001	2	2	Camptotheca_acuminata Catharanthus_roseus	caa_locus_14416_iso_1_len_437_ver_4 cra_locus_2228_iso_4_len_2715_ver_3
ORTHOMCL12003	2	2	Camptotheca_acuminata Catharanthus_roseus	caa_locus_1443_iso_6_len_2129_ver_4 cra_locus_1869_iso_6_len_2062_ver_3
ORTHOMCL12006	2	2	Camptotheca_acuminata Catharanthus_roseus	caa_locus_14504_iso_1_len_1810_ver_4 cra_locus_51725_iso_1_len_652_ver_3
ORTHOMCL12007	2	2	Camptotheca_acuminata Catharanthus_roseus	caa_locus_14517_iso_1_len_812_ver_4 cra_locus_66419_iso_1_len_309_ver_3
ORTHOMCL12008	2	2	Camptotheca_acuminata Catharanthus_roseus	caa_locus_14519_iso_1_len_2157_ver_4 cra_locus_357_iso_8_len_1564_ver_3
ORTHOMCL12010	2	2	Camptotheca_acuminata Catharanthus_roseus	caa_locus_14548_iso_3_len_2093_ver_4 cra_locus_9958_iso_1_len_1937_ver_3
ORTHOMCL12011	2	2	Camptotheca_acuminata Catharanthus_roseus	caa_locus_14556_iso_3_len_1136_ver_4 cra_locus_12886_iso_3_len_1174_ver_3
ORTHOMCL12012	2	2	Camptotheca_acuminata Catharanthus_roseus	caa_locus_14630_iso_3_len_1283_ver_4 cra_locus_13121_iso_4_len_1242_ver_3
ORTHOMCL12017	2	2	Camptotheca_acuminata Catharanthus_roseus	caa_locus_14702_iso_4_len_1700_ver_4 cra_locus_7514_iso_1_len_1711_ver_3
ORTHOMCL12021	2	2	Camptotheca_acuminata Catharanthus_roseus	caa_locus_14725_iso_4_len_1222_ver_4 cra_locus_10044_iso_2_len_2768_ver_3
ORTHOMCL12027	2	2	Camptotheca_acuminata Catharanthus_roseus	caa_locus_14782_iso_1_len_1551_ver_4 cra_locus_6666_iso_2_len_2187_ver_3
ORTHOMCL12028	2	2	Camptotheca_acuminata Catharanthus_roseus	caa_locus_14789_iso_2_len_1109_ver_4 cra_locus_6819_iso_2_len_2477_ver_3
ORTHOMCL12034	2	2	Camptotheca_acuminata Catharanthus_roseus	caa_locus_14920_iso_1_len_1221_ver_4 cra_locus_25283_iso_1_len_748_ver_3
ORTHOMCL12040	2	2	Camptotheca_acuminata Catharanthus_roseus	caa_locus_15037_iso_1_len_1632_ver_4 cra_locus_38267_iso_1_len_935_ver_3
ORTHOMCL12065	2	2	Camptotheca_acuminata Catharanthus_roseus	caa_locus_15327_iso_1_len_787_ver_4 cra_locus_125414_iso_1_len_898_ver_3
ORTHOMCL12066	2	2	Camptotheca_acuminata Catharanthus_roseus	caa_locus_15333_iso_1_len_1664_ver_4 cra_locus_14015_iso_3_len_2635_ver_3
ORTHOMCL12069	2	2	Camptotheca_acuminata Catharanthus_roseus	caa_locus_1537_iso_7_len_1612_ver_4 cra_locus_3232_iso_3_len_1882_ver_3
ORTHOMCL12074	2	2	Camptotheca_acuminata Catharanthus_roseus	caa_locus_15418_iso_1_len_1890_ver_4 cra_locus_17009_iso_1_len_1337_ver_3
ORTHOMCL12075	2	2	Camptotheca_acuminata Catharanthus_roseus	caa_locus_15451_iso_4_len_2139_ver_4 cra_locus_13725_iso_1_len_2132_ver_3
ORTHOMCL12077	2	2	Camptotheca_acuminata Catharanthus_roseus	caa_locus_15472_iso_6_len_1857_ver_4 cra_locus_24070_iso_1_len_1205_ver_3
ORTHOMCL12080	2	2	Camptotheca_acuminata Catharanthus_roseus	caa_locus_15502_iso_1_len_1146_ver_4 cra_locus_39364_iso_1_len_1091_ver_3
ORTHOMCL12082	2	2	Camptotheca_acuminata Catharanthus_roseus	caa_locus_15539_iso_2_len_626_ver_4 cra_locus_63416_iso_1_len_286_ver_3
ORTHOMCL12084	2	2	Camptotheca_acuminata Catharanthus_roseus	caa_locus_15553_iso_1_len_477_ver_4 cra_locus_34347_iso_1_len_285_ver_3
ORTHOMCL12086	2	2	Camptotheca_acuminata Catharanthus_roseus	caa_locus_15566_iso_4_len_1657_ver_4 cra_locus_6553_iso_6_len_1807_ver_3
ORTHOMCL12087	2	2	Camptotheca_acuminata Catharanthus_roseus	caa_locus_15579_iso_4_len_2271_ver_4 cra_locus_8602_iso_6_len_2843_ver_3
ORTHOMCL12090	2	2	Camptotheca_acuminata Catharanthus_roseus	caa_locus_15602_iso_1_len_1298_ver_4 cra_locus_4145_iso_6_len_1551_ver_3
ORTHOMCL12091	2	2	Camptotheca_acuminata Catharanthus_roseus	caa_locus_15610_iso_1_len_549_ver_4 cra_locus_29025_iso_1_len_510_ver_3
ORTHOMCL12092	2	2	Camptotheca_acuminata Catharanthus_roseus	caa_locus_15636_iso_3_len_1139_ver_4 cra_locus_31378_iso_3_len_814_ver_3
ORTHOMCL12096	2	2	Camptotheca_acuminata Catharanthus_roseus	caa_locus_15669_iso_1_len_2058_ver_4 cra_locus_7279_iso_2_len_2212_ver_3
ORTHOMCL12098	2	2	Camptotheca_acuminata Catharanthus_roseus	caa_locus_15686_iso_1_len_912_ver_4 cra_locus_11318_iso_5_len_1547_ver_3
ORTHOMCL12105	2	2	Camptotheca_acuminata Catharanthus_roseus	caa_locus_15783_iso_3_len_700_ver_4 cra_locus_8274_iso_4_len_1198_ver_3
ORTHOMCL12108	2	2	Camptotheca_acuminata Catharanthus_roseus	caa_locus_15832_iso_1_len_1294_ver_4 cra_locus_7421_iso_4_len_2670_ver_3
ORTHOMCL12109	2	2	Camptotheca_acuminata Catharanthus_roseus	caa_locus_15845_iso_1_len_1000_ver_4 cra_locus_9927_iso_4_len_1083_ver_3
ORTHOMCL12110	2	2	Camptotheca_acuminata Catharanthus_roseus	caa_locus_15846_iso_2_len_1458_ver_4 cra_locus_5781_iso_4_len_3408_ver_3
ORTHOMCL12113	2	2	Camptotheca_acuminata Catharanthus_roseus	caa_locus_15857_iso_2_len_1382_ver_4 cra_locus_8403_iso_2_len_1185_ver_3
ORTHOMCL12114	2	2	Camptotheca_acuminata Catharanthus_roseus	caa_locus_15863_iso_2_len_1171_ver_4 cra_locus_10441_iso_1_len_1298_ver_3
ORTHOMCL12115	2	2	Camptotheca_acuminata Catharanthus_roseus	caa_locus_15871_iso_4_len_2526_ver_4 cra_locus_8587_iso_2_len_2384_ver_3
ORTHOMCL12118	2	2	Camptotheca_acuminata Catharanthus_roseus	caa_locus_15915_iso_1_len_1641_ver_4 cra_locus_6033_iso_6_len_3146_ver_3
ORTHOMCL12119	2	2	Camptotheca_acuminata Catharanthus_roseus	caa_locus_15918_iso_5_len_1197_ver_4 cra_locus_17435_iso_2_len_1817_ver_3
ORTHOMCL12125	2	2	Camptotheca_acuminata Catharanthus_roseus	caa_locus_15989_iso_1_len_1426_ver_4 cra_locus_20427_iso_1_len_1287_ver_3
ORTHOMCL12129	2	2	Camptotheca_acuminata Catharanthus_roseus	caa_locus_16054_iso_3_len_1564_ver_4 cra_locus_19263_iso_1_len_998_ver_3
ORTHOMCL12130	2	2	Camptotheca_acuminata Catharanthus_roseus	caa_locus_16065_iso_2_len_2295_ver_4 cra_locus_895_iso_3_len_2253_ver_3
ORTHOMCL12132	2	2	Camptotheca_acuminata Catharanthus_roseus	caa_locus_16108_iso_1_len_342_ver_4 cra_locus_83376_iso_1_len_342_ver_3
ORTHOMCL12134	2	2	Camptotheca_acuminata Catharanthus_roseus	caa_locus_16124_iso_2_len_1343_ver_4 cra_locus_2626_iso_3_len_1359_ver_3
ORTHOMCL12135	2	2	Camptotheca_acuminata Catharanthus_roseus	caa_locus_16143_iso_4_len_2161_ver_4 cra_locus_1075_iso_17_len_1923_ver_3
ORTHOMCL12137	2	2	Camptotheca_acuminata Catharanthus_roseus	caa_locus_16181_iso_1_len_2106_ver_4 cra_locus_5518_iso_2_len_1744_ver_3
ORTHOMCL12138	2	2	Camptotheca_acuminata Catharanthus_roseus	caa_locus_16188_iso_3_len_603_ver_4 cra_locus_2942_iso_4_len_1524_ver_3
ORTHOMCL12140	2	2	Camptotheca_acuminata Catharanthus_roseus	caa_locus_16213_iso_1_len_1879_ver_4 cra_locus_2026_iso_4_len_1804_ver_3
ORTHOMCL12141	2	2	Camptotheca_acuminata Catharanthus_roseus	caa_locus_16216_iso_1_len_1075_ver_4 cra_locus_114796_iso_1_len_564_ver_3
ORTHOMCL12148	2	2	Camptotheca_acuminata Catharanthus_roseus	caa_locus_16263_iso_4_len_2774_ver_4 cra_locus_1473_iso_5_len_4647_ver_3
ORTHOMCL12151	2	2	Camptotheca_acuminata Catharanthus_roseus	caa_locus_16349_iso_3_len_1015_ver_4 cra_locus_4819_iso_8_len_1604_ver_3
ORTHOMCL12153	2	2	Camptotheca_acuminata Catharanthus_roseus	caa_locus_16368_iso_4_len_2946_ver_4 cra_locus_16533_iso_1_len_2721_ver_3
ORTHOMCL12155	2	2	Camptotheca_acuminata Catharanthus_roseus	caa_locus_16388_iso_1_len_1442_ver_4 cra_locus_8128_iso_2_len_1474_ver_3
ORTHOMCL12158	2	2	Camptotheca_acuminata Catharanthus_roseus	caa_locus_16440_iso_1_len_993_ver_4 cra_locus_6297_iso_1_len_947_ver_3
ORTHOMCL12159	2	2	Camptotheca_acuminata Catharanthus_roseus	caa_locus_16446_iso_6_len_2289_ver_4 cra_locus_8920_iso_7_len_1264_ver_3
ORTHOMCL12160	2	2	Camptotheca_acuminata Catharanthus_roseus	caa_locus_1646_iso_7_len_3507_ver_4 cra_locus_17444_iso_1_len_789_ver_3
ORTHOMCL12166	2	2	Camptotheca_acuminata Catharanthus_roseus	caa_locus_1649_iso_5_len_4125_ver_4 cra_locus_5724_iso_3_len_4937_ver_3
ORTHOMCL12171	2	2	Camptotheca_acuminata Catharanthus_roseus	caa_locus_16532_iso_1_len_711_ver_4 cra_locus_53037_iso_1_len_313_ver_3
ORTHOMCL12180	2	2	Camptotheca_acuminata Catharanthus_roseus	caa_locus_16760_iso_6_len_2026_ver_4 cra_locus_10031_iso_4_len_1796_ver_3
ORTHOMCL12181	2	2	Camptotheca_acuminata Catharanthus_roseus	caa_locus_16762_iso_3_len_2264_ver_4 cra_locus_12417_iso_4_len_2573_ver_3
ORTHOMCL12184	2	2	Camptotheca_acuminata Catharanthus_roseus	caa_locus_16825_iso_1_len_2053_ver_4 cra_locus_15313_iso_1_len_1469_ver_3
ORTHOMCL12195	2	2	Camptotheca_acuminata Catharanthus_roseus	caa_locus_17004_iso_1_len_1554_ver_4 cra_locus_2343_iso_3_len_1602_ver_3
ORTHOMCL12196	2	2	Camptotheca_acuminata Catharanthus_roseus	caa_locus_17054_iso_1_len_1215_ver_4 cra_locus_6744_iso_5_len_1611_ver_3
ORTHOMCL12197	2	2	Camptotheca_acuminata Catharanthus_roseus	caa_locus_17070_iso_1_len_2005_ver_4 cra_locus_12593_iso_3_len_1604_ver_3
ORTHOMCL12200	2	2	Camptotheca_acuminata Catharanthus_roseus	caa_locus_17088_iso_1_len_768_ver_4 cra_locus_15482_iso_2_len_746_ver_3
ORTHOMCL12206	2	2	Camptotheca_acuminata Catharanthus_roseus	caa_locus_17173_iso_1_len_1353_ver_4 cra_locus_6017_iso_1_len_1288_ver_3
ORTHOMCL12208	2	2	Camptotheca_acuminata Catharanthus_roseus	caa_locus_17178_iso_1_len_714_ver_4 cra_locus_11974_iso_2_len_820_ver_3
ORTHOMCL12214	2	2	Camptotheca_acuminata Catharanthus_roseus	caa_locus_17223_iso_3_len_641_ver_4 cra_locus_24382_iso_1_len_650_ver_3
ORTHOMCL12217	2	2	Camptotheca_acuminata Catharanthus_roseus	caa_locus_17271_iso_2_len_1651_ver_4 cra_locus_10512_iso_2_len_2305_ver_3
ORTHOMCL12219	2	2	Camptotheca_acuminata Catharanthus_roseus	caa_locus_17316_iso_6_len_2700_ver_4 cra_locus_8612_iso_2_len_2942_ver_3
ORTHOMCL12224	2	2	Camptotheca_acuminata Catharanthus_roseus	caa_locus_17375_iso_3_len_903_ver_4 cra_locus_73898_iso_1_len_379_ver_3
ORTHOMCL12225	2	2	Camptotheca_acuminata Catharanthus_roseus	caa_locus_17378_iso_4_len_2678_ver_4 cra_locus_9931_iso_5_len_2745_ver_3
ORTHOMCL12228	2	2	Camptotheca_acuminata Catharanthus_roseus	caa_locus_17423_iso_6_len_1911_ver_4 cra_locus_13442_iso_2_len_1093_ver_3
ORTHOMCL12230	2	2	Camptotheca_acuminata Catharanthus_roseus	caa_locus_17443_iso_3_len_1414_ver_4 cra_locus_10575_iso_5_len_1587_ver_3
ORTHOMCL12233	2	2	Camptotheca_acuminata Catharanthus_roseus	caa_locus_17491_iso_1_len_1247_ver_4 cra_locus_19140_iso_3_len_1231_ver_3
ORTHOMCL12239	2	2	Camptotheca_acuminata Catharanthus_roseus	caa_locus_17586_iso_1_len_1727_ver_4 cra_locus_20997_iso_1_len_1526_ver_3
ORTHOMCL12240	2	2	Camptotheca_acuminata Catharanthus_roseus	caa_locus_17593_iso_3_len_1396_ver_4 cra_locus_3378_iso_3_len_1284_ver_3
ORTHOMCL12242	2	2	Camptotheca_acuminata Catharanthus_roseus	caa_locus_17597_iso_1_len_1719_ver_4 cra_locus_11498_iso_2_len_1796_ver_3
ORTHOMCL12247	2	2	Camptotheca_acuminata Catharanthus_roseus	caa_locus_17664_iso_4_len_1428_ver_4 cra_locus_11673_iso_1_len_1532_ver_3
ORTHOMCL12250	2	2	Camptotheca_acuminata Catharanthus_roseus	caa_locus_17698_iso_2_len_1687_ver_4 cra_locus_18959_iso_5_len_1395_ver_3
ORTHOMCL12261	2	2	Camptotheca_acuminata Catharanthus_roseus	caa_locus_17798_iso_3_len_2710_ver_4 cra_locus_340_iso_3_len_1864_ver_3
ORTHOMCL12267	2	2	Camptotheca_acuminata Catharanthus_roseus	caa_locus_17928_iso_4_len_2272_ver_4 cra_locus_337_iso_1_len_2358_ver_3
ORTHOMCL12269	2	2	Camptotheca_acuminata Catharanthus_roseus	caa_locus_17944_iso_1_len_839_ver_4 cra_locus_33555_iso_1_len_853_ver_3
ORTHOMCL12273	2	2	Camptotheca_acuminata Catharanthus_roseus	caa_locus_18012_iso_4_len_1612_ver_4 cra_locus_32196_iso_1_len_251_ver_3
ORTHOMCL12276	2	2	Camptotheca_acuminata Catharanthus_roseus	caa_locus_18063_iso_1_len_1662_ver_4 cra_locus_34957_iso_1_len_997_ver_3
ORTHOMCL12281	2	2	Camptotheca_acuminata Catharanthus_roseus	caa_locus_18118_iso_1_len_449_ver_4 cra_locus_26197_iso_1_len_664_ver_3
ORTHOMCL12285	2	2	Camptotheca_acuminata Catharanthus_roseus	caa_locus_1815_iso_2_len_919_ver_4 cra_locus_6271_iso_4_len_2080_ver_3
ORTHOMCL12286	2	2	Camptotheca_acuminata Catharanthus_roseus	caa_locus_1817_iso_7_len_4945_ver_4 cra_locus_1748_iso_6_len_3913_ver_3
ORTHOMCL12289	2	2	Camptotheca_acuminata Catharanthus_roseus	caa_locus_1828_iso_5_len_512_ver_4 cra_locus_2291_iso_9_len_1023_ver_3
ORTHOMCL12295	2	2	Camptotheca_acuminata Catharanthus_roseus	caa_locus_18373_iso_3_len_1036_ver_4 cra_locus_12038_iso_2_len_1080_ver_3
ORTHOMCL12296	2	2	Camptotheca_acuminata Catharanthus_roseus	caa_locus_18383_iso_1_len_851_ver_4 cra_locus_11678_iso_2_len_1336_ver_3
ORTHOMCL12297	2	2	Camptotheca_acuminata Catharanthus_roseus	caa_locus_18391_iso_9_len_2149_ver_4 cra_locus_23547_iso_1_len_1237_ver_3
ORTHOMCL12300	2	2	Camptotheca_acuminata Catharanthus_roseus	caa_locus_1843_iso_1_len_1427_ver_4 cra_locus_2706_iso_4_len_1312_ver_3
ORTHOMCL12302	2	2	Camptotheca_acuminata Catharanthus_roseus	caa_locus_1849_iso_2_len_1230_ver_4 cra_locus_60325_iso_1_len_327_ver_3
ORTHOMCL12303	2	2	Camptotheca_acuminata Catharanthus_roseus	caa_locus_18517_iso_1_len_1158_ver_4 cra_locus_7373_iso_2_len_1474_ver_3
ORTHOMCL12305	2	2	Camptotheca_acuminata Catharanthus_roseus	caa_locus_18537_iso_2_len_1147_ver_4 cra_locus_75474_iso_1_len_329_ver_3
ORTHOMCL12311	2	2	Camptotheca_acuminata Catharanthus_roseus	caa_locus_1859_iso_3_len_2684_ver_4 cra_locus_18960_iso_1_len_2683_ver_3
ORTHOMCL12312	2	2	Camptotheca_acuminata Catharanthus_roseus	caa_locus_18640_iso_1_len_582_ver_4 cra_locus_17184_iso_1_len_1384_ver_3
ORTHOMCL12315	2	2	Camptotheca_acuminata Catharanthus_roseus	caa_locus_18659_iso_1_len_1538_ver_4 cra_locus_18902_iso_1_len_1365_ver_3
ORTHOMCL12317	2	2	Camptotheca_acuminata Catharanthus_roseus	caa_locus_18663_iso_1_len_1063_ver_4 cra_locus_14800_iso_1_len_1156_ver_3
ORTHOMCL12318	2	2	Camptotheca_acuminata Catharanthus_roseus	caa_locus_1866_iso_4_len_1562_ver_4 cra_locus_54972_iso_1_len_770_ver_3
ORTHOMCL12321	2	2	Camptotheca_acuminata Catharanthus_roseus	caa_locus_18704_iso_1_len_3344_ver_4 cra_locus_8979_iso_3_len_5115_ver_3
ORTHOMCL12322	2	2	Camptotheca_acuminata Catharanthus_roseus	caa_locus_18705_iso_1_len_1993_ver_4 cra_locus_13729_iso_5_len_1919_ver_3
ORTHOMCL12323	2	2	Camptotheca_acuminata Catharanthus_roseus	caa_locus_18709_iso_1_len_644_ver_4 cra_locus_33119_iso_4_len_1301_ver_3
ORTHOMCL12326	2	2	Camptotheca_acuminata Catharanthus_roseus	caa_locus_18743_iso_3_len_2302_ver_4 cra_locus_15721_iso_1_len_2362_ver_3
ORTHOMCL12330	2	2	Camptotheca_acuminata Catharanthus_roseus	caa_locus_1876_iso_1_len_1056_ver_4 cra_locus_14902_iso_1_len_1072_ver_3
ORTHOMCL12332	2	2	Camptotheca_acuminata Catharanthus_roseus	caa_locus_18800_iso_1_len_1898_ver_4 cra_locus_5018_iso_2_len_1919_ver_3
ORTHOMCL12335	2	2	Camptotheca_acuminata Catharanthus_roseus	caa_locus_18824_iso_3_len_2105_ver_4 cra_locus_33252_iso_3_len_1590_ver_3
ORTHOMCL12339	2	2	Camptotheca_acuminata Catharanthus_roseus	caa_locus_18846_iso_1_len_2582_ver_4 cra_locus_8759_iso_1_len_2450_ver_3
ORTHOMCL12344	2	2	Camptotheca_acuminata Catharanthus_roseus	caa_locus_18912_iso_1_len_694_ver_4 cra_locus_18047_iso_1_len_564_ver_3
ORTHOMCL12356	2	2	Camptotheca_acuminata Catharanthus_roseus	caa_locus_18973_iso_2_len_2160_ver_4 cra_locus_4458_iso_1_len_2454_ver_3
ORTHOMCL12358	2	2	Camptotheca_acuminata Catharanthus_roseus	caa_locus_19007_iso_1_len_454_ver_4 cra_locus_12614_iso_6_len_1335_ver_3
ORTHOMCL12361	2	2	Camptotheca_acuminata Catharanthus_roseus	caa_locus_19042_iso_1_len_1738_ver_4 cra_locus_2956_iso_7_len_1794_ver_3
ORTHOMCL12364	2	2	Camptotheca_acuminata Catharanthus_roseus	caa_locus_19073_iso_1_len_2102_ver_4 cra_locus_8080_iso_7_len_2093_ver_3
ORTHOMCL12365	2	2	Camptotheca_acuminata Catharanthus_roseus	caa_locus_19102_iso_1_len_1892_ver_4 cra_locus_176_iso_8_len_4646_ver_3
ORTHOMCL12366	2	2	Camptotheca_acuminata Catharanthus_roseus	caa_locus_19104_iso_1_len_1104_ver_4 cra_locus_19875_iso_4_len_1186_ver_3
ORTHOMCL12367	2	2	Camptotheca_acuminata Catharanthus_roseus	caa_locus_19125_iso_5_len_1872_ver_4 cra_locus_15334_iso_1_len_2180_ver_3
ORTHOMCL12369	2	2	Camptotheca_acuminata Catharanthus_roseus	caa_locus_19140_iso_1_len_530_ver_4 cra_locus_30717_iso_1_len_705_ver_3
ORTHOMCL12370	2	2	Camptotheca_acuminata Catharanthus_roseus	caa_locus_19146_iso_4_len_1148_ver_4 cra_locus_5165_iso_6_len_2799_ver_3
ORTHOMCL12371	2	2	Camptotheca_acuminata Catharanthus_roseus	caa_locus_19167_iso_3_len_1837_ver_4 cra_locus_8088_iso_6_len_1832_ver_3
ORTHOMCL12373	2	2	Camptotheca_acuminata Catharanthus_roseus	caa_locus_19171_iso_3_len_1654_ver_4 cra_locus_13787_iso_2_len_1700_ver_3
ORTHOMCL12381	2	2	Camptotheca_acuminata Catharanthus_roseus	caa_locus_19290_iso_1_len_853_ver_4 cra_locus_2735_iso_2_len_1269_ver_3
ORTHOMCL12382	2	2	Camptotheca_acuminata Catharanthus_roseus	caa_locus_19297_iso_1_len_948_ver_4 cra_locus_19357_iso_3_len_860_ver_3
ORTHOMCL12388	2	2	Camptotheca_acuminata Catharanthus_roseus	caa_locus_19370_iso_3_len_1154_ver_4 cra_locus_109633_iso_1_len_470_ver_3
ORTHOMCL12390	2	2	Camptotheca_acuminata Catharanthus_roseus	caa_locus_19394_iso_3_len_1856_ver_4 cra_locus_8386_iso_6_len_2896_ver_3
ORTHOMCL12395	2	2	Camptotheca_acuminata Catharanthus_roseus	caa_locus_19446_iso_4_len_1347_ver_4 cra_locus_11079_iso_5_len_1891_ver_3
ORTHOMCL12401	2	2	Camptotheca_acuminata Catharanthus_roseus	caa_locus_19588_iso_3_len_2878_ver_4 cra_locus_10132_iso_8_len_2383_ver_3
ORTHOMCL12403	2	2	Camptotheca_acuminata Catharanthus_roseus	caa_locus_19603_iso_1_len_3889_ver_4 cra_locus_9835_iso_1_len_2152_ver_3
ORTHOMCL12407	2	2	Camptotheca_acuminata Catharanthus_roseus	caa_locus_19665_iso_1_len_365_ver_4 cra_locus_21888_iso_1_len_649_ver_3
ORTHOMCL12408	2	2	Camptotheca_acuminata Catharanthus_roseus	caa_locus_19666_iso_2_len_965_ver_4 cra_locus_12138_iso_2_len_1995_ver_3
ORTHOMCL12417	2	2	Camptotheca_acuminata Catharanthus_roseus	caa_locus_1978_iso_1_len_814_ver_4 cra_locus_3064_iso_2_len_956_ver_3
ORTHOMCL12421	2	2	Camptotheca_acuminata Catharanthus_roseus	caa_locus_19842_iso_1_len_1743_ver_4 cra_locus_21267_iso_1_len_2314_ver_3
ORTHOMCL12426	2	2	Camptotheca_acuminata Catharanthus_roseus	caa_locus_19927_iso_1_len_808_ver_4 cra_locus_12763_iso_4_len_1095_ver_3
ORTHOMCL12427	2	2	Camptotheca_acuminata Catharanthus_roseus	caa_locus_19980_iso_1_len_1959_ver_4 cra_locus_6025_iso_2_len_1618_ver_3
ORTHOMCL12429	2	2	Camptotheca_acuminata Catharanthus_roseus	caa_locus_20021_iso_2_len_1701_ver_4 cra_locus_1662_iso_1_len_1678_ver_3
ORTHOMCL12436	2	2	Camptotheca_acuminata Catharanthus_roseus	caa_locus_20096_iso_1_len_510_ver_4 cra_locus_6845_iso_2_len_995_ver_3
ORTHOMCL12438	2	2	Camptotheca_acuminata Catharanthus_roseus	caa_locus_2015_iso_4_len_2011_ver_4 cra_locus_23232_iso_1_len_1111_ver_3
ORTHOMCL12439	2	2	Camptotheca_acuminata Catharanthus_roseus	caa_locus_20160_iso_1_len_504_ver_4 cra_locus_31145_iso_1_len_611_ver_3
ORTHOMCL12440	2	2	Camptotheca_acuminata Catharanthus_roseus	caa_locus_20209_iso_1_len_302_ver_4 cra_locus_26070_iso_1_len_782_ver_3
ORTHOMCL12445	2	2	Camptotheca_acuminata Catharanthus_roseus	caa_locus_20309_iso_6_len_1893_ver_4 cra_locus_1408_iso_7_len_2068_ver_3
ORTHOMCL12449	2	2	Camptotheca_acuminata Catharanthus_roseus	caa_locus_20344_iso_1_len_797_ver_4 cra_locus_19947_iso_1_len_1574_ver_3
ORTHOMCL12451	2	2	Camptotheca_acuminata Catharanthus_roseus	caa_locus_20358_iso_3_len_2899_ver_4 cra_locus_14921_iso_2_len_2682_ver_3
ORTHOMCL12453	2	2	Camptotheca_acuminata Catharanthus_roseus	caa_locus_20377_iso_1_len_1347_ver_4 cra_locus_5403_iso_9_len_2195_ver_3
ORTHOMCL12457	2	2	Camptotheca_acuminata Catharanthus_roseus	caa_locus_20403_iso_1_len_944_ver_4 cra_locus_24690_iso_1_len_919_ver_3
ORTHOMCL12458	2	2	Camptotheca_acuminata Catharanthus_roseus	caa_locus_20416_iso_1_len_1775_ver_4 cra_locus_11176_iso_8_len_1823_ver_3
ORTHOMCL12459	2	2	Camptotheca_acuminata Catharanthus_roseus	caa_locus_2041_iso_1_len_1101_ver_4 cra_locus_55356_iso_1_len_648_ver_3
ORTHOMCL12460	2	2	Camptotheca_acuminata Catharanthus_roseus	caa_locus_20430_iso_1_len_1540_ver_4 cra_locus_4036_iso_9_len_3057_ver_3
ORTHOMCL12461	2	2	Camptotheca_acuminata Catharanthus_roseus	caa_locus_20445_iso_2_len_1868_ver_4 cra_locus_20328_iso_5_len_1488_ver_3
ORTHOMCL12463	2	2	Camptotheca_acuminata Catharanthus_roseus	caa_locus_20459_iso_1_len_2424_ver_4 cra_locus_9652_iso_8_len_4070_ver_3
ORTHOMCL12467	2	2	Camptotheca_acuminata Catharanthus_roseus	caa_locus_2056_iso_5_len_1702_ver_4 cra_locus_5646_iso_7_len_1562_ver_3
ORTHOMCL12468	2	2	Camptotheca_acuminata Catharanthus_roseus	caa_locus_2058_iso_1_len_1856_ver_4 cra_locus_15646_iso_3_len_1528_ver_3
ORTHOMCL12470	2	2	Camptotheca_acuminata Catharanthus_roseus	caa_locus_20596_iso_1_len_2323_ver_4 cra_locus_7907_iso_6_len_1486_ver_3
ORTHOMCL12471	2	2	Camptotheca_acuminata Catharanthus_roseus	caa_locus_20602_iso_1_len_1933_ver_4 cra_locus_15884_iso_1_len_1350_ver_3
ORTHOMCL12472	2	2	Camptotheca_acuminata Catharanthus_roseus	caa_locus_20654_iso_1_len_570_ver_4 cra_locus_19121_iso_1_len_727_ver_3
ORTHOMCL12475	2	2	Camptotheca_acuminata Catharanthus_roseus	caa_locus_20671_iso_2_len_2287_ver_4 cra_locus_7535_iso_3_len_2911_ver_3
ORTHOMCL12483	2	2	Camptotheca_acuminata Catharanthus_roseus	caa_locus_20758_iso_1_len_1166_ver_4 cra_locus_18095_iso_3_len_1682_ver_3
ORTHOMCL12489	2	2	Camptotheca_acuminata Catharanthus_roseus	caa_locus_20830_iso_1_len_1469_ver_4 cra_locus_17979_iso_3_len_1027_ver_3
ORTHOMCL12490	2	2	Camptotheca_acuminata Catharanthus_roseus	caa_locus_20831_iso_1_len_574_ver_4 cra_locus_83157_iso_1_len_398_ver_3
ORTHOMCL12493	2	2	Camptotheca_acuminata Catharanthus_roseus	caa_locus_20933_iso_1_len_1153_ver_4 cra_locus_23872_iso_1_len_763_ver_3
ORTHOMCL12495	2	2	Camptotheca_acuminata Catharanthus_roseus	caa_locus_20949_iso_1_len_791_ver_4 cra_locus_49747_iso_1_len_396_ver_3
ORTHOMCL12503	2	2	Camptotheca_acuminata Catharanthus_roseus	caa_locus_21042_iso_3_len_542_ver_4 cra_locus_17663_iso_1_len_851_ver_3
ORTHOMCL12504	2	2	Camptotheca_acuminata Catharanthus_roseus	caa_locus_21055_iso_4_len_1850_ver_4 cra_locus_758_iso_5_len_2527_ver_3
ORTHOMCL12505	2	2	Camptotheca_acuminata Catharanthus_roseus	caa_locus_21059_iso_1_len_2535_ver_4 cra_locus_7145_iso_5_len_2046_ver_3
ORTHOMCL12513	2	2	Camptotheca_acuminata Catharanthus_roseus	caa_locus_2119_iso_3_len_1454_ver_4 cra_locus_84845_iso_1_len_324_ver_3
ORTHOMCL12515	2	2	Camptotheca_acuminata Catharanthus_roseus	caa_locus_21213_iso_2_len_940_ver_4 cra_locus_96777_iso_1_len_328_ver_3
ORTHOMCL12517	2	2	Camptotheca_acuminata Catharanthus_roseus	caa_locus_21246_iso_3_len_2027_ver_4 cra_locus_17491_iso_1_len_2141_ver_3
ORTHOMCL12519	2	2	Camptotheca_acuminata Catharanthus_roseus	caa_locus_21296_iso_5_len_1836_ver_4 cra_locus_8610_iso_1_len_1289_ver_3
ORTHOMCL12523	2	2	Camptotheca_acuminata Catharanthus_roseus	caa_locus_2132_iso_4_len_806_ver_4 cra_locus_8064_iso_2_len_740_ver_3
ORTHOMCL12526	2	2	Camptotheca_acuminata Catharanthus_roseus	caa_locus_21428_iso_5_len_3135_ver_4 cra_locus_5799_iso_5_len_3060_ver_3
ORTHOMCL12533	2	2	Camptotheca_acuminata Catharanthus_roseus	caa_locus_21501_iso_2_len_2861_ver_4 cra_locus_15909_iso_3_len_2651_ver_3
ORTHOMCL12535	2	2	Camptotheca_acuminata Catharanthus_roseus	caa_locus_21504_iso_2_len_1731_ver_4 cra_locus_13801_iso_4_len_1263_ver_3
ORTHOMCL12536	2	2	Camptotheca_acuminata Catharanthus_roseus	caa_locus_21520_iso_1_len_1336_ver_4 cra_locus_4141_iso_1_len_1572_ver_3
ORTHOMCL12539	2	2	Camptotheca_acuminata Catharanthus_roseus	caa_locus_21607_iso_1_len_1338_ver_4 cra_locus_39334_iso_2_len_758_ver_3
ORTHOMCL12540	2	2	Camptotheca_acuminata Catharanthus_roseus	caa_locus_21625_iso_1_len_1696_ver_4 cra_locus_10680_iso_2_len_1476_ver_3
ORTHOMCL12544	2	2	Camptotheca_acuminata Catharanthus_roseus	caa_locus_21685_iso_2_len_1194_ver_4 cra_locus_8361_iso_2_len_1019_ver_3
ORTHOMCL12546	2	2	Camptotheca_acuminata Catharanthus_roseus	caa_locus_21714_iso_2_len_2444_ver_4 cra_locus_22570_iso_1_len_2239_ver_3
ORTHOMCL12553	2	2	Camptotheca_acuminata Catharanthus_roseus	caa_locus_2187_iso_4_len_4240_ver_4 cra_locus_16659_iso_1_len_1554_ver_3
ORTHOMCL12554	2	2	Camptotheca_acuminata Catharanthus_roseus	caa_locus_21888_iso_1_len_522_ver_4 cra_locus_71811_iso_1_len_287_ver_3
ORTHOMCL12556	2	2	Camptotheca_acuminata Catharanthus_roseus	caa_locus_21941_iso_1_len_1207_ver_4 cra_locus_9856_iso_1_len_1369_ver_3
ORTHOMCL12557	2	2	Camptotheca_acuminata Catharanthus_roseus	caa_locus_21944_iso_3_len_730_ver_4 cra_locus_54342_iso_1_len_479_ver_3
ORTHOMCL12558	2	2	Camptotheca_acuminata Catharanthus_roseus	caa_locus_21953_iso_3_len_649_ver_4 cra_locus_16691_iso_1_len_613_ver_3
ORTHOMCL12561	2	2	Camptotheca_acuminata Catharanthus_roseus	caa_locus_21999_iso_2_len_1381_ver_4 cra_locus_667_iso_2_len_1302_ver_3
ORTHOMCL12564	2	2	Camptotheca_acuminata Catharanthus_roseus	caa_locus_22033_iso_1_len_1366_ver_4 cra_locus_26567_iso_2_len_1693_ver_3
ORTHOMCL12565	2	2	Camptotheca_acuminata Catharanthus_roseus	caa_locus_22050_iso_1_len_499_ver_4 cra_locus_25519_iso_1_len_793_ver_3
ORTHOMCL12568	2	2	Camptotheca_acuminata Catharanthus_roseus	caa_locus_22106_iso_1_len_345_ver_4 cra_locus_20743_iso_1_len_1094_ver_3
ORTHOMCL12572	2	2	Camptotheca_acuminata Catharanthus_roseus	caa_locus_22153_iso_2_len_1618_ver_4 cra_locus_12436_iso_1_len_2031_ver_3
ORTHOMCL12573	2	2	Camptotheca_acuminata Catharanthus_roseus	caa_locus_22183_iso_1_len_1409_ver_4 cra_locus_3880_iso_5_len_1914_ver_3
ORTHOMCL12579	2	2	Camptotheca_acuminata Catharanthus_roseus	caa_locus_2225_iso_5_len_2005_ver_4 cra_locus_10426_iso_1_len_1660_ver_3
ORTHOMCL12581	2	2	Camptotheca_acuminata Catharanthus_roseus	caa_locus_22364_iso_2_len_722_ver_4 cra_locus_11728_iso_3_len_768_ver_3
ORTHOMCL12587	2	2	Camptotheca_acuminata Catharanthus_roseus	caa_locus_2246_iso_2_len_757_ver_4 cra_locus_51396_iso_1_len_563_ver_3
ORTHOMCL12591	2	2	Camptotheca_acuminata Catharanthus_roseus	caa_locus_22620_iso_1_len_590_ver_4 cra_locus_22017_iso_1_len_743_ver_3
ORTHOMCL12592	2	2	Camptotheca_acuminata Catharanthus_roseus	caa_locus_22663_iso_1_len_335_ver_4 cra_locus_19845_iso_1_len_569_ver_3
ORTHOMCL12593	2	2	Camptotheca_acuminata Catharanthus_roseus	caa_locus_2268_iso_5_len_1972_ver_4 cra_locus_1797_iso_6_len_1833_ver_3
ORTHOMCL12594	2	2	Camptotheca_acuminata Catharanthus_roseus	caa_locus_22718_iso_6_len_1187_ver_4 cra_locus_53886_iso_1_len_434_ver_3
ORTHOMCL12597	2	2	Camptotheca_acuminata Catharanthus_roseus	caa_locus_2278_iso_3_len_2843_ver_4 cra_locus_5596_iso_9_len_1302_ver_3
ORTHOMCL12598	2	2	Camptotheca_acuminata Catharanthus_roseus	caa_locus_22795_iso_1_len_1627_ver_4 cra_locus_6921_iso_1_len_876_ver_3
ORTHOMCL12602	2	2	Camptotheca_acuminata Catharanthus_roseus	caa_locus_22861_iso_1_len_539_ver_4 cra_locus_130849_iso_1_len_313_ver_3
ORTHOMCL12608	2	2	Camptotheca_acuminata Catharanthus_roseus	caa_locus_2307_iso_3_len_3504_ver_4 cra_locus_5267_iso_9_len_3880_ver_3
ORTHOMCL12612	2	2	Camptotheca_acuminata Catharanthus_roseus	caa_locus_23120_iso_2_len_3683_ver_4 cra_locus_10643_iso_2_len_2712_ver_3
ORTHOMCL12614	2	2	Camptotheca_acuminata Catharanthus_roseus	caa_locus_23131_iso_2_len_1389_ver_4 cra_locus_19670_iso_1_len_1622_ver_3
ORTHOMCL12615	2	2	Camptotheca_acuminata Catharanthus_roseus	caa_locus_23137_iso_1_len_1875_ver_4 cra_locus_17258_iso_1_len_1621_ver_3
ORTHOMCL12621	2	2	Camptotheca_acuminata Catharanthus_roseus	caa_locus_23265_iso_1_len_804_ver_4 cra_locus_3137_iso_1_len_1602_ver_3
ORTHOMCL12622	2	2	Camptotheca_acuminata Catharanthus_roseus	caa_locus_23283_iso_1_len_1083_ver_4 cra_locus_19614_iso_1_len_1007_ver_3
ORTHOMCL12624	2	2	Camptotheca_acuminata Catharanthus_roseus	caa_locus_23301_iso_1_len_857_ver_4 cra_locus_17164_iso_5_len_2427_ver_3
ORTHOMCL12636	2	2	Camptotheca_acuminata Catharanthus_roseus	caa_locus_23506_iso_1_len_375_ver_4 cra_locus_15762_iso_1_len_817_ver_3
ORTHOMCL12643	2	2	Camptotheca_acuminata Catharanthus_roseus	caa_locus_2364_iso_3_len_1998_ver_4 cra_locus_16248_iso_1_len_2017_ver_3
ORTHOMCL12654	2	2	Camptotheca_acuminata Catharanthus_roseus	caa_locus_23874_iso_1_len_460_ver_4 cra_locus_39040_iso_1_len_815_ver_3
ORTHOMCL12656	2	2	Camptotheca_acuminata Catharanthus_roseus	caa_locus_2388_iso_2_len_640_ver_4 cra_locus_60450_iso_3_len_418_ver_3
ORTHOMCL12659	2	2	Camptotheca_acuminata Catharanthus_roseus	caa_locus_23964_iso_1_len_1166_ver_4 cra_locus_21485_iso_1_len_1141_ver_3
ORTHOMCL12660	2	2	Camptotheca_acuminata Catharanthus_roseus	caa_locus_2396_iso_3_len_1610_ver_4 cra_locus_2379_iso_2_len_1463_ver_3
ORTHOMCL12662	2	2	Camptotheca_acuminata Catharanthus_roseus	caa_locus_24008_iso_6_len_1756_ver_4 cra_locus_3632_iso_6_len_2295_ver_3
ORTHOMCL12663	2	2	Camptotheca_acuminata Catharanthus_roseus	caa_locus_24042_iso_1_len_2191_ver_4 cra_locus_18551_iso_1_len_1115_ver_3
ORTHOMCL12664	2	2	Camptotheca_acuminata Catharanthus_roseus	caa_locus_24059_iso_1_len_1712_ver_4 cra_locus_14238_iso_1_len_2010_ver_3
ORTHOMCL12667	2	2	Camptotheca_acuminata Catharanthus_roseus	caa_locus_24132_iso_2_len_1270_ver_4 cra_locus_63018_iso_1_len_794_ver_3
ORTHOMCL12670	2	2	Camptotheca_acuminata Catharanthus_roseus	caa_locus_2418_iso_5_len_730_ver_4 cra_locus_28872_iso_2_len_547_ver_3
ORTHOMCL12672	2	2	Camptotheca_acuminata Catharanthus_roseus	caa_locus_24198_iso_1_len_1385_ver_4 cra_locus_13900_iso_1_len_1165_ver_3
ORTHOMCL12673	2	2	Camptotheca_acuminata Catharanthus_roseus	caa_locus_24200_iso_1_len_2101_ver_4 cra_locus_3010_iso_6_len_2488_ver_3
ORTHOMCL12674	2	2	Camptotheca_acuminata Catharanthus_roseus	caa_locus_24216_iso_1_len_1381_ver_4 cra_locus_5840_iso_1_len_1434_ver_3
ORTHOMCL12676	2	2	Camptotheca_acuminata Catharanthus_roseus	caa_locus_2422_iso_2_len_1891_ver_4 cra_locus_7986_iso_6_len_1965_ver_3
ORTHOMCL12685	2	2	Camptotheca_acuminata Catharanthus_roseus	caa_locus_24342_iso_1_len_599_ver_4 cra_locus_24416_iso_2_len_578_ver_3
ORTHOMCL12686	2	2	Camptotheca_acuminata Catharanthus_roseus	caa_locus_24355_iso_1_len_1855_ver_4 cra_locus_15963_iso_3_len_1928_ver_3
ORTHOMCL12687	2	2	Camptotheca_acuminata Catharanthus_roseus	caa_locus_24370_iso_1_len_632_ver_4 cra_locus_11263_iso_1_len_1266_ver_3
ORTHOMCL12689	2	2	Camptotheca_acuminata Catharanthus_roseus	caa_locus_24385_iso_2_len_4243_ver_4 cra_locus_9542_iso_3_len_4260_ver_3
ORTHOMCL12696	2	2	Camptotheca_acuminata Catharanthus_roseus	caa_locus_24549_iso_1_len_360_ver_4 cra_locus_4364_iso_1_len_419_ver_3
ORTHOMCL12697	2	2	Camptotheca_acuminata Catharanthus_roseus	caa_locus_24577_iso_1_len_692_ver_4 cra_locus_32478_iso_1_len_904_ver_3
ORTHOMCL12698	2	2	Camptotheca_acuminata Catharanthus_roseus	caa_locus_24587_iso_1_len_894_ver_4 cra_locus_20473_iso_1_len_2340_ver_3
ORTHOMCL12702	2	2	Camptotheca_acuminata Catharanthus_roseus	caa_locus_24634_iso_1_len_623_ver_4 cra_locus_68231_iso_1_len_514_ver_3
ORTHOMCL12706	2	2	Camptotheca_acuminata Catharanthus_roseus	caa_locus_24747_iso_1_len_791_ver_4 cra_locus_36360_iso_1_len_685_ver_3
ORTHOMCL12708	2	2	Camptotheca_acuminata Catharanthus_roseus	caa_locus_24784_iso_2_len_1592_ver_4 cra_locus_5528_iso_1_len_1109_ver_3
ORTHOMCL12712	2	2	Camptotheca_acuminata Catharanthus_roseus	caa_locus_24947_iso_1_len_1079_ver_4 cra_locus_23264_iso_2_len_1182_ver_3
ORTHOMCL12713	2	2	Camptotheca_acuminata Catharanthus_roseus	caa_locus_24951_iso_1_len_1244_ver_4 cra_locus_58319_iso_1_len_352_ver_3
ORTHOMCL12714	2	2	Camptotheca_acuminata Catharanthus_roseus	caa_locus_24967_iso_2_len_514_ver_4 cra_locus_9507_iso_2_len_628_ver_3
ORTHOMCL12719	2	2	Camptotheca_acuminata Catharanthus_roseus	caa_locus_25114_iso_1_len_1818_ver_4 cra_locus_2693_iso_1_len_2224_ver_3
ORTHOMCL12720	2	2	Camptotheca_acuminata Catharanthus_roseus	caa_locus_2515_iso_1_len_1640_ver_4 cra_locus_8579_iso_3_len_1144_ver_3
ORTHOMCL12722	2	2	Camptotheca_acuminata Catharanthus_roseus	caa_locus_2517_iso_1_len_1146_ver_4 cra_locus_10713_iso_3_len_1069_ver_3
ORTHOMCL12726	2	2	Camptotheca_acuminata Catharanthus_roseus	caa_locus_25379_iso_3_len_868_ver_4 cra_locus_21552_iso_1_len_313_ver_3
ORTHOMCL12728	2	2	Camptotheca_acuminata Catharanthus_roseus	caa_locus_25435_iso_1_len_678_ver_4 cra_locus_67732_iso_1_len_480_ver_3
ORTHOMCL12730	2	2	Camptotheca_acuminata Catharanthus_roseus	caa_locus_25492_iso_1_len_623_ver_4 cra_locus_10374_iso_4_len_2446_ver_3
ORTHOMCL12731	2	2	Camptotheca_acuminata Catharanthus_roseus	caa_locus_25508_iso_4_len_2458_ver_4 cra_locus_26252_iso_1_len_1015_ver_3
ORTHOMCL12735	2	2	Camptotheca_acuminata Catharanthus_roseus	caa_locus_2562_iso_8_len_2550_ver_4 cra_locus_13511_iso_1_len_1947_ver_3
ORTHOMCL12747	2	2	Camptotheca_acuminata Catharanthus_roseus	caa_locus_25957_iso_1_len_560_ver_4 cra_locus_13449_iso_1_len_1134_ver_3
ORTHOMCL12749	2	2	Camptotheca_acuminata Catharanthus_roseus	caa_locus_2595_iso_7_len_2583_ver_4 cra_locus_1632_iso_4_len_2440_ver_3
ORTHOMCL12753	2	2	Camptotheca_acuminata Catharanthus_roseus	caa_locus_26018_iso_1_len_2579_ver_4 cra_locus_1783_iso_6_len_3189_ver_3
ORTHOMCL12760	2	2	Camptotheca_acuminata Catharanthus_roseus	caa_locus_26109_iso_1_len_596_ver_4 cra_locus_25848_iso_1_len_533_ver_3
ORTHOMCL12768	2	2	Camptotheca_acuminata Catharanthus_roseus	caa_locus_26405_iso_1_len_1409_ver_4 cra_locus_17372_iso_5_len_1901_ver_3
ORTHOMCL12771	2	2	Camptotheca_acuminata Catharanthus_roseus	caa_locus_26477_iso_4_len_1363_ver_4 cra_locus_45_iso_7_len_2940_ver_3
ORTHOMCL12775	2	2	Camptotheca_acuminata Catharanthus_roseus	caa_locus_26582_iso_2_len_2023_ver_4 cra_locus_17958_iso_1_len_1845_ver_3
ORTHOMCL12779	2	2	Camptotheca_acuminata Catharanthus_roseus	caa_locus_26663_iso_1_len_1818_ver_4 cra_locus_12494_iso_1_len_1965_ver_3
ORTHOMCL12784	2	2	Camptotheca_acuminata Catharanthus_roseus	caa_locus_26820_iso_1_len_675_ver_4 cra_locus_26912_iso_1_len_656_ver_3
ORTHOMCL12786	2	2	Camptotheca_acuminata Catharanthus_roseus	caa_locus_26867_iso_2_len_1217_ver_4 cra_locus_61723_iso_1_len_569_ver_3
ORTHOMCL12798	2	2	Camptotheca_acuminata Catharanthus_roseus	caa_locus_27218_iso_1_len_579_ver_4 cra_locus_30267_iso_1_len_1854_ver_3
ORTHOMCL12799	2	2	Camptotheca_acuminata Catharanthus_roseus	caa_locus_2722_iso_1_len_1226_ver_4 cra_locus_10655_iso_3_len_1140_ver_3
ORTHOMCL12800	2	2	Camptotheca_acuminata Catharanthus_roseus	caa_locus_27233_iso_3_len_813_ver_4 cra_locus_54851_iso_1_len_477_ver_3
ORTHOMCL12808	2	2	Camptotheca_acuminata Catharanthus_roseus	caa_locus_27490_iso_1_len_781_ver_4 cra_locus_17981_iso_1_len_693_ver_3
ORTHOMCL12809	2	2	Camptotheca_acuminata Catharanthus_roseus	caa_locus_27504_iso_2_len_1337_ver_4 cra_locus_12223_iso_8_len_1651_ver_3
ORTHOMCL12810	2	2	Camptotheca_acuminata Catharanthus_roseus	caa_locus_27509_iso_1_len_2149_ver_4 cra_locus_21085_iso_1_len_2063_ver_3
ORTHOMCL12811	2	2	Camptotheca_acuminata Catharanthus_roseus	caa_locus_27517_iso_2_len_434_ver_4 cra_locus_17432_iso_1_len_764_ver_3
ORTHOMCL12814	2	2	Camptotheca_acuminata Catharanthus_roseus	caa_locus_27633_iso_1_len_1030_ver_4 cra_locus_77230_iso_1_len_352_ver_3
ORTHOMCL12815	2	2	Camptotheca_acuminata Catharanthus_roseus	caa_locus_27640_iso_1_len_1072_ver_4 cra_locus_5211_iso_6_len_3320_ver_3
ORTHOMCL12816	2	2	Camptotheca_acuminata Catharanthus_roseus	caa_locus_27693_iso_1_len_325_ver_4 cra_locus_95351_iso_1_len_402_ver_3
ORTHOMCL12817	2	2	Camptotheca_acuminata Catharanthus_roseus	caa_locus_2771_iso_1_len_1213_ver_4 cra_locus_14698_iso_3_len_1158_ver_3
ORTHOMCL12818	2	2	Camptotheca_acuminata Catharanthus_roseus	caa_locus_27739_iso_1_len_813_ver_4 cra_locus_14975_iso_1_len_2148_ver_3
ORTHOMCL12819	2	2	Camptotheca_acuminata Catharanthus_roseus	caa_locus_27752_iso_1_len_666_ver_4 cra_locus_15828_iso_1_len_668_ver_3
ORTHOMCL12822	2	2	Camptotheca_acuminata Catharanthus_roseus	caa_locus_27811_iso_1_len_2194_ver_4 cra_locus_95122_iso_1_len_567_ver_3
ORTHOMCL12825	2	2	Camptotheca_acuminata Catharanthus_roseus	caa_locus_27883_iso_1_len_2088_ver_4 cra_locus_94245_iso_1_len_1006_ver_3
ORTHOMCL12827	2	2	Camptotheca_acuminata Catharanthus_roseus	caa_locus_2800_iso_5_len_1917_ver_4 cra_locus_81257_iso_1_len_291_ver_3
ORTHOMCL12830	2	2	Camptotheca_acuminata Catharanthus_roseus	caa_locus_28172_iso_1_len_1444_ver_4 cra_locus_6676_iso_1_len_1398_ver_3
ORTHOMCL12831	2	2	Camptotheca_acuminata Catharanthus_roseus	caa_locus_28182_iso_4_len_1413_ver_4 cra_locus_7184_iso_1_len_977_ver_3
ORTHOMCL12833	2	2	Camptotheca_acuminata Catharanthus_roseus	caa_locus_281_iso_5_len_3124_ver_4 cra_locus_8835_iso_3_len_2731_ver_3
ORTHOMCL12838	2	2	Camptotheca_acuminata Catharanthus_roseus	caa_locus_28288_iso_3_len_2648_ver_4 cra_locus_13455_iso_1_len_3039_ver_3
ORTHOMCL12839	2	2	Camptotheca_acuminata Catharanthus_roseus	caa_locus_2832_iso_3_len_2086_ver_4 cra_locus_7786_iso_4_len_1945_ver_3
ORTHOMCL12842	2	2	Camptotheca_acuminata Catharanthus_roseus	caa_locus_28363_iso_1_len_499_ver_4 cra_locus_11987_iso_3_len_1564_ver_3
ORTHOMCL12851	2	2	Camptotheca_acuminata Catharanthus_roseus	caa_locus_2853_iso_5_len_768_ver_4 cra_locus_73238_iso_1_len_337_ver_3
ORTHOMCL12853	2	2	Camptotheca_acuminata Catharanthus_roseus	caa_locus_28559_iso_6_len_2428_ver_4 cra_locus_8093_iso_8_len_4564_ver_3
ORTHOMCL12855	2	2	Camptotheca_acuminata Catharanthus_roseus	caa_locus_28580_iso_1_len_1047_ver_4 cra_locus_24600_iso_1_len_328_ver_3
ORTHOMCL12861	2	2	Camptotheca_acuminata Catharanthus_roseus	caa_locus_28719_iso_2_len_363_ver_4 cra_locus_36817_iso_1_len_456_ver_3
ORTHOMCL12862	2	2	Camptotheca_acuminata Catharanthus_roseus	caa_locus_28723_iso_1_len_354_ver_4 cra_locus_2593_iso_2_len_2900_ver_3
ORTHOMCL12865	2	2	Camptotheca_acuminata Catharanthus_roseus	caa_locus_28846_iso_1_len_591_ver_4 cra_locus_108501_iso_1_len_364_ver_3
ORTHOMCL12866	2	2	Camptotheca_acuminata Catharanthus_roseus	caa_locus_28854_iso_2_len_2286_ver_4 cra_locus_946_iso_1_len_2152_ver_3
ORTHOMCL12867	2	2	Camptotheca_acuminata Catharanthus_roseus	caa_locus_28897_iso_1_len_670_ver_4 cra_locus_11304_iso_1_len_2124_ver_3
ORTHOMCL12869	2	2	Camptotheca_acuminata Catharanthus_roseus	caa_locus_29011_iso_10_len_2925_ver_4 cra_locus_3024_iso_6_len_2942_ver_3
ORTHOMCL12870	2	2	Camptotheca_acuminata Catharanthus_roseus	caa_locus_29026_iso_1_len_781_ver_4 cra_locus_110460_iso_1_len_384_ver_3
ORTHOMCL12871	2	2	Camptotheca_acuminata Catharanthus_roseus	caa_locus_29066_iso_1_len_543_ver_4 cra_locus_20972_iso_1_len_895_ver_3
ORTHOMCL12872	2	2	Camptotheca_acuminata Catharanthus_roseus	caa_locus_2907_iso_4_len_1056_ver_4 cra_locus_6882_iso_2_len_1358_ver_3
ORTHOMCL12886	2	2	Camptotheca_acuminata Catharanthus_roseus	caa_locus_29458_iso_1_len_809_ver_4 cra_locus_38297_iso_1_len_1117_ver_3
ORTHOMCL12891	2	2	Camptotheca_acuminata Catharanthus_roseus	caa_locus_2962_iso_10_len_12350_ver_4 cra_locus_1953_iso_10_len_8162_ver_3
ORTHOMCL12892	2	2	Camptotheca_acuminata Catharanthus_roseus	caa_locus_29639_iso_1_len_784_ver_4 cra_locus_42326_iso_1_len_412_ver_3
ORTHOMCL12893	2	2	Camptotheca_acuminata Catharanthus_roseus	caa_locus_29725_iso_1_len_414_ver_4 cra_locus_12601_iso_2_len_1278_ver_3
ORTHOMCL12895	2	2	Camptotheca_acuminata Catharanthus_roseus	caa_locus_29785_iso_1_len_1824_ver_4 cra_locus_12597_iso_1_len_1647_ver_3
ORTHOMCL12896	2	2	Camptotheca_acuminata Catharanthus_roseus	caa_locus_29827_iso_11_len_2598_ver_4 cra_locus_10738_iso_1_len_2392_ver_3
ORTHOMCL12898	2	2	Camptotheca_acuminata Catharanthus_roseus	caa_locus_29896_iso_1_len_2046_ver_4 cra_locus_1175_iso_9_len_2792_ver_3
ORTHOMCL12902	2	2	Camptotheca_acuminata Catharanthus_roseus	caa_locus_29941_iso_1_len_2177_ver_4 cra_locus_31059_iso_1_len_506_ver_3
ORTHOMCL12909	2	2	Camptotheca_acuminata Catharanthus_roseus	caa_locus_30138_iso_1_len_569_ver_4 cra_locus_11842_iso_1_len_851_ver_3
ORTHOMCL12913	2	2	Camptotheca_acuminata Catharanthus_roseus	caa_locus_30278_iso_1_len_518_ver_4 cra_locus_36771_iso_1_len_419_ver_3
ORTHOMCL12923	2	2	Camptotheca_acuminata Catharanthus_roseus	caa_locus_3044_iso_6_len_746_ver_4 cra_locus_10767_iso_1_len_1098_ver_3
ORTHOMCL12928	2	2	Camptotheca_acuminata Catharanthus_roseus	caa_locus_30532_iso_1_len_986_ver_4 cra_locus_8875_iso_5_len_877_ver_3
ORTHOMCL12930	2	2	Camptotheca_acuminata Catharanthus_roseus	caa_locus_30556_iso_1_len_1003_ver_4 cra_locus_5272_iso_1_len_1060_ver_3
ORTHOMCL12931	2	2	Camptotheca_acuminata Catharanthus_roseus	caa_locus_30579_iso_1_len_776_ver_4 cra_locus_18571_iso_1_len_1473_ver_3
ORTHOMCL12933	2	2	Camptotheca_acuminata Catharanthus_roseus	caa_locus_30591_iso_1_len_879_ver_4 cra_locus_26763_iso_1_len_544_ver_3
ORTHOMCL12937	2	2	Camptotheca_acuminata Catharanthus_roseus	caa_locus_30611_iso_1_len_1084_ver_4 cra_locus_115914_iso_2_len_1415_ver_3
ORTHOMCL12938	2	2	Camptotheca_acuminata Catharanthus_roseus	caa_locus_30646_iso_1_len_477_ver_4 cra_locus_30047_iso_1_len_730_ver_3
ORTHOMCL12939	2	2	Camptotheca_acuminata Catharanthus_roseus	caa_locus_30661_iso_1_len_1670_ver_4 cra_locus_108969_iso_1_len_289_ver_3
ORTHOMCL12947	2	2	Camptotheca_acuminata Catharanthus_roseus	caa_locus_30904_iso_1_len_465_ver_4 cra_locus_17776_iso_1_len_688_ver_3
ORTHOMCL12948	2	2	Camptotheca_acuminata Catharanthus_roseus	caa_locus_30925_iso_1_len_776_ver_4 cra_locus_42224_iso_1_len_737_ver_3
ORTHOMCL12949	2	2	Camptotheca_acuminata Catharanthus_roseus	caa_locus_30954_iso_1_len_987_ver_4 cra_locus_6192_iso_4_len_1121_ver_3
ORTHOMCL12951	2	2	Camptotheca_acuminata Catharanthus_roseus	caa_locus_30983_iso_1_len_1208_ver_4 cra_locus_22270_iso_1_len_1041_ver_3
ORTHOMCL12952	2	2	Camptotheca_acuminata Catharanthus_roseus	caa_locus_30991_iso_1_len_744_ver_4 cra_locus_25781_iso_1_len_365_ver_3
ORTHOMCL12958	2	2	Camptotheca_acuminata Catharanthus_roseus	caa_locus_3117_iso_2_len_1293_ver_4 cra_locus_63629_iso_1_len_317_ver_3
ORTHOMCL12959	2	2	Camptotheca_acuminata Catharanthus_roseus	caa_locus_3119_iso_5_len_564_ver_4 cra_locus_46079_iso_2_len_362_ver_3
ORTHOMCL12960	2	2	Camptotheca_acuminata Catharanthus_roseus	caa_locus_3123_iso_4_len_2099_ver_4 cra_locus_8687_iso_7_len_1482_ver_3
ORTHOMCL12962	2	2	Camptotheca_acuminata Catharanthus_roseus	caa_locus_3134_iso_3_len_1158_ver_4 cra_locus_20841_iso_1_len_942_ver_3
ORTHOMCL12964	2	2	Camptotheca_acuminata Catharanthus_roseus	caa_locus_31361_iso_1_len_422_ver_4 cra_locus_26155_iso_1_len_346_ver_3
ORTHOMCL12966	2	2	Camptotheca_acuminata Catharanthus_roseus	caa_locus_3136_iso_3_len_1377_ver_4 cra_locus_15039_iso_8_len_1287_ver_3
ORTHOMCL12970	2	2	Camptotheca_acuminata Catharanthus_roseus	caa_locus_31469_iso_1_len_847_ver_4 cra_locus_26060_iso_1_len_964_ver_3
ORTHOMCL12971	2	2	Camptotheca_acuminata Catharanthus_roseus	caa_locus_31479_iso_1_len_1177_ver_4 cra_locus_11076_iso_2_len_1365_ver_3
ORTHOMCL12977	2	2	Camptotheca_acuminata Catharanthus_roseus	caa_locus_31655_iso_1_len_604_ver_4 cra_locus_20686_iso_1_len_420_ver_3
ORTHOMCL12981	2	2	Camptotheca_acuminata Catharanthus_roseus	caa_locus_31878_iso_1_len_1493_ver_4 cra_locus_14154_iso_1_len_1989_ver_3
ORTHOMCL12982	2	2	Camptotheca_acuminata Catharanthus_roseus	caa_locus_3188_iso_12_len_2282_ver_4 cra_locus_2911_iso_3_len_3754_ver_3
ORTHOMCL12989	2	2	Camptotheca_acuminata Catharanthus_roseus	caa_locus_3206_iso_1_len_1255_ver_4 cra_locus_60969_iso_1_len_510_ver_3
ORTHOMCL12991	2	2	Camptotheca_acuminata Catharanthus_roseus	caa_locus_32150_iso_1_len_1446_ver_4 cra_locus_43453_iso_1_len_1417_ver_3
ORTHOMCL12999	2	2	Camptotheca_acuminata Catharanthus_roseus	caa_locus_32354_iso_1_len_1995_ver_4 cra_locus_19850_iso_1_len_1214_ver_3
ORTHOMCL13001	2	2	Camptotheca_acuminata Catharanthus_roseus	caa_locus_32398_iso_1_len_632_ver_4 cra_locus_20356_iso_1_len_1244_ver_3
ORTHOMCL13010	2	2	Camptotheca_acuminata Catharanthus_roseus	caa_locus_32751_iso_1_len_407_ver_4 cra_locus_41838_iso_1_len_537_ver_3
ORTHOMCL13016	2	2	Camptotheca_acuminata Catharanthus_roseus	caa_locus_32861_iso_1_len_927_ver_4 cra_locus_28442_iso_1_len_751_ver_3
ORTHOMCL13017	2	2	Camptotheca_acuminata Catharanthus_roseus	caa_locus_3286_iso_4_len_1669_ver_4 cra_locus_10451_iso_1_len_1400_ver_3
ORTHOMCL13018	2	2	Camptotheca_acuminata Catharanthus_roseus	caa_locus_3291_iso_3_len_602_ver_4 cra_locus_61592_iso_1_len_329_ver_3
ORTHOMCL13020	2	2	Camptotheca_acuminata Catharanthus_roseus	caa_locus_33003_iso_1_len_1292_ver_4 cra_locus_43358_iso_1_len_914_ver_3
ORTHOMCL13025	2	2	Camptotheca_acuminata Catharanthus_roseus	caa_locus_33239_iso_1_len_1691_ver_4 cra_locus_1534_iso_3_len_2460_ver_3
ORTHOMCL13030	2	2	Camptotheca_acuminata Catharanthus_roseus	caa_locus_33295_iso_1_len_685_ver_4 cra_locus_60080_iso_1_len_622_ver_3
ORTHOMCL13032	2	2	Camptotheca_acuminata Catharanthus_roseus	caa_locus_3334_iso_1_len_740_ver_4 cra_locus_21907_iso_1_len_497_ver_3
ORTHOMCL13036	2	2	Camptotheca_acuminata Catharanthus_roseus	caa_locus_33470_iso_1_len_1619_ver_4 cra_locus_9512_iso_2_len_1394_ver_3
ORTHOMCL13037	2	2	Camptotheca_acuminata Catharanthus_roseus	caa_locus_33490_iso_1_len_409_ver_4 cra_locus_29914_iso_1_len_459_ver_3
ORTHOMCL13041	2	2	Camptotheca_acuminata Catharanthus_roseus	caa_locus_33687_iso_1_len_1021_ver_4 cra_locus_16489_iso_1_len_1306_ver_3
ORTHOMCL13042	2	2	Camptotheca_acuminata Catharanthus_roseus	caa_locus_33699_iso_1_len_785_ver_4 cra_locus_40452_iso_1_len_800_ver_3
ORTHOMCL13049	2	2	Camptotheca_acuminata Catharanthus_roseus	caa_locus_3386_iso_5_len_1737_ver_4 cra_locus_10157_iso_1_len_1356_ver_3
ORTHOMCL13053	2	2	Camptotheca_acuminata Catharanthus_roseus	caa_locus_33985_iso_1_len_1113_ver_4 cra_locus_17521_iso_1_len_1279_ver_3
ORTHOMCL13058	2	2	Camptotheca_acuminata Catharanthus_roseus	caa_locus_3415_iso_1_len_1084_ver_4 cra_locus_9149_iso_2_len_840_ver_3
ORTHOMCL13063	2	2	Camptotheca_acuminata Catharanthus_roseus	caa_locus_34295_iso_2_len_1585_ver_4 cra_locus_1921_iso_1_len_1630_ver_3
ORTHOMCL13064	2	2	Camptotheca_acuminata Catharanthus_roseus	caa_locus_34310_iso_1_len_325_ver_4 cra_locus_46320_iso_2_len_468_ver_3
ORTHOMCL13067	2	2	Camptotheca_acuminata Catharanthus_roseus	caa_locus_34388_iso_2_len_569_ver_4 cra_locus_132915_iso_1_len_1835_ver_3
ORTHOMCL13068	2	2	Camptotheca_acuminata Catharanthus_roseus	caa_locus_34399_iso_1_len_1382_ver_4 cra_locus_92485_iso_1_len_433_ver_3
ORTHOMCL13074	2	2	Camptotheca_acuminata Catharanthus_roseus	caa_locus_34575_iso_5_len_1100_ver_4 cra_locus_182_iso_4_len_951_ver_3
ORTHOMCL13077	2	2	Camptotheca_acuminata Catharanthus_roseus	caa_locus_34671_iso_1_len_697_ver_4 cra_locus_18793_iso_1_len_1174_ver_3
ORTHOMCL13078	2	2	Camptotheca_acuminata Catharanthus_roseus	caa_locus_3469_iso_4_len_2207_ver_4 cra_locus_15179_iso_3_len_1736_ver_3
ORTHOMCL13079	2	2	Camptotheca_acuminata Catharanthus_roseus	caa_locus_34753_iso_1_len_1396_ver_4 cra_locus_10825_iso_1_len_1793_ver_3
ORTHOMCL13087	2	2	Camptotheca_acuminata Catharanthus_roseus	caa_locus_35017_iso_2_len_1177_ver_4 cra_locus_23556_iso_1_len_902_ver_3
ORTHOMCL13094	2	2	Camptotheca_acuminata Catharanthus_roseus	caa_locus_3523_iso_3_len_1053_ver_4 cra_locus_5342_iso_3_len_1194_ver_3
ORTHOMCL13098	2	2	Camptotheca_acuminata Catharanthus_roseus	caa_locus_35337_iso_1_len_822_ver_4 cra_locus_25841_iso_1_len_904_ver_3
ORTHOMCL13099	2	2	Camptotheca_acuminata Catharanthus_roseus	caa_locus_35375_iso_1_len_1334_ver_4 cra_locus_19672_iso_1_len_1337_ver_3
ORTHOMCL13100	2	2	Camptotheca_acuminata Catharanthus_roseus	caa_locus_35393_iso_2_len_852_ver_4 cra_locus_16715_iso_1_len_422_ver_3
ORTHOMCL13101	2	2	Camptotheca_acuminata Catharanthus_roseus	caa_locus_35407_iso_2_len_508_ver_4 cra_locus_48437_iso_1_len_405_ver_3
ORTHOMCL13107	2	2	Camptotheca_acuminata Catharanthus_roseus	caa_locus_35602_iso_1_len_358_ver_4 cra_locus_18089_iso_1_len_313_ver_3
ORTHOMCL13115	2	2	Camptotheca_acuminata Catharanthus_roseus	caa_locus_35888_iso_1_len_578_ver_4 cra_locus_112248_iso_1_len_373_ver_3
ORTHOMCL13117	2	2	Camptotheca_acuminata Catharanthus_roseus	caa_locus_35973_iso_1_len_586_ver_4 cra_locus_105718_iso_1_len_410_ver_3
ORTHOMCL13124	2	2	Camptotheca_acuminata Catharanthus_roseus	caa_locus_36241_iso_1_len_810_ver_4 cra_locus_28636_iso_1_len_573_ver_3
ORTHOMCL13125	2	2	Camptotheca_acuminata Catharanthus_roseus	caa_locus_3632_iso_4_len_1723_ver_4 cra_locus_3662_iso_5_len_1044_ver_3
ORTHOMCL13129	2	2	Camptotheca_acuminata Catharanthus_roseus	caa_locus_36387_iso_1_len_699_ver_4 cra_locus_17391_iso_1_len_637_ver_3
ORTHOMCL13131	2	2	Camptotheca_acuminata Catharanthus_roseus	caa_locus_363_iso_4_len_790_ver_4 cra_locus_55004_iso_1_len_317_ver_3
ORTHOMCL13134	2	2	Camptotheca_acuminata Catharanthus_roseus	caa_locus_3658_iso_8_len_2170_ver_4 cra_locus_1530_iso_10_len_1809_ver_3
ORTHOMCL13140	2	2	Camptotheca_acuminata Catharanthus_roseus	caa_locus_36789_iso_1_len_1428_ver_4 cra_locus_31085_iso_1_len_640_ver_3
ORTHOMCL13142	2	2	Camptotheca_acuminata Catharanthus_roseus	caa_locus_3684_iso_5_len_1135_ver_4 cra_locus_1976_iso_4_len_1870_ver_3
ORTHOMCL13144	2	2	Camptotheca_acuminata Catharanthus_roseus	caa_locus_36912_iso_1_len_775_ver_4 cra_locus_22593_iso_1_len_578_ver_3
ORTHOMCL13146	2	2	Camptotheca_acuminata Catharanthus_roseus	caa_locus_36981_iso_1_len_553_ver_4 cra_locus_10499_iso_10_len_3177_ver_3
ORTHOMCL13150	2	2	Camptotheca_acuminata Catharanthus_roseus	caa_locus_37083_iso_2_len_1034_ver_4 cra_locus_13558_iso_3_len_2564_ver_3
ORTHOMCL13152	2	2	Camptotheca_acuminata Catharanthus_roseus	caa_locus_37176_iso_1_len_432_ver_4 cra_locus_94240_iso_1_len_437_ver_3
ORTHOMCL13156	2	2	Camptotheca_acuminata Catharanthus_roseus	caa_locus_37259_iso_1_len_604_ver_4 cra_locus_28892_iso_1_len_382_ver_3
ORTHOMCL13157	2	2	Camptotheca_acuminata Catharanthus_roseus	caa_locus_37342_iso_1_len_1647_ver_4 cra_locus_48_iso_8_len_1814_ver_3
ORTHOMCL13159	2	2	Camptotheca_acuminata Catharanthus_roseus	caa_locus_37384_iso_1_len_347_ver_4 cra_locus_94905_iso_1_len_297_ver_3
ORTHOMCL13160	2	2	Camptotheca_acuminata Catharanthus_roseus	caa_locus_37467_iso_1_len_643_ver_4 cra_locus_33573_iso_1_len_494_ver_3
ORTHOMCL13162	2	2	Camptotheca_acuminata Catharanthus_roseus	caa_locus_37491_iso_1_len_866_ver_4 cra_locus_2231_iso_2_len_3955_ver_3
ORTHOMCL13165	2	2	Camptotheca_acuminata Catharanthus_roseus	caa_locus_37582_iso_1_len_798_ver_4 cra_locus_114280_iso_1_len_446_ver_3
ORTHOMCL13167	2	2	Camptotheca_acuminata Catharanthus_roseus	caa_locus_37634_iso_2_len_1909_ver_4 cra_locus_19429_iso_1_len_1788_ver_3
ORTHOMCL13168	2	2	Camptotheca_acuminata Catharanthus_roseus	caa_locus_37652_iso_1_len_1143_ver_4 cra_locus_3286_iso_6_len_1115_ver_3
ORTHOMCL13171	2	2	Camptotheca_acuminata Catharanthus_roseus	caa_locus_37772_iso_1_len_1117_ver_4 cra_locus_11900_iso_1_len_832_ver_3
ORTHOMCL13177	2	2	Camptotheca_acuminata Catharanthus_roseus	caa_locus_38094_iso_1_len_889_ver_4 cra_locus_10244_iso_1_len_1767_ver_3
ORTHOMCL13179	2	2	Camptotheca_acuminata Catharanthus_roseus	caa_locus_38175_iso_1_len_927_ver_4 cra_locus_4289_iso_1_len_833_ver_3
ORTHOMCL13183	2	2	Camptotheca_acuminata Catharanthus_roseus	caa_locus_3830_iso_1_len_357_ver_4 cra_locus_54306_iso_1_len_391_ver_3
ORTHOMCL13186	2	2	Camptotheca_acuminata Catharanthus_roseus	caa_locus_38395_iso_1_len_849_ver_4 cra_locus_88501_iso_1_len_733_ver_3
ORTHOMCL13188	2	2	Camptotheca_acuminata Catharanthus_roseus	caa_locus_3843_iso_9_len_1174_ver_4 cra_locus_106_iso_7_len_2911_ver_3
ORTHOMCL13189	2	2	Camptotheca_acuminata Catharanthus_roseus	caa_locus_3852_iso_4_len_368_ver_4 cra_locus_18986_iso_1_len_637_ver_3
ORTHOMCL13191	2	2	Camptotheca_acuminata Catharanthus_roseus	caa_locus_38752_iso_1_len_697_ver_4 cra_locus_111014_iso_1_len_558_ver_3
ORTHOMCL13193	2	2	Camptotheca_acuminata Catharanthus_roseus	caa_locus_38882_iso_1_len_712_ver_4 cra_locus_39673_iso_1_len_431_ver_3
ORTHOMCL13194	2	2	Camptotheca_acuminata Catharanthus_roseus	caa_locus_38896_iso_1_len_929_ver_4 cra_locus_31446_iso_1_len_507_ver_3
ORTHOMCL13197	2	2	Camptotheca_acuminata Catharanthus_roseus	caa_locus_39038_iso_1_len_359_ver_4 cra_locus_22796_iso_1_len_764_ver_3
ORTHOMCL13198	2	2	Camptotheca_acuminata Catharanthus_roseus	caa_locus_39140_iso_1_len_335_ver_4 cra_locus_77067_iso_1_len_415_ver_3
ORTHOMCL13199	2	2	Camptotheca_acuminata Catharanthus_roseus	caa_locus_39143_iso_1_len_1186_ver_4 cra_locus_14401_iso_1_len_846_ver_3
ORTHOMCL13201	2	2	Camptotheca_acuminata Catharanthus_roseus	caa_locus_39230_iso_1_len_463_ver_4 cra_locus_107945_iso_1_len_579_ver_3
ORTHOMCL13202	2	2	Camptotheca_acuminata Catharanthus_roseus	caa_locus_39257_iso_1_len_328_ver_4 cra_locus_47530_iso_1_len_350_ver_3
ORTHOMCL13208	2	2	Camptotheca_acuminata Catharanthus_roseus	caa_locus_3934_iso_2_len_772_ver_4 cra_locus_3827_iso_3_len_713_ver_3
ORTHOMCL13210	2	2	Camptotheca_acuminata Catharanthus_roseus	caa_locus_3945_iso_7_len_2337_ver_4 cra_locus_8527_iso_3_len_1782_ver_3
ORTHOMCL13216	2	2	Camptotheca_acuminata Catharanthus_roseus	caa_locus_3964_iso_1_len_1329_ver_4 cra_locus_5388_iso_4_len_2229_ver_3
ORTHOMCL13217	2	2	Camptotheca_acuminata Catharanthus_roseus	caa_locus_39792_iso_1_len_554_ver_4 cra_locus_87446_iso_1_len_534_ver_3
ORTHOMCL13221	2	2	Camptotheca_acuminata Catharanthus_roseus	caa_locus_39995_iso_1_len_547_ver_4 cra_locus_13364_iso_1_len_707_ver_3
ORTHOMCL13222	2	2	Camptotheca_acuminata Catharanthus_roseus	caa_locus_40018_iso_1_len_945_ver_4 cra_locus_12029_iso_8_len_1291_ver_3
ORTHOMCL13224	2	2	Camptotheca_acuminata Catharanthus_roseus	caa_locus_40071_iso_1_len_1085_ver_4 cra_locus_114234_iso_1_len_765_ver_3
ORTHOMCL13225	2	2	Camptotheca_acuminata Catharanthus_roseus	caa_locus_40079_iso_1_len_1257_ver_4 cra_locus_112486_iso_2_len_426_ver_3
ORTHOMCL13232	2	2	Camptotheca_acuminata Catharanthus_roseus	caa_locus_40284_iso_1_len_1192_ver_4 cra_locus_7208_iso_6_len_3825_ver_3
ORTHOMCL13234	2	2	Camptotheca_acuminata Catharanthus_roseus	caa_locus_40417_iso_1_len_1665_ver_4 cra_locus_16312_iso_1_len_1612_ver_3
ORTHOMCL13236	2	2	Camptotheca_acuminata Catharanthus_roseus	caa_locus_4047_iso_4_len_1885_ver_4 cra_locus_8909_iso_10_len_1893_ver_3
ORTHOMCL13238	2	2	Camptotheca_acuminata Catharanthus_roseus	caa_locus_40634_iso_1_len_585_ver_4 cra_locus_23252_iso_1_len_493_ver_3
ORTHOMCL13243	2	2	Camptotheca_acuminata Catharanthus_roseus	caa_locus_408_iso_3_len_1569_ver_4 cra_locus_20469_iso_1_len_1484_ver_3
ORTHOMCL13248	2	2	Camptotheca_acuminata Catharanthus_roseus	caa_locus_4110_iso_1_len_727_ver_4 cra_locus_116_iso_4_len_585_ver_3
ORTHOMCL13249	2	2	Camptotheca_acuminata Catharanthus_roseus	caa_locus_41113_iso_7_len_1487_ver_4 cra_locus_7941_iso_5_len_4051_ver_3
ORTHOMCL13257	2	2	Camptotheca_acuminata Catharanthus_roseus	caa_locus_41423_iso_1_len_576_ver_4 cra_locus_22449_iso_1_len_898_ver_3
ORTHOMCL13262	2	2	Camptotheca_acuminata Catharanthus_roseus	caa_locus_41612_iso_1_len_1106_ver_4 cra_locus_18368_iso_1_len_439_ver_3
ORTHOMCL13263	2	2	Camptotheca_acuminata Catharanthus_roseus	caa_locus_41781_iso_1_len_651_ver_4 cra_locus_69827_iso_1_len_743_ver_3
ORTHOMCL13265	2	2	Camptotheca_acuminata Catharanthus_roseus	caa_locus_41_iso_1_len_794_ver_4 cra_locus_2450_iso_3_len_1505_ver_3
ORTHOMCL13267	2	2	Camptotheca_acuminata Catharanthus_roseus	caa_locus_42042_iso_1_len_1145_ver_4 cra_locus_44034_iso_1_len_1236_ver_3
ORTHOMCL13269	2	2	Camptotheca_acuminata Catharanthus_roseus	caa_locus_420_iso_3_len_3268_ver_4 cra_locus_9150_iso_6_len_3381_ver_3
ORTHOMCL13281	2	2	Camptotheca_acuminata Catharanthus_roseus	caa_locus_42754_iso_1_len_315_ver_4 cra_locus_40015_iso_1_len_593_ver_3
ORTHOMCL13282	2	2	Camptotheca_acuminata Catharanthus_roseus	caa_locus_4277_iso_3_len_2010_ver_4 cra_locus_7276_iso_6_len_2452_ver_3
ORTHOMCL13283	2	2	Camptotheca_acuminata Catharanthus_roseus	caa_locus_42820_iso_1_len_492_ver_4 cra_locus_77643_iso_1_len_545_ver_3
ORTHOMCL13292	2	2	Camptotheca_acuminata Catharanthus_roseus	caa_locus_43177_iso_1_len_545_ver_4 cra_locus_45455_iso_1_len_358_ver_3
ORTHOMCL13294	2	2	Camptotheca_acuminata Catharanthus_roseus	caa_locus_4320_iso_5_len_1561_ver_4 cra_locus_661_iso_2_len_1797_ver_3
ORTHOMCL13295	2	2	Camptotheca_acuminata Catharanthus_roseus	caa_locus_43244_iso_1_len_425_ver_4 cra_locus_108205_iso_1_len_408_ver_3
ORTHOMCL13298	2	2	Camptotheca_acuminata Catharanthus_roseus	caa_locus_4341_iso_4_len_736_ver_4 cra_locus_20510_iso_1_len_792_ver_3
ORTHOMCL13299	2	2	Camptotheca_acuminata Catharanthus_roseus	caa_locus_43421_iso_1_len_1290_ver_4 cra_locus_10001_iso_1_len_1375_ver_3
ORTHOMCL13300	2	2	Camptotheca_acuminata Catharanthus_roseus	caa_locus_43428_iso_1_len_1045_ver_4 cra_locus_15205_iso_1_len_2091_ver_3
ORTHOMCL13305	2	2	Camptotheca_acuminata Catharanthus_roseus	caa_locus_43590_iso_1_len_634_ver_4 cra_locus_15105_iso_1_len_754_ver_3
ORTHOMCL13316	2	2	Camptotheca_acuminata Catharanthus_roseus	caa_locus_44266_iso_1_len_881_ver_4 cra_locus_10850_iso_7_len_1471_ver_3
ORTHOMCL13317	2	2	Camptotheca_acuminata Catharanthus_roseus	caa_locus_44313_iso_1_len_719_ver_4 cra_locus_31709_iso_1_len_288_ver_3
ORTHOMCL13318	2	2	Camptotheca_acuminata Catharanthus_roseus	caa_locus_44329_iso_1_len_398_ver_4 cra_locus_25036_iso_1_len_299_ver_3
ORTHOMCL13319	2	2	Camptotheca_acuminata Catharanthus_roseus	caa_locus_4437_iso_4_len_1245_ver_4 cra_locus_3625_iso_1_len_971_ver_3
ORTHOMCL13320	2	2	Camptotheca_acuminata Catharanthus_roseus	caa_locus_44381_iso_1_len_354_ver_4 cra_locus_89397_iso_1_len_481_ver_3
ORTHOMCL13326	2	2	Camptotheca_acuminata Catharanthus_roseus	caa_locus_44872_iso_1_len_992_ver_4 cra_locus_13468_iso_1_len_1190_ver_3
ORTHOMCL13327	2	2	Camptotheca_acuminata Catharanthus_roseus	caa_locus_44928_iso_1_len_681_ver_4 cra_locus_48722_iso_1_len_317_ver_3
ORTHOMCL13329	2	2	Camptotheca_acuminata Catharanthus_roseus	caa_locus_45227_iso_1_len_506_ver_4 cra_locus_44241_iso_1_len_330_ver_3
ORTHOMCL13331	2	2	Camptotheca_acuminata Catharanthus_roseus	caa_locus_4533_iso_3_len_2044_ver_4 cra_locus_13237_iso_2_len_2033_ver_3
ORTHOMCL13332	2	2	Camptotheca_acuminata Catharanthus_roseus	caa_locus_4535_iso_6_len_1196_ver_4 cra_locus_43796_iso_1_len_535_ver_3
ORTHOMCL13334	2	2	Camptotheca_acuminata Catharanthus_roseus	caa_locus_45452_iso_1_len_1237_ver_4 cra_locus_20637_iso_1_len_2654_ver_3
ORTHOMCL13336	2	2	Camptotheca_acuminata Catharanthus_roseus	caa_locus_4570_iso_1_len_1090_ver_4 cra_locus_18434_iso_1_len_799_ver_3
ORTHOMCL13338	2	2	Camptotheca_acuminata Catharanthus_roseus	caa_locus_45883_iso_1_len_1224_ver_4 cra_locus_6388_iso_1_len_1410_ver_3
ORTHOMCL13342	2	2	Camptotheca_acuminata Catharanthus_roseus	caa_locus_45991_iso_1_len_382_ver_4 cra_locus_32073_iso_1_len_352_ver_3
ORTHOMCL13344	2	2	Camptotheca_acuminata Catharanthus_roseus	caa_locus_46307_iso_1_len_344_ver_4 cra_locus_50539_iso_1_len_376_ver_3
ORTHOMCL13348	2	2	Camptotheca_acuminata Catharanthus_roseus	caa_locus_46537_iso_1_len_408_ver_4 cra_locus_30760_iso_1_len_1425_ver_3
ORTHOMCL13350	2	2	Camptotheca_acuminata Catharanthus_roseus	caa_locus_4665_iso_2_len_683_ver_4 cra_locus_5383_iso_3_len_798_ver_3
ORTHOMCL13351	2	2	Camptotheca_acuminata Catharanthus_roseus	caa_locus_4671_iso_2_len_746_ver_4 cra_locus_20189_iso_4_len_898_ver_3
ORTHOMCL13352	2	2	Camptotheca_acuminata Catharanthus_roseus	caa_locus_4673_iso_4_len_923_ver_4 cra_locus_19402_iso_3_len_942_ver_3
ORTHOMCL13353	2	2	Camptotheca_acuminata Catharanthus_roseus	caa_locus_46767_iso_1_len_349_ver_4 cra_locus_18075_iso_1_len_318_ver_3
ORTHOMCL13354	2	2	Camptotheca_acuminata Catharanthus_roseus	caa_locus_4678_iso_6_len_1897_ver_4 cra_locus_3119_iso_2_len_1938_ver_3
ORTHOMCL13362	2	2	Camptotheca_acuminata Catharanthus_roseus	caa_locus_47261_iso_1_len_757_ver_4 cra_locus_3339_iso_1_len_824_ver_3
ORTHOMCL13367	2	2	Camptotheca_acuminata Catharanthus_roseus	caa_locus_4742_iso_7_len_702_ver_4 cra_locus_4904_iso_4_len_1643_ver_3
ORTHOMCL13369	2	2	Camptotheca_acuminata Catharanthus_roseus	caa_locus_47506_iso_1_len_367_ver_4 cra_locus_30978_iso_1_len_441_ver_3
ORTHOMCL13372	2	2	Camptotheca_acuminata Catharanthus_roseus	caa_locus_47564_iso_1_len_720_ver_4 cra_locus_11743_iso_1_len_779_ver_3
ORTHOMCL13374	2	2	Camptotheca_acuminata Catharanthus_roseus	caa_locus_4770_iso_1_len_895_ver_4 cra_locus_8833_iso_7_len_1906_ver_3
ORTHOMCL13378	2	2	Camptotheca_acuminata Catharanthus_roseus	caa_locus_4801_iso_7_len_1812_ver_4 cra_locus_4162_iso_6_len_2163_ver_3
ORTHOMCL13380	2	2	Camptotheca_acuminata Catharanthus_roseus	caa_locus_48345_iso_1_len_1061_ver_4 cra_locus_64366_iso_1_len_532_ver_3
ORTHOMCL13381	2	2	Camptotheca_acuminata Catharanthus_roseus	caa_locus_4835_iso_5_len_2775_ver_4 cra_locus_6914_iso_2_len_3193_ver_3
ORTHOMCL13383	2	2	Camptotheca_acuminata Catharanthus_roseus	caa_locus_4839_iso_3_len_544_ver_4 cra_locus_47483_iso_1_len_367_ver_3
ORTHOMCL13384	2	2	Camptotheca_acuminata Catharanthus_roseus	caa_locus_4845_iso_3_len_544_ver_4 cra_locus_69781_iso_1_len_398_ver_3
ORTHOMCL13387	2	2	Camptotheca_acuminata Catharanthus_roseus	caa_locus_48515_iso_2_len_517_ver_4 cra_locus_7533_iso_1_len_1179_ver_3
ORTHOMCL13389	2	2	Camptotheca_acuminata Catharanthus_roseus	caa_locus_48731_iso_1_len_729_ver_4 cra_locus_70511_iso_1_len_384_ver_3
ORTHOMCL13391	2	2	Camptotheca_acuminata Catharanthus_roseus	caa_locus_4880_iso_7_len_1399_ver_4 cra_locus_3694_iso_2_len_1708_ver_3
ORTHOMCL13392	2	2	Camptotheca_acuminata Catharanthus_roseus	caa_locus_4882_iso_1_len_2255_ver_4 cra_locus_18871_iso_2_len_2111_ver_3
ORTHOMCL13393	2	2	Camptotheca_acuminata Catharanthus_roseus	caa_locus_48847_iso_1_len_942_ver_4 cra_locus_13439_iso_2_len_742_ver_3
ORTHOMCL13396	2	2	Camptotheca_acuminata Catharanthus_roseus	caa_locus_48989_iso_2_len_1180_ver_4 cra_locus_14054_iso_1_len_886_ver_3
ORTHOMCL13397	2	2	Camptotheca_acuminata Catharanthus_roseus	caa_locus_489_iso_1_len_958_ver_4 cra_locus_52088_iso_1_len_425_ver_3
ORTHOMCL13401	2	2	Camptotheca_acuminata Catharanthus_roseus	caa_locus_4923_iso_3_len_1997_ver_4 cra_locus_21562_iso_2_len_1856_ver_3
ORTHOMCL13404	2	2	Camptotheca_acuminata Catharanthus_roseus	caa_locus_49447_iso_1_len_896_ver_4 cra_locus_21993_iso_3_len_796_ver_3
ORTHOMCL13406	2	2	Camptotheca_acuminata Catharanthus_roseus	caa_locus_49499_iso_1_len_530_ver_4 cra_locus_14382_iso_2_len_733_ver_3
ORTHOMCL13407	2	2	Camptotheca_acuminata Catharanthus_roseus	caa_locus_4956_iso_4_len_1340_ver_4 cra_locus_64691_iso_1_len_299_ver_3
ORTHOMCL13408	2	2	Camptotheca_acuminata Catharanthus_roseus	caa_locus_49577_iso_1_len_295_ver_4 cra_locus_93175_iso_1_len_363_ver_3
ORTHOMCL13409	2	2	Camptotheca_acuminata Catharanthus_roseus	caa_locus_4965_iso_1_len_668_ver_4 cra_locus_19880_iso_1_len_911_ver_3
ORTHOMCL13415	2	2	Camptotheca_acuminata Catharanthus_roseus	caa_locus_49950_iso_1_len_496_ver_4 cra_locus_55772_iso_1_len_459_ver_3
ORTHOMCL13418	2	2	Camptotheca_acuminata Catharanthus_roseus	caa_locus_50032_iso_1_len_1443_ver_4 cra_locus_18549_iso_1_len_2316_ver_3
ORTHOMCL13420	2	2	Camptotheca_acuminata Catharanthus_roseus	caa_locus_50090_iso_1_len_420_ver_4 cra_locus_7296_iso_1_len_591_ver_3
ORTHOMCL13422	2	2	Camptotheca_acuminata Catharanthus_roseus	caa_locus_5017_iso_5_len_1907_ver_4 cra_locus_3233_iso_3_len_1950_ver_3
ORTHOMCL13423	2	2	Camptotheca_acuminata Catharanthus_roseus	caa_locus_5019_iso_1_len_614_ver_4 cra_locus_61588_iso_2_len_483_ver_3
ORTHOMCL13429	2	2	Camptotheca_acuminata Catharanthus_roseus	caa_locus_50694_iso_1_len_434_ver_4 cra_locus_27446_iso_1_len_583_ver_3
ORTHOMCL13430	2	2	Camptotheca_acuminata Catharanthus_roseus	caa_locus_5069_iso_5_len_1100_ver_4 cra_locus_427_iso_1_len_1076_ver_3
ORTHOMCL13435	2	2	Camptotheca_acuminata Catharanthus_roseus	caa_locus_50940_iso_2_len_1300_ver_4 cra_locus_29665_iso_1_len_1666_ver_3
ORTHOMCL13437	2	2	Camptotheca_acuminata Catharanthus_roseus	caa_locus_5099_iso_1_len_3289_ver_4 cra_locus_19852_iso_1_len_2412_ver_3
ORTHOMCL13439	2	2	Camptotheca_acuminata Catharanthus_roseus	caa_locus_51329_iso_1_len_381_ver_4 cra_locus_12359_iso_1_len_1479_ver_3
ORTHOMCL13444	2	2	Camptotheca_acuminata Catharanthus_roseus	caa_locus_51489_iso_1_len_939_ver_4 cra_locus_17333_iso_3_len_1568_ver_3
ORTHOMCL13447	2	2	Camptotheca_acuminata Catharanthus_roseus	caa_locus_51590_iso_2_len_1412_ver_4 cra_locus_13344_iso_1_len_1440_ver_3
ORTHOMCL13452	2	2	Camptotheca_acuminata Catharanthus_roseus	caa_locus_5193_iso_9_len_3496_ver_4 cra_locus_19_iso_10_len_1991_ver_3
ORTHOMCL13453	2	2	Camptotheca_acuminata Catharanthus_roseus	caa_locus_51975_iso_1_len_901_ver_4 cra_locus_29377_iso_1_len_721_ver_3
ORTHOMCL13469	2	2	Camptotheca_acuminata Catharanthus_roseus	caa_locus_52937_iso_1_len_989_ver_4 cra_locus_20321_iso_1_len_1229_ver_3
ORTHOMCL13470	2	2	Camptotheca_acuminata Catharanthus_roseus	caa_locus_52_iso_2_len_739_ver_4 cra_locus_63647_iso_1_len_672_ver_3
ORTHOMCL13471	2	2	Camptotheca_acuminata Catharanthus_roseus	caa_locus_5310_iso_3_len_641_ver_4 cra_locus_66055_iso_1_len_338_ver_3
ORTHOMCL13477	2	2	Camptotheca_acuminata Catharanthus_roseus	caa_locus_5362_iso_6_len_2238_ver_4 cra_locus_8789_iso_4_len_2288_ver_3
ORTHOMCL13478	2	2	Camptotheca_acuminata Catharanthus_roseus	caa_locus_53835_iso_1_len_291_ver_4 cra_locus_17419_iso_2_len_1268_ver_3
ORTHOMCL13479	2	2	Camptotheca_acuminata Catharanthus_roseus	caa_locus_5383_iso_1_len_416_ver_4 cra_locus_15804_iso_3_len_1282_ver_3
ORTHOMCL13488	2	2	Camptotheca_acuminata Catharanthus_roseus	caa_locus_54585_iso_1_len_752_ver_4 cra_locus_14019_iso_1_len_1427_ver_3
ORTHOMCL13490	2	2	Camptotheca_acuminata Catharanthus_roseus	caa_locus_54604_iso_3_len_3079_ver_4 cra_locus_12753_iso_2_len_3330_ver_3
ORTHOMCL13493	2	2	Camptotheca_acuminata Catharanthus_roseus	caa_locus_54710_iso_1_len_859_ver_4 cra_locus_1908_iso_10_len_3183_ver_3
ORTHOMCL13494	2	2	Camptotheca_acuminata Catharanthus_roseus	caa_locus_5472_iso_2_len_2877_ver_4 cra_locus_8969_iso_1_len_2885_ver_3
ORTHOMCL13495	2	2	Camptotheca_acuminata Catharanthus_roseus	caa_locus_54748_iso_1_len_706_ver_4 cra_locus_60343_iso_1_len_374_ver_3
ORTHOMCL13498	2	2	Camptotheca_acuminata Catharanthus_roseus	caa_locus_5490_iso_1_len_1730_ver_4 cra_locus_3035_iso_4_len_1936_ver_3
ORTHOMCL13500	2	2	Camptotheca_acuminata Catharanthus_roseus	caa_locus_55184_iso_1_len_669_ver_4 cra_locus_33870_iso_1_len_556_ver_3
ORTHOMCL13504	2	2	Camptotheca_acuminata Catharanthus_roseus	caa_locus_55367_iso_1_len_483_ver_4 cra_locus_20614_iso_1_len_1116_ver_3
ORTHOMCL13505	2	2	Camptotheca_acuminata Catharanthus_roseus	caa_locus_5542_iso_1_len_2640_ver_4 cra_locus_3434_iso_4_len_2593_ver_3
ORTHOMCL13508	2	2	Camptotheca_acuminata Catharanthus_roseus	caa_locus_55650_iso_1_len_399_ver_4 cra_locus_17299_iso_1_len_603_ver_3
ORTHOMCL13509	2	2	Camptotheca_acuminata Catharanthus_roseus	caa_locus_55668_iso_1_len_1146_ver_4 cra_locus_10408_iso_3_len_3450_ver_3
ORTHOMCL13511	2	2	Camptotheca_acuminata Catharanthus_roseus	caa_locus_5576_iso_7_len_2298_ver_4 cra_locus_59882_iso_1_len_336_ver_3
ORTHOMCL13517	2	2	Camptotheca_acuminata Catharanthus_roseus	caa_locus_5606_iso_6_len_3225_ver_4 cra_locus_12550_iso_2_len_2334_ver_3
ORTHOMCL13524	2	2	Camptotheca_acuminata Catharanthus_roseus	caa_locus_56461_iso_1_len_327_ver_4 cra_locus_35699_iso_1_len_685_ver_3
ORTHOMCL13526	2	2	Camptotheca_acuminata Catharanthus_roseus	caa_locus_56562_iso_1_len_2135_ver_4 cra_locus_874_iso_1_len_2308_ver_3
ORTHOMCL13531	2	2	Camptotheca_acuminata Catharanthus_roseus	caa_locus_5705_iso_8_len_2153_ver_4 cra_locus_6034_iso_9_len_1979_ver_3
ORTHOMCL13532	2	2	Camptotheca_acuminata Catharanthus_roseus	caa_locus_5713_iso_1_len_1090_ver_4 cra_locus_74215_iso_1_len_423_ver_3
ORTHOMCL13533	2	2	Camptotheca_acuminata Catharanthus_roseus	caa_locus_5730_iso_1_len_1023_ver_4 cra_locus_24320_iso_2_len_855_ver_3
ORTHOMCL13535	2	2	Camptotheca_acuminata Catharanthus_roseus	caa_locus_5733_iso_3_len_868_ver_4 cra_locus_12485_iso_5_len_875_ver_3
ORTHOMCL13536	2	2	Camptotheca_acuminata Catharanthus_roseus	caa_locus_5737_iso_1_len_671_ver_4 cra_locus_54854_iso_1_len_434_ver_3
ORTHOMCL13540	2	2	Camptotheca_acuminata Catharanthus_roseus	caa_locus_5771_iso_8_len_3771_ver_4 cra_locus_13212_iso_1_len_3459_ver_3
ORTHOMCL13546	2	2	Camptotheca_acuminata Catharanthus_roseus	caa_locus_5832_iso_4_len_1559_ver_4 cra_locus_3940_iso_2_len_1718_ver_3
ORTHOMCL13553	2	2	Camptotheca_acuminata Catharanthus_roseus	caa_locus_59038_iso_1_len_294_ver_4 cra_locus_32564_iso_1_len_703_ver_3
ORTHOMCL13558	2	2	Camptotheca_acuminata Catharanthus_roseus	caa_locus_59270_iso_1_len_879_ver_4 cra_locus_2906_iso_2_len_980_ver_3
ORTHOMCL13561	2	2	Camptotheca_acuminata Catharanthus_roseus	caa_locus_59529_iso_1_len_304_ver_4 cra_locus_102086_iso_1_len_455_ver_3
ORTHOMCL13562	2	2	Camptotheca_acuminata Catharanthus_roseus	caa_locus_59751_iso_1_len_578_ver_4 cra_locus_50902_iso_1_len_565_ver_3
ORTHOMCL13563	2	2	Camptotheca_acuminata Catharanthus_roseus	caa_locus_5975_iso_2_len_2934_ver_4 cra_locus_1931_iso_7_len_4450_ver_3
ORTHOMCL13564	2	2	Camptotheca_acuminata Catharanthus_roseus	caa_locus_5976_iso_6_len_1272_ver_4 cra_locus_2772_iso_3_len_1711_ver_3
ORTHOMCL13565	2	2	Camptotheca_acuminata Catharanthus_roseus	caa_locus_59815_iso_1_len_394_ver_4 cra_locus_110843_iso_1_len_421_ver_3
ORTHOMCL13566	2	2	Camptotheca_acuminata Catharanthus_roseus	caa_locus_59893_iso_1_len_759_ver_4 cra_locus_16020_iso_2_len_1090_ver_3
ORTHOMCL13567	2	2	Camptotheca_acuminata Catharanthus_roseus	caa_locus_59941_iso_1_len_1136_ver_4 cra_locus_71856_iso_1_len_467_ver_3
ORTHOMCL13572	2	2	Camptotheca_acuminata Catharanthus_roseus	caa_locus_603_iso_4_len_1054_ver_4 cra_locus_32412_iso_2_len_1110_ver_3
ORTHOMCL13575	2	2	Camptotheca_acuminata Catharanthus_roseus	caa_locus_6055_iso_1_len_1017_ver_4 cra_locus_7078_iso_3_len_1099_ver_3
ORTHOMCL13576	2	2	Camptotheca_acuminata Catharanthus_roseus	caa_locus_60642_iso_1_len_556_ver_4 cra_locus_29519_iso_1_len_386_ver_3
ORTHOMCL13583	2	2	Camptotheca_acuminata Catharanthus_roseus	caa_locus_61695_iso_1_len_2186_ver_4 cra_locus_6126_iso_7_len_3092_ver_3
ORTHOMCL13585	2	2	Camptotheca_acuminata Catharanthus_roseus	caa_locus_6180_iso_1_len_1620_ver_4 cra_locus_3444_iso_5_len_1671_ver_3
ORTHOMCL13588	2	2	Camptotheca_acuminata Catharanthus_roseus	caa_locus_61960_iso_1_len_785_ver_4 cra_locus_113547_iso_1_len_317_ver_3
ORTHOMCL13593	2	2	Camptotheca_acuminata Catharanthus_roseus	caa_locus_62449_iso_1_len_2039_ver_4 cra_locus_78215_iso_2_len_1035_ver_3
ORTHOMCL13595	2	2	Camptotheca_acuminata Catharanthus_roseus	caa_locus_62551_iso_2_len_1192_ver_4 cra_locus_34799_iso_1_len_792_ver_3
ORTHOMCL13596	2	2	Camptotheca_acuminata Catharanthus_roseus	caa_locus_6256_iso_5_len_1261_ver_4 cra_locus_859_iso_5_len_1511_ver_3
ORTHOMCL13599	2	2	Camptotheca_acuminata Catharanthus_roseus	caa_locus_6289_iso_7_len_1960_ver_4 cra_locus_5469_iso_6_len_2303_ver_3
ORTHOMCL13601	2	2	Camptotheca_acuminata Catharanthus_roseus	caa_locus_6292_iso_5_len_2164_ver_4 cra_locus_3125_iso_7_len_1987_ver_3
ORTHOMCL13602	2	2	Camptotheca_acuminata Catharanthus_roseus	caa_locus_6307_iso_1_len_1794_ver_4 cra_locus_22369_iso_1_len_1716_ver_3
ORTHOMCL13606	2	2	Camptotheca_acuminata Catharanthus_roseus	caa_locus_6322_iso_2_len_1508_ver_4 cra_locus_10049_iso_3_len_1780_ver_3
ORTHOMCL13607	2	2	Camptotheca_acuminata Catharanthus_roseus	caa_locus_6339_iso_7_len_1573_ver_4 cra_locus_4393_iso_6_len_2423_ver_3
ORTHOMCL13608	2	2	Camptotheca_acuminata Catharanthus_roseus	caa_locus_63509_iso_1_len_884_ver_4 cra_locus_42977_iso_1_len_824_ver_3
ORTHOMCL13609	2	2	Camptotheca_acuminata Catharanthus_roseus	caa_locus_6353_iso_6_len_3630_ver_4 cra_locus_13893_iso_4_len_1883_ver_3
ORTHOMCL13619	2	2	Camptotheca_acuminata Catharanthus_roseus	caa_locus_6418_iso_1_len_555_ver_4 cra_locus_9527_iso_5_len_2028_ver_3
ORTHOMCL13628	2	2	Camptotheca_acuminata Catharanthus_roseus	caa_locus_64965_iso_1_len_1025_ver_4 cra_locus_10800_iso_5_len_1528_ver_3
ORTHOMCL13629	2	2	Camptotheca_acuminata Catharanthus_roseus	caa_locus_6497_iso_3_len_945_ver_4 cra_locus_10679_iso_2_len_1621_ver_3
ORTHOMCL13631	2	2	Camptotheca_acuminata Catharanthus_roseus	caa_locus_65070_iso_1_len_596_ver_4 cra_locus_29258_iso_1_len_796_ver_3
ORTHOMCL13634	2	2	Camptotheca_acuminata Catharanthus_roseus	caa_locus_6520_iso_3_len_1911_ver_4 cra_locus_1127_iso_4_len_1805_ver_3
ORTHOMCL13636	2	2	Camptotheca_acuminata Catharanthus_roseus	caa_locus_6535_iso_7_len_1805_ver_4 cra_locus_65275_iso_1_len_580_ver_3
ORTHOMCL13637	2	2	Camptotheca_acuminata Catharanthus_roseus	caa_locus_6537_iso_1_len_866_ver_4 cra_locus_73626_iso_1_len_363_ver_3
ORTHOMCL13640	2	2	Camptotheca_acuminata Catharanthus_roseus	caa_locus_6565_iso_3_len_3215_ver_4 cra_locus_17620_iso_1_len_2391_ver_3
ORTHOMCL13641	2	2	Camptotheca_acuminata Catharanthus_roseus	caa_locus_6580_iso_1_len_3055_ver_4 cra_locus_11882_iso_4_len_2726_ver_3
ORTHOMCL13645	2	2	Camptotheca_acuminata Catharanthus_roseus	caa_locus_6635_iso_3_len_900_ver_4 cra_locus_6119_iso_6_len_2875_ver_3
ORTHOMCL13647	2	2	Camptotheca_acuminata Catharanthus_roseus	caa_locus_6652_iso_6_len_1383_ver_4 cra_locus_59676_iso_1_len_621_ver_3
ORTHOMCL13648	2	2	Camptotheca_acuminata Catharanthus_roseus	caa_locus_66576_iso_1_len_1421_ver_4 cra_locus_17833_iso_1_len_1369_ver_3
ORTHOMCL13651	2	2	Camptotheca_acuminata Catharanthus_roseus	caa_locus_6679_iso_9_len_2072_ver_4 cra_locus_5511_iso_4_len_2519_ver_3
ORTHOMCL13656	2	2	Camptotheca_acuminata Catharanthus_roseus	caa_locus_6697_iso_5_len_2709_ver_4 cra_locus_13954_iso_1_len_2110_ver_3
ORTHOMCL13658	2	2	Camptotheca_acuminata Catharanthus_roseus	caa_locus_6709_iso_2_len_2389_ver_4 cra_locus_2851_iso_1_len_1730_ver_3
ORTHOMCL13659	2	2	Camptotheca_acuminata Catharanthus_roseus	caa_locus_67153_iso_1_len_389_ver_4 cra_locus_33701_iso_1_len_678_ver_3
ORTHOMCL13662	2	2	Camptotheca_acuminata Catharanthus_roseus	caa_locus_6740_iso_9_len_1700_ver_4 cra_locus_11063_iso_2_len_1688_ver_3
ORTHOMCL13666	2	2	Camptotheca_acuminata Catharanthus_roseus	caa_locus_6791_iso_5_len_2375_ver_4 cra_locus_10629_iso_6_len_2230_ver_3
ORTHOMCL13668	2	2	Camptotheca_acuminata Catharanthus_roseus	caa_locus_68401_iso_1_len_1093_ver_4 cra_locus_26066_iso_1_len_952_ver_3
ORTHOMCL13672	2	2	Camptotheca_acuminata Catharanthus_roseus	caa_locus_6891_iso_2_len_1457_ver_4 cra_locus_15409_iso_1_len_830_ver_3
ORTHOMCL13674	2	2	Camptotheca_acuminata Catharanthus_roseus	caa_locus_6907_iso_1_len_2097_ver_4 cra_locus_16126_iso_4_len_2064_ver_3
ORTHOMCL13676	2	2	Camptotheca_acuminata Catharanthus_roseus	caa_locus_6926_iso_6_len_1697_ver_4 cra_locus_8022_iso_4_len_1578_ver_3
ORTHOMCL13677	2	2	Camptotheca_acuminata Catharanthus_roseus	caa_locus_6933_iso_1_len_1378_ver_4 cra_locus_19179_iso_1_len_1313_ver_3
ORTHOMCL13678	2	2	Camptotheca_acuminata Catharanthus_roseus	caa_locus_695_iso_1_len_1418_ver_4 cra_locus_15171_iso_2_len_896_ver_3
ORTHOMCL13680	2	2	Camptotheca_acuminata Catharanthus_roseus	caa_locus_7009_iso_3_len_1537_ver_4 cra_locus_15396_iso_1_len_1255_ver_3
ORTHOMCL13682	2	2	Camptotheca_acuminata Catharanthus_roseus	caa_locus_7036_iso_8_len_1410_ver_4 cra_locus_11108_iso_4_len_734_ver_3
ORTHOMCL13687	2	2	Camptotheca_acuminata Catharanthus_roseus	caa_locus_7114_iso_2_len_1018_ver_4 cra_locus_45350_iso_1_len_299_ver_3
ORTHOMCL13689	2	2	Camptotheca_acuminata Catharanthus_roseus	caa_locus_7126_iso_2_len_567_ver_4 cra_locus_54891_iso_1_len_517_ver_3
ORTHOMCL13693	2	2	Camptotheca_acuminata Catharanthus_roseus	caa_locus_7167_iso_1_len_855_ver_4 cra_locus_12342_iso_3_len_1402_ver_3
ORTHOMCL13696	2	2	Camptotheca_acuminata Catharanthus_roseus	caa_locus_719_iso_3_len_1527_ver_4 cra_locus_7427_iso_6_len_1537_ver_3
ORTHOMCL13697	2	2	Camptotheca_acuminata Catharanthus_roseus	caa_locus_72009_iso_1_len_708_ver_4 cra_locus_13783_iso_1_len_2008_ver_3
ORTHOMCL13698	2	2	Camptotheca_acuminata Catharanthus_roseus	caa_locus_7201_iso_1_len_2854_ver_4 cra_locus_19051_iso_1_len_1884_ver_3
ORTHOMCL13703	2	2	Camptotheca_acuminata Catharanthus_roseus	caa_locus_7243_iso_7_len_2151_ver_4 cra_locus_5945_iso_5_len_2302_ver_3
ORTHOMCL13704	2	2	Camptotheca_acuminata Catharanthus_roseus	caa_locus_725_iso_1_len_1026_ver_4 cra_locus_13034_iso_4_len_1072_ver_3
ORTHOMCL13705	2	2	Camptotheca_acuminata Catharanthus_roseus	caa_locus_7292_iso_1_len_570_ver_4 cra_locus_9692_iso_2_len_280_ver_3
ORTHOMCL13706	2	2	Camptotheca_acuminata Catharanthus_roseus	caa_locus_7294_iso_3_len_2425_ver_4 cra_locus_17137_iso_5_len_2194_ver_3
ORTHOMCL13709	2	2	Camptotheca_acuminata Catharanthus_roseus	caa_locus_7310_iso_1_len_2296_ver_4 cra_locus_10067_iso_4_len_2779_ver_3
ORTHOMCL13712	2	2	Camptotheca_acuminata Catharanthus_roseus	caa_locus_73510_iso_1_len_317_ver_4 cra_locus_123213_iso_1_len_973_ver_3
ORTHOMCL13714	2	2	Camptotheca_acuminata Catharanthus_roseus	caa_locus_7361_iso_2_len_2540_ver_4 cra_locus_20049_iso_4_len_2394_ver_3
ORTHOMCL13718	2	2	Camptotheca_acuminata Catharanthus_roseus	caa_locus_74025_iso_1_len_674_ver_4 cra_locus_28854_iso_1_len_565_ver_3
ORTHOMCL13722	2	2	Camptotheca_acuminata Catharanthus_roseus	caa_locus_744_iso_1_len_1607_ver_4 cra_locus_16931_iso_1_len_861_ver_3
ORTHOMCL13723	2	2	Camptotheca_acuminata Catharanthus_roseus	caa_locus_74507_iso_1_len_2001_ver_4 cra_locus_12363_iso_1_len_2438_ver_3
ORTHOMCL13724	2	2	Camptotheca_acuminata Catharanthus_roseus	caa_locus_74561_iso_1_len_1241_ver_4 cra_locus_84143_iso_1_len_1049_ver_3
ORTHOMCL13727	2	2	Camptotheca_acuminata Catharanthus_roseus	caa_locus_7484_iso_1_len_2590_ver_4 cra_locus_34964_iso_1_len_788_ver_3
ORTHOMCL13730	2	2	Camptotheca_acuminata Catharanthus_roseus	caa_locus_7532_iso_2_len_2315_ver_4 cra_locus_12071_iso_1_len_2527_ver_3
ORTHOMCL13732	2	2	Camptotheca_acuminata Catharanthus_roseus	caa_locus_7560_iso_1_len_674_ver_4 cra_locus_3915_iso_1_len_593_ver_3
ORTHOMCL13736	2	2	Camptotheca_acuminata Catharanthus_roseus	caa_locus_7593_iso_6_len_2225_ver_4 cra_locus_4859_iso_9_len_3154_ver_3
ORTHOMCL13740	2	2	Camptotheca_acuminata Catharanthus_roseus	caa_locus_7617_iso_5_len_1652_ver_4 cra_locus_12428_iso_4_len_1644_ver_3
ORTHOMCL13742	2	2	Camptotheca_acuminata Catharanthus_roseus	caa_locus_7630_iso_3_len_2520_ver_4 cra_locus_2630_iso_1_len_2150_ver_3
ORTHOMCL13745	2	2	Camptotheca_acuminata Catharanthus_roseus	caa_locus_7652_iso_1_len_1682_ver_4 cra_locus_9101_iso_1_len_1894_ver_3
ORTHOMCL13749	2	2	Camptotheca_acuminata Catharanthus_roseus	caa_locus_7672_iso_2_len_581_ver_4 cra_locus_34755_iso_1_len_382_ver_3
ORTHOMCL13750	2	2	Camptotheca_acuminata Catharanthus_roseus	caa_locus_7675_iso_3_len_2794_ver_4 cra_locus_5843_iso_2_len_2444_ver_3
ORTHOMCL13755	2	2	Camptotheca_acuminata Catharanthus_roseus	caa_locus_7713_iso_4_len_930_ver_4 cra_locus_12882_iso_2_len_925_ver_3
ORTHOMCL13756	2	2	Camptotheca_acuminata Catharanthus_roseus	caa_locus_7715_iso_3_len_670_ver_4 cra_locus_27936_iso_2_len_753_ver_3
ORTHOMCL13763	2	2	Camptotheca_acuminata Catharanthus_roseus	caa_locus_77596_iso_1_len_309_ver_4 cra_locus_107817_iso_1_len_342_ver_3
ORTHOMCL13765	2	2	Camptotheca_acuminata Catharanthus_roseus	caa_locus_777_iso_1_len_999_ver_4 cra_locus_32682_iso_1_len_539_ver_3
ORTHOMCL13766	2	2	Camptotheca_acuminata Catharanthus_roseus	caa_locus_7793_iso_1_len_2208_ver_4 cra_locus_46404_iso_1_len_1608_ver_3
ORTHOMCL13768	2	2	Camptotheca_acuminata Catharanthus_roseus	caa_locus_7807_iso_6_len_933_ver_4 cra_locus_13896_iso_1_len_1637_ver_3
ORTHOMCL13769	2	2	Camptotheca_acuminata Catharanthus_roseus	caa_locus_78189_iso_1_len_407_ver_4 cra_locus_26777_iso_4_len_617_ver_3
ORTHOMCL13770	2	2	Camptotheca_acuminata Catharanthus_roseus	caa_locus_781_iso_1_len_2305_ver_4 cra_locus_4994_iso_4_len_3138_ver_3
ORTHOMCL13771	2	2	Camptotheca_acuminata Catharanthus_roseus	caa_locus_7845_iso_4_len_2053_ver_4 cra_locus_12014_iso_3_len_1686_ver_3
ORTHOMCL13773	2	2	Camptotheca_acuminata Catharanthus_roseus	caa_locus_78530_iso_2_len_2311_ver_4 cra_locus_12246_iso_6_len_2284_ver_3
ORTHOMCL13775	2	2	Camptotheca_acuminata Catharanthus_roseus	caa_locus_7887_iso_1_len_1560_ver_4 cra_locus_12526_iso_3_len_1272_ver_3
ORTHOMCL13776	2	2	Camptotheca_acuminata Catharanthus_roseus	caa_locus_78_iso_2_len_1184_ver_4 cra_locus_6351_iso_3_len_1069_ver_3
ORTHOMCL13778	2	2	Camptotheca_acuminata Catharanthus_roseus	caa_locus_7931_iso_3_len_853_ver_4 cra_locus_24358_iso_1_len_869_ver_3
ORTHOMCL13782	2	2	Camptotheca_acuminata Catharanthus_roseus	caa_locus_79504_iso_1_len_342_ver_4 cra_locus_29454_iso_1_len_280_ver_3
ORTHOMCL13783	2	2	Camptotheca_acuminata Catharanthus_roseus	caa_locus_7963_iso_2_len_1366_ver_4 cra_locus_14598_iso_1_len_1556_ver_3
ORTHOMCL13784	2	2	Camptotheca_acuminata Catharanthus_roseus	caa_locus_7965_iso_2_len_492_ver_4 cra_locus_54780_iso_1_len_336_ver_3
ORTHOMCL13785	2	2	Camptotheca_acuminata Catharanthus_roseus	caa_locus_7971_iso_2_len_478_ver_4 cra_locus_57089_iso_1_len_338_ver_3
ORTHOMCL13789	2	2	Camptotheca_acuminata Catharanthus_roseus	caa_locus_7997_iso_2_len_652_ver_4 cra_locus_27922_iso_2_len_547_ver_3
ORTHOMCL13798	2	2	Camptotheca_acuminata Catharanthus_roseus	caa_locus_8061_iso_3_len_1286_ver_4 cra_locus_8222_iso_4_len_1181_ver_3
ORTHOMCL13799	2	2	Camptotheca_acuminata Catharanthus_roseus	caa_locus_8081_iso_2_len_1415_ver_4 cra_locus_30069_iso_1_len_1105_ver_3
ORTHOMCL13802	2	2	Camptotheca_acuminata Catharanthus_roseus	caa_locus_8112_iso_2_len_1450_ver_4 cra_locus_398_iso_6_len_1600_ver_3
ORTHOMCL13803	2	2	Camptotheca_acuminata Catharanthus_roseus	caa_locus_8118_iso_3_len_949_ver_4 cra_locus_12136_iso_3_len_873_ver_3
ORTHOMCL13806	2	2	Camptotheca_acuminata Catharanthus_roseus	caa_locus_8161_iso_6_len_1857_ver_4 cra_locus_15976_iso_6_len_1541_ver_3
ORTHOMCL13807	2	2	Camptotheca_acuminata Catharanthus_roseus	caa_locus_8167_iso_2_len_1027_ver_4 cra_locus_23250_iso_2_len_1153_ver_3
ORTHOMCL13808	2	2	Camptotheca_acuminata Catharanthus_roseus	caa_locus_8179_iso_1_len_1596_ver_4 cra_locus_12901_iso_1_len_838_ver_3
ORTHOMCL13812	2	2	Camptotheca_acuminata Catharanthus_roseus	caa_locus_8218_iso_1_len_2038_ver_4 cra_locus_13881_iso_1_len_1552_ver_3
ORTHOMCL13813	2	2	Camptotheca_acuminata Catharanthus_roseus	caa_locus_8219_iso_1_len_254_ver_4 cra_locus_53752_iso_3_len_862_ver_3
ORTHOMCL13817	2	2	Camptotheca_acuminata Catharanthus_roseus	caa_locus_8265_iso_8_len_2584_ver_4 cra_locus_7177_iso_6_len_2191_ver_3
ORTHOMCL13818	2	2	Camptotheca_acuminata Catharanthus_roseus	caa_locus_82756_iso_1_len_1335_ver_4 cra_locus_13440_iso_1_len_1437_ver_3
ORTHOMCL13819	2	2	Camptotheca_acuminata Catharanthus_roseus	caa_locus_82813_iso_1_len_341_ver_4 cra_locus_2047_iso_4_len_1685_ver_3
ORTHOMCL13824	2	2	Camptotheca_acuminata Catharanthus_roseus	caa_locus_8321_iso_2_len_1616_ver_4 cra_locus_2868_iso_4_len_1686_ver_3
ORTHOMCL13825	2	2	Camptotheca_acuminata Catharanthus_roseus	caa_locus_8324_iso_9_len_1957_ver_4 cra_locus_4611_iso_6_len_1847_ver_3
ORTHOMCL13830	2	2	Camptotheca_acuminata Catharanthus_roseus	caa_locus_8387_iso_3_len_1363_ver_4 cra_locus_63414_iso_1_len_375_ver_3
ORTHOMCL13832	2	2	Camptotheca_acuminata Catharanthus_roseus	caa_locus_8395_iso_2_len_4249_ver_4 cra_locus_3126_iso_1_len_4313_ver_3
ORTHOMCL13833	2	2	Camptotheca_acuminata Catharanthus_roseus	caa_locus_8396_iso_1_len_658_ver_4 cra_locus_13686_iso_1_len_791_ver_3
ORTHOMCL13835	2	2	Camptotheca_acuminata Catharanthus_roseus	caa_locus_8408_iso_3_len_1201_ver_4 cra_locus_66971_iso_1_len_320_ver_3
ORTHOMCL13836	2	2	Camptotheca_acuminata Catharanthus_roseus	caa_locus_8419_iso_6_len_3205_ver_4 cra_locus_6586_iso_8_len_2710_ver_3
ORTHOMCL13844	2	2	Camptotheca_acuminata Catharanthus_roseus	caa_locus_84960_iso_1_len_823_ver_4 cra_locus_4354_iso_1_len_823_ver_3
ORTHOMCL13849	2	2	Camptotheca_acuminata Catharanthus_roseus	caa_locus_8529_iso_6_len_1824_ver_4 cra_locus_887_iso_6_len_1494_ver_3
ORTHOMCL13852	2	2	Camptotheca_acuminata Catharanthus_roseus	caa_locus_8575_iso_5_len_1219_ver_4 cra_locus_56376_iso_1_len_376_ver_3
ORTHOMCL13858	2	2	Camptotheca_acuminata Catharanthus_roseus	caa_locus_86474_iso_1_len_304_ver_4 cra_locus_26146_iso_1_len_707_ver_3
ORTHOMCL13860	2	2	Camptotheca_acuminata Catharanthus_roseus	caa_locus_8652_iso_4_len_2204_ver_4 cra_locus_2192_iso_1_len_753_ver_3
ORTHOMCL13861	2	2	Camptotheca_acuminata Catharanthus_roseus	caa_locus_8654_iso_3_len_1087_ver_4 cra_locus_853_iso_1_len_1221_ver_3
ORTHOMCL13862	2	2	Camptotheca_acuminata Catharanthus_roseus	caa_locus_8657_iso_2_len_8241_ver_4 cra_locus_25517_iso_1_len_1404_ver_3
ORTHOMCL13864	2	2	Camptotheca_acuminata Catharanthus_roseus	caa_locus_86696_iso_1_len_1647_ver_4 cra_locus_12628_iso_1_len_1637_ver_3
ORTHOMCL13867	2	2	Camptotheca_acuminata Catharanthus_roseus	caa_locus_8695_iso_4_len_544_ver_4 cra_locus_15029_iso_1_len_797_ver_3
ORTHOMCL13868	2	2	Camptotheca_acuminata Catharanthus_roseus	caa_locus_8702_iso_5_len_2159_ver_4 cra_locus_15627_iso_1_len_1294_ver_3
ORTHOMCL13871	2	2	Camptotheca_acuminata Catharanthus_roseus	caa_locus_8718_iso_1_len_1873_ver_4 cra_locus_14082_iso_1_len_1149_ver_3
ORTHOMCL13872	2	2	Camptotheca_acuminata Catharanthus_roseus	caa_locus_87199_iso_1_len_522_ver_4 cra_locus_10915_iso_1_len_1828_ver_3
ORTHOMCL13874	2	2	Camptotheca_acuminata Catharanthus_roseus	caa_locus_8768_iso_6_len_2003_ver_4 cra_locus_6993_iso_3_len_1491_ver_3
ORTHOMCL13877	2	2	Camptotheca_acuminata Catharanthus_roseus	caa_locus_8795_iso_2_len_2315_ver_4 cra_locus_10396_iso_1_len_2323_ver_3
ORTHOMCL13884	2	2	Camptotheca_acuminata Catharanthus_roseus	caa_locus_8886_iso_5_len_3576_ver_4 cra_locus_10297_iso_3_len_2966_ver_3
ORTHOMCL13886	2	2	Camptotheca_acuminata Catharanthus_roseus	caa_locus_8902_iso_1_len_3325_ver_4 cra_locus_20619_iso_1_len_1569_ver_3
ORTHOMCL13888	2	2	Camptotheca_acuminata Catharanthus_roseus	caa_locus_8930_iso_1_len_3018_ver_4 cra_locus_13174_iso_2_len_2535_ver_3
ORTHOMCL13890	2	2	Camptotheca_acuminata Catharanthus_roseus	caa_locus_895_iso_1_len_440_ver_4 cra_locus_7870_iso_4_len_743_ver_3
ORTHOMCL13900	2	2	Camptotheca_acuminata Catharanthus_roseus	caa_locus_905_iso_1_len_1337_ver_4 cra_locus_12442_iso_1_len_1326_ver_3
ORTHOMCL13903	2	2	Camptotheca_acuminata Catharanthus_roseus	caa_locus_9073_iso_1_len_922_ver_4 cra_locus_11647_iso_1_len_625_ver_3
ORTHOMCL13909	2	2	Camptotheca_acuminata Catharanthus_roseus	caa_locus_9163_iso_2_len_352_ver_4 cra_locus_8281_iso_8_len_1916_ver_3
ORTHOMCL13911	2	2	Camptotheca_acuminata Catharanthus_roseus	caa_locus_91747_iso_6_len_757_ver_4 cra_locus_77219_iso_1_len_332_ver_3
ORTHOMCL13916	2	2	Camptotheca_acuminata Catharanthus_roseus	caa_locus_9227_iso_1_len_913_ver_4 cra_locus_5985_iso_1_len_1105_ver_3
ORTHOMCL13917	2	2	Camptotheca_acuminata Catharanthus_roseus	caa_locus_92526_iso_1_len_333_ver_4 cra_locus_60730_iso_1_len_312_ver_3
ORTHOMCL13918	2	2	Camptotheca_acuminata Catharanthus_roseus	caa_locus_9260_iso_4_len_1149_ver_4 cra_locus_462_iso_5_len_1167_ver_3
ORTHOMCL13924	2	2	Camptotheca_acuminata Catharanthus_roseus	caa_locus_9335_iso_1_len_1990_ver_4 cra_locus_8291_iso_1_len_2195_ver_3
ORTHOMCL13925	2	2	Camptotheca_acuminata Catharanthus_roseus	caa_locus_9338_iso_6_len_1124_ver_4 cra_locus_67381_iso_1_len_437_ver_3
ORTHOMCL13927	2	2	Camptotheca_acuminata Catharanthus_roseus	caa_locus_9352_iso_1_len_2186_ver_4 cra_locus_10990_iso_3_len_2274_ver_3
ORTHOMCL13928	2	2	Camptotheca_acuminata Catharanthus_roseus	caa_locus_9357_iso_3_len_1760_ver_4 cra_locus_9597_iso_1_len_1507_ver_3
ORTHOMCL13930	2	2	Camptotheca_acuminata Catharanthus_roseus	caa_locus_9382_iso_1_len_1311_ver_4 cra_locus_9081_iso_1_len_1393_ver_3
ORTHOMCL13931	2	2	Camptotheca_acuminata Catharanthus_roseus	caa_locus_9384_iso_7_len_2004_ver_4 cra_locus_6900_iso_5_len_1600_ver_3
ORTHOMCL13932	2	2	Camptotheca_acuminata Catharanthus_roseus	caa_locus_9399_iso_4_len_1763_ver_4 cra_locus_74826_iso_1_len_435_ver_3
ORTHOMCL13935	2	2	Camptotheca_acuminata Catharanthus_roseus	caa_locus_9416_iso_4_len_2703_ver_4 cra_locus_2394_iso_6_len_2040_ver_3
ORTHOMCL13936	2	2	Camptotheca_acuminata Catharanthus_roseus	caa_locus_9419_iso_2_len_2372_ver_4 cra_locus_11066_iso_5_len_3875_ver_3
ORTHOMCL13937	2	2	Camptotheca_acuminata Catharanthus_roseus	caa_locus_9429_iso_5_len_1614_ver_4 cra_locus_5958_iso_1_len_885_ver_3
ORTHOMCL13941	2	2	Camptotheca_acuminata Catharanthus_roseus	caa_locus_9458_iso_1_len_1046_ver_4 cra_locus_17013_iso_2_len_1216_ver_3
ORTHOMCL13942	2	2	Camptotheca_acuminata Catharanthus_roseus	caa_locus_9478_iso_1_len_681_ver_4 cra_locus_100762_iso_1_len_373_ver_3
ORTHOMCL13945	2	2	Camptotheca_acuminata Catharanthus_roseus	caa_locus_9501_iso_7_len_1328_ver_4 cra_locus_9134_iso_2_len_1153_ver_3
ORTHOMCL13948	2	2	Camptotheca_acuminata Catharanthus_roseus	caa_locus_9512_iso_1_len_3117_ver_4 cra_locus_15193_iso_1_len_2452_ver_3
ORTHOMCL13949	2	2	Camptotheca_acuminata Catharanthus_roseus	caa_locus_9516_iso_1_len_1985_ver_4 cra_locus_10320_iso_1_len_1891_ver_3
ORTHOMCL13950	2	2	Camptotheca_acuminata Catharanthus_roseus	caa_locus_95503_iso_1_len_735_ver_4 cra_locus_63082_iso_1_len_583_ver_3
ORTHOMCL13952	2	2	Camptotheca_acuminata Catharanthus_roseus	caa_locus_95695_iso_1_len_700_ver_4 cra_locus_11477_iso_1_len_939_ver_3
ORTHOMCL13963	2	2	Camptotheca_acuminata Catharanthus_roseus	caa_locus_9692_iso_1_len_900_ver_4 cra_locus_6080_iso_1_len_672_ver_3
ORTHOMCL13964	2	2	Camptotheca_acuminata Catharanthus_roseus	caa_locus_9700_iso_1_len_1723_ver_4 cra_locus_110129_iso_1_len_703_ver_3
ORTHOMCL13965	2	2	Camptotheca_acuminata Catharanthus_roseus	caa_locus_97123_iso_1_len_1232_ver_4 cra_locus_11161_iso_3_len_1796_ver_3
ORTHOMCL13967	2	2	Camptotheca_acuminata Catharanthus_roseus	caa_locus_9741_iso_1_len_847_ver_4 cra_locus_7386_iso_2_len_1668_ver_3
ORTHOMCL13970	2	2	Camptotheca_acuminata Catharanthus_roseus	caa_locus_9798_iso_9_len_3305_ver_4 cra_locus_3356_iso_2_len_3140_ver_3
ORTHOMCL13971	2	2	Camptotheca_acuminata Catharanthus_roseus	caa_locus_98206_iso_1_len_1736_ver_4 cra_locus_16484_iso_1_len_1566_ver_3
ORTHOMCL13972	2	2	Camptotheca_acuminata Catharanthus_roseus	caa_locus_9824_iso_2_len_1234_ver_4 cra_locus_11946_iso_2_len_1376_ver_3
ORTHOMCL13975	2	2	Camptotheca_acuminata Catharanthus_roseus	caa_locus_9846_iso_3_len_715_ver_4 cra_locus_56266_iso_1_len_435_ver_3
ORTHOMCL13977	2	2	Camptotheca_acuminata Catharanthus_roseus	caa_locus_9863_iso_1_len_1369_ver_4 cra_locus_5183_iso_4_len_1437_ver_3
ORTHOMCL13979	2	2	Camptotheca_acuminata Catharanthus_roseus	caa_locus_9887_iso_3_len_1042_ver_4 cra_locus_45750_iso_1_len_547_ver_3
ORTHOMCL13981	2	2	Camptotheca_acuminata Catharanthus_roseus	caa_locus_99155_iso_1_len_315_ver_4 cra_locus_132525_iso_2_len_1374_ver_3
ORTHOMCL13982	2	2	Camptotheca_acuminata Catharanthus_roseus	caa_locus_99212_iso_1_len_451_ver_4 cra_locus_13445_iso_1_len_300_ver_3
ORTHOMCL13986	2	2	Camptotheca_acuminata Catharanthus_roseus	caa_locus_9958_iso_1_len_1473_ver_4 cra_locus_360_iso_5_len_1731_ver_3
ORTHOMCL13987	2	2	Camptotheca_acuminata Catharanthus_roseus	caa_locus_9961_iso_1_len_1876_ver_4 cra_locus_8381_iso_1_len_2011_ver_3
ORTHOMCL13988	2	2	Camptotheca_acuminata Catharanthus_roseus	caa_locus_99633_iso_1_len_408_ver_4 cra_locus_37551_iso_1_len_298_ver_3
ORTHOMCL13991	2	2	Camptotheca_acuminata Catharanthus_roseus	caa_locus_9981_iso_3_len_3226_ver_4 cra_locus_12931_iso_2_len_3168_ver_3
ORTHOMCL13992	2	2	Camptotheca_acuminata Catharanthus_roseus	caa_locus_9987_iso_1_len_1250_ver_4 cra_locus_36353_iso_1_len_930_ver_3
