# Supplementary material for: Development of Transcriptomic Resources for Interrogating the Biosynthesis of Monoterpene Indole Alkaloids in Medicinal Plant Species
Source: PLoS One. 2012 Dec 26;7(12):e52506. doi: 10.1371/journal.pone.0052506 (PMC3530497; doi:10.1371/journal.pone.0052506)
Supplement: Table S8 — List of transcripts with orthologs only in Camptotheca acuminata and Rauvolfia serpentina . (XLSX) [file pone.0052506.s009.xlsx]

## Sheet: SuppTable8
Table S8. List of transcripts with orthologs only in Camptotheca acuminata and Rauvolfia serpentina.
CLUSTER ID	NUMBER OF PROTEINS	NUMBER OF TAXA	TAXA ID	PREDICTED PROTEINS ID
ORTHOMCL32	13	2	Camptotheca_acuminata Rauvolfia_serpentina	caa_locus_10624_iso_5_len_2712_ver_4 caa_locus_13129_iso_5_len_1817_ver_4 caa_locus_13934_iso_3_len_1331_ver_4 caa_locus_17676_iso_1_len_1538_ver_4 caa_locus_18910_iso_1_len_1807_ver_4 caa_locus_20286_iso_3_len_2030_ver_4 caa_locus_22835_iso_2_len_2010_ver_4 caa_locus_25340_iso_1_len_1931_ver_4 caa_locus_26350_iso_2_len_1111_ver_4 caa_locus_48385_iso_1_len_1021_ver_4 caa_locus_8838_iso_2_len_2084…
ORTHOMCL178	6	2	Camptotheca_acuminata Rauvolfia_serpentina	caa_locus_10244_iso_7_len_3939_ver_4 caa_locus_18829_iso_1_len_3030_ver_4 caa_locus_23329_iso_2_len_3174_ver_4 caa_locus_29608_iso_4_len_3092_ver_4 caa_locus_3854_iso_8_len_3376_ver_4 rsa_locus_11713_iso_2_len_1938_ver_2
ORTHOMCL216	6	2	Camptotheca_acuminata Rauvolfia_serpentina	caa_locus_12794_iso_1_len_685_ver_4 caa_locus_12839_iso_1_len_785_ver_4 caa_locus_19493_iso_1_len_809_ver_4 caa_locus_32689_iso_1_len_459_ver_4 caa_locus_8439_iso_1_len_748_ver_4 rsa_locus_25825_iso_1_len_530_ver_2
ORTHOMCL221	6	2	Camptotheca_acuminata Rauvolfia_serpentina	caa_locus_13145_iso_3_len_559_ver_4 rsa_locus_13274_iso_4_len_1806_ver_2 rsa_locus_19551_iso_2_len_450_ver_2 rsa_locus_24895_iso_1_len_1031_ver_2 rsa_locus_26693_iso_1_len_540_ver_2 rsa_locus_42211_iso_1_len_556_ver_2
ORTHOMCL273	6	2	Camptotheca_acuminata Rauvolfia_serpentina	caa_locus_17125_iso_1_len_979_ver_4 caa_locus_24509_iso_1_len_706_ver_4 caa_locus_30588_iso_4_len_840_ver_4 caa_locus_60506_iso_2_len_869_ver_4 caa_locus_80115_iso_2_len_872_ver_4 rsa_locus_36314_iso_1_len_658_ver_2
ORTHOMCL301	6	2	Camptotheca_acuminata Rauvolfia_serpentina	caa_locus_21845_iso_1_len_1602_ver_4 caa_locus_30682_iso_1_len_863_ver_4 caa_locus_36048_iso_1_len_2432_ver_4 caa_locus_44962_iso_3_len_1629_ver_4 caa_locus_67824_iso_1_len_513_ver_4 rsa_locus_44302_iso_1_len_558_ver_2
ORTHOMCL401	5	2	Camptotheca_acuminata Rauvolfia_serpentina	caa_locus_11512_iso_2_len_1882_ver_4 caa_locus_2326_iso_4_len_1331_ver_4 caa_locus_9043_iso_4_len_1908_ver_4 rsa_locus_21424_iso_1_len_427_ver_2 rsa_locus_29203_iso_1_len_496_ver_2
ORTHOMCL406	5	2	Camptotheca_acuminata Rauvolfia_serpentina	caa_locus_116551_iso_2_len_2793_ver_4 caa_locus_29313_iso_5_len_891_ver_4 caa_locus_38585_iso_1_len_3587_ver_4 caa_locus_40954_iso_5_len_2099_ver_4 rsa_locus_29224_iso_7_len_1975_ver_2
ORTHOMCL576	5	2	Camptotheca_acuminata Rauvolfia_serpentina	caa_locus_20760_iso_2_len_647_ver_4 caa_locus_330_iso_2_len_1212_ver_4 rsa_locus_10723_iso_1_len_934_ver_2 rsa_locus_13715_iso_1_len_534_ver_2 rsa_locus_28407_iso_1_len_661_ver_2
ORTHOMCL627	5	2	Camptotheca_acuminata Rauvolfia_serpentina	caa_locus_30160_iso_1_len_1528_ver_4 caa_locus_35057_iso_1_len_1570_ver_4 caa_locus_39329_iso_1_len_1029_ver_4 caa_locus_70902_iso_1_len_1192_ver_4 rsa_locus_18378_iso_2_len_1464_ver_2
ORTHOMCL688	5	2	Camptotheca_acuminata Rauvolfia_serpentina	caa_locus_5414_iso_4_len_584_ver_4 rsa_locus_12517_iso_2_len_731_ver_2 rsa_locus_30089_iso_1_len_715_ver_2 rsa_locus_31125_iso_2_len_662_ver_2 rsa_locus_76042_iso_1_len_424_ver_2
ORTHOMCL743	5	2	Camptotheca_acuminata Rauvolfia_serpentina	caa_locus_9529_iso_1_len_920_ver_4 rsa_locus_14124_iso_3_len_772_ver_2 rsa_locus_21777_iso_1_len_472_ver_2 rsa_locus_2538_iso_1_len_917_ver_2 rsa_locus_85977_iso_1_len_459_ver_2
ORTHOMCL775	4	2	Camptotheca_acuminata Rauvolfia_serpentina	caa_locus_10085_iso_1_len_485_ver_4 caa_locus_1797_iso_4_len_1169_ver_4 caa_locus_34106_iso_1_len_1207_ver_4 rsa_locus_109151_iso_1_len_463_ver_2
ORTHOMCL1031	4	2	Camptotheca_acuminata Rauvolfia_serpentina	caa_locus_11446_iso_4_len_1124_ver_4 caa_locus_15077_iso_4_len_1744_ver_4 rsa_locus_13931_iso_2_len_487_ver_2 rsa_locus_645_iso_1_len_2547_ver_2
ORTHOMCL1061	4	2	Camptotheca_acuminata Rauvolfia_serpentina	caa_locus_11639_iso_1_len_1917_ver_4 caa_locus_2625_iso_7_len_2190_ver_4 caa_locus_3254_iso_1_len_1935_ver_4 rsa_locus_6097_iso_6_len_2560_ver_2
ORTHOMCL1123	4	2	Camptotheca_acuminata Rauvolfia_serpentina	caa_locus_120608_iso_1_len_698_ver_4 caa_locus_46919_iso_1_len_462_ver_4 caa_locus_58582_iso_1_len_483_ver_4 rsa_locus_99727_iso_1_len_299_ver_2
ORTHOMCL1208	4	2	Camptotheca_acuminata Rauvolfia_serpentina	caa_locus_126248_iso_1_len_508_ver_4 caa_locus_2548_iso_1_len_702_ver_4 caa_locus_3027_iso_4_len_1207_ver_4 rsa_locus_45196_iso_1_len_306_ver_2
ORTHOMCL1229	4	2	Camptotheca_acuminata Rauvolfia_serpentina	caa_locus_12796_iso_1_len_1714_ver_4 caa_locus_21407_iso_1_len_1860_ver_4 caa_locus_7567_iso_1_len_1785_ver_4 rsa_locus_12554_iso_1_len_1415_ver_2
ORTHOMCL1388	4	2	Camptotheca_acuminata Rauvolfia_serpentina	caa_locus_14016_iso_1_len_3682_ver_4 caa_locus_15600_iso_3_len_11651_ver_4 rsa_locus_2275_iso_2_len_2840_ver_2 rsa_locus_88845_iso_1_len_1980_ver_2
ORTHOMCL1557	4	2	Camptotheca_acuminata Rauvolfia_serpentina	caa_locus_15480_iso_1_len_698_ver_4 caa_locus_9130_iso_5_len_1259_ver_4 rsa_locus_12974_iso_2_len_1078_ver_2 rsa_locus_17682_iso_1_len_425_ver_2
ORTHOMCL1632	4	2	Camptotheca_acuminata Rauvolfia_serpentina	caa_locus_16164_iso_5_len_1159_ver_4 caa_locus_2007_iso_1_len_990_ver_4 caa_locus_5863_iso_10_len_1213_ver_4 rsa_locus_54022_iso_1_len_669_ver_2
ORTHOMCL1846	4	2	Camptotheca_acuminata Rauvolfia_serpentina	caa_locus_18263_iso_5_len_1100_ver_4 caa_locus_21554_iso_1_len_1102_ver_4 caa_locus_21853_iso_1_len_1126_ver_4 rsa_locus_36180_iso_1_len_312_ver_2
ORTHOMCL1886	4	2	Camptotheca_acuminata Rauvolfia_serpentina	caa_locus_18699_iso_1_len_1594_ver_4 caa_locus_65527_iso_1_len_667_ver_4 caa_locus_86483_iso_1_len_386_ver_4 rsa_locus_19042_iso_1_len_321_ver_2
ORTHOMCL1909	4	2	Camptotheca_acuminata Rauvolfia_serpentina	caa_locus_18971_iso_1_len_1698_ver_4 caa_locus_21441_iso_1_len_1608_ver_4 caa_locus_8672_iso_2_len_1639_ver_4 rsa_locus_2278_iso_1_len_1550_ver_2
ORTHOMCL1922	4	2	Camptotheca_acuminata Rauvolfia_serpentina	caa_locus_19095_iso_9_len_3114_ver_4 caa_locus_20017_iso_3_len_3097_ver_4 rsa_locus_4219_iso_2_len_3184_ver_2 rsa_locus_621_iso_3_len_6906_ver_2
ORTHOMCL2058	4	2	Camptotheca_acuminata Rauvolfia_serpentina	caa_locus_21081_iso_3_len_808_ver_4 caa_locus_34514_iso_1_len_447_ver_4 caa_locus_43448_iso_1_len_461_ver_4 rsa_locus_31373_iso_1_len_1198_ver_2
ORTHOMCL2074	4	2	Camptotheca_acuminata Rauvolfia_serpentina	caa_locus_21303_iso_4_len_699_ver_4 caa_locus_6716_iso_6_len_1198_ver_4 rsa_locus_21671_iso_1_len_536_ver_2 rsa_locus_36324_iso_1_len_326_ver_2
ORTHOMCL2109	4	2	Camptotheca_acuminata Rauvolfia_serpentina	caa_locus_2185_iso_1_len_1954_ver_4 caa_locus_40874_iso_1_len_839_ver_4 caa_locus_8289_iso_3_len_1366_ver_4 rsa_locus_33504_iso_1_len_699_ver_2
ORTHOMCL2133	4	2	Camptotheca_acuminata Rauvolfia_serpentina	caa_locus_22199_iso_1_len_720_ver_4 caa_locus_2461_iso_3_len_1629_ver_4 caa_locus_30172_iso_1_len_933_ver_4 rsa_locus_52726_iso_1_len_360_ver_2
ORTHOMCL2143	4	2	Camptotheca_acuminata Rauvolfia_serpentina	caa_locus_2241_iso_4_len_1305_ver_4 caa_locus_7558_iso_5_len_1514_ver_4 rsa_locus_16035_iso_1_len_592_ver_2 rsa_locus_4398_iso_3_len_1396_ver_2
ORTHOMCL2243	4	2	Camptotheca_acuminata Rauvolfia_serpentina	caa_locus_24550_iso_4_len_1011_ver_4 rsa_locus_13508_iso_6_len_1164_ver_2 rsa_locus_5803_iso_1_len_735_ver_2 rsa_locus_81169_iso_1_len_766_ver_2
ORTHOMCL2251	4	2	Camptotheca_acuminata Rauvolfia_serpentina	caa_locus_24744_iso_1_len_720_ver_4 rsa_locus_11220_iso_1_len_1455_ver_2 rsa_locus_17768_iso_6_len_2525_ver_2 rsa_locus_20613_iso_1_len_1013_ver_2
ORTHOMCL2282	4	2	Camptotheca_acuminata Rauvolfia_serpentina	caa_locus_2560_iso_5_len_609_ver_4 rsa_locus_10066_iso_2_len_916_ver_2 rsa_locus_1715_iso_10_len_1220_ver_2 rsa_locus_7714_iso_1_len_763_ver_2
ORTHOMCL2306	4	2	Camptotheca_acuminata Rauvolfia_serpentina	caa_locus_26282_iso_1_len_618_ver_4 caa_locus_7654_iso_4_len_1277_ver_4 rsa_locus_49374_iso_1_len_748_ver_2 rsa_locus_6778_iso_3_len_2125_ver_2
ORTHOMCL2411	4	2	Camptotheca_acuminata Rauvolfia_serpentina	caa_locus_30432_iso_1_len_1124_ver_4 caa_locus_50897_iso_1_len_1402_ver_4 caa_locus_82299_iso_2_len_1070_ver_4 rsa_locus_20730_iso_1_len_1202_ver_2
ORTHOMCL2475	4	2	Camptotheca_acuminata Rauvolfia_serpentina	caa_locus_33803_iso_1_len_620_ver_4 rsa_locus_13836_iso_3_len_1576_ver_2 rsa_locus_20914_iso_1_len_712_ver_2 rsa_locus_842_iso_2_len_1369_ver_2
ORTHOMCL2593	4	2	Camptotheca_acuminata Rauvolfia_serpentina	caa_locus_41567_iso_1_len_873_ver_4 caa_locus_93428_iso_1_len_822_ver_4 rsa_locus_49640_iso_1_len_280_ver_2 rsa_locus_5896_iso_2_len_1480_ver_2
ORTHOMCL2618	4	2	Camptotheca_acuminata Rauvolfia_serpentina	caa_locus_43563_iso_1_len_933_ver_4 caa_locus_44311_iso_1_len_948_ver_4 caa_locus_67797_iso_1_len_722_ver_4 rsa_locus_32796_iso_1_len_477_ver_2
ORTHOMCL2655	4	2	Camptotheca_acuminata Rauvolfia_serpentina	caa_locus_4748_iso_4_len_943_ver_4 caa_locus_6918_iso_3_len_1022_ver_4 rsa_locus_48224_iso_2_len_649_ver_2 rsa_locus_8466_iso_6_len_2416_ver_2
ORTHOMCL2825	4	2	Camptotheca_acuminata Rauvolfia_serpentina	caa_locus_646_iso_4_len_1668_ver_4 caa_locus_6588_iso_2_len_1234_ver_4 rsa_locus_36202_iso_1_len_479_ver_2 rsa_locus_91780_iso_1_len_391_ver_2
ORTHOMCL2856	4	2	Camptotheca_acuminata Rauvolfia_serpentina	caa_locus_6841_iso_2_len_536_ver_4 rsa_locus_18646_iso_3_len_559_ver_2 rsa_locus_2218_iso_3_len_1480_ver_2 rsa_locus_8167_iso_6_len_640_ver_2
ORTHOMCL2868	4	2	Camptotheca_acuminata Rauvolfia_serpentina	caa_locus_7047_iso_5_len_1807_ver_4 caa_locus_9964_iso_4_len_1772_ver_4 rsa_locus_5619_iso_3_len_1706_ver_2 rsa_locus_7752_iso_3_len_1194_ver_2
ORTHOMCL2881	4	2	Camptotheca_acuminata Rauvolfia_serpentina	caa_locus_7158_iso_2_len_940_ver_4 rsa_locus_25883_iso_2_len_777_ver_2 rsa_locus_32166_iso_1_len_428_ver_2 rsa_locus_5202_iso_6_len_1022_ver_2
ORTHOMCL3016	4	2	Camptotheca_acuminata Rauvolfia_serpentina	caa_locus_9583_iso_1_len_942_ver_4 rsa_locus_1632_iso_6_len_1536_ver_2 rsa_locus_30066_iso_4_len_1223_ver_2 rsa_locus_7994_iso_3_len_1570_ver_2
ORTHOMCL3099	3	2	Camptotheca_acuminata Rauvolfia_serpentina	caa_locus_10036_iso_2_len_761_ver_4 caa_locus_325_iso_3_len_628_ver_4 rsa_locus_103376_iso_1_len_570_ver_2
ORTHOMCL3106	3	2	Camptotheca_acuminata Rauvolfia_serpentina	caa_locus_10046_iso_1_len_299_ver_4 caa_locus_21192_iso_1_len_584_ver_4 rsa_locus_101251_iso_1_len_569_ver_2
ORTHOMCL3215	3	2	Camptotheca_acuminata Rauvolfia_serpentina	caa_locus_1029_iso_8_len_1156_ver_4 caa_locus_17575_iso_6_len_1131_ver_4 rsa_locus_19180_iso_1_len_658_ver_2
ORTHOMCL3259	3	2	Camptotheca_acuminata Rauvolfia_serpentina	caa_locus_10398_iso_3_len_2777_ver_4 caa_locus_4120_iso_4_len_2925_ver_4 rsa_locus_11603_iso_3_len_1990_ver_2
ORTHOMCL3300	3	2	Camptotheca_acuminata Rauvolfia_serpentina	caa_locus_10495_iso_1_len_1068_ver_4 rsa_locus_19692_iso_1_len_808_ver_2 rsa_locus_7178_iso_1_len_1169_ver_2
ORTHOMCL3356	3	2	Camptotheca_acuminata Rauvolfia_serpentina	caa_locus_10601_iso_1_len_1550_ver_4 caa_locus_8460_iso_1_len_1403_ver_4 rsa_locus_16028_iso_2_len_1992_ver_2
ORTHOMCL3407	3	2	Camptotheca_acuminata Rauvolfia_serpentina	caa_locus_10723_iso_4_len_1185_ver_4 caa_locus_112173_iso_1_len_812_ver_4 rsa_locus_25248_iso_2_len_1036_ver_2
ORTHOMCL3439	3	2	Camptotheca_acuminata Rauvolfia_serpentina	caa_locus_10807_iso_1_len_1678_ver_4 caa_locus_70208_iso_1_len_1447_ver_4 rsa_locus_7763_iso_6_len_1724_ver_2
ORTHOMCL3470	3	2	Camptotheca_acuminata Rauvolfia_serpentina	caa_locus_108969_iso_1_len_1128_ver_4 caa_locus_31200_iso_1_len_1104_ver_4 rsa_locus_7628_iso_1_len_734_ver_2
ORTHOMCL3498	3	2	Camptotheca_acuminata Rauvolfia_serpentina	caa_locus_1095_iso_1_len_928_ver_4 caa_locus_5236_iso_1_len_1031_ver_4 rsa_locus_43700_iso_1_len_600_ver_2
ORTHOMCL3653	3	2	Camptotheca_acuminata Rauvolfia_serpentina	caa_locus_1131_iso_1_len_1654_ver_4 caa_locus_8926_iso_2_len_847_ver_4 rsa_locus_438_iso_7_len_1824_ver_2
ORTHOMCL3677	3	2	Camptotheca_acuminata Rauvolfia_serpentina	caa_locus_11357_iso_3_len_979_ver_4 caa_locus_19724_iso_4_len_1320_ver_4 rsa_locus_8845_iso_2_len_1601_ver_2
ORTHOMCL3694	3	2	Camptotheca_acuminata Rauvolfia_serpentina	caa_locus_11388_iso_3_len_1835_ver_4 caa_locus_1413_iso_4_len_1919_ver_4 rsa_locus_3203_iso_4_len_2045_ver_2
ORTHOMCL3718	3	2	Camptotheca_acuminata Rauvolfia_serpentina	caa_locus_11442_iso_3_len_1373_ver_4 caa_locus_15723_iso_3_len_606_ver_4 rsa_locus_54631_iso_1_len_517_ver_2
ORTHOMCL3736	3	2	Camptotheca_acuminata Rauvolfia_serpentina	caa_locus_114763_iso_1_len_568_ver_4 caa_locus_17551_iso_4_len_1435_ver_4 rsa_locus_31355_iso_1_len_664_ver_2
ORTHOMCL3760	3	2	Camptotheca_acuminata Rauvolfia_serpentina	caa_locus_11523_iso_3_len_2590_ver_4 caa_locus_68775_iso_2_len_2356_ver_4 rsa_locus_2524_iso_1_len_1500_ver_2
ORTHOMCL3804	3	2	Camptotheca_acuminata Rauvolfia_serpentina	caa_locus_11611_iso_2_len_2278_ver_4 caa_locus_26144_iso_4_len_2266_ver_4 rsa_locus_882_iso_7_len_2893_ver_2
ORTHOMCL3839	3	2	Camptotheca_acuminata Rauvolfia_serpentina	caa_locus_11712_iso_6_len_1062_ver_4 rsa_locus_24276_iso_2_len_1042_ver_2 rsa_locus_484_iso_1_len_1674_ver_2
ORTHOMCL3889	3	2	Camptotheca_acuminata Rauvolfia_serpentina	caa_locus_11845_iso_1_len_1191_ver_4 caa_locus_4484_iso_4_len_1273_ver_4 rsa_locus_13905_iso_1_len_1671_ver_2
ORTHOMCL3951	3	2	Camptotheca_acuminata Rauvolfia_serpentina	caa_locus_11993_iso_2_len_659_ver_4 caa_locus_1528_iso_4_len_718_ver_4 rsa_locus_38846_iso_1_len_299_ver_2
ORTHOMCL3955	3	2	Camptotheca_acuminata Rauvolfia_serpentina	caa_locus_12000_iso_5_len_1304_ver_4 caa_locus_7497_iso_1_len_1555_ver_4 rsa_locus_2459_iso_6_len_1362_ver_2
ORTHOMCL3985	3	2	Camptotheca_acuminata Rauvolfia_serpentina	caa_locus_12061_iso_1_len_507_ver_4 rsa_locus_11742_iso_7_len_945_ver_2 rsa_locus_47283_iso_1_len_611_ver_2
ORTHOMCL4060	3	2	Camptotheca_acuminata Rauvolfia_serpentina	caa_locus_12244_iso_3_len_1503_ver_4 caa_locus_28066_iso_2_len_1492_ver_4 rsa_locus_29315_iso_1_len_977_ver_2
ORTHOMCL4076	3	2	Camptotheca_acuminata Rauvolfia_serpentina	caa_locus_1228_iso_1_len_704_ver_4 caa_locus_7122_iso_1_len_811_ver_4 rsa_locus_21641_iso_3_len_975_ver_2
ORTHOMCL4083	3	2	Camptotheca_acuminata Rauvolfia_serpentina	caa_locus_12314_iso_2_len_1978_ver_4 caa_locus_18266_iso_2_len_1751_ver_4 rsa_locus_69721_iso_1_len_519_ver_2
ORTHOMCL4111	3	2	Camptotheca_acuminata Rauvolfia_serpentina	caa_locus_12358_iso_7_len_2770_ver_4 caa_locus_4410_iso_8_len_2307_ver_4 rsa_locus_7617_iso_3_len_1730_ver_2
ORTHOMCL4164	3	2	Camptotheca_acuminata Rauvolfia_serpentina	caa_locus_12470_iso_1_len_3624_ver_4 caa_locus_18338_iso_5_len_2225_ver_4 rsa_locus_2575_iso_1_len_2166_ver_2
ORTHOMCL4213	3	2	Camptotheca_acuminata Rauvolfia_serpentina	caa_locus_12589_iso_2_len_1283_ver_4 caa_locus_14121_iso_1_len_1169_ver_4 rsa_locus_11179_iso_1_len_934_ver_2
ORTHOMCL4236	3	2	Camptotheca_acuminata Rauvolfia_serpentina	caa_locus_126481_iso_1_len_578_ver_4 caa_locus_127037_iso_1_len_783_ver_4 rsa_locus_18170_iso_1_len_401_ver_2
ORTHOMCL4338	3	2	Camptotheca_acuminata Rauvolfia_serpentina	caa_locus_12940_iso_4_len_1860_ver_4 caa_locus_31305_iso_4_len_1709_ver_4 rsa_locus_5435_iso_9_len_3376_ver_2
ORTHOMCL4348	3	2	Camptotheca_acuminata Rauvolfia_serpentina	caa_locus_12960_iso_3_len_1093_ver_4 caa_locus_20946_iso_4_len_1157_ver_4 rsa_locus_42253_iso_1_len_303_ver_2
ORTHOMCL4376	3	2	Camptotheca_acuminata Rauvolfia_serpentina	caa_locus_130061_iso_1_len_291_ver_4 rsa_locus_15128_iso_1_len_392_ver_2 rsa_locus_18938_iso_2_len_562_ver_2
ORTHOMCL4417	3	2	Camptotheca_acuminata Rauvolfia_serpentina	caa_locus_13097_iso_3_len_1499_ver_4 caa_locus_7544_iso_1_len_1414_ver_4 rsa_locus_17393_iso_1_len_693_ver_2
ORTHOMCL4520	3	2	Camptotheca_acuminata Rauvolfia_serpentina	caa_locus_1335_iso_4_len_1178_ver_4 caa_locus_90_iso_9_len_916_ver_4 rsa_locus_18893_iso_1_len_944_ver_2
ORTHOMCL4546	3	2	Camptotheca_acuminata Rauvolfia_serpentina	caa_locus_13431_iso_1_len_1330_ver_4 caa_locus_31600_iso_2_len_1480_ver_4 rsa_locus_6881_iso_3_len_1339_ver_2
ORTHOMCL4614	3	2	Camptotheca_acuminata Rauvolfia_serpentina	caa_locus_13618_iso_1_len_1513_ver_4 caa_locus_9354_iso_2_len_1585_ver_4 rsa_locus_42192_iso_1_len_551_ver_2
ORTHOMCL4627	3	2	Camptotheca_acuminata Rauvolfia_serpentina	caa_locus_1363_iso_1_len_1198_ver_4 caa_locus_2_iso_2_len_962_ver_4 rsa_locus_11274_iso_1_len_858_ver_2
ORTHOMCL4717	3	2	Camptotheca_acuminata Rauvolfia_serpentina	caa_locus_13889_iso_7_len_931_ver_4 caa_locus_2389_iso_5_len_1184_ver_4 rsa_locus_19658_iso_4_len_1143_ver_2
ORTHOMCL4804	3	2	Camptotheca_acuminata Rauvolfia_serpentina	caa_locus_14142_iso_1_len_1166_ver_4 caa_locus_94876_iso_1_len_1111_ver_4 rsa_locus_53397_iso_1_len_702_ver_2
ORTHOMCL4810	3	2	Camptotheca_acuminata Rauvolfia_serpentina	caa_locus_14155_iso_4_len_1589_ver_4 caa_locus_41261_iso_1_len_1364_ver_4 rsa_locus_66_iso_3_len_1854_ver_2
ORTHOMCL4844	3	2	Camptotheca_acuminata Rauvolfia_serpentina	caa_locus_14276_iso_1_len_811_ver_4 caa_locus_5228_iso_2_len_580_ver_4 rsa_locus_32123_iso_1_len_337_ver_2
ORTHOMCL4915	3	2	Camptotheca_acuminata Rauvolfia_serpentina	caa_locus_14468_iso_1_len_1842_ver_4 caa_locus_19691_iso_1_len_1872_ver_4 rsa_locus_1772_iso_1_len_2176_ver_2
ORTHOMCL5014	3	2	Camptotheca_acuminata Rauvolfia_serpentina	caa_locus_14756_iso_2_len_1808_ver_4 caa_locus_1603_iso_1_len_2533_ver_4 rsa_locus_6711_iso_1_len_1970_ver_2
ORTHOMCL5052	3	2	Camptotheca_acuminata Rauvolfia_serpentina	caa_locus_14864_iso_3_len_2437_ver_4 caa_locus_17833_iso_1_len_1837_ver_4 rsa_locus_7307_iso_1_len_2236_ver_2
ORTHOMCL5060	3	2	Camptotheca_acuminata Rauvolfia_serpentina	caa_locus_1488_iso_7_len_864_ver_4 rsa_locus_12983_iso_5_len_1430_ver_2 rsa_locus_34625_iso_1_len_761_ver_2
ORTHOMCL5078	3	2	Camptotheca_acuminata Rauvolfia_serpentina	caa_locus_14934_iso_2_len_615_ver_4 rsa_locus_14083_iso_3_len_1426_ver_2 rsa_locus_22129_iso_3_len_944_ver_2
ORTHOMCL5127	3	2	Camptotheca_acuminata Rauvolfia_serpentina	caa_locus_15070_iso_2_len_355_ver_4 caa_locus_18799_iso_3_len_684_ver_4 rsa_locus_33569_iso_1_len_328_ver_2
ORTHOMCL5228	3	2	Camptotheca_acuminata Rauvolfia_serpentina	caa_locus_15348_iso_1_len_597_ver_4 caa_locus_18387_iso_1_len_886_ver_4 rsa_locus_27948_iso_1_len_512_ver_2
ORTHOMCL5249	3	2	Camptotheca_acuminata Rauvolfia_serpentina	caa_locus_15404_iso_4_len_2882_ver_4 caa_locus_5036_iso_3_len_2713_ver_4 rsa_locus_59232_iso_1_len_524_ver_2
ORTHOMCL5272	3	2	Camptotheca_acuminata Rauvolfia_serpentina	caa_locus_15467_iso_1_len_946_ver_4 rsa_locus_21374_iso_1_len_862_ver_2 rsa_locus_221_iso_6_len_1193_ver_2
ORTHOMCL5315	3	2	Camptotheca_acuminata Rauvolfia_serpentina	caa_locus_15585_iso_3_len_1004_ver_4 caa_locus_30696_iso_1_len_1364_ver_4 rsa_locus_1188_iso_1_len_1666_ver_2
ORTHOMCL5360	3	2	Camptotheca_acuminata Rauvolfia_serpentina	caa_locus_1571_iso_9_len_3494_ver_4 caa_locus_2702_iso_1_len_2185_ver_4 rsa_locus_16765_iso_1_len_2127_ver_2
ORTHOMCL5409	3	2	Camptotheca_acuminata Rauvolfia_serpentina	caa_locus_15899_iso_1_len_1445_ver_4 caa_locus_8894_iso_2_len_1316_ver_4 rsa_locus_9503_iso_4_len_1309_ver_2
ORTHOMCL5515	3	2	Camptotheca_acuminata Rauvolfia_serpentina	caa_locus_16218_iso_1_len_1286_ver_4 caa_locus_5669_iso_1_len_1394_ver_4 rsa_locus_14664_iso_3_len_1149_ver_2
ORTHOMCL5524	3	2	Camptotheca_acuminata Rauvolfia_serpentina	caa_locus_16251_iso_3_len_1267_ver_4 caa_locus_24527_iso_1_len_759_ver_4 rsa_locus_17873_iso_1_len_536_ver_2
ORTHOMCL5527	3	2	Camptotheca_acuminata Rauvolfia_serpentina	caa_locus_16270_iso_6_len_1580_ver_4 caa_locus_7842_iso_4_len_1434_ver_4 rsa_locus_18254_iso_1_len_846_ver_2
ORTHOMCL5596	3	2	Camptotheca_acuminata Rauvolfia_serpentina	caa_locus_16474_iso_2_len_2719_ver_4 caa_locus_17885_iso_6_len_3117_ver_4 rsa_locus_31578_iso_2_len_1922_ver_2
ORTHOMCL5623	3	2	Camptotheca_acuminata Rauvolfia_serpentina	caa_locus_16583_iso_1_len_1433_ver_4 caa_locus_1976_iso_1_len_1471_ver_4 rsa_locus_74962_iso_1_len_1546_ver_2
ORTHOMCL5714	3	2	Camptotheca_acuminata Rauvolfia_serpentina	caa_locus_16856_iso_1_len_1032_ver_4 caa_locus_44467_iso_1_len_809_ver_4 rsa_locus_28928_iso_1_len_699_ver_2
ORTHOMCL5730	3	2	Camptotheca_acuminata Rauvolfia_serpentina	caa_locus_16903_iso_1_len_778_ver_4 caa_locus_6807_iso_1_len_1213_ver_4 rsa_locus_61743_iso_1_len_1190_ver_2
ORTHOMCL5757	3	2	Camptotheca_acuminata Rauvolfia_serpentina	caa_locus_17005_iso_1_len_535_ver_4 caa_locus_69598_iso_1_len_427_ver_4 rsa_locus_33809_iso_1_len_457_ver_2
ORTHOMCL5822	3	2	Camptotheca_acuminata Rauvolfia_serpentina	caa_locus_17188_iso_1_len_804_ver_4 caa_locus_4399_iso_1_len_674_ver_4 rsa_locus_24713_iso_1_len_365_ver_2
ORTHOMCL5852	3	2	Camptotheca_acuminata Rauvolfia_serpentina	caa_locus_17275_iso_1_len_956_ver_4 caa_locus_18031_iso_1_len_1268_ver_4 rsa_locus_13723_iso_1_len_1258_ver_2
ORTHOMCL5879	3	2	Camptotheca_acuminata Rauvolfia_serpentina	caa_locus_17358_iso_5_len_2174_ver_4 caa_locus_8704_iso_1_len_2049_ver_4 rsa_locus_6348_iso_1_len_2062_ver_2
ORTHOMCL5888	3	2	Camptotheca_acuminata Rauvolfia_serpentina	caa_locus_17386_iso_1_len_1191_ver_4 caa_locus_5311_iso_3_len_2590_ver_4 rsa_locus_1824_iso_5_len_2522_ver_2
ORTHOMCL5895	3	2	Camptotheca_acuminata Rauvolfia_serpentina	caa_locus_1740_iso_7_len_2405_ver_4 caa_locus_1803_iso_2_len_2453_ver_4 rsa_locus_21672_iso_1_len_703_ver_2
ORTHOMCL5898	3	2	Camptotheca_acuminata Rauvolfia_serpentina	caa_locus_17419_iso_3_len_1846_ver_4 caa_locus_29161_iso_5_len_1914_ver_4 rsa_locus_13941_iso_1_len_1813_ver_2
ORTHOMCL5945	3	2	Camptotheca_acuminata Rauvolfia_serpentina	caa_locus_17590_iso_1_len_1496_ver_4 caa_locus_35523_iso_2_len_1056_ver_4 rsa_locus_10546_iso_1_len_297_ver_2
ORTHOMCL5967	3	2	Camptotheca_acuminata Rauvolfia_serpentina	caa_locus_17656_iso_1_len_853_ver_4 caa_locus_27702_iso_1_len_530_ver_4 rsa_locus_19302_iso_1_len_1084_ver_2
ORTHOMCL6002	3	2	Camptotheca_acuminata Rauvolfia_serpentina	caa_locus_17814_iso_3_len_1066_ver_4 caa_locus_34236_iso_1_len_797_ver_4 rsa_locus_96470_iso_1_len_394_ver_2
ORTHOMCL6021	3	2	Camptotheca_acuminata Rauvolfia_serpentina	caa_locus_17883_iso_1_len_496_ver_4 caa_locus_27634_iso_1_len_533_ver_4 rsa_locus_6949_iso_1_len_644_ver_2
ORTHOMCL6053	3	2	Camptotheca_acuminata Rauvolfia_serpentina	caa_locus_17990_iso_1_len_853_ver_4 caa_locus_34018_iso_1_len_566_ver_4 rsa_locus_11564_iso_1_len_806_ver_2
ORTHOMCL6224	3	2	Camptotheca_acuminata Rauvolfia_serpentina	caa_locus_18593_iso_1_len_866_ver_4 caa_locus_2042_iso_2_len_1357_ver_4 rsa_locus_62434_iso_1_len_393_ver_2
ORTHOMCL6237	3	2	Camptotheca_acuminata Rauvolfia_serpentina	caa_locus_18642_iso_3_len_1091_ver_4 caa_locus_52789_iso_1_len_1029_ver_4 rsa_locus_99548_iso_1_len_758_ver_2
ORTHOMCL6242	3	2	Camptotheca_acuminata Rauvolfia_serpentina	caa_locus_18654_iso_3_len_1392_ver_4 caa_locus_23015_iso_3_len_943_ver_4 rsa_locus_18370_iso_1_len_729_ver_2
ORTHOMCL6252	3	2	Camptotheca_acuminata Rauvolfia_serpentina	caa_locus_18692_iso_5_len_648_ver_4 caa_locus_6663_iso_3_len_910_ver_4 rsa_locus_33865_iso_2_len_708_ver_2
ORTHOMCL6256	3	2	Camptotheca_acuminata Rauvolfia_serpentina	caa_locus_18706_iso_1_len_691_ver_4 caa_locus_7636_iso_1_len_1111_ver_4 rsa_locus_37034_iso_2_len_1272_ver_2
ORTHOMCL6480	3	2	Camptotheca_acuminata Rauvolfia_serpentina	caa_locus_19596_iso_1_len_1901_ver_4 caa_locus_2666_iso_1_len_1874_ver_4 rsa_locus_492_iso_8_len_1921_ver_2
ORTHOMCL6544	3	2	Camptotheca_acuminata Rauvolfia_serpentina	caa_locus_19834_iso_1_len_1510_ver_4 caa_locus_8426_iso_2_len_1616_ver_4 rsa_locus_14246_iso_5_len_1835_ver_2
ORTHOMCL6594	3	2	Camptotheca_acuminata Rauvolfia_serpentina	caa_locus_20036_iso_4_len_1757_ver_4 caa_locus_26108_iso_5_len_1787_ver_4 rsa_locus_1752_iso_2_len_1892_ver_2
ORTHOMCL6624	3	2	Camptotheca_acuminata Rauvolfia_serpentina	caa_locus_20157_iso_6_len_1549_ver_4 caa_locus_7412_iso_7_len_1420_ver_4 rsa_locus_2145_iso_3_len_1901_ver_2
ORTHOMCL6626	3	2	Camptotheca_acuminata Rauvolfia_serpentina	caa_locus_20163_iso_1_len_527_ver_4 caa_locus_22216_iso_1_len_546_ver_4 rsa_locus_13963_iso_2_len_1021_ver_2
ORTHOMCL6636	3	2	Camptotheca_acuminata Rauvolfia_serpentina	caa_locus_20219_iso_1_len_1007_ver_4 caa_locus_9365_iso_1_len_1185_ver_4 rsa_locus_64092_iso_1_len_786_ver_2
ORTHOMCL6672	3	2	Camptotheca_acuminata Rauvolfia_serpentina	caa_locus_20362_iso_1_len_1094_ver_4 caa_locus_26875_iso_1_len_1443_ver_4 rsa_locus_32707_iso_1_len_417_ver_2
ORTHOMCL6676	3	2	Camptotheca_acuminata Rauvolfia_serpentina	caa_locus_20379_iso_2_len_1328_ver_4 caa_locus_21366_iso_4_len_1495_ver_4 rsa_locus_14535_iso_3_len_1470_ver_2
ORTHOMCL6713	3	2	Camptotheca_acuminata Rauvolfia_serpentina	caa_locus_20566_iso_4_len_919_ver_4 caa_locus_4364_iso_4_len_937_ver_4 rsa_locus_1238_iso_5_len_1847_ver_2
ORTHOMCL6741	3	2	Camptotheca_acuminata Rauvolfia_serpentina	caa_locus_2069_iso_1_len_694_ver_4 caa_locus_25550_iso_1_len_3599_ver_4 rsa_locus_11192_iso_3_len_2348_ver_2
ORTHOMCL6744	3	2	Camptotheca_acuminata Rauvolfia_serpentina	caa_locus_20709_iso_3_len_1499_ver_4 caa_locus_6206_iso_3_len_1793_ver_4 rsa_locus_69225_iso_1_len_351_ver_2
ORTHOMCL6838	3	2	Camptotheca_acuminata Rauvolfia_serpentina	caa_locus_21147_iso_5_len_2185_ver_4 caa_locus_5005_iso_5_len_2495_ver_4 rsa_locus_15655_iso_6_len_2482_ver_2
ORTHOMCL6905	3	2	Camptotheca_acuminata Rauvolfia_serpentina	caa_locus_21470_iso_1_len_849_ver_4 caa_locus_8571_iso_4_len_1754_ver_4 rsa_locus_7411_iso_2_len_1507_ver_2
ORTHOMCL6978	3	2	Camptotheca_acuminata Rauvolfia_serpentina	caa_locus_21849_iso_1_len_699_ver_4 caa_locus_24150_iso_1_len_507_ver_4 rsa_locus_18702_iso_2_len_704_ver_2
ORTHOMCL7051	3	2	Camptotheca_acuminata Rauvolfia_serpentina	caa_locus_22303_iso_3_len_2202_ver_4 caa_locus_361_iso_7_len_2582_ver_4 rsa_locus_5587_iso_5_len_2794_ver_2
ORTHOMCL7087	3	2	Camptotheca_acuminata Rauvolfia_serpentina	caa_locus_22515_iso_1_len_1263_ver_4 caa_locus_24996_iso_1_len_1201_ver_4 rsa_locus_37710_iso_1_len_802_ver_2
ORTHOMCL7110	3	2	Camptotheca_acuminata Rauvolfia_serpentina	caa_locus_22642_iso_3_len_1970_ver_4 caa_locus_34280_iso_1_len_1852_ver_4 rsa_locus_12525_iso_3_len_2047_ver_2
ORTHOMCL7165	3	2	Camptotheca_acuminata Rauvolfia_serpentina	caa_locus_22959_iso_1_len_986_ver_4 caa_locus_52795_iso_1_len_926_ver_4 rsa_locus_30822_iso_1_len_488_ver_2
ORTHOMCL7175	3	2	Camptotheca_acuminata Rauvolfia_serpentina	caa_locus_23004_iso_1_len_867_ver_4 caa_locus_24299_iso_2_len_649_ver_4 rsa_locus_6379_iso_1_len_817_ver_2
ORTHOMCL7202	3	2	Camptotheca_acuminata Rauvolfia_serpentina	caa_locus_2319_iso_1_len_1225_ver_4 caa_locus_5388_iso_2_len_760_ver_4 rsa_locus_267_iso_6_len_1467_ver_2
ORTHOMCL7237	3	2	Camptotheca_acuminata Rauvolfia_serpentina	caa_locus_23436_iso_1_len_875_ver_4 caa_locus_3472_iso_2_len_1069_ver_4 rsa_locus_64431_iso_1_len_440_ver_2
ORTHOMCL7307	3	2	Camptotheca_acuminata Rauvolfia_serpentina	caa_locus_23921_iso_3_len_1915_ver_4 caa_locus_9477_iso_1_len_1814_ver_4 rsa_locus_5822_iso_4_len_1697_ver_2
ORTHOMCL7317	3	2	Camptotheca_acuminata Rauvolfia_serpentina	caa_locus_23987_iso_2_len_873_ver_4 caa_locus_25070_iso_3_len_714_ver_4 rsa_locus_6360_iso_1_len_921_ver_2
ORTHOMCL7474	3	2	Camptotheca_acuminata Rauvolfia_serpentina	caa_locus_25081_iso_2_len_1090_ver_4 caa_locus_35612_iso_3_len_929_ver_4 rsa_locus_25671_iso_1_len_610_ver_2
ORTHOMCL7524	3	2	Camptotheca_acuminata Rauvolfia_serpentina	caa_locus_25501_iso_1_len_1660_ver_4 caa_locus_44035_iso_1_len_1266_ver_4 rsa_locus_30522_iso_1_len_1312_ver_2
ORTHOMCL7554	3	2	Camptotheca_acuminata Rauvolfia_serpentina	caa_locus_25783_iso_1_len_2572_ver_4 caa_locus_5016_iso_2_len_3292_ver_4 rsa_locus_4891_iso_1_len_2044_ver_2
ORTHOMCL7592	3	2	Camptotheca_acuminata Rauvolfia_serpentina	caa_locus_2602_iso_4_len_1029_ver_4 rsa_locus_18944_iso_1_len_344_ver_2 rsa_locus_8647_iso_6_len_1619_ver_2
ORTHOMCL7626	3	2	Camptotheca_acuminata Rauvolfia_serpentina	caa_locus_26288_iso_1_len_482_ver_4 caa_locus_83393_iso_1_len_635_ver_4 rsa_locus_7552_iso_2_len_1234_ver_2
ORTHOMCL7640	3	2	Camptotheca_acuminata Rauvolfia_serpentina	caa_locus_26400_iso_3_len_2641_ver_4 caa_locus_8336_iso_2_len_1873_ver_4 rsa_locus_2097_iso_3_len_2175_ver_2
ORTHOMCL7678	3	2	Camptotheca_acuminata Rauvolfia_serpentina	caa_locus_26703_iso_2_len_1271_ver_4 caa_locus_32205_iso_1_len_594_ver_4 rsa_locus_91420_iso_1_len_288_ver_2
ORTHOMCL7711	3	2	Camptotheca_acuminata Rauvolfia_serpentina	caa_locus_26945_iso_2_len_1402_ver_4 caa_locus_8982_iso_7_len_1510_ver_4 rsa_locus_12712_iso_1_len_1932_ver_2
ORTHOMCL7773	3	2	Camptotheca_acuminata Rauvolfia_serpentina	caa_locus_27520_iso_3_len_710_ver_4 rsa_locus_19674_iso_1_len_809_ver_2 rsa_locus_4760_iso_4_len_1198_ver_2
ORTHOMCL7808	3	2	Camptotheca_acuminata Rauvolfia_serpentina	caa_locus_278_iso_1_len_1043_ver_4 caa_locus_9462_iso_2_len_1140_ver_4 rsa_locus_10399_iso_2_len_1220_ver_2
ORTHOMCL7848	3	2	Camptotheca_acuminata Rauvolfia_serpentina	caa_locus_28382_iso_1_len_403_ver_4 rsa_locus_18877_iso_2_len_580_ver_2 rsa_locus_37975_iso_1_len_488_ver_2
ORTHOMCL7913	3	2	Camptotheca_acuminata Rauvolfia_serpentina	caa_locus_29042_iso_1_len_1560_ver_4 caa_locus_6094_iso_3_len_1686_ver_4 rsa_locus_5151_iso_6_len_1660_ver_2
ORTHOMCL7920	3	2	Camptotheca_acuminata Rauvolfia_serpentina	caa_locus_2911_iso_4_len_1866_ver_4 caa_locus_3814_iso_3_len_1819_ver_4 rsa_locus_7491_iso_2_len_1218_ver_2
ORTHOMCL7948	3	2	Camptotheca_acuminata Rauvolfia_serpentina	caa_locus_2945_iso_8_len_1094_ver_4 caa_locus_8250_iso_3_len_1114_ver_4 rsa_locus_18882_iso_2_len_1293_ver_2
ORTHOMCL7985	3	2	Camptotheca_acuminata Rauvolfia_serpentina	caa_locus_29833_iso_3_len_2001_ver_4 caa_locus_9649_iso_8_len_2512_ver_4 rsa_locus_1695_iso_8_len_2221_ver_2
ORTHOMCL8098	3	2	Camptotheca_acuminata Rauvolfia_serpentina	caa_locus_31412_iso_1_len_1586_ver_4 caa_locus_56762_iso_1_len_1352_ver_4 rsa_locus_19007_iso_1_len_1580_ver_2
ORTHOMCL8151	3	2	Camptotheca_acuminata Rauvolfia_serpentina	caa_locus_32154_iso_1_len_734_ver_4 caa_locus_627_iso_4_len_798_ver_4 rsa_locus_23620_iso_1_len_465_ver_2
ORTHOMCL8335	3	2	Camptotheca_acuminata Rauvolfia_serpentina	caa_locus_34896_iso_1_len_436_ver_4 caa_locus_42138_iso_1_len_440_ver_4 rsa_locus_43943_iso_1_len_286_ver_2
ORTHOMCL8521	3	2	Camptotheca_acuminata Rauvolfia_serpentina	caa_locus_3752_iso_5_len_1638_ver_4 caa_locus_39802_iso_1_len_1201_ver_4 rsa_locus_4934_iso_1_len_1971_ver_2
ORTHOMCL8545	3	2	Camptotheca_acuminata Rauvolfia_serpentina	caa_locus_3821_iso_1_len_878_ver_4 rsa_locus_22697_iso_1_len_987_ver_2 rsa_locus_31388_iso_2_len_802_ver_2
ORTHOMCL8659	3	2	Camptotheca_acuminata Rauvolfia_serpentina	caa_locus_3984_iso_6_len_1785_ver_4 rsa_locus_1027_iso_5_len_1906_ver_2 rsa_locus_5393_iso_3_len_1804_ver_2
ORTHOMCL8660	3	2	Camptotheca_acuminata Rauvolfia_serpentina	caa_locus_39854_iso_1_len_1715_ver_4 caa_locus_50793_iso_1_len_1613_ver_4 rsa_locus_1225_iso_2_len_3476_ver_2
ORTHOMCL8711	3	2	Camptotheca_acuminata Rauvolfia_serpentina	caa_locus_4061_iso_1_len_984_ver_4 caa_locus_9097_iso_1_len_1010_ver_4 rsa_locus_19209_iso_1_len_458_ver_2
ORTHOMCL8786	3	2	Camptotheca_acuminata Rauvolfia_serpentina	caa_locus_42002_iso_1_len_719_ver_4 caa_locus_89338_iso_1_len_707_ver_4 rsa_locus_15467_iso_1_len_942_ver_2
ORTHOMCL8797	3	2	Camptotheca_acuminata Rauvolfia_serpentina	caa_locus_4226_iso_1_len_1483_ver_4 caa_locus_8189_iso_1_len_1514_ver_4 rsa_locus_11623_iso_1_len_1872_ver_2
ORTHOMCL8826	3	2	Camptotheca_acuminata Rauvolfia_serpentina	caa_locus_42933_iso_1_len_758_ver_4 caa_locus_51310_iso_1_len_585_ver_4 rsa_locus_109176_iso_1_len_320_ver_2
ORTHOMCL9130	3	2	Camptotheca_acuminata Rauvolfia_serpentina	caa_locus_4893_iso_1_len_1376_ver_4 caa_locus_8475_iso_1_len_1072_ver_4 rsa_locus_9613_iso_1_len_551_ver_2
ORTHOMCL9137	3	2	Camptotheca_acuminata Rauvolfia_serpentina	caa_locus_49026_iso_1_len_980_ver_4 caa_locus_52425_iso_1_len_1068_ver_4 rsa_locus_8034_iso_1_len_1333_ver_2
ORTHOMCL9159	3	2	Camptotheca_acuminata Rauvolfia_serpentina	caa_locus_49385_iso_2_len_1004_ver_4 caa_locus_9872_iso_1_len_924_ver_4 rsa_locus_1453_iso_4_len_1474_ver_2
ORTHOMCL9342	3	2	Camptotheca_acuminata Rauvolfia_serpentina	caa_locus_5314_iso_5_len_1589_ver_4 caa_locus_7647_iso_4_len_1473_ver_4 rsa_locus_15471_iso_2_len_846_ver_2
ORTHOMCL9414	3	2	Camptotheca_acuminata Rauvolfia_serpentina	caa_locus_5438_iso_4_len_783_ver_4 rsa_locus_31496_iso_1_len_1268_ver_2 rsa_locus_33893_iso_2_len_1027_ver_2
ORTHOMCL9438	3	2	Camptotheca_acuminata Rauvolfia_serpentina	caa_locus_54988_iso_1_len_767_ver_4 caa_locus_9494_iso_1_len_834_ver_4 rsa_locus_43019_iso_3_len_833_ver_2
ORTHOMCL9589	3	2	Camptotheca_acuminata Rauvolfia_serpentina	caa_locus_5785_iso_8_len_1241_ver_4 rsa_locus_3941_iso_4_len_1750_ver_2 rsa_locus_66430_iso_1_len_873_ver_2
ORTHOMCL9591	3	2	Camptotheca_acuminata Rauvolfia_serpentina	caa_locus_57892_iso_4_len_2698_ver_4 caa_locus_6453_iso_3_len_2947_ver_4 rsa_locus_1515_iso_5_len_2912_ver_2
ORTHOMCL9667	3	2	Camptotheca_acuminata Rauvolfia_serpentina	caa_locus_5961_iso_4_len_1651_ver_4 rsa_locus_4799_iso_1_len_3723_ver_2 rsa_locus_7748_iso_2_len_1138_ver_2
ORTHOMCL9727	3	2	Camptotheca_acuminata Rauvolfia_serpentina	caa_locus_6084_iso_1_len_1160_ver_4 rsa_locus_36511_iso_1_len_586_ver_2 rsa_locus_4913_iso_5_len_1661_ver_2
ORTHOMCL9796	3	2	Camptotheca_acuminata Rauvolfia_serpentina	caa_locus_6243_iso_2_len_1776_ver_4 rsa_locus_1930_iso_3_len_2070_ver_2 rsa_locus_68385_iso_1_len_424_ver_2
ORTHOMCL9841	3	2	Camptotheca_acuminata Rauvolfia_serpentina	caa_locus_63678_iso_1_len_1214_ver_4 rsa_locus_25495_iso_1_len_1072_ver_2 rsa_locus_35427_iso_1_len_831_ver_2
ORTHOMCL10109	3	2	Camptotheca_acuminata Rauvolfia_serpentina	caa_locus_6988_iso_3_len_2230_ver_4 rsa_locus_18188_iso_1_len_1549_ver_2 rsa_locus_6411_iso_1_len_2187_ver_2
ORTHOMCL10168	3	2	Camptotheca_acuminata Rauvolfia_serpentina	caa_locus_7149_iso_3_len_2535_ver_4 caa_locus_7427_iso_1_len_2421_ver_4 rsa_locus_23911_iso_1_len_2150_ver_2
ORTHOMCL10231	3	2	Camptotheca_acuminata Rauvolfia_serpentina	caa_locus_7297_iso_1_len_473_ver_4 rsa_locus_18105_iso_1_len_331_ver_2 rsa_locus_77551_iso_1_len_385_ver_2
ORTHOMCL10355	3	2	Camptotheca_acuminata Rauvolfia_serpentina	caa_locus_7592_iso_1_len_454_ver_4 rsa_locus_28555_iso_1_len_384_ver_2 rsa_locus_3440_iso_4_len_1007_ver_2
ORTHOMCL10417	3	2	Camptotheca_acuminata Rauvolfia_serpentina	caa_locus_7745_iso_3_len_956_ver_4 caa_locus_8379_iso_1_len_943_ver_4 rsa_locus_42063_iso_1_len_641_ver_2
ORTHOMCL10546	3	2	Camptotheca_acuminata Rauvolfia_serpentina	caa_locus_804_iso_1_len_674_ver_4 caa_locus_9839_iso_1_len_773_ver_4 rsa_locus_9206_iso_3_len_774_ver_2
ORTHOMCL10633	3	2	Camptotheca_acuminata Rauvolfia_serpentina	caa_locus_82742_iso_1_len_430_ver_4 rsa_locus_77722_iso_1_len_316_ver_2 rsa_locus_82511_iso_1_len_367_ver_2
ORTHOMCL10764	3	2	Camptotheca_acuminata Rauvolfia_serpentina	caa_locus_8576_iso_4_len_1437_ver_4 caa_locus_9933_iso_2_len_1769_ver_4 rsa_locus_25436_iso_1_len_674_ver_2
ORTHOMCL10822	3	2	Camptotheca_acuminata Rauvolfia_serpentina	caa_locus_8705_iso_1_len_2340_ver_4 caa_locus_8853_iso_1_len_2155_ver_4 rsa_locus_8066_iso_1_len_2169_ver_2
ORTHOMCL11249	3	2	Camptotheca_acuminata Rauvolfia_serpentina	caa_locus_9776_iso_2_len_2127_ver_4 rsa_locus_16648_iso_1_len_1125_ver_2 rsa_locus_2241_iso_1_len_1379_ver_2
ORTHOMCL11465	2	2	Camptotheca_acuminata Rauvolfia_serpentina	caa_locus_10017_iso_4_len_4093_ver_4 rsa_locus_2112_iso_2_len_3816_ver_2
ORTHOMCL11466	2	2	Camptotheca_acuminata Rauvolfia_serpentina	caa_locus_10022_iso_1_len_767_ver_4 rsa_locus_32793_iso_1_len_604_ver_2
ORTHOMCL11468	2	2	Camptotheca_acuminata Rauvolfia_serpentina	caa_locus_100318_iso_1_len_464_ver_4 rsa_locus_80513_iso_1_len_326_ver_2
ORTHOMCL11469	2	2	Camptotheca_acuminata Rauvolfia_serpentina	caa_locus_10032_iso_1_len_3338_ver_4 rsa_locus_4176_iso_1_len_2986_ver_2
ORTHOMCL11470	2	2	Camptotheca_acuminata Rauvolfia_serpentina	caa_locus_10039_iso_1_len_1578_ver_4 rsa_locus_38683_iso_1_len_951_ver_2
ORTHOMCL11471	2	2	Camptotheca_acuminata Rauvolfia_serpentina	caa_locus_10053_iso_4_len_1648_ver_4 rsa_locus_7094_iso_2_len_2179_ver_2
ORTHOMCL11472	2	2	Camptotheca_acuminata Rauvolfia_serpentina	caa_locus_10064_iso_5_len_772_ver_4 rsa_locus_3507_iso_6_len_3158_ver_2
ORTHOMCL11473	2	2	Camptotheca_acuminata Rauvolfia_serpentina	caa_locus_10080_iso_5_len_928_ver_4 rsa_locus_8038_iso_4_len_1551_ver_2
ORTHOMCL11475	2	2	Camptotheca_acuminata Rauvolfia_serpentina	caa_locus_10089_iso_3_len_624_ver_4 rsa_locus_77484_iso_2_len_650_ver_2
ORTHOMCL11476	2	2	Camptotheca_acuminata Rauvolfia_serpentina	caa_locus_10094_iso_1_len_1061_ver_4 rsa_locus_6000_iso_3_len_1115_ver_2
ORTHOMCL11482	2	2	Camptotheca_acuminata Rauvolfia_serpentina	caa_locus_10179_iso_4_len_1815_ver_4 rsa_locus_42036_iso_1_len_790_ver_2
ORTHOMCL11485	2	2	Camptotheca_acuminata Rauvolfia_serpentina	caa_locus_10215_iso_1_len_341_ver_4 rsa_locus_44742_iso_1_len_330_ver_2
ORTHOMCL11487	2	2	Camptotheca_acuminata Rauvolfia_serpentina	caa_locus_10228_iso_1_len_1148_ver_4 rsa_locus_68822_iso_1_len_499_ver_2
ORTHOMCL11489	2	2	Camptotheca_acuminata Rauvolfia_serpentina	caa_locus_10237_iso_2_len_1085_ver_4 rsa_locus_13022_iso_3_len_1413_ver_2
ORTHOMCL11491	2	2	Camptotheca_acuminata Rauvolfia_serpentina	caa_locus_1025_iso_3_len_1940_ver_4 rsa_locus_29233_iso_1_len_668_ver_2
ORTHOMCL11492	2	2	Camptotheca_acuminata Rauvolfia_serpentina	caa_locus_102693_iso_1_len_445_ver_4 rsa_locus_64191_iso_1_len_428_ver_2
ORTHOMCL11494	2	2	Camptotheca_acuminata Rauvolfia_serpentina	caa_locus_1027_iso_1_len_1426_ver_4 rsa_locus_8900_iso_1_len_920_ver_2
ORTHOMCL11495	2	2	Camptotheca_acuminata Rauvolfia_serpentina	caa_locus_10311_iso_9_len_1437_ver_4 rsa_locus_19469_iso_2_len_1382_ver_2
ORTHOMCL11498	2	2	Camptotheca_acuminata Rauvolfia_serpentina	caa_locus_10357_iso_3_len_5124_ver_4 rsa_locus_2252_iso_9_len_2591_ver_2
ORTHOMCL11499	2	2	Camptotheca_acuminata Rauvolfia_serpentina	caa_locus_10367_iso_1_len_679_ver_4 rsa_locus_33211_iso_1_len_374_ver_2
ORTHOMCL11500	2	2	Camptotheca_acuminata Rauvolfia_serpentina	caa_locus_10370_iso_1_len_965_ver_4 rsa_locus_2192_iso_1_len_1059_ver_2
ORTHOMCL11501	2	2	Camptotheca_acuminata Rauvolfia_serpentina	caa_locus_10381_iso_1_len_808_ver_4 rsa_locus_19453_iso_1_len_795_ver_2
ORTHOMCL11502	2	2	Camptotheca_acuminata Rauvolfia_serpentina	caa_locus_10382_iso_3_len_1302_ver_4 rsa_locus_50384_iso_1_len_793_ver_2
ORTHOMCL11504	2	2	Camptotheca_acuminata Rauvolfia_serpentina	caa_locus_10393_iso_2_len_933_ver_4 rsa_locus_73888_iso_1_len_343_ver_2
ORTHOMCL11505	2	2	Camptotheca_acuminata Rauvolfia_serpentina	caa_locus_10408_iso_4_len_2618_ver_4 rsa_locus_8649_iso_10_len_2221_ver_2
ORTHOMCL11506	2	2	Camptotheca_acuminata Rauvolfia_serpentina	caa_locus_10412_iso_3_len_2426_ver_4 rsa_locus_2157_iso_5_len_2167_ver_2
ORTHOMCL11508	2	2	Camptotheca_acuminata Rauvolfia_serpentina	caa_locus_104244_iso_1_len_425_ver_4 rsa_locus_26513_iso_1_len_643_ver_2
ORTHOMCL11510	2	2	Camptotheca_acuminata Rauvolfia_serpentina	caa_locus_10443_iso_12_len_1418_ver_4 rsa_locus_55602_iso_1_len_304_ver_2
ORTHOMCL11511	2	2	Camptotheca_acuminata Rauvolfia_serpentina	caa_locus_10454_iso_2_len_627_ver_4 rsa_locus_11722_iso_1_len_1334_ver_2
ORTHOMCL11512	2	2	Camptotheca_acuminata Rauvolfia_serpentina	caa_locus_10469_iso_5_len_1551_ver_4 rsa_locus_54826_iso_1_len_667_ver_2
ORTHOMCL11518	2	2	Camptotheca_acuminata Rauvolfia_serpentina	caa_locus_105384_iso_1_len_576_ver_4 rsa_locus_8036_iso_5_len_2196_ver_2
ORTHOMCL11519	2	2	Camptotheca_acuminata Rauvolfia_serpentina	caa_locus_10541_iso_1_len_3183_ver_4 rsa_locus_8976_iso_3_len_2134_ver_2
ORTHOMCL11520	2	2	Camptotheca_acuminata Rauvolfia_serpentina	caa_locus_105482_iso_1_len_945_ver_4 rsa_locus_11580_iso_1_len_785_ver_2
ORTHOMCL11522	2	2	Camptotheca_acuminata Rauvolfia_serpentina	caa_locus_10573_iso_3_len_1654_ver_4 rsa_locus_4674_iso_3_len_2246_ver_2
ORTHOMCL11523	2	2	Camptotheca_acuminata Rauvolfia_serpentina	caa_locus_10574_iso_2_len_715_ver_4 rsa_locus_44249_iso_3_len_701_ver_2
ORTHOMCL11524	2	2	Camptotheca_acuminata Rauvolfia_serpentina	caa_locus_1057_iso_10_len_934_ver_4 rsa_locus_10973_iso_1_len_873_ver_2
ORTHOMCL11527	2	2	Camptotheca_acuminata Rauvolfia_serpentina	caa_locus_10618_iso_2_len_721_ver_4 rsa_locus_5918_iso_2_len_748_ver_2
ORTHOMCL11528	2	2	Camptotheca_acuminata Rauvolfia_serpentina	caa_locus_1061_iso_7_len_1769_ver_4 rsa_locus_4821_iso_2_len_1573_ver_2
ORTHOMCL11532	2	2	Camptotheca_acuminata Rauvolfia_serpentina	caa_locus_106496_iso_1_len_407_ver_4 rsa_locus_46494_iso_1_len_383_ver_2
ORTHOMCL11533	2	2	Camptotheca_acuminata Rauvolfia_serpentina	caa_locus_10668_iso_2_len_2622_ver_4 rsa_locus_8035_iso_3_len_2168_ver_2
ORTHOMCL11534	2	2	Camptotheca_acuminata Rauvolfia_serpentina	caa_locus_10673_iso_2_len_2328_ver_4 rsa_locus_5700_iso_3_len_2280_ver_2
ORTHOMCL11535	2	2	Camptotheca_acuminata Rauvolfia_serpentina	caa_locus_10675_iso_1_len_2210_ver_4 rsa_locus_5764_iso_5_len_2355_ver_2
ORTHOMCL11538	2	2	Camptotheca_acuminata Rauvolfia_serpentina	caa_locus_10682_iso_1_len_1076_ver_4 rsa_locus_63448_iso_1_len_614_ver_2
ORTHOMCL11539	2	2	Camptotheca_acuminata Rauvolfia_serpentina	caa_locus_10685_iso_5_len_2484_ver_4 rsa_locus_9336_iso_6_len_2747_ver_2
ORTHOMCL11540	2	2	Camptotheca_acuminata Rauvolfia_serpentina	caa_locus_10686_iso_3_len_1047_ver_4 rsa_locus_14490_iso_1_len_693_ver_2
ORTHOMCL11541	2	2	Camptotheca_acuminata Rauvolfia_serpentina	caa_locus_10717_iso_2_len_2674_ver_4 rsa_locus_7428_iso_9_len_3460_ver_2
ORTHOMCL11542	2	2	Camptotheca_acuminata Rauvolfia_serpentina	caa_locus_10725_iso_2_len_1659_ver_4 rsa_locus_5292_iso_5_len_2071_ver_2
ORTHOMCL11543	2	2	Camptotheca_acuminata Rauvolfia_serpentina	caa_locus_10736_iso_1_len_828_ver_4 rsa_locus_37811_iso_1_len_507_ver_2
ORTHOMCL11545	2	2	Camptotheca_acuminata Rauvolfia_serpentina	caa_locus_10773_iso_2_len_889_ver_4 rsa_locus_80640_iso_1_len_552_ver_2
ORTHOMCL11546	2	2	Camptotheca_acuminata Rauvolfia_serpentina	caa_locus_10781_iso_4_len_1178_ver_4 rsa_locus_67658_iso_1_len_390_ver_2
ORTHOMCL11554	2	2	Camptotheca_acuminata Rauvolfia_serpentina	caa_locus_108793_iso_1_len_1807_ver_4 rsa_locus_25268_iso_1_len_1128_ver_2
ORTHOMCL11558	2	2	Camptotheca_acuminata Rauvolfia_serpentina	caa_locus_10903_iso_4_len_1340_ver_4 rsa_locus_29806_iso_1_len_463_ver_2
ORTHOMCL11561	2	2	Camptotheca_acuminata Rauvolfia_serpentina	caa_locus_10916_iso_3_len_1920_ver_4 rsa_locus_17690_iso_2_len_2444_ver_2
ORTHOMCL11564	2	2	Camptotheca_acuminata Rauvolfia_serpentina	caa_locus_10961_iso_3_len_4312_ver_4 rsa_locus_12121_iso_4_len_2800_ver_2
ORTHOMCL11565	2	2	Camptotheca_acuminata Rauvolfia_serpentina	caa_locus_10965_iso_1_len_871_ver_4 rsa_locus_15387_iso_1_len_895_ver_2
ORTHOMCL11566	2	2	Camptotheca_acuminata Rauvolfia_serpentina	caa_locus_10981_iso_2_len_925_ver_4 rsa_locus_45375_iso_1_len_648_ver_2
ORTHOMCL11569	2	2	Camptotheca_acuminata Rauvolfia_serpentina	caa_locus_11002_iso_8_len_1644_ver_4 rsa_locus_20430_iso_1_len_403_ver_2
ORTHOMCL11570	2	2	Camptotheca_acuminata Rauvolfia_serpentina	caa_locus_11006_iso_3_len_1946_ver_4 rsa_locus_35556_iso_1_len_363_ver_2
ORTHOMCL11571	2	2	Camptotheca_acuminata Rauvolfia_serpentina	caa_locus_110248_iso_1_len_760_ver_4 rsa_locus_16564_iso_1_len_650_ver_2
ORTHOMCL11573	2	2	Camptotheca_acuminata Rauvolfia_serpentina	caa_locus_11034_iso_9_len_1139_ver_4 rsa_locus_17130_iso_4_len_1257_ver_2
ORTHOMCL11574	2	2	Camptotheca_acuminata Rauvolfia_serpentina	caa_locus_11047_iso_8_len_1479_ver_4 rsa_locus_54600_iso_1_len_1006_ver_2
ORTHOMCL11576	2	2	Camptotheca_acuminata Rauvolfia_serpentina	caa_locus_11062_iso_1_len_988_ver_4 rsa_locus_29766_iso_1_len_620_ver_2
ORTHOMCL11578	2	2	Camptotheca_acuminata Rauvolfia_serpentina	caa_locus_11079_iso_5_len_1462_ver_4 rsa_locus_67633_iso_1_len_647_ver_2
ORTHOMCL11579	2	2	Camptotheca_acuminata Rauvolfia_serpentina	caa_locus_11080_iso_1_len_1495_ver_4 rsa_locus_6931_iso_2_len_1332_ver_2
ORTHOMCL11582	2	2	Camptotheca_acuminata Rauvolfia_serpentina	caa_locus_1108_iso_4_len_1430_ver_4 rsa_locus_623_iso_1_len_1233_ver_2
ORTHOMCL11586	2	2	Camptotheca_acuminata Rauvolfia_serpentina	caa_locus_11119_iso_2_len_565_ver_4 rsa_locus_68564_iso_1_len_451_ver_2
ORTHOMCL11593	2	2	Camptotheca_acuminata Rauvolfia_serpentina	caa_locus_11191_iso_4_len_1138_ver_4 rsa_locus_23735_iso_1_len_390_ver_2
ORTHOMCL11597	2	2	Camptotheca_acuminata Rauvolfia_serpentina	caa_locus_112201_iso_2_len_750_ver_4 rsa_locus_16387_iso_5_len_986_ver_2
ORTHOMCL11599	2	2	Camptotheca_acuminata Rauvolfia_serpentina	caa_locus_11240_iso_3_len_1631_ver_4 rsa_locus_14026_iso_1_len_885_ver_2
ORTHOMCL11600	2	2	Camptotheca_acuminata Rauvolfia_serpentina	caa_locus_112473_iso_3_len_585_ver_4 rsa_locus_3855_iso_1_len_1245_ver_2
ORTHOMCL11601	2	2	Camptotheca_acuminata Rauvolfia_serpentina	caa_locus_11250_iso_5_len_1555_ver_4 rsa_locus_9171_iso_1_len_1636_ver_2
ORTHOMCL11602	2	2	Camptotheca_acuminata Rauvolfia_serpentina	caa_locus_1125_iso_2_len_827_ver_4 rsa_locus_11867_iso_1_len_1298_ver_2
ORTHOMCL11604	2	2	Camptotheca_acuminata Rauvolfia_serpentina	caa_locus_11272_iso_7_len_1821_ver_4 rsa_locus_12446_iso_3_len_1828_ver_2
ORTHOMCL11608	2	2	Camptotheca_acuminata Rauvolfia_serpentina	caa_locus_11284_iso_1_len_824_ver_4 rsa_locus_9974_iso_1_len_1141_ver_2
ORTHOMCL11609	2	2	Camptotheca_acuminata Rauvolfia_serpentina	caa_locus_11295_iso_2_len_616_ver_4 rsa_locus_26164_iso_1_len_334_ver_2
ORTHOMCL11611	2	2	Camptotheca_acuminata Rauvolfia_serpentina	caa_locus_1130_iso_3_len_613_ver_4 rsa_locus_13146_iso_2_len_650_ver_2
ORTHOMCL11612	2	2	Camptotheca_acuminata Rauvolfia_serpentina	caa_locus_11311_iso_1_len_1028_ver_4 rsa_locus_18203_iso_1_len_461_ver_2
ORTHOMCL11616	2	2	Camptotheca_acuminata Rauvolfia_serpentina	caa_locus_11334_iso_3_len_1729_ver_4 rsa_locus_5675_iso_2_len_1865_ver_2
ORTHOMCL11619	2	2	Camptotheca_acuminata Rauvolfia_serpentina	caa_locus_113473_iso_1_len_308_ver_4 rsa_locus_26751_iso_1_len_434_ver_2
ORTHOMCL11621	2	2	Camptotheca_acuminata Rauvolfia_serpentina	caa_locus_11370_iso_5_len_1027_ver_4 rsa_locus_34877_iso_1_len_885_ver_2
ORTHOMCL11624	2	2	Camptotheca_acuminata Rauvolfia_serpentina	caa_locus_113805_iso_1_len_653_ver_4 rsa_locus_25818_iso_1_len_1234_ver_2
ORTHOMCL11627	2	2	Camptotheca_acuminata Rauvolfia_serpentina	caa_locus_11407_iso_5_len_1473_ver_4 rsa_locus_4817_iso_8_len_2962_ver_2
ORTHOMCL11628	2	2	Camptotheca_acuminata Rauvolfia_serpentina	caa_locus_11408_iso_2_len_882_ver_4 rsa_locus_16934_iso_3_len_1479_ver_2
ORTHOMCL11629	2	2	Camptotheca_acuminata Rauvolfia_serpentina	caa_locus_11414_iso_3_len_1591_ver_4 rsa_locus_2805_iso_9_len_1650_ver_2
ORTHOMCL11630	2	2	Camptotheca_acuminata Rauvolfia_serpentina	caa_locus_11415_iso_4_len_2124_ver_4 rsa_locus_13801_iso_6_len_1704_ver_2
ORTHOMCL11631	2	2	Camptotheca_acuminata Rauvolfia_serpentina	caa_locus_11424_iso_2_len_1585_ver_4 rsa_locus_15541_iso_2_len_1045_ver_2
ORTHOMCL11632	2	2	Camptotheca_acuminata Rauvolfia_serpentina	caa_locus_11436_iso_6_len_1105_ver_4 rsa_locus_19265_iso_2_len_936_ver_2
ORTHOMCL11633	2	2	Camptotheca_acuminata Rauvolfia_serpentina	caa_locus_11441_iso_10_len_1729_ver_4 rsa_locus_2690_iso_1_len_2123_ver_2
ORTHOMCL11636	2	2	Camptotheca_acuminata Rauvolfia_serpentina	caa_locus_1146_iso_6_len_1532_ver_4 rsa_locus_47184_iso_2_len_1228_ver_2
ORTHOMCL11637	2	2	Camptotheca_acuminata Rauvolfia_serpentina	caa_locus_1147_iso_1_len_413_ver_4 rsa_locus_79144_iso_1_len_405_ver_2
ORTHOMCL11640	2	2	Camptotheca_acuminata Rauvolfia_serpentina	caa_locus_11496_iso_2_len_3243_ver_4 rsa_locus_16768_iso_1_len_1023_ver_2
ORTHOMCL11641	2	2	Camptotheca_acuminata Rauvolfia_serpentina	caa_locus_11498_iso_8_len_3336_ver_4 rsa_locus_6015_iso_4_len_1633_ver_2
ORTHOMCL11643	2	2	Camptotheca_acuminata Rauvolfia_serpentina	caa_locus_115042_iso_1_len_700_ver_4 rsa_locus_8742_iso_2_len_944_ver_2
ORTHOMCL11651	2	2	Camptotheca_acuminata Rauvolfia_serpentina	caa_locus_115999_iso_1_len_427_ver_4 rsa_locus_23848_iso_1_len_346_ver_2
ORTHOMCL11652	2	2	Camptotheca_acuminata Rauvolfia_serpentina	caa_locus_11601_iso_1_len_410_ver_4 rsa_locus_31944_iso_1_len_320_ver_2
ORTHOMCL11654	2	2	Camptotheca_acuminata Rauvolfia_serpentina	caa_locus_116052_iso_1_len_612_ver_4 rsa_locus_13161_iso_1_len_569_ver_2
ORTHOMCL11655	2	2	Camptotheca_acuminata Rauvolfia_serpentina	caa_locus_11607_iso_8_len_3328_ver_4 rsa_locus_20328_iso_1_len_1372_ver_2
ORTHOMCL11658	2	2	Camptotheca_acuminata Rauvolfia_serpentina	caa_locus_11644_iso_1_len_2636_ver_4 rsa_locus_13361_iso_2_len_2116_ver_2
ORTHOMCL11659	2	2	Camptotheca_acuminata Rauvolfia_serpentina	caa_locus_116470_iso_1_len_1224_ver_4 rsa_locus_11884_iso_2_len_1470_ver_2
ORTHOMCL11666	2	2	Camptotheca_acuminata Rauvolfia_serpentina	caa_locus_11689_iso_3_len_1376_ver_4 rsa_locus_67886_iso_1_len_449_ver_2
ORTHOMCL11669	2	2	Camptotheca_acuminata Rauvolfia_serpentina	caa_locus_117077_iso_1_len_425_ver_4 rsa_locus_27173_iso_1_len_402_ver_2
ORTHOMCL11670	2	2	Camptotheca_acuminata Rauvolfia_serpentina	caa_locus_11718_iso_3_len_1279_ver_4 rsa_locus_8406_iso_6_len_1831_ver_2
ORTHOMCL11671	2	2	Camptotheca_acuminata Rauvolfia_serpentina	caa_locus_11721_iso_1_len_1309_ver_4 rsa_locus_55647_iso_1_len_942_ver_2
ORTHOMCL11672	2	2	Camptotheca_acuminata Rauvolfia_serpentina	caa_locus_11723_iso_1_len_1212_ver_4 rsa_locus_15808_iso_1_len_1205_ver_2
ORTHOMCL11675	2	2	Camptotheca_acuminata Rauvolfia_serpentina	caa_locus_11734_iso_4_len_848_ver_4 rsa_locus_9646_iso_1_len_908_ver_2
ORTHOMCL11678	2	2	Camptotheca_acuminata Rauvolfia_serpentina	caa_locus_11778_iso_1_len_3110_ver_4 rsa_locus_2216_iso_1_len_2130_ver_2
ORTHOMCL11681	2	2	Camptotheca_acuminata Rauvolfia_serpentina	caa_locus_1179_iso_2_len_1408_ver_4 rsa_locus_39821_iso_1_len_569_ver_2
ORTHOMCL11682	2	2	Camptotheca_acuminata Rauvolfia_serpentina	caa_locus_11807_iso_7_len_563_ver_4 rsa_locus_20994_iso_1_len_495_ver_2
ORTHOMCL11684	2	2	Camptotheca_acuminata Rauvolfia_serpentina	caa_locus_11811_iso_1_len_1076_ver_4 rsa_locus_12038_iso_5_len_1111_ver_2
ORTHOMCL11685	2	2	Camptotheca_acuminata Rauvolfia_serpentina	caa_locus_11812_iso_1_len_935_ver_4 rsa_locus_10512_iso_2_len_1248_ver_2
ORTHOMCL11686	2	2	Camptotheca_acuminata Rauvolfia_serpentina	caa_locus_1181_iso_4_len_1134_ver_4 rsa_locus_2076_iso_4_len_896_ver_2
ORTHOMCL11687	2	2	Camptotheca_acuminata Rauvolfia_serpentina	caa_locus_11821_iso_1_len_674_ver_4 rsa_locus_20165_iso_2_len_658_ver_2
ORTHOMCL11688	2	2	Camptotheca_acuminata Rauvolfia_serpentina	caa_locus_11823_iso_6_len_731_ver_4 rsa_locus_29897_iso_2_len_823_ver_2
ORTHOMCL11692	2	2	Camptotheca_acuminata Rauvolfia_serpentina	caa_locus_11868_iso_5_len_1555_ver_4 rsa_locus_27451_iso_1_len_492_ver_2
ORTHOMCL11697	2	2	Camptotheca_acuminata Rauvolfia_serpentina	caa_locus_118985_iso_2_len_1075_ver_4 rsa_locus_33022_iso_1_len_1051_ver_2
ORTHOMCL11698	2	2	Camptotheca_acuminata Rauvolfia_serpentina	caa_locus_119087_iso_1_len_622_ver_4 rsa_locus_35917_iso_1_len_557_ver_2
ORTHOMCL11699	2	2	Camptotheca_acuminata Rauvolfia_serpentina	caa_locus_11914_iso_6_len_3142_ver_4 rsa_locus_1759_iso_9_len_2786_ver_2
ORTHOMCL11700	2	2	Camptotheca_acuminata Rauvolfia_serpentina	caa_locus_11930_iso_5_len_4112_ver_4 rsa_locus_12692_iso_5_len_4221_ver_2
ORTHOMCL11701	2	2	Camptotheca_acuminata Rauvolfia_serpentina	caa_locus_11935_iso_9_len_2402_ver_4 rsa_locus_6664_iso_7_len_4789_ver_2
ORTHOMCL11702	2	2	Camptotheca_acuminata Rauvolfia_serpentina	caa_locus_11936_iso_2_len_896_ver_4 rsa_locus_48385_iso_1_len_799_ver_2
ORTHOMCL11704	2	2	Camptotheca_acuminata Rauvolfia_serpentina	caa_locus_1193_iso_5_len_1146_ver_4 rsa_locus_6076_iso_4_len_1264_ver_2
ORTHOMCL11706	2	2	Camptotheca_acuminata Rauvolfia_serpentina	caa_locus_119764_iso_1_len_973_ver_4 rsa_locus_34793_iso_1_len_626_ver_2
ORTHOMCL11707	2	2	Camptotheca_acuminata Rauvolfia_serpentina	caa_locus_119788_iso_1_len_322_ver_4 rsa_locus_15279_iso_1_len_667_ver_2
ORTHOMCL11708	2	2	Camptotheca_acuminata Rauvolfia_serpentina	caa_locus_11987_iso_2_len_1620_ver_4 rsa_locus_10288_iso_3_len_1716_ver_2
ORTHOMCL11709	2	2	Camptotheca_acuminata Rauvolfia_serpentina	caa_locus_12008_iso_5_len_1622_ver_4 rsa_locus_41857_iso_1_len_553_ver_2
ORTHOMCL11712	2	2	Camptotheca_acuminata Rauvolfia_serpentina	caa_locus_1201_iso_7_len_1156_ver_4 rsa_locus_6646_iso_4_len_1171_ver_2
ORTHOMCL11715	2	2	Camptotheca_acuminata Rauvolfia_serpentina	caa_locus_1202_iso_3_len_498_ver_4 rsa_locus_82613_iso_1_len_287_ver_2
ORTHOMCL11716	2	2	Camptotheca_acuminata Rauvolfia_serpentina	caa_locus_12038_iso_5_len_1479_ver_4 rsa_locus_33055_iso_1_len_815_ver_2
ORTHOMCL11717	2	2	Camptotheca_acuminata Rauvolfia_serpentina	caa_locus_120511_iso_1_len_283_ver_4 rsa_locus_37285_iso_1_len_307_ver_2
ORTHOMCL11719	2	2	Camptotheca_acuminata Rauvolfia_serpentina	caa_locus_12054_iso_5_len_1037_ver_4 rsa_locus_83157_iso_1_len_610_ver_2
ORTHOMCL11720	2	2	Camptotheca_acuminata Rauvolfia_serpentina	caa_locus_12057_iso_4_len_2044_ver_4 rsa_locus_44609_iso_1_len_783_ver_2
ORTHOMCL11723	2	2	Camptotheca_acuminata Rauvolfia_serpentina	caa_locus_121019_iso_1_len_1251_ver_4 rsa_locus_32414_iso_1_len_654_ver_2
ORTHOMCL11724	2	2	Camptotheca_acuminata Rauvolfia_serpentina	caa_locus_121027_iso_3_len_984_ver_4 rsa_locus_11906_iso_1_len_1361_ver_2
ORTHOMCL11729	2	2	Camptotheca_acuminata Rauvolfia_serpentina	caa_locus_1213_iso_7_len_1829_ver_4 rsa_locus_15892_iso_1_len_1366_ver_2
ORTHOMCL11730	2	2	Camptotheca_acuminata Rauvolfia_serpentina	caa_locus_12154_iso_4_len_1607_ver_4 rsa_locus_15949_iso_1_len_716_ver_2
ORTHOMCL11733	2	2	Camptotheca_acuminata Rauvolfia_serpentina	caa_locus_12181_iso_1_len_2038_ver_4 rsa_locus_4577_iso_4_len_2172_ver_2
ORTHOMCL11734	2	2	Camptotheca_acuminata Rauvolfia_serpentina	caa_locus_12185_iso_4_len_1334_ver_4 rsa_locus_23051_iso_1_len_1231_ver_2
ORTHOMCL11735	2	2	Camptotheca_acuminata Rauvolfia_serpentina	caa_locus_12190_iso_9_len_2604_ver_4 rsa_locus_95620_iso_1_len_376_ver_2
ORTHOMCL11738	2	2	Camptotheca_acuminata Rauvolfia_serpentina	caa_locus_12219_iso_3_len_1266_ver_4 rsa_locus_9915_iso_7_len_1142_ver_2
ORTHOMCL11739	2	2	Camptotheca_acuminata Rauvolfia_serpentina	caa_locus_1221_iso_1_len_614_ver_4 rsa_locus_11987_iso_2_len_1487_ver_2
ORTHOMCL11742	2	2	Camptotheca_acuminata Rauvolfia_serpentina	caa_locus_12239_iso_4_len_876_ver_4 rsa_locus_6568_iso_8_len_1806_ver_2
ORTHOMCL11743	2	2	Camptotheca_acuminata Rauvolfia_serpentina	caa_locus_12245_iso_5_len_1605_ver_4 rsa_locus_7345_iso_4_len_1575_ver_2
ORTHOMCL11744	2	2	Camptotheca_acuminata Rauvolfia_serpentina	caa_locus_122489_iso_2_len_677_ver_4 rsa_locus_70974_iso_1_len_354_ver_2
ORTHOMCL11748	2	2	Camptotheca_acuminata Rauvolfia_serpentina	caa_locus_12309_iso_3_len_3648_ver_4 rsa_locus_21083_iso_1_len_1473_ver_2
ORTHOMCL11751	2	2	Camptotheca_acuminata Rauvolfia_serpentina	caa_locus_12328_iso_1_len_2046_ver_4 rsa_locus_5361_iso_3_len_2338_ver_2
ORTHOMCL11752	2	2	Camptotheca_acuminata Rauvolfia_serpentina	caa_locus_123296_iso_1_len_282_ver_4 rsa_locus_16554_iso_1_len_291_ver_2
ORTHOMCL11753	2	2	Camptotheca_acuminata Rauvolfia_serpentina	caa_locus_123385_iso_1_len_1124_ver_4 rsa_locus_39584_iso_1_len_729_ver_2
ORTHOMCL11763	2	2	Camptotheca_acuminata Rauvolfia_serpentina	caa_locus_123487_iso_1_len_1656_ver_4 rsa_locus_49587_iso_1_len_857_ver_2
ORTHOMCL11764	2	2	Camptotheca_acuminata Rauvolfia_serpentina	caa_locus_12352_iso_1_len_905_ver_4 rsa_locus_18588_iso_1_len_1081_ver_2
ORTHOMCL11767	2	2	Camptotheca_acuminata Rauvolfia_serpentina	caa_locus_123628_iso_1_len_1160_ver_4 rsa_locus_17937_iso_1_len_1236_ver_2
ORTHOMCL11769	2	2	Camptotheca_acuminata Rauvolfia_serpentina	caa_locus_12372_iso_7_len_2589_ver_4 rsa_locus_9998_iso_3_len_1761_ver_2
ORTHOMCL11776	2	2	Camptotheca_acuminata Rauvolfia_serpentina	caa_locus_123916_iso_1_len_410_ver_4 rsa_locus_72241_iso_1_len_320_ver_2
ORTHOMCL11777	2	2	Camptotheca_acuminata Rauvolfia_serpentina	caa_locus_124197_iso_1_len_385_ver_4 rsa_locus_42486_iso_1_len_498_ver_2
ORTHOMCL11782	2	2	Camptotheca_acuminata Rauvolfia_serpentina	caa_locus_12441_iso_1_len_1055_ver_4 rsa_locus_32540_iso_1_len_559_ver_2
ORTHOMCL11783	2	2	Camptotheca_acuminata Rauvolfia_serpentina	caa_locus_12442_iso_1_len_1644_ver_4 rsa_locus_45418_iso_1_len_534_ver_2
ORTHOMCL11784	2	2	Camptotheca_acuminata Rauvolfia_serpentina	caa_locus_12466_iso_1_len_1584_ver_4 rsa_locus_53445_iso_1_len_674_ver_2
ORTHOMCL11785	2	2	Camptotheca_acuminata Rauvolfia_serpentina	caa_locus_12471_iso_2_len_499_ver_4 rsa_locus_44513_iso_1_len_387_ver_2
ORTHOMCL11787	2	2	Camptotheca_acuminata Rauvolfia_serpentina	caa_locus_12487_iso_6_len_1840_ver_4 rsa_locus_23689_iso_1_len_689_ver_2
ORTHOMCL11790	2	2	Camptotheca_acuminata Rauvolfia_serpentina	caa_locus_12510_iso_3_len_1363_ver_4 rsa_locus_21114_iso_3_len_1996_ver_2
ORTHOMCL11791	2	2	Camptotheca_acuminata Rauvolfia_serpentina	caa_locus_12517_iso_1_len_966_ver_4 rsa_locus_31175_iso_4_len_624_ver_2
ORTHOMCL11793	2	2	Camptotheca_acuminata Rauvolfia_serpentina	caa_locus_12523_iso_2_len_639_ver_4 rsa_locus_9578_iso_1_len_618_ver_2
ORTHOMCL11798	2	2	Camptotheca_acuminata Rauvolfia_serpentina	caa_locus_12552_iso_1_len_1064_ver_4 rsa_locus_2322_iso_2_len_1324_ver_2
ORTHOMCL11799	2	2	Camptotheca_acuminata Rauvolfia_serpentina	caa_locus_12556_iso_2_len_1979_ver_4 rsa_locus_9103_iso_3_len_1665_ver_2
ORTHOMCL11800	2	2	Camptotheca_acuminata Rauvolfia_serpentina	caa_locus_12559_iso_1_len_863_ver_4 rsa_locus_59677_iso_2_len_572_ver_2
ORTHOMCL11802	2	2	Camptotheca_acuminata Rauvolfia_serpentina	caa_locus_12564_iso_2_len_1986_ver_4 rsa_locus_15332_iso_4_len_1500_ver_2
ORTHOMCL11806	2	2	Camptotheca_acuminata Rauvolfia_serpentina	caa_locus_12626_iso_1_len_2089_ver_4 rsa_locus_60173_iso_1_len_385_ver_2
ORTHOMCL11808	2	2	Camptotheca_acuminata Rauvolfia_serpentina	caa_locus_12651_iso_1_len_894_ver_4 rsa_locus_39756_iso_1_len_1201_ver_2
ORTHOMCL11810	2	2	Camptotheca_acuminata Rauvolfia_serpentina	caa_locus_12664_iso_1_len_998_ver_4 rsa_locus_31399_iso_1_len_320_ver_2
ORTHOMCL11812	2	2	Camptotheca_acuminata Rauvolfia_serpentina	caa_locus_12670_iso_5_len_1351_ver_4 rsa_locus_42354_iso_2_len_1126_ver_2
ORTHOMCL11813	2	2	Camptotheca_acuminata Rauvolfia_serpentina	caa_locus_12672_iso_1_len_1182_ver_4 rsa_locus_42957_iso_1_len_447_ver_2
ORTHOMCL11814	2	2	Camptotheca_acuminata Rauvolfia_serpentina	caa_locus_12683_iso_1_len_1418_ver_4 rsa_locus_8047_iso_1_len_1165_ver_2
ORTHOMCL11815	2	2	Camptotheca_acuminata Rauvolfia_serpentina	caa_locus_126881_iso_2_len_899_ver_4 rsa_locus_15859_iso_1_len_736_ver_2
ORTHOMCL11818	2	2	Camptotheca_acuminata Rauvolfia_serpentina	caa_locus_12701_iso_1_len_343_ver_4 rsa_locus_26257_iso_1_len_338_ver_2
ORTHOMCL11819	2	2	Camptotheca_acuminata Rauvolfia_serpentina	caa_locus_12703_iso_1_len_1123_ver_4 rsa_locus_34827_iso_1_len_482_ver_2
ORTHOMCL11820	2	2	Camptotheca_acuminata Rauvolfia_serpentina	caa_locus_12717_iso_2_len_811_ver_4 rsa_locus_23661_iso_1_len_1443_ver_2
ORTHOMCL11822	2	2	Camptotheca_acuminata Rauvolfia_serpentina	caa_locus_12724_iso_3_len_1236_ver_4 rsa_locus_27427_iso_1_len_1117_ver_2
ORTHOMCL11823	2	2	Camptotheca_acuminata Rauvolfia_serpentina	caa_locus_1272_iso_2_len_977_ver_4 rsa_locus_951_iso_6_len_993_ver_2
ORTHOMCL11824	2	2	Camptotheca_acuminata Rauvolfia_serpentina	caa_locus_127304_iso_1_len_288_ver_4 rsa_locus_34442_iso_1_len_354_ver_2
ORTHOMCL11825	2	2	Camptotheca_acuminata Rauvolfia_serpentina	caa_locus_12735_iso_1_len_587_ver_4 rsa_locus_47474_iso_1_len_484_ver_2
ORTHOMCL11829	2	2	Camptotheca_acuminata Rauvolfia_serpentina	caa_locus_12765_iso_1_len_1176_ver_4 rsa_locus_5056_iso_5_len_1433_ver_2
ORTHOMCL11833	2	2	Camptotheca_acuminata Rauvolfia_serpentina	caa_locus_12792_iso_8_len_1834_ver_4 rsa_locus_9928_iso_1_len_656_ver_2
ORTHOMCL11835	2	2	Camptotheca_acuminata Rauvolfia_serpentina	caa_locus_12799_iso_1_len_560_ver_4 rsa_locus_64500_iso_1_len_319_ver_2
ORTHOMCL11839	2	2	Camptotheca_acuminata Rauvolfia_serpentina	caa_locus_12813_iso_3_len_1453_ver_4 rsa_locus_4883_iso_7_len_1945_ver_2
ORTHOMCL11841	2	2	Camptotheca_acuminata Rauvolfia_serpentina	caa_locus_12849_iso_3_len_2603_ver_4 rsa_locus_6282_iso_8_len_2444_ver_2
ORTHOMCL11846	2	2	Camptotheca_acuminata Rauvolfia_serpentina	caa_locus_12910_iso_2_len_583_ver_4 rsa_locus_30925_iso_1_len_549_ver_2
ORTHOMCL11851	2	2	Camptotheca_acuminata Rauvolfia_serpentina	caa_locus_12930_iso_3_len_3143_ver_4 rsa_locus_6738_iso_1_len_2188_ver_2
ORTHOMCL11852	2	2	Camptotheca_acuminata Rauvolfia_serpentina	caa_locus_12946_iso_6_len_3861_ver_4 rsa_locus_12674_iso_4_len_2724_ver_2
ORTHOMCL11853	2	2	Camptotheca_acuminata Rauvolfia_serpentina	caa_locus_129546_iso_1_len_1044_ver_4 rsa_locus_49660_iso_1_len_632_ver_2
ORTHOMCL11854	2	2	Camptotheca_acuminata Rauvolfia_serpentina	caa_locus_129552_iso_1_len_4009_ver_4 rsa_locus_91126_iso_1_len_346_ver_2
ORTHOMCL11862	2	2	Camptotheca_acuminata Rauvolfia_serpentina	caa_locus_12978_iso_2_len_2129_ver_4 rsa_locus_5560_iso_2_len_1796_ver_2
ORTHOMCL11864	2	2	Camptotheca_acuminata Rauvolfia_serpentina	caa_locus_129870_iso_1_len_540_ver_4 rsa_locus_13918_iso_1_len_465_ver_2
ORTHOMCL11865	2	2	Camptotheca_acuminata Rauvolfia_serpentina	caa_locus_12989_iso_5_len_1807_ver_4 rsa_locus_28255_iso_1_len_763_ver_2
ORTHOMCL11866	2	2	Camptotheca_acuminata Rauvolfia_serpentina	caa_locus_1298_iso_4_len_634_ver_4 rsa_locus_67064_iso_1_len_802_ver_2
ORTHOMCL11868	2	2	Camptotheca_acuminata Rauvolfia_serpentina	caa_locus_130005_iso_1_len_585_ver_4 rsa_locus_53530_iso_1_len_341_ver_2
ORTHOMCL11869	2	2	Camptotheca_acuminata Rauvolfia_serpentina	caa_locus_130013_iso_1_len_748_ver_4 rsa_locus_53529_iso_1_len_355_ver_2
ORTHOMCL11870	2	2	Camptotheca_acuminata Rauvolfia_serpentina	caa_locus_130067_iso_1_len_311_ver_4 rsa_locus_22253_iso_1_len_453_ver_2
ORTHOMCL11871	2	2	Camptotheca_acuminata Rauvolfia_serpentina	caa_locus_130069_iso_1_len_322_ver_4 rsa_locus_52648_iso_1_len_655_ver_2
ORTHOMCL11875	2	2	Camptotheca_acuminata Rauvolfia_serpentina	caa_locus_13046_iso_3_len_1800_ver_4 rsa_locus_567_iso_1_len_1575_ver_2
ORTHOMCL11877	2	2	Camptotheca_acuminata Rauvolfia_serpentina	caa_locus_13062_iso_1_len_1210_ver_4 rsa_locus_22766_iso_1_len_421_ver_2
ORTHOMCL11878	2	2	Camptotheca_acuminata Rauvolfia_serpentina	caa_locus_13063_iso_1_len_1764_ver_4 rsa_locus_10485_iso_1_len_1790_ver_2
ORTHOMCL11880	2	2	Camptotheca_acuminata Rauvolfia_serpentina	caa_locus_13146_iso_2_len_1281_ver_4 rsa_locus_14036_iso_1_len_1207_ver_2
ORTHOMCL11881	2	2	Camptotheca_acuminata Rauvolfia_serpentina	caa_locus_13170_iso_1_len_588_ver_4 rsa_locus_8684_iso_1_len_1067_ver_2
ORTHOMCL11882	2	2	Camptotheca_acuminata Rauvolfia_serpentina	caa_locus_13183_iso_3_len_1645_ver_4 rsa_locus_58780_iso_1_len_541_ver_2
ORTHOMCL11883	2	2	Camptotheca_acuminata Rauvolfia_serpentina	caa_locus_13197_iso_2_len_573_ver_4 rsa_locus_2159_iso_4_len_1141_ver_2
ORTHOMCL11885	2	2	Camptotheca_acuminata Rauvolfia_serpentina	caa_locus_13217_iso_1_len_868_ver_4 rsa_locus_7053_iso_6_len_1653_ver_2
ORTHOMCL11887	2	2	Camptotheca_acuminata Rauvolfia_serpentina	caa_locus_13222_iso_1_len_1031_ver_4 rsa_locus_14758_iso_1_len_1375_ver_2
ORTHOMCL11888	2	2	Camptotheca_acuminata Rauvolfia_serpentina	caa_locus_13229_iso_1_len_2811_ver_4 rsa_locus_7724_iso_2_len_2954_ver_2
ORTHOMCL11889	2	2	Camptotheca_acuminata Rauvolfia_serpentina	caa_locus_13232_iso_5_len_1262_ver_4 rsa_locus_69274_iso_1_len_945_ver_2
ORTHOMCL11893	2	2	Camptotheca_acuminata Rauvolfia_serpentina	caa_locus_13286_iso_1_len_839_ver_4 rsa_locus_56592_iso_1_len_292_ver_2
ORTHOMCL11894	2	2	Camptotheca_acuminata Rauvolfia_serpentina	caa_locus_1329_iso_5_len_1961_ver_4 rsa_locus_107_iso_3_len_2245_ver_2
ORTHOMCL11895	2	2	Camptotheca_acuminata Rauvolfia_serpentina	caa_locus_13309_iso_3_len_1181_ver_4 rsa_locus_48126_iso_1_len_682_ver_2
ORTHOMCL11896	2	2	Camptotheca_acuminata Rauvolfia_serpentina	caa_locus_13327_iso_1_len_805_ver_4 rsa_locus_21132_iso_1_len_623_ver_2
ORTHOMCL11897	2	2	Camptotheca_acuminata Rauvolfia_serpentina	caa_locus_13328_iso_5_len_2229_ver_4 rsa_locus_4932_iso_7_len_2055_ver_2
ORTHOMCL11899	2	2	Camptotheca_acuminata Rauvolfia_serpentina	caa_locus_1334_iso_2_len_307_ver_4 rsa_locus_24221_iso_1_len_887_ver_2
ORTHOMCL11905	2	2	Camptotheca_acuminata Rauvolfia_serpentina	caa_locus_13400_iso_2_len_1326_ver_4 rsa_locus_8843_iso_9_len_3733_ver_2
ORTHOMCL11906	2	2	Camptotheca_acuminata Rauvolfia_serpentina	caa_locus_13409_iso_7_len_1312_ver_4 rsa_locus_50421_iso_1_len_669_ver_2
ORTHOMCL11907	2	2	Camptotheca_acuminata Rauvolfia_serpentina	caa_locus_13414_iso_2_len_1858_ver_4 rsa_locus_3817_iso_3_len_1641_ver_2
ORTHOMCL11908	2	2	Camptotheca_acuminata Rauvolfia_serpentina	caa_locus_13418_iso_3_len_1909_ver_4 rsa_locus_6301_iso_2_len_1763_ver_2
ORTHOMCL11909	2	2	Camptotheca_acuminata Rauvolfia_serpentina	caa_locus_13430_iso_1_len_793_ver_4 rsa_locus_17468_iso_1_len_883_ver_2
ORTHOMCL11911	2	2	Camptotheca_acuminata Rauvolfia_serpentina	caa_locus_13462_iso_5_len_1761_ver_4 rsa_locus_17918_iso_1_len_708_ver_2
ORTHOMCL11912	2	2	Camptotheca_acuminata Rauvolfia_serpentina	caa_locus_13463_iso_3_len_899_ver_4 rsa_locus_55076_iso_1_len_458_ver_2
ORTHOMCL11914	2	2	Camptotheca_acuminata Rauvolfia_serpentina	caa_locus_13510_iso_8_len_1248_ver_4 rsa_locus_27167_iso_5_len_1357_ver_2
ORTHOMCL11915	2	2	Camptotheca_acuminata Rauvolfia_serpentina	caa_locus_13517_iso_9_len_2961_ver_4 rsa_locus_41142_iso_1_len_962_ver_2
ORTHOMCL11916	2	2	Camptotheca_acuminata Rauvolfia_serpentina	caa_locus_13519_iso_5_len_1654_ver_4 rsa_locus_45155_iso_1_len_912_ver_2
ORTHOMCL11917	2	2	Camptotheca_acuminata Rauvolfia_serpentina	caa_locus_13526_iso_1_len_611_ver_4 rsa_locus_12738_iso_2_len_545_ver_2
ORTHOMCL11918	2	2	Camptotheca_acuminata Rauvolfia_serpentina	caa_locus_13540_iso_2_len_1985_ver_4 rsa_locus_13989_iso_7_len_2243_ver_2
ORTHOMCL11919	2	2	Camptotheca_acuminata Rauvolfia_serpentina	caa_locus_13543_iso_1_len_891_ver_4 rsa_locus_82816_iso_1_len_402_ver_2
ORTHOMCL11920	2	2	Camptotheca_acuminata Rauvolfia_serpentina	caa_locus_13561_iso_2_len_1234_ver_4 rsa_locus_66091_iso_1_len_420_ver_2
ORTHOMCL11921	2	2	Camptotheca_acuminata Rauvolfia_serpentina	caa_locus_1357_iso_3_len_1333_ver_4 rsa_locus_34977_iso_1_len_479_ver_2
ORTHOMCL11922	2	2	Camptotheca_acuminata Rauvolfia_serpentina	caa_locus_13587_iso_7_len_1310_ver_4 rsa_locus_83671_iso_1_len_452_ver_2
ORTHOMCL11923	2	2	Camptotheca_acuminata Rauvolfia_serpentina	caa_locus_1358_iso_2_len_814_ver_4 rsa_locus_49058_iso_1_len_282_ver_2
ORTHOMCL11925	2	2	Camptotheca_acuminata Rauvolfia_serpentina	caa_locus_13601_iso_1_len_1689_ver_4 rsa_locus_5863_iso_8_len_2009_ver_2
ORTHOMCL11926	2	2	Camptotheca_acuminata Rauvolfia_serpentina	caa_locus_1360_iso_3_len_2585_ver_4 rsa_locus_6070_iso_2_len_2196_ver_2
ORTHOMCL11927	2	2	Camptotheca_acuminata Rauvolfia_serpentina	caa_locus_13612_iso_7_len_1827_ver_4 rsa_locus_5497_iso_4_len_3969_ver_2
ORTHOMCL11929	2	2	Camptotheca_acuminata Rauvolfia_serpentina	caa_locus_13635_iso_1_len_1694_ver_4 rsa_locus_8074_iso_2_len_2105_ver_2
ORTHOMCL11930	2	2	Camptotheca_acuminata Rauvolfia_serpentina	caa_locus_13640_iso_1_len_675_ver_4 rsa_locus_29332_iso_1_len_841_ver_2
ORTHOMCL11931	2	2	Camptotheca_acuminata Rauvolfia_serpentina	caa_locus_13642_iso_1_len_1886_ver_4 rsa_locus_15470_iso_1_len_1373_ver_2
ORTHOMCL11932	2	2	Camptotheca_acuminata Rauvolfia_serpentina	caa_locus_13647_iso_1_len_980_ver_4 rsa_locus_74566_iso_1_len_470_ver_2
ORTHOMCL11934	2	2	Camptotheca_acuminata Rauvolfia_serpentina	caa_locus_1367_iso_4_len_937_ver_4 rsa_locus_3261_iso_2_len_1216_ver_2
ORTHOMCL11936	2	2	Camptotheca_acuminata Rauvolfia_serpentina	caa_locus_13693_iso_1_len_1221_ver_4 rsa_locus_10267_iso_3_len_1000_ver_2
ORTHOMCL11937	2	2	Camptotheca_acuminata Rauvolfia_serpentina	caa_locus_13703_iso_3_len_1321_ver_4 rsa_locus_8251_iso_1_len_727_ver_2
ORTHOMCL11940	2	2	Camptotheca_acuminata Rauvolfia_serpentina	caa_locus_13716_iso_2_len_1842_ver_4 rsa_locus_17573_iso_1_len_832_ver_2
ORTHOMCL11941	2	2	Camptotheca_acuminata Rauvolfia_serpentina	caa_locus_13760_iso_1_len_1222_ver_4 rsa_locus_60564_iso_1_len_562_ver_2
ORTHOMCL11945	2	2	Camptotheca_acuminata Rauvolfia_serpentina	caa_locus_13783_iso_1_len_999_ver_4 rsa_locus_5290_iso_1_len_899_ver_2
ORTHOMCL11946	2	2	Camptotheca_acuminata Rauvolfia_serpentina	caa_locus_13792_iso_3_len_1677_ver_4 rsa_locus_973_iso_7_len_1232_ver_2
ORTHOMCL11947	2	2	Camptotheca_acuminata Rauvolfia_serpentina	caa_locus_13824_iso_1_len_1729_ver_4 rsa_locus_13151_iso_3_len_1667_ver_2
ORTHOMCL11950	2	2	Camptotheca_acuminata Rauvolfia_serpentina	caa_locus_13853_iso_7_len_1234_ver_4 rsa_locus_6814_iso_8_len_2332_ver_2
ORTHOMCL11952	2	2	Camptotheca_acuminata Rauvolfia_serpentina	caa_locus_13886_iso_2_len_1435_ver_4 rsa_locus_44675_iso_1_len_538_ver_2
ORTHOMCL11954	2	2	Camptotheca_acuminata Rauvolfia_serpentina	caa_locus_13897_iso_1_len_1369_ver_4 rsa_locus_32666_iso_1_len_1332_ver_2
ORTHOMCL11956	2	2	Camptotheca_acuminata Rauvolfia_serpentina	caa_locus_13923_iso_5_len_2537_ver_4 rsa_locus_12585_iso_1_len_2252_ver_2
ORTHOMCL11958	2	2	Camptotheca_acuminata Rauvolfia_serpentina	caa_locus_13935_iso_1_len_803_ver_4 rsa_locus_18746_iso_1_len_1524_ver_2
ORTHOMCL11959	2	2	Camptotheca_acuminata Rauvolfia_serpentina	caa_locus_13944_iso_1_len_2612_ver_4 rsa_locus_169_iso_8_len_2487_ver_2
ORTHOMCL11965	2	2	Camptotheca_acuminata Rauvolfia_serpentina	caa_locus_14025_iso_7_len_1475_ver_4 rsa_locus_4876_iso_4_len_1343_ver_2
ORTHOMCL11966	2	2	Camptotheca_acuminata Rauvolfia_serpentina	caa_locus_14064_iso_1_len_1033_ver_4 rsa_locus_31951_iso_1_len_710_ver_2
ORTHOMCL11969	2	2	Camptotheca_acuminata Rauvolfia_serpentina	caa_locus_14091_iso_3_len_1214_ver_4 rsa_locus_35102_iso_1_len_726_ver_2
ORTHOMCL11972	2	2	Camptotheca_acuminata Rauvolfia_serpentina	caa_locus_14130_iso_3_len_919_ver_4 rsa_locus_13721_iso_1_len_1248_ver_2
ORTHOMCL11973	2	2	Camptotheca_acuminata Rauvolfia_serpentina	caa_locus_14132_iso_2_len_1093_ver_4 rsa_locus_37793_iso_1_len_466_ver_2
ORTHOMCL11977	2	2	Camptotheca_acuminata Rauvolfia_serpentina	caa_locus_14171_iso_3_len_1204_ver_4 rsa_locus_3274_iso_3_len_1339_ver_2
ORTHOMCL11979	2	2	Camptotheca_acuminata Rauvolfia_serpentina	caa_locus_14184_iso_5_len_1719_ver_4 rsa_locus_4693_iso_7_len_1578_ver_2
ORTHOMCL11981	2	2	Camptotheca_acuminata Rauvolfia_serpentina	caa_locus_14205_iso_1_len_1453_ver_4 rsa_locus_11543_iso_1_len_942_ver_2
ORTHOMCL11983	2	2	Camptotheca_acuminata Rauvolfia_serpentina	caa_locus_14250_iso_1_len_1555_ver_4 rsa_locus_24053_iso_1_len_1692_ver_2
ORTHOMCL11985	2	2	Camptotheca_acuminata Rauvolfia_serpentina	caa_locus_14281_iso_3_len_1464_ver_4 rsa_locus_5569_iso_1_len_1143_ver_2
ORTHOMCL11986	2	2	Camptotheca_acuminata Rauvolfia_serpentina	caa_locus_14290_iso_1_len_1213_ver_4 rsa_locus_36326_iso_1_len_932_ver_2
ORTHOMCL11987	2	2	Camptotheca_acuminata Rauvolfia_serpentina	caa_locus_14295_iso_1_len_3002_ver_4 rsa_locus_36122_iso_1_len_2161_ver_2
ORTHOMCL11989	2	2	Camptotheca_acuminata Rauvolfia_serpentina	caa_locus_14326_iso_2_len_1810_ver_4 rsa_locus_8989_iso_1_len_1959_ver_2
ORTHOMCL11990	2	2	Camptotheca_acuminata Rauvolfia_serpentina	caa_locus_1432_iso_1_len_1122_ver_4 rsa_locus_18691_iso_1_len_1383_ver_2
ORTHOMCL11992	2	2	Camptotheca_acuminata Rauvolfia_serpentina	caa_locus_1435_iso_3_len_839_ver_4 rsa_locus_5770_iso_1_len_386_ver_2
ORTHOMCL11993	2	2	Camptotheca_acuminata Rauvolfia_serpentina	caa_locus_14363_iso_2_len_552_ver_4 rsa_locus_43193_iso_1_len_633_ver_2
ORTHOMCL11994	2	2	Camptotheca_acuminata Rauvolfia_serpentina	caa_locus_14368_iso_1_len_1185_ver_4 rsa_locus_13808_iso_1_len_1110_ver_2
ORTHOMCL11995	2	2	Camptotheca_acuminata Rauvolfia_serpentina	caa_locus_14374_iso_2_len_652_ver_4 rsa_locus_38217_iso_1_len_298_ver_2
ORTHOMCL11997	2	2	Camptotheca_acuminata Rauvolfia_serpentina	caa_locus_14388_iso_1_len_1259_ver_4 rsa_locus_1917_iso_6_len_3195_ver_2
ORTHOMCL11999	2	2	Camptotheca_acuminata Rauvolfia_serpentina	caa_locus_14407_iso_1_len_896_ver_4 rsa_locus_35861_iso_2_len_620_ver_2
ORTHOMCL12004	2	2	Camptotheca_acuminata Rauvolfia_serpentina	caa_locus_1445_iso_7_len_3243_ver_4 rsa_locus_12392_iso_4_len_2907_ver_2
ORTHOMCL12005	2	2	Camptotheca_acuminata Rauvolfia_serpentina	caa_locus_14478_iso_1_len_698_ver_4 rsa_locus_13631_iso_3_len_951_ver_2
ORTHOMCL12009	2	2	Camptotheca_acuminata Rauvolfia_serpentina	caa_locus_14533_iso_1_len_1328_ver_4 rsa_locus_16375_iso_1_len_1076_ver_2
ORTHOMCL12013	2	2	Camptotheca_acuminata Rauvolfia_serpentina	caa_locus_14632_iso_1_len_1405_ver_4 rsa_locus_15719_iso_1_len_590_ver_2
ORTHOMCL12014	2	2	Camptotheca_acuminata Rauvolfia_serpentina	caa_locus_14648_iso_1_len_926_ver_4 rsa_locus_30848_iso_1_len_605_ver_2
ORTHOMCL12015	2	2	Camptotheca_acuminata Rauvolfia_serpentina	caa_locus_14666_iso_5_len_1225_ver_4 rsa_locus_48709_iso_1_len_610_ver_2
ORTHOMCL12016	2	2	Camptotheca_acuminata Rauvolfia_serpentina	caa_locus_14687_iso_1_len_1313_ver_4 rsa_locus_42038_iso_1_len_857_ver_2
ORTHOMCL12018	2	2	Camptotheca_acuminata Rauvolfia_serpentina	caa_locus_14706_iso_4_len_1024_ver_4 rsa_locus_2417_iso_3_len_1217_ver_2
ORTHOMCL12019	2	2	Camptotheca_acuminata Rauvolfia_serpentina	caa_locus_14708_iso_1_len_976_ver_4 rsa_locus_11342_iso_1_len_470_ver_2
ORTHOMCL12020	2	2	Camptotheca_acuminata Rauvolfia_serpentina	caa_locus_14714_iso_3_len_1225_ver_4 rsa_locus_4959_iso_1_len_409_ver_2
ORTHOMCL12022	2	2	Camptotheca_acuminata Rauvolfia_serpentina	caa_locus_14727_iso_5_len_2841_ver_4 rsa_locus_9295_iso_4_len_2420_ver_2
ORTHOMCL12023	2	2	Camptotheca_acuminata Rauvolfia_serpentina	caa_locus_1473_iso_1_len_848_ver_4 rsa_locus_14151_iso_1_len_1166_ver_2
ORTHOMCL12024	2	2	Camptotheca_acuminata Rauvolfia_serpentina	caa_locus_14744_iso_4_len_1031_ver_4 rsa_locus_22164_iso_2_len_868_ver_2
ORTHOMCL12026	2	2	Camptotheca_acuminata Rauvolfia_serpentina	caa_locus_1476_iso_7_len_1791_ver_4 rsa_locus_3942_iso_1_len_5242_ver_2
ORTHOMCL12029	2	2	Camptotheca_acuminata Rauvolfia_serpentina	caa_locus_1478_iso_1_len_1407_ver_4 rsa_locus_448_iso_6_len_1933_ver_2
ORTHOMCL12030	2	2	Camptotheca_acuminata Rauvolfia_serpentina	caa_locus_147_iso_4_len_1352_ver_4 rsa_locus_5758_iso_6_len_2969_ver_2
ORTHOMCL12031	2	2	Camptotheca_acuminata Rauvolfia_serpentina	caa_locus_14837_iso_4_len_1156_ver_4 rsa_locus_83263_iso_1_len_393_ver_2
ORTHOMCL12032	2	2	Camptotheca_acuminata Rauvolfia_serpentina	caa_locus_14849_iso_1_len_1683_ver_4 rsa_locus_15662_iso_1_len_2261_ver_2
ORTHOMCL12035	2	2	Camptotheca_acuminata Rauvolfia_serpentina	caa_locus_14939_iso_3_len_674_ver_4 rsa_locus_26723_iso_1_len_361_ver_2
ORTHOMCL12037	2	2	Camptotheca_acuminata Rauvolfia_serpentina	caa_locus_1494_iso_2_len_871_ver_4 rsa_locus_4692_iso_6_len_982_ver_2
ORTHOMCL12038	2	2	Camptotheca_acuminata Rauvolfia_serpentina	caa_locus_1497_iso_2_len_1253_ver_4 rsa_locus_42734_iso_1_len_406_ver_2
ORTHOMCL12039	2	2	Camptotheca_acuminata Rauvolfia_serpentina	caa_locus_15029_iso_5_len_2425_ver_4 rsa_locus_11092_iso_5_len_2739_ver_2
ORTHOMCL12041	2	2	Camptotheca_acuminata Rauvolfia_serpentina	caa_locus_15040_iso_4_len_1395_ver_4 rsa_locus_20506_iso_3_len_1852_ver_2
ORTHOMCL12042	2	2	Camptotheca_acuminata Rauvolfia_serpentina	caa_locus_15063_iso_4_len_1242_ver_4 rsa_locus_19357_iso_1_len_947_ver_2
ORTHOMCL12043	2	2	Camptotheca_acuminata Rauvolfia_serpentina	caa_locus_15067_iso_1_len_397_ver_4 rsa_locus_86351_iso_1_len_277_ver_2
ORTHOMCL12044	2	2	Camptotheca_acuminata Rauvolfia_serpentina	caa_locus_15069_iso_1_len_618_ver_4 rsa_locus_17935_iso_1_len_664_ver_2
ORTHOMCL12046	2	2	Camptotheca_acuminata Rauvolfia_serpentina	caa_locus_15096_iso_2_len_1057_ver_4 rsa_locus_35204_iso_1_len_365_ver_2
ORTHOMCL12047	2	2	Camptotheca_acuminata Rauvolfia_serpentina	caa_locus_15119_iso_2_len_1328_ver_4 rsa_locus_89788_iso_1_len_415_ver_2
ORTHOMCL12048	2	2	Camptotheca_acuminata Rauvolfia_serpentina	caa_locus_1511_iso_7_len_1599_ver_4 rsa_locus_31371_iso_1_len_824_ver_2
ORTHOMCL12049	2	2	Camptotheca_acuminata Rauvolfia_serpentina	caa_locus_15141_iso_1_len_1259_ver_4 rsa_locus_29047_iso_1_len_678_ver_2
ORTHOMCL12050	2	2	Camptotheca_acuminata Rauvolfia_serpentina	caa_locus_1514_iso_1_len_577_ver_4 rsa_locus_41569_iso_1_len_1061_ver_2
ORTHOMCL12052	2	2	Camptotheca_acuminata Rauvolfia_serpentina	caa_locus_15163_iso_2_len_1646_ver_4 rsa_locus_1406_iso_1_len_1751_ver_2
ORTHOMCL12053	2	2	Camptotheca_acuminata Rauvolfia_serpentina	caa_locus_15172_iso_1_len_929_ver_4 rsa_locus_50510_iso_1_len_733_ver_2
ORTHOMCL12054	2	2	Camptotheca_acuminata Rauvolfia_serpentina	caa_locus_15194_iso_1_len_971_ver_4 rsa_locus_12243_iso_4_len_1222_ver_2
ORTHOMCL12055	2	2	Camptotheca_acuminata Rauvolfia_serpentina	caa_locus_15201_iso_5_len_1570_ver_4 rsa_locus_2924_iso_3_len_1957_ver_2
ORTHOMCL12056	2	2	Camptotheca_acuminata Rauvolfia_serpentina	caa_locus_15224_iso_5_len_1298_ver_4 rsa_locus_23724_iso_1_len_1001_ver_2
ORTHOMCL12057	2	2	Camptotheca_acuminata Rauvolfia_serpentina	caa_locus_1523_iso_5_len_1158_ver_4 rsa_locus_16404_iso_1_len_749_ver_2
ORTHOMCL12058	2	2	Camptotheca_acuminata Rauvolfia_serpentina	caa_locus_15254_iso_1_len_687_ver_4 rsa_locus_22601_iso_2_len_777_ver_2
ORTHOMCL12059	2	2	Camptotheca_acuminata Rauvolfia_serpentina	caa_locus_15259_iso_1_len_724_ver_4 rsa_locus_10618_iso_1_len_736_ver_2
ORTHOMCL12061	2	2	Camptotheca_acuminata Rauvolfia_serpentina	caa_locus_15278_iso_2_len_1014_ver_4 rsa_locus_85762_iso_1_len_419_ver_2
ORTHOMCL12062	2	2	Camptotheca_acuminata Rauvolfia_serpentina	caa_locus_15309_iso_3_len_1837_ver_4 rsa_locus_17108_iso_2_len_900_ver_2
ORTHOMCL12063	2	2	Camptotheca_acuminata Rauvolfia_serpentina	caa_locus_15311_iso_1_len_2108_ver_4 rsa_locus_28458_iso_1_len_726_ver_2
ORTHOMCL12064	2	2	Camptotheca_acuminata Rauvolfia_serpentina	caa_locus_15314_iso_5_len_914_ver_4 rsa_locus_13522_iso_1_len_1041_ver_2
ORTHOMCL12067	2	2	Camptotheca_acuminata Rauvolfia_serpentina	caa_locus_1535_iso_5_len_2268_ver_4 rsa_locus_27863_iso_1_len_926_ver_2
ORTHOMCL12068	2	2	Camptotheca_acuminata Rauvolfia_serpentina	caa_locus_15379_iso_1_len_2139_ver_4 rsa_locus_277_iso_2_len_2208_ver_2
ORTHOMCL12070	2	2	Camptotheca_acuminata Rauvolfia_serpentina	caa_locus_15383_iso_1_len_3315_ver_4 rsa_locus_6779_iso_5_len_1960_ver_2
ORTHOMCL12071	2	2	Camptotheca_acuminata Rauvolfia_serpentina	caa_locus_15384_iso_2_len_1094_ver_4 rsa_locus_1403_iso_3_len_1222_ver_2
ORTHOMCL12072	2	2	Camptotheca_acuminata Rauvolfia_serpentina	caa_locus_15386_iso_1_len_1489_ver_4 rsa_locus_49720_iso_1_len_547_ver_2
ORTHOMCL12073	2	2	Camptotheca_acuminata Rauvolfia_serpentina	caa_locus_153_iso_4_len_1405_ver_4 rsa_locus_46066_iso_1_len_649_ver_2
ORTHOMCL12076	2	2	Camptotheca_acuminata Rauvolfia_serpentina	caa_locus_1545_iso_6_len_2811_ver_4 rsa_locus_49862_iso_1_len_452_ver_2
ORTHOMCL12078	2	2	Camptotheca_acuminata Rauvolfia_serpentina	caa_locus_15493_iso_1_len_1205_ver_4 rsa_locus_5686_iso_2_len_1875_ver_2
ORTHOMCL12079	2	2	Camptotheca_acuminata Rauvolfia_serpentina	caa_locus_15498_iso_2_len_1605_ver_4 rsa_locus_2151_iso_4_len_1652_ver_2
ORTHOMCL12081	2	2	Camptotheca_acuminata Rauvolfia_serpentina	caa_locus_15511_iso_5_len_1764_ver_4 rsa_locus_3382_iso_7_len_1572_ver_2
ORTHOMCL12083	2	2	Camptotheca_acuminata Rauvolfia_serpentina	caa_locus_15540_iso_6_len_1803_ver_4 rsa_locus_20505_iso_1_len_1694_ver_2
ORTHOMCL12085	2	2	Camptotheca_acuminata Rauvolfia_serpentina	caa_locus_1555_iso_7_len_3108_ver_4 rsa_locus_34582_iso_1_len_1083_ver_2
ORTHOMCL12088	2	2	Camptotheca_acuminata Rauvolfia_serpentina	caa_locus_15587_iso_2_len_898_ver_4 rsa_locus_29623_iso_1_len_361_ver_2
ORTHOMCL12089	2	2	Camptotheca_acuminata Rauvolfia_serpentina	caa_locus_15599_iso_1_len_1860_ver_4 rsa_locus_8387_iso_4_len_2293_ver_2
ORTHOMCL12093	2	2	Camptotheca_acuminata Rauvolfia_serpentina	caa_locus_1563_iso_3_len_2529_ver_4 rsa_locus_12374_iso_3_len_2402_ver_2
ORTHOMCL12095	2	2	Camptotheca_acuminata Rauvolfia_serpentina	caa_locus_15666_iso_3_len_403_ver_4 rsa_locus_72134_iso_1_len_311_ver_2
ORTHOMCL12097	2	2	Camptotheca_acuminata Rauvolfia_serpentina	caa_locus_15672_iso_3_len_1382_ver_4 rsa_locus_2987_iso_1_len_974_ver_2
ORTHOMCL12099	2	2	Camptotheca_acuminata Rauvolfia_serpentina	caa_locus_15689_iso_1_len_1155_ver_4 rsa_locus_12454_iso_2_len_1366_ver_2
ORTHOMCL12100	2	2	Camptotheca_acuminata Rauvolfia_serpentina	caa_locus_15692_iso_3_len_638_ver_4 rsa_locus_83882_iso_1_len_462_ver_2
ORTHOMCL12101	2	2	Camptotheca_acuminata Rauvolfia_serpentina	caa_locus_15708_iso_1_len_727_ver_4 rsa_locus_20917_iso_3_len_626_ver_2
ORTHOMCL12102	2	2	Camptotheca_acuminata Rauvolfia_serpentina	caa_locus_15716_iso_1_len_852_ver_4 rsa_locus_34299_iso_1_len_518_ver_2
ORTHOMCL12103	2	2	Camptotheca_acuminata Rauvolfia_serpentina	caa_locus_15742_iso_3_len_1245_ver_4 rsa_locus_35901_iso_1_len_665_ver_2
ORTHOMCL12104	2	2	Camptotheca_acuminata Rauvolfia_serpentina	caa_locus_15771_iso_1_len_872_ver_4 rsa_locus_85353_iso_1_len_297_ver_2
ORTHOMCL12106	2	2	Camptotheca_acuminata Rauvolfia_serpentina	caa_locus_15787_iso_2_len_1044_ver_4 rsa_locus_22144_iso_3_len_1149_ver_2
ORTHOMCL12107	2	2	Camptotheca_acuminata Rauvolfia_serpentina	caa_locus_15794_iso_1_len_1015_ver_4 rsa_locus_5823_iso_1_len_1035_ver_2
ORTHOMCL12112	2	2	Camptotheca_acuminata Rauvolfia_serpentina	caa_locus_15856_iso_1_len_761_ver_4 rsa_locus_61758_iso_1_len_324_ver_2
ORTHOMCL12116	2	2	Camptotheca_acuminata Rauvolfia_serpentina	caa_locus_1587_iso_3_len_1162_ver_4 rsa_locus_29978_iso_1_len_798_ver_2
ORTHOMCL12117	2	2	Camptotheca_acuminata Rauvolfia_serpentina	caa_locus_15898_iso_4_len_334_ver_4 rsa_locus_24082_iso_9_len_1645_ver_2
ORTHOMCL12121	2	2	Camptotheca_acuminata Rauvolfia_serpentina	caa_locus_15938_iso_1_len_1367_ver_4 rsa_locus_8732_iso_1_len_1378_ver_2
ORTHOMCL12122	2	2	Camptotheca_acuminata Rauvolfia_serpentina	caa_locus_15943_iso_3_len_579_ver_4 rsa_locus_24003_iso_1_len_709_ver_2
ORTHOMCL12124	2	2	Camptotheca_acuminata Rauvolfia_serpentina	caa_locus_15970_iso_3_len_2236_ver_4 rsa_locus_17243_iso_2_len_1619_ver_2
ORTHOMCL12126	2	2	Camptotheca_acuminata Rauvolfia_serpentina	caa_locus_15997_iso_4_len_1901_ver_4 rsa_locus_22511_iso_2_len_1978_ver_2
ORTHOMCL12127	2	2	Camptotheca_acuminata Rauvolfia_serpentina	caa_locus_1601_iso_5_len_993_ver_4 rsa_locus_10662_iso_5_len_1133_ver_2
ORTHOMCL12128	2	2	Camptotheca_acuminata Rauvolfia_serpentina	caa_locus_16051_iso_1_len_477_ver_4 rsa_locus_31490_iso_2_len_419_ver_2
ORTHOMCL12131	2	2	Camptotheca_acuminata Rauvolfia_serpentina	caa_locus_16082_iso_6_len_2302_ver_4 rsa_locus_6126_iso_6_len_2821_ver_2
ORTHOMCL12133	2	2	Camptotheca_acuminata Rauvolfia_serpentina	caa_locus_1611_iso_7_len_1328_ver_4 rsa_locus_3191_iso_4_len_1438_ver_2
ORTHOMCL12142	2	2	Camptotheca_acuminata Rauvolfia_serpentina	caa_locus_1621_iso_9_len_2301_ver_4 rsa_locus_3834_iso_9_len_2309_ver_2
ORTHOMCL12143	2	2	Camptotheca_acuminata Rauvolfia_serpentina	caa_locus_16227_iso_1_len_1232_ver_4 rsa_locus_10878_iso_6_len_1856_ver_2
ORTHOMCL12145	2	2	Camptotheca_acuminata Rauvolfia_serpentina	caa_locus_16236_iso_4_len_978_ver_4 rsa_locus_9528_iso_1_len_1103_ver_2
ORTHOMCL12146	2	2	Camptotheca_acuminata Rauvolfia_serpentina	caa_locus_16249_iso_1_len_915_ver_4 rsa_locus_6582_iso_1_len_1088_ver_2
ORTHOMCL12147	2	2	Camptotheca_acuminata Rauvolfia_serpentina	caa_locus_1624_iso_1_len_918_ver_4 rsa_locus_25854_iso_1_len_784_ver_2
ORTHOMCL12149	2	2	Camptotheca_acuminata Rauvolfia_serpentina	caa_locus_16265_iso_6_len_2263_ver_4 rsa_locus_7102_iso_4_len_2231_ver_2
ORTHOMCL12154	2	2	Camptotheca_acuminata Rauvolfia_serpentina	caa_locus_16375_iso_2_len_1075_ver_4 rsa_locus_40914_iso_1_len_399_ver_2
ORTHOMCL12156	2	2	Camptotheca_acuminata Rauvolfia_serpentina	caa_locus_16398_iso_4_len_1705_ver_4 rsa_locus_12212_iso_3_len_1545_ver_2
ORTHOMCL12157	2	2	Camptotheca_acuminata Rauvolfia_serpentina	caa_locus_16407_iso_2_len_1136_ver_4 rsa_locus_3882_iso_3_len_1882_ver_2
ORTHOMCL12162	2	2	Camptotheca_acuminata Rauvolfia_serpentina	caa_locus_16473_iso_2_len_1865_ver_4 rsa_locus_8327_iso_6_len_1726_ver_2
ORTHOMCL12163	2	2	Camptotheca_acuminata Rauvolfia_serpentina	caa_locus_16476_iso_5_len_1011_ver_4 rsa_locus_28126_iso_1_len_452_ver_2
ORTHOMCL12164	2	2	Camptotheca_acuminata Rauvolfia_serpentina	caa_locus_1647_iso_1_len_922_ver_4 rsa_locus_18129_iso_1_len_875_ver_2
ORTHOMCL12167	2	2	Camptotheca_acuminata Rauvolfia_serpentina	caa_locus_16503_iso_1_len_533_ver_4 rsa_locus_2590_iso_3_len_1685_ver_2
ORTHOMCL12168	2	2	Camptotheca_acuminata Rauvolfia_serpentina	caa_locus_16522_iso_2_len_977_ver_4 rsa_locus_18670_iso_6_len_1170_ver_2
ORTHOMCL12169	2	2	Camptotheca_acuminata Rauvolfia_serpentina	caa_locus_16527_iso_3_len_1135_ver_4 rsa_locus_29686_iso_1_len_469_ver_2
ORTHOMCL12170	2	2	Camptotheca_acuminata Rauvolfia_serpentina	caa_locus_16528_iso_1_len_327_ver_4 rsa_locus_1424_iso_9_len_2488_ver_2
ORTHOMCL12172	2	2	Camptotheca_acuminata Rauvolfia_serpentina	caa_locus_16535_iso_3_len_1762_ver_4 rsa_locus_5790_iso_5_len_2417_ver_2
ORTHOMCL12173	2	2	Camptotheca_acuminata Rauvolfia_serpentina	caa_locus_16579_iso_1_len_1025_ver_4 rsa_locus_64682_iso_1_len_992_ver_2
ORTHOMCL12174	2	2	Camptotheca_acuminata Rauvolfia_serpentina	caa_locus_1657_iso_3_len_1575_ver_4 rsa_locus_2465_iso_6_len_1905_ver_2
ORTHOMCL12175	2	2	Camptotheca_acuminata Rauvolfia_serpentina	caa_locus_16582_iso_5_len_812_ver_4 rsa_locus_61215_iso_1_len_688_ver_2
ORTHOMCL12176	2	2	Camptotheca_acuminata Rauvolfia_serpentina	caa_locus_16588_iso_6_len_1689_ver_4 rsa_locus_17361_iso_8_len_1715_ver_2
ORTHOMCL12177	2	2	Camptotheca_acuminata Rauvolfia_serpentina	caa_locus_16616_iso_3_len_1822_ver_4 rsa_locus_9568_iso_1_len_1962_ver_2
ORTHOMCL12178	2	2	Camptotheca_acuminata Rauvolfia_serpentina	caa_locus_16728_iso_2_len_788_ver_4 rsa_locus_10076_iso_4_len_1635_ver_2
ORTHOMCL12187	2	2	Camptotheca_acuminata Rauvolfia_serpentina	caa_locus_16907_iso_1_len_1206_ver_4 rsa_locus_24644_iso_1_len_657_ver_2
ORTHOMCL12189	2	2	Camptotheca_acuminata Rauvolfia_serpentina	caa_locus_16967_iso_3_len_1467_ver_4 rsa_locus_10348_iso_5_len_1375_ver_2
ORTHOMCL12190	2	2	Camptotheca_acuminata Rauvolfia_serpentina	caa_locus_16969_iso_3_len_1704_ver_4 rsa_locus_5465_iso_1_len_1849_ver_2
ORTHOMCL12191	2	2	Camptotheca_acuminata Rauvolfia_serpentina	caa_locus_16985_iso_3_len_892_ver_4 rsa_locus_63129_iso_1_len_480_ver_2
ORTHOMCL12192	2	2	Camptotheca_acuminata Rauvolfia_serpentina	caa_locus_16992_iso_16_len_3675_ver_4 rsa_locus_7609_iso_5_len_3231_ver_2
ORTHOMCL12193	2	2	Camptotheca_acuminata Rauvolfia_serpentina	caa_locus_16995_iso_1_len_799_ver_4 rsa_locus_59554_iso_1_len_586_ver_2
ORTHOMCL12194	2	2	Camptotheca_acuminata Rauvolfia_serpentina	caa_locus_16998_iso_3_len_1001_ver_4 rsa_locus_18067_iso_1_len_636_ver_2
ORTHOMCL12199	2	2	Camptotheca_acuminata Rauvolfia_serpentina	caa_locus_17079_iso_2_len_1291_ver_4 rsa_locus_3591_iso_5_len_3276_ver_2
ORTHOMCL12201	2	2	Camptotheca_acuminata Rauvolfia_serpentina	caa_locus_17092_iso_1_len_1708_ver_4 rsa_locus_8342_iso_1_len_1801_ver_2
ORTHOMCL12202	2	2	Camptotheca_acuminata Rauvolfia_serpentina	caa_locus_17107_iso_1_len_927_ver_4 rsa_locus_22181_iso_1_len_772_ver_2
ORTHOMCL12203	2	2	Camptotheca_acuminata Rauvolfia_serpentina	caa_locus_17109_iso_3_len_2826_ver_4 rsa_locus_15148_iso_3_len_2088_ver_2
ORTHOMCL12204	2	2	Camptotheca_acuminata Rauvolfia_serpentina	caa_locus_17138_iso_1_len_674_ver_4 rsa_locus_18210_iso_1_len_749_ver_2
ORTHOMCL12205	2	2	Camptotheca_acuminata Rauvolfia_serpentina	caa_locus_17140_iso_3_len_2267_ver_4 rsa_locus_1929_iso_6_len_4264_ver_2
ORTHOMCL12207	2	2	Camptotheca_acuminata Rauvolfia_serpentina	caa_locus_17174_iso_3_len_1431_ver_4 rsa_locus_9674_iso_6_len_1970_ver_2
ORTHOMCL12209	2	2	Camptotheca_acuminata Rauvolfia_serpentina	caa_locus_17182_iso_3_len_737_ver_4 rsa_locus_9414_iso_3_len_1112_ver_2
ORTHOMCL12212	2	2	Camptotheca_acuminata Rauvolfia_serpentina	caa_locus_17201_iso_1_len_980_ver_4 rsa_locus_38523_iso_1_len_701_ver_2
ORTHOMCL12213	2	2	Camptotheca_acuminata Rauvolfia_serpentina	caa_locus_17208_iso_4_len_724_ver_4 rsa_locus_5439_iso_1_len_546_ver_2
ORTHOMCL12218	2	2	Camptotheca_acuminata Rauvolfia_serpentina	caa_locus_17311_iso_1_len_638_ver_4 rsa_locus_9801_iso_2_len_1151_ver_2
ORTHOMCL12220	2	2	Camptotheca_acuminata Rauvolfia_serpentina	caa_locus_1734_iso_3_len_916_ver_4 rsa_locus_50881_iso_1_len_419_ver_2
ORTHOMCL12221	2	2	Camptotheca_acuminata Rauvolfia_serpentina	caa_locus_17363_iso_4_len_1811_ver_4 rsa_locus_30982_iso_1_len_832_ver_2
ORTHOMCL12222	2	2	Camptotheca_acuminata Rauvolfia_serpentina	caa_locus_17365_iso_1_len_486_ver_4 rsa_locus_25323_iso_1_len_396_ver_2
ORTHOMCL12226	2	2	Camptotheca_acuminata Rauvolfia_serpentina	caa_locus_17397_iso_1_len_1437_ver_4 rsa_locus_31133_iso_2_len_649_ver_2
ORTHOMCL12229	2	2	Camptotheca_acuminata Rauvolfia_serpentina	caa_locus_17439_iso_2_len_1892_ver_4 rsa_locus_43255_iso_1_len_596_ver_2
ORTHOMCL12231	2	2	Camptotheca_acuminata Rauvolfia_serpentina	caa_locus_17467_iso_1_len_352_ver_4 rsa_locus_35867_iso_1_len_588_ver_2
ORTHOMCL12235	2	2	Camptotheca_acuminata Rauvolfia_serpentina	caa_locus_17533_iso_1_len_1361_ver_4 rsa_locus_2540_iso_1_len_1027_ver_2
ORTHOMCL12236	2	2	Camptotheca_acuminata Rauvolfia_serpentina	caa_locus_1755_iso_4_len_1096_ver_4 rsa_locus_4108_iso_1_len_1590_ver_2
ORTHOMCL12238	2	2	Camptotheca_acuminata Rauvolfia_serpentina	caa_locus_17568_iso_5_len_1087_ver_4 rsa_locus_27625_iso_1_len_753_ver_2
ORTHOMCL12243	2	2	Camptotheca_acuminata Rauvolfia_serpentina	caa_locus_17614_iso_4_len_1164_ver_4 rsa_locus_71077_iso_1_len_607_ver_2
ORTHOMCL12248	2	2	Camptotheca_acuminata Rauvolfia_serpentina	caa_locus_17677_iso_3_len_786_ver_4 rsa_locus_72415_iso_1_len_449_ver_2
ORTHOMCL12249	2	2	Camptotheca_acuminata Rauvolfia_serpentina	caa_locus_17695_iso_4_len_1423_ver_4 rsa_locus_15872_iso_1_len_1604_ver_2
ORTHOMCL12251	2	2	Camptotheca_acuminata Rauvolfia_serpentina	caa_locus_17699_iso_1_len_1989_ver_4 rsa_locus_4522_iso_1_len_3716_ver_2
ORTHOMCL12252	2	2	Camptotheca_acuminata Rauvolfia_serpentina	caa_locus_17705_iso_4_len_1286_ver_4 rsa_locus_14081_iso_1_len_436_ver_2
ORTHOMCL12253	2	2	Camptotheca_acuminata Rauvolfia_serpentina	caa_locus_17706_iso_1_len_926_ver_4 rsa_locus_8635_iso_3_len_1482_ver_2
ORTHOMCL12255	2	2	Camptotheca_acuminata Rauvolfia_serpentina	caa_locus_17713_iso_3_len_1070_ver_4 rsa_locus_16338_iso_1_len_789_ver_2
ORTHOMCL12257	2	2	Camptotheca_acuminata Rauvolfia_serpentina	caa_locus_17738_iso_1_len_1036_ver_4 rsa_locus_33673_iso_1_len_773_ver_2
ORTHOMCL12258	2	2	Camptotheca_acuminata Rauvolfia_serpentina	caa_locus_17745_iso_1_len_517_ver_4 rsa_locus_19819_iso_1_len_797_ver_2
ORTHOMCL12259	2	2	Camptotheca_acuminata Rauvolfia_serpentina	caa_locus_17772_iso_3_len_3205_ver_4 rsa_locus_11467_iso_3_len_2770_ver_2
ORTHOMCL12260	2	2	Camptotheca_acuminata Rauvolfia_serpentina	caa_locus_17777_iso_5_len_1830_ver_4 rsa_locus_8599_iso_1_len_1909_ver_2
ORTHOMCL12262	2	2	Camptotheca_acuminata Rauvolfia_serpentina	caa_locus_17828_iso_5_len_1019_ver_4 rsa_locus_2257_iso_3_len_1556_ver_2
ORTHOMCL12264	2	2	Camptotheca_acuminata Rauvolfia_serpentina	caa_locus_17900_iso_2_len_624_ver_4 rsa_locus_22156_iso_1_len_404_ver_2
ORTHOMCL12265	2	2	Camptotheca_acuminata Rauvolfia_serpentina	caa_locus_17906_iso_1_len_870_ver_4 rsa_locus_34435_iso_2_len_724_ver_2
ORTHOMCL12268	2	2	Camptotheca_acuminata Rauvolfia_serpentina	caa_locus_17941_iso_4_len_965_ver_4 rsa_locus_19065_iso_4_len_970_ver_2
ORTHOMCL12270	2	2	Camptotheca_acuminata Rauvolfia_serpentina	caa_locus_17948_iso_4_len_1296_ver_4 rsa_locus_8686_iso_5_len_1775_ver_2
ORTHOMCL12271	2	2	Camptotheca_acuminata Rauvolfia_serpentina	caa_locus_17949_iso_1_len_1214_ver_4 rsa_locus_6896_iso_1_len_1243_ver_2
ORTHOMCL12274	2	2	Camptotheca_acuminata Rauvolfia_serpentina	caa_locus_18019_iso_1_len_644_ver_4 rsa_locus_36320_iso_1_len_900_ver_2
ORTHOMCL12275	2	2	Camptotheca_acuminata Rauvolfia_serpentina	caa_locus_18038_iso_4_len_3712_ver_4 rsa_locus_3742_iso_2_len_3414_ver_2
ORTHOMCL12277	2	2	Camptotheca_acuminata Rauvolfia_serpentina	caa_locus_18067_iso_1_len_436_ver_4 rsa_locus_9941_iso_2_len_557_ver_2
ORTHOMCL12278	2	2	Camptotheca_acuminata Rauvolfia_serpentina	caa_locus_18069_iso_2_len_1608_ver_4 rsa_locus_9784_iso_1_len_2904_ver_2
ORTHOMCL12280	2	2	Camptotheca_acuminata Rauvolfia_serpentina	caa_locus_18096_iso_3_len_743_ver_4 rsa_locus_112785_iso_1_len_702_ver_2
ORTHOMCL12282	2	2	Camptotheca_acuminata Rauvolfia_serpentina	caa_locus_18123_iso_5_len_3504_ver_4 rsa_locus_27494_iso_1_len_1291_ver_2
ORTHOMCL12283	2	2	Camptotheca_acuminata Rauvolfia_serpentina	caa_locus_18130_iso_2_len_417_ver_4 rsa_locus_1727_iso_4_len_1098_ver_2
ORTHOMCL12284	2	2	Camptotheca_acuminata Rauvolfia_serpentina	caa_locus_18137_iso_1_len_1971_ver_4 rsa_locus_5890_iso_1_len_2272_ver_2
ORTHOMCL12287	2	2	Camptotheca_acuminata Rauvolfia_serpentina	caa_locus_1819_iso_4_len_1402_ver_4 rsa_locus_5814_iso_3_len_1322_ver_2
ORTHOMCL12290	2	2	Camptotheca_acuminata Rauvolfia_serpentina	caa_locus_18294_iso_2_len_1889_ver_4 rsa_locus_1447_iso_1_len_1622_ver_2
ORTHOMCL12291	2	2	Camptotheca_acuminata Rauvolfia_serpentina	caa_locus_182_iso_1_len_948_ver_4 rsa_locus_48003_iso_1_len_287_ver_2
ORTHOMCL12292	2	2	Camptotheca_acuminata Rauvolfia_serpentina	caa_locus_18324_iso_2_len_1137_ver_4 rsa_locus_39997_iso_1_len_445_ver_2
ORTHOMCL12293	2	2	Camptotheca_acuminata Rauvolfia_serpentina	caa_locus_18339_iso_5_len_1288_ver_4 rsa_locus_5574_iso_4_len_1705_ver_2
ORTHOMCL12294	2	2	Camptotheca_acuminata Rauvolfia_serpentina	caa_locus_18368_iso_3_len_429_ver_4 rsa_locus_38149_iso_1_len_530_ver_2
ORTHOMCL12298	2	2	Camptotheca_acuminata Rauvolfia_serpentina	caa_locus_1840_iso_3_len_1847_ver_4 rsa_locus_64671_iso_1_len_494_ver_2
ORTHOMCL12299	2	2	Camptotheca_acuminata Rauvolfia_serpentina	caa_locus_18414_iso_4_len_924_ver_4 rsa_locus_19002_iso_2_len_700_ver_2
ORTHOMCL12301	2	2	Camptotheca_acuminata Rauvolfia_serpentina	caa_locus_18443_iso_1_len_867_ver_4 rsa_locus_2330_iso_2_len_1350_ver_2
ORTHOMCL12306	2	2	Camptotheca_acuminata Rauvolfia_serpentina	caa_locus_1853_iso_3_len_1504_ver_4 rsa_locus_4800_iso_1_len_1442_ver_2
ORTHOMCL12308	2	2	Camptotheca_acuminata Rauvolfia_serpentina	caa_locus_18549_iso_1_len_687_ver_4 rsa_locus_65756_iso_1_len_329_ver_2
ORTHOMCL12310	2	2	Camptotheca_acuminata Rauvolfia_serpentina	caa_locus_1856_iso_5_len_1040_ver_4 rsa_locus_44391_iso_1_len_910_ver_2
ORTHOMCL12313	2	2	Camptotheca_acuminata Rauvolfia_serpentina	caa_locus_18650_iso_1_len_965_ver_4 rsa_locus_2689_iso_3_len_942_ver_2
ORTHOMCL12314	2	2	Camptotheca_acuminata Rauvolfia_serpentina	caa_locus_18651_iso_3_len_2021_ver_4 rsa_locus_8289_iso_3_len_1539_ver_2
ORTHOMCL12316	2	2	Camptotheca_acuminata Rauvolfia_serpentina	caa_locus_18661_iso_1_len_1578_ver_4 rsa_locus_4402_iso_2_len_1932_ver_2
ORTHOMCL12319	2	2	Camptotheca_acuminata Rauvolfia_serpentina	caa_locus_18676_iso_1_len_1398_ver_4 rsa_locus_7451_iso_1_len_1701_ver_2
ORTHOMCL12320	2	2	Camptotheca_acuminata Rauvolfia_serpentina	caa_locus_186_iso_7_len_1808_ver_4 rsa_locus_22206_iso_1_len_1070_ver_2
ORTHOMCL12324	2	2	Camptotheca_acuminata Rauvolfia_serpentina	caa_locus_1870_iso_5_len_1572_ver_4 rsa_locus_3001_iso_1_len_2008_ver_2
ORTHOMCL12327	2	2	Camptotheca_acuminata Rauvolfia_serpentina	caa_locus_18754_iso_5_len_1619_ver_4 rsa_locus_17328_iso_1_len_718_ver_2
ORTHOMCL12328	2	2	Camptotheca_acuminata Rauvolfia_serpentina	caa_locus_18762_iso_3_len_1484_ver_4 rsa_locus_34996_iso_1_len_411_ver_2
ORTHOMCL12329	2	2	Camptotheca_acuminata Rauvolfia_serpentina	caa_locus_18769_iso_6_len_1171_ver_4 rsa_locus_3563_iso_1_len_1322_ver_2
ORTHOMCL12333	2	2	Camptotheca_acuminata Rauvolfia_serpentina	caa_locus_18805_iso_3_len_1020_ver_4 rsa_locus_2572_iso_5_len_1050_ver_2
ORTHOMCL12334	2	2	Camptotheca_acuminata Rauvolfia_serpentina	caa_locus_1881_iso_6_len_1243_ver_4 rsa_locus_2956_iso_5_len_1430_ver_2
ORTHOMCL12337	2	2	Camptotheca_acuminata Rauvolfia_serpentina	caa_locus_18836_iso_6_len_1871_ver_4 rsa_locus_5014_iso_7_len_1948_ver_2
ORTHOMCL12338	2	2	Camptotheca_acuminata Rauvolfia_serpentina	caa_locus_18841_iso_5_len_3076_ver_4 rsa_locus_5828_iso_9_len_2570_ver_2
ORTHOMCL12340	2	2	Camptotheca_acuminata Rauvolfia_serpentina	caa_locus_18867_iso_3_len_1539_ver_4 rsa_locus_63351_iso_1_len_405_ver_2
ORTHOMCL12342	2	2	Camptotheca_acuminata Rauvolfia_serpentina	caa_locus_18885_iso_2_len_617_ver_4 rsa_locus_35410_iso_1_len_481_ver_2
ORTHOMCL12343	2	2	Camptotheca_acuminata Rauvolfia_serpentina	caa_locus_18900_iso_1_len_2308_ver_4 rsa_locus_5773_iso_6_len_1416_ver_2
ORTHOMCL12345	2	2	Camptotheca_acuminata Rauvolfia_serpentina	caa_locus_18926_iso_1_len_750_ver_4 rsa_locus_37686_iso_2_len_1313_ver_2
ORTHOMCL12346	2	2	Camptotheca_acuminata Rauvolfia_serpentina	caa_locus_18928_iso_1_len_1059_ver_4 rsa_locus_8562_iso_1_len_997_ver_2
ORTHOMCL12348	2	2	Camptotheca_acuminata Rauvolfia_serpentina	caa_locus_18931_iso_1_len_798_ver_4 rsa_locus_21327_iso_1_len_617_ver_2
ORTHOMCL12349	2	2	Camptotheca_acuminata Rauvolfia_serpentina	caa_locus_18932_iso_1_len_1898_ver_4 rsa_locus_37481_iso_2_len_1625_ver_2
ORTHOMCL12351	2	2	Camptotheca_acuminata Rauvolfia_serpentina	caa_locus_1893_iso_4_len_698_ver_4 rsa_locus_36372_iso_1_len_288_ver_2
ORTHOMCL12352	2	2	Camptotheca_acuminata Rauvolfia_serpentina	caa_locus_18949_iso_1_len_743_ver_4 rsa_locus_3909_iso_3_len_1536_ver_2
ORTHOMCL12354	2	2	Camptotheca_acuminata Rauvolfia_serpentina	caa_locus_18966_iso_2_len_1757_ver_4 rsa_locus_22682_iso_1_len_944_ver_2
ORTHOMCL12355	2	2	Camptotheca_acuminata Rauvolfia_serpentina	caa_locus_1896_iso_1_len_1471_ver_4 rsa_locus_9160_iso_1_len_997_ver_2
ORTHOMCL12357	2	2	Camptotheca_acuminata Rauvolfia_serpentina	caa_locus_19004_iso_3_len_819_ver_4 rsa_locus_7974_iso_4_len_1471_ver_2
ORTHOMCL12360	2	2	Camptotheca_acuminata Rauvolfia_serpentina	caa_locus_19040_iso_1_len_1838_ver_4 rsa_locus_7838_iso_2_len_1952_ver_2
ORTHOMCL12368	2	2	Camptotheca_acuminata Rauvolfia_serpentina	caa_locus_1912_iso_2_len_1195_ver_4 rsa_locus_10236_iso_1_len_858_ver_2
ORTHOMCL12372	2	2	Camptotheca_acuminata Rauvolfia_serpentina	caa_locus_19169_iso_5_len_759_ver_4 rsa_locus_75689_iso_1_len_407_ver_2
ORTHOMCL12374	2	2	Camptotheca_acuminata Rauvolfia_serpentina	caa_locus_19172_iso_2_len_1193_ver_4 rsa_locus_1813_iso_6_len_1448_ver_2
ORTHOMCL12375	2	2	Camptotheca_acuminata Rauvolfia_serpentina	caa_locus_19175_iso_4_len_1134_ver_4 rsa_locus_11573_iso_1_len_1097_ver_2
ORTHOMCL12376	2	2	Camptotheca_acuminata Rauvolfia_serpentina	caa_locus_19204_iso_2_len_3526_ver_4 rsa_locus_11585_iso_4_len_3059_ver_2
ORTHOMCL12379	2	2	Camptotheca_acuminata Rauvolfia_serpentina	caa_locus_19251_iso_2_len_1436_ver_4 rsa_locus_16766_iso_2_len_2021_ver_2
ORTHOMCL12384	2	2	Camptotheca_acuminata Rauvolfia_serpentina	caa_locus_19309_iso_5_len_1357_ver_4 rsa_locus_20606_iso_6_len_1257_ver_2
ORTHOMCL12386	2	2	Camptotheca_acuminata Rauvolfia_serpentina	caa_locus_19324_iso_2_len_558_ver_4 rsa_locus_52536_iso_1_len_427_ver_2
ORTHOMCL12387	2	2	Camptotheca_acuminata Rauvolfia_serpentina	caa_locus_1934_iso_3_len_1288_ver_4 rsa_locus_52300_iso_1_len_993_ver_2
ORTHOMCL12391	2	2	Camptotheca_acuminata Rauvolfia_serpentina	caa_locus_19397_iso_1_len_1100_ver_4 rsa_locus_11346_iso_5_len_1020_ver_2
ORTHOMCL12392	2	2	Camptotheca_acuminata Rauvolfia_serpentina	caa_locus_193_iso_1_len_5163_ver_4 rsa_locus_21276_iso_1_len_942_ver_2
ORTHOMCL12393	2	2	Camptotheca_acuminata Rauvolfia_serpentina	caa_locus_19432_iso_1_len_389_ver_4 rsa_locus_54820_iso_1_len_351_ver_2
ORTHOMCL12396	2	2	Camptotheca_acuminata Rauvolfia_serpentina	caa_locus_19477_iso_2_len_1892_ver_4 rsa_locus_4709_iso_8_len_2016_ver_2
ORTHOMCL12397	2	2	Camptotheca_acuminata Rauvolfia_serpentina	caa_locus_1947_iso_1_len_1049_ver_4 rsa_locus_1297_iso_5_len_1317_ver_2
ORTHOMCL12399	2	2	Camptotheca_acuminata Rauvolfia_serpentina	caa_locus_194_iso_3_len_2192_ver_4 rsa_locus_3715_iso_2_len_2065_ver_2
ORTHOMCL12402	2	2	Camptotheca_acuminata Rauvolfia_serpentina	caa_locus_19592_iso_3_len_3515_ver_4 rsa_locus_16021_iso_1_len_2112_ver_2
ORTHOMCL12404	2	2	Camptotheca_acuminata Rauvolfia_serpentina	caa_locus_19630_iso_1_len_1191_ver_4 rsa_locus_25971_iso_1_len_901_ver_2
ORTHOMCL12405	2	2	Camptotheca_acuminata Rauvolfia_serpentina	caa_locus_19636_iso_4_len_2192_ver_4 rsa_locus_46566_iso_1_len_703_ver_2
ORTHOMCL12406	2	2	Camptotheca_acuminata Rauvolfia_serpentina	caa_locus_19643_iso_1_len_1782_ver_4 rsa_locus_44225_iso_2_len_475_ver_2
ORTHOMCL12409	2	2	Camptotheca_acuminata Rauvolfia_serpentina	caa_locus_19667_iso_1_len_793_ver_4 rsa_locus_12676_iso_1_len_695_ver_2
ORTHOMCL12411	2	2	Camptotheca_acuminata Rauvolfia_serpentina	caa_locus_19701_iso_1_len_1381_ver_4 rsa_locus_63386_iso_1_len_366_ver_2
ORTHOMCL12412	2	2	Camptotheca_acuminata Rauvolfia_serpentina	caa_locus_19742_iso_2_len_1325_ver_4 rsa_locus_4952_iso_4_len_1296_ver_2
ORTHOMCL12413	2	2	Camptotheca_acuminata Rauvolfia_serpentina	caa_locus_19751_iso_4_len_445_ver_4 rsa_locus_97966_iso_1_len_331_ver_2
ORTHOMCL12414	2	2	Camptotheca_acuminata Rauvolfia_serpentina	caa_locus_19755_iso_6_len_2570_ver_4 rsa_locus_1866_iso_4_len_2452_ver_2
ORTHOMCL12415	2	2	Camptotheca_acuminata Rauvolfia_serpentina	caa_locus_19759_iso_1_len_2463_ver_4 rsa_locus_412_iso_5_len_4389_ver_2
ORTHOMCL12418	2	2	Camptotheca_acuminata Rauvolfia_serpentina	caa_locus_19790_iso_3_len_1648_ver_4 rsa_locus_20369_iso_1_len_1560_ver_2
ORTHOMCL12420	2	2	Camptotheca_acuminata Rauvolfia_serpentina	caa_locus_19826_iso_1_len_373_ver_4 rsa_locus_9111_iso_1_len_1283_ver_2
ORTHOMCL12422	2	2	Camptotheca_acuminata Rauvolfia_serpentina	caa_locus_19854_iso_9_len_6561_ver_4 rsa_locus_59797_iso_1_len_423_ver_2
ORTHOMCL12423	2	2	Camptotheca_acuminata Rauvolfia_serpentina	caa_locus_19866_iso_1_len_520_ver_4 rsa_locus_39406_iso_1_len_544_ver_2
ORTHOMCL12424	2	2	Camptotheca_acuminata Rauvolfia_serpentina	caa_locus_19897_iso_1_len_941_ver_4 rsa_locus_71819_iso_1_len_607_ver_2
ORTHOMCL12425	2	2	Camptotheca_acuminata Rauvolfia_serpentina	caa_locus_1989_iso_1_len_1453_ver_4 rsa_locus_37725_iso_1_len_300_ver_2
ORTHOMCL12428	2	2	Camptotheca_acuminata Rauvolfia_serpentina	caa_locus_20013_iso_1_len_1591_ver_4 rsa_locus_62012_iso_1_len_359_ver_2
ORTHOMCL12432	2	2	Camptotheca_acuminata Rauvolfia_serpentina	caa_locus_20047_iso_1_len_1079_ver_4 rsa_locus_32791_iso_1_len_654_ver_2
ORTHOMCL12434	2	2	Camptotheca_acuminata Rauvolfia_serpentina	caa_locus_2005_iso_3_len_1402_ver_4 rsa_locus_8391_iso_7_len_1276_ver_2
ORTHOMCL12435	2	2	Camptotheca_acuminata Rauvolfia_serpentina	caa_locus_20073_iso_1_len_530_ver_4 rsa_locus_90012_iso_1_len_312_ver_2
ORTHOMCL12437	2	2	Camptotheca_acuminata Rauvolfia_serpentina	caa_locus_20146_iso_1_len_1087_ver_4 rsa_locus_12247_iso_2_len_1714_ver_2
ORTHOMCL12443	2	2	Camptotheca_acuminata Rauvolfia_serpentina	caa_locus_20267_iso_1_len_2881_ver_4 rsa_locus_6456_iso_3_len_5203_ver_2
ORTHOMCL12444	2	2	Camptotheca_acuminata Rauvolfia_serpentina	caa_locus_20281_iso_1_len_695_ver_4 rsa_locus_9394_iso_9_len_1502_ver_2
ORTHOMCL12446	2	2	Camptotheca_acuminata Rauvolfia_serpentina	caa_locus_2030_iso_3_len_1021_ver_4 rsa_locus_7840_iso_5_len_1007_ver_2
ORTHOMCL12447	2	2	Camptotheca_acuminata Rauvolfia_serpentina	caa_locus_20326_iso_2_len_1210_ver_4 rsa_locus_34975_iso_1_len_752_ver_2
ORTHOMCL12448	2	2	Camptotheca_acuminata Rauvolfia_serpentina	caa_locus_20332_iso_1_len_312_ver_4 rsa_locus_25743_iso_1_len_451_ver_2
ORTHOMCL12452	2	2	Camptotheca_acuminata Rauvolfia_serpentina	caa_locus_20361_iso_4_len_1549_ver_4 rsa_locus_9923_iso_4_len_1357_ver_2
ORTHOMCL12454	2	2	Camptotheca_acuminata Rauvolfia_serpentina	caa_locus_20384_iso_1_len_990_ver_4 rsa_locus_19596_iso_1_len_405_ver_2
ORTHOMCL12456	2	2	Camptotheca_acuminata Rauvolfia_serpentina	caa_locus_20396_iso_1_len_409_ver_4 rsa_locus_12464_iso_1_len_715_ver_2
ORTHOMCL12464	2	2	Camptotheca_acuminata Rauvolfia_serpentina	caa_locus_2046_iso_3_len_1360_ver_4 rsa_locus_43489_iso_1_len_1125_ver_2
ORTHOMCL12465	2	2	Camptotheca_acuminata Rauvolfia_serpentina	caa_locus_20494_iso_5_len_1157_ver_4 rsa_locus_17739_iso_2_len_605_ver_2
ORTHOMCL12466	2	2	Camptotheca_acuminata Rauvolfia_serpentina	caa_locus_20510_iso_3_len_744_ver_4 rsa_locus_13910_iso_1_len_587_ver_2
ORTHOMCL12469	2	2	Camptotheca_acuminata Rauvolfia_serpentina	caa_locus_20595_iso_1_len_1265_ver_4 rsa_locus_26650_iso_1_len_1077_ver_2
ORTHOMCL12474	2	2	Camptotheca_acuminata Rauvolfia_serpentina	caa_locus_2066_iso_3_len_1240_ver_4 rsa_locus_29193_iso_1_len_422_ver_2
ORTHOMCL12476	2	2	Camptotheca_acuminata Rauvolfia_serpentina	caa_locus_20689_iso_7_len_1841_ver_4 rsa_locus_47947_iso_1_len_754_ver_2
ORTHOMCL12477	2	2	Camptotheca_acuminata Rauvolfia_serpentina	caa_locus_20698_iso_2_len_1608_ver_4 rsa_locus_26926_iso_1_len_515_ver_2
ORTHOMCL12478	2	2	Camptotheca_acuminata Rauvolfia_serpentina	caa_locus_20712_iso_2_len_269_ver_4 rsa_locus_44419_iso_1_len_371_ver_2
ORTHOMCL12479	2	2	Camptotheca_acuminata Rauvolfia_serpentina	caa_locus_20719_iso_3_len_1760_ver_4 rsa_locus_39272_iso_1_len_744_ver_2
ORTHOMCL12480	2	2	Camptotheca_acuminata Rauvolfia_serpentina	caa_locus_2071_iso_1_len_807_ver_4 rsa_locus_16491_iso_1_len_1188_ver_2
ORTHOMCL12481	2	2	Camptotheca_acuminata Rauvolfia_serpentina	caa_locus_20741_iso_4_len_1541_ver_4 rsa_locus_47658_iso_1_len_310_ver_2
ORTHOMCL12485	2	2	Camptotheca_acuminata Rauvolfia_serpentina	caa_locus_20761_iso_1_len_752_ver_4 rsa_locus_9624_iso_1_len_751_ver_2
ORTHOMCL12486	2	2	Camptotheca_acuminata Rauvolfia_serpentina	caa_locus_20771_iso_1_len_1330_ver_4 rsa_locus_29948_iso_1_len_808_ver_2
ORTHOMCL12487	2	2	Camptotheca_acuminata Rauvolfia_serpentina	caa_locus_20774_iso_3_len_4043_ver_4 rsa_locus_2879_iso_5_len_3592_ver_2
ORTHOMCL12488	2	2	Camptotheca_acuminata Rauvolfia_serpentina	caa_locus_20776_iso_1_len_940_ver_4 rsa_locus_34475_iso_1_len_1067_ver_2
ORTHOMCL12492	2	2	Camptotheca_acuminata Rauvolfia_serpentina	caa_locus_2085_iso_4_len_1405_ver_4 rsa_locus_11066_iso_1_len_1061_ver_2
ORTHOMCL12494	2	2	Camptotheca_acuminata Rauvolfia_serpentina	caa_locus_20942_iso_1_len_1052_ver_4 rsa_locus_22150_iso_1_len_1209_ver_2
ORTHOMCL12496	2	2	Camptotheca_acuminata Rauvolfia_serpentina	caa_locus_2096_iso_1_len_888_ver_4 rsa_locus_74142_iso_1_len_282_ver_2
ORTHOMCL12498	2	2	Camptotheca_acuminata Rauvolfia_serpentina	caa_locus_20990_iso_1_len_744_ver_4 rsa_locus_35028_iso_1_len_406_ver_2
ORTHOMCL12500	2	2	Camptotheca_acuminata Rauvolfia_serpentina	caa_locus_2099_iso_1_len_304_ver_4 rsa_locus_19033_iso_1_len_331_ver_2
ORTHOMCL12502	2	2	Camptotheca_acuminata Rauvolfia_serpentina	caa_locus_21023_iso_1_len_2834_ver_4 rsa_locus_16893_iso_1_len_2461_ver_2
ORTHOMCL12506	2	2	Camptotheca_acuminata Rauvolfia_serpentina	caa_locus_2105_iso_7_len_2108_ver_4 rsa_locus_21642_iso_1_len_835_ver_2
ORTHOMCL12507	2	2	Camptotheca_acuminata Rauvolfia_serpentina	caa_locus_21084_iso_1_len_719_ver_4 rsa_locus_13923_iso_1_len_758_ver_2
ORTHOMCL12508	2	2	Camptotheca_acuminata Rauvolfia_serpentina	caa_locus_21100_iso_2_len_1990_ver_4 rsa_locus_10995_iso_1_len_2021_ver_2
ORTHOMCL12509	2	2	Camptotheca_acuminata Rauvolfia_serpentina	caa_locus_21109_iso_3_len_1267_ver_4 rsa_locus_32625_iso_1_len_891_ver_2
ORTHOMCL12510	2	2	Camptotheca_acuminata Rauvolfia_serpentina	caa_locus_21127_iso_2_len_316_ver_4 rsa_locus_1248_iso_2_len_557_ver_2
ORTHOMCL12511	2	2	Camptotheca_acuminata Rauvolfia_serpentina	caa_locus_21142_iso_1_len_815_ver_4 rsa_locus_16724_iso_1_len_1366_ver_2
ORTHOMCL12516	2	2	Camptotheca_acuminata Rauvolfia_serpentina	caa_locus_21223_iso_2_len_1942_ver_4 rsa_locus_14742_iso_1_len_1624_ver_2
ORTHOMCL12518	2	2	Camptotheca_acuminata Rauvolfia_serpentina	caa_locus_21281_iso_1_len_2104_ver_4 rsa_locus_67501_iso_1_len_414_ver_2
ORTHOMCL12520	2	2	Camptotheca_acuminata Rauvolfia_serpentina	caa_locus_21297_iso_1_len_701_ver_4 rsa_locus_40668_iso_1_len_669_ver_2
ORTHOMCL12521	2	2	Camptotheca_acuminata Rauvolfia_serpentina	caa_locus_2130_iso_6_len_1556_ver_4 rsa_locus_48820_iso_1_len_768_ver_2
ORTHOMCL12522	2	2	Camptotheca_acuminata Rauvolfia_serpentina	caa_locus_21313_iso_3_len_1233_ver_4 rsa_locus_11566_iso_2_len_1183_ver_2
ORTHOMCL12525	2	2	Camptotheca_acuminata Rauvolfia_serpentina	caa_locus_21392_iso_2_len_934_ver_4 rsa_locus_6335_iso_3_len_1433_ver_2
ORTHOMCL12527	2	2	Camptotheca_acuminata Rauvolfia_serpentina	caa_locus_21445_iso_1_len_722_ver_4 rsa_locus_87861_iso_1_len_314_ver_2
ORTHOMCL12528	2	2	Camptotheca_acuminata Rauvolfia_serpentina	caa_locus_21448_iso_1_len_298_ver_4 rsa_locus_56482_iso_1_len_721_ver_2
ORTHOMCL12529	2	2	Camptotheca_acuminata Rauvolfia_serpentina	caa_locus_21452_iso_1_len_1124_ver_4 rsa_locus_19558_iso_1_len_1100_ver_2
ORTHOMCL12530	2	2	Camptotheca_acuminata Rauvolfia_serpentina	caa_locus_21494_iso_2_len_2258_ver_4 rsa_locus_7320_iso_4_len_2271_ver_2
ORTHOMCL12532	2	2	Camptotheca_acuminata Rauvolfia_serpentina	caa_locus_2149_iso_7_len_4875_ver_4 rsa_locus_779_iso_8_len_2858_ver_2
ORTHOMCL12534	2	2	Camptotheca_acuminata Rauvolfia_serpentina	caa_locus_21502_iso_1_len_935_ver_4 rsa_locus_17736_iso_1_len_1134_ver_2
ORTHOMCL12537	2	2	Camptotheca_acuminata Rauvolfia_serpentina	caa_locus_21586_iso_1_len_533_ver_4 rsa_locus_87744_iso_1_len_749_ver_2
ORTHOMCL12538	2	2	Camptotheca_acuminata Rauvolfia_serpentina	caa_locus_2158_iso_4_len_857_ver_4 rsa_locus_53715_iso_1_len_430_ver_2
ORTHOMCL12541	2	2	Camptotheca_acuminata Rauvolfia_serpentina	caa_locus_21643_iso_1_len_1235_ver_4 rsa_locus_64_iso_1_len_1141_ver_2
ORTHOMCL12542	2	2	Camptotheca_acuminata Rauvolfia_serpentina	caa_locus_21644_iso_1_len_521_ver_4 rsa_locus_19075_iso_2_len_1323_ver_2
ORTHOMCL12545	2	2	Camptotheca_acuminata Rauvolfia_serpentina	caa_locus_21699_iso_1_len_2496_ver_4 rsa_locus_8674_iso_2_len_2317_ver_2
ORTHOMCL12547	2	2	Camptotheca_acuminata Rauvolfia_serpentina	caa_locus_21723_iso_2_len_652_ver_4 rsa_locus_45389_iso_1_len_398_ver_2
ORTHOMCL12548	2	2	Camptotheca_acuminata Rauvolfia_serpentina	caa_locus_2172_iso_2_len_871_ver_4 rsa_locus_44693_iso_1_len_409_ver_2
ORTHOMCL12549	2	2	Camptotheca_acuminata Rauvolfia_serpentina	caa_locus_21738_iso_1_len_594_ver_4 rsa_locus_72694_iso_1_len_357_ver_2
ORTHOMCL12550	2	2	Camptotheca_acuminata Rauvolfia_serpentina	caa_locus_217_iso_1_len_567_ver_4 rsa_locus_104373_iso_1_len_361_ver_2
ORTHOMCL12551	2	2	Camptotheca_acuminata Rauvolfia_serpentina	caa_locus_21846_iso_8_len_2355_ver_4 rsa_locus_6564_iso_8_len_2704_ver_2
ORTHOMCL12552	2	2	Camptotheca_acuminata Rauvolfia_serpentina	caa_locus_21873_iso_1_len_1047_ver_4 rsa_locus_10522_iso_2_len_1441_ver_2
ORTHOMCL12559	2	2	Camptotheca_acuminata Rauvolfia_serpentina	caa_locus_2195_iso_1_len_1477_ver_4 rsa_locus_8758_iso_1_len_1583_ver_2
ORTHOMCL12560	2	2	Camptotheca_acuminata Rauvolfia_serpentina	caa_locus_21969_iso_2_len_1218_ver_4 rsa_locus_30561_iso_3_len_2157_ver_2
ORTHOMCL12566	2	2	Camptotheca_acuminata Rauvolfia_serpentina	caa_locus_22075_iso_1_len_1112_ver_4 rsa_locus_26633_iso_1_len_589_ver_2
ORTHOMCL12567	2	2	Camptotheca_acuminata Rauvolfia_serpentina	caa_locus_220_iso_1_len_428_ver_4 rsa_locus_102325_iso_1_len_464_ver_2
ORTHOMCL12569	2	2	Camptotheca_acuminata Rauvolfia_serpentina	caa_locus_22120_iso_1_len_1214_ver_4 rsa_locus_14140_iso_5_len_1303_ver_2
ORTHOMCL12570	2	2	Camptotheca_acuminata Rauvolfia_serpentina	caa_locus_22128_iso_1_len_2112_ver_4 rsa_locus_46743_iso_1_len_1442_ver_2
ORTHOMCL12571	2	2	Camptotheca_acuminata Rauvolfia_serpentina	caa_locus_22135_iso_1_len_827_ver_4 rsa_locus_2247_iso_7_len_1117_ver_2
ORTHOMCL12575	2	2	Camptotheca_acuminata Rauvolfia_serpentina	caa_locus_22206_iso_1_len_1752_ver_4 rsa_locus_6684_iso_5_len_2066_ver_2
ORTHOMCL12576	2	2	Camptotheca_acuminata Rauvolfia_serpentina	caa_locus_22225_iso_2_len_830_ver_4 rsa_locus_9046_iso_3_len_1248_ver_2
ORTHOMCL12577	2	2	Camptotheca_acuminata Rauvolfia_serpentina	caa_locus_22238_iso_1_len_935_ver_4 rsa_locus_18115_iso_3_len_1305_ver_2
ORTHOMCL12578	2	2	Camptotheca_acuminata Rauvolfia_serpentina	caa_locus_22248_iso_2_len_1209_ver_4 rsa_locus_2632_iso_3_len_1961_ver_2
ORTHOMCL12580	2	2	Camptotheca_acuminata Rauvolfia_serpentina	caa_locus_22347_iso_8_len_1973_ver_4 rsa_locus_18810_iso_1_len_867_ver_2
ORTHOMCL12582	2	2	Camptotheca_acuminata Rauvolfia_serpentina	caa_locus_2236_iso_4_len_968_ver_4 rsa_locus_1392_iso_5_len_1719_ver_2
ORTHOMCL12583	2	2	Camptotheca_acuminata Rauvolfia_serpentina	caa_locus_22407_iso_2_len_671_ver_4 rsa_locus_6086_iso_1_len_588_ver_2
ORTHOMCL12585	2	2	Camptotheca_acuminata Rauvolfia_serpentina	caa_locus_22433_iso_4_len_3801_ver_4 rsa_locus_7348_iso_5_len_2311_ver_2
ORTHOMCL12586	2	2	Camptotheca_acuminata Rauvolfia_serpentina	caa_locus_22454_iso_2_len_693_ver_4 rsa_locus_43370_iso_1_len_420_ver_2
ORTHOMCL12588	2	2	Camptotheca_acuminata Rauvolfia_serpentina	caa_locus_22489_iso_4_len_1977_ver_4 rsa_locus_3889_iso_3_len_1180_ver_2
ORTHOMCL12589	2	2	Camptotheca_acuminata Rauvolfia_serpentina	caa_locus_22578_iso_2_len_553_ver_4 rsa_locus_2908_iso_1_len_1097_ver_2
ORTHOMCL12590	2	2	Camptotheca_acuminata Rauvolfia_serpentina	caa_locus_2257_iso_10_len_1171_ver_4 rsa_locus_17171_iso_2_len_823_ver_2
ORTHOMCL12595	2	2	Camptotheca_acuminata Rauvolfia_serpentina	caa_locus_22762_iso_1_len_1397_ver_4 rsa_locus_7204_iso_1_len_1198_ver_2
ORTHOMCL12596	2	2	Camptotheca_acuminata Rauvolfia_serpentina	caa_locus_22771_iso_1_len_1321_ver_4 rsa_locus_12114_iso_1_len_1228_ver_2
ORTHOMCL12599	2	2	Camptotheca_acuminata Rauvolfia_serpentina	caa_locus_22802_iso_4_len_1814_ver_4 rsa_locus_14706_iso_3_len_1798_ver_2
ORTHOMCL12601	2	2	Camptotheca_acuminata Rauvolfia_serpentina	caa_locus_22826_iso_8_len_1556_ver_4 rsa_locus_16843_iso_1_len_1038_ver_2
ORTHOMCL12604	2	2	Camptotheca_acuminata Rauvolfia_serpentina	caa_locus_22873_iso_2_len_1361_ver_4 rsa_locus_9139_iso_4_len_1373_ver_2
ORTHOMCL12606	2	2	Camptotheca_acuminata Rauvolfia_serpentina	caa_locus_229_iso_3_len_1565_ver_4 rsa_locus_13583_iso_5_len_2014_ver_2
ORTHOMCL12607	2	2	Camptotheca_acuminata Rauvolfia_serpentina	caa_locus_2305_iso_4_len_1787_ver_4 rsa_locus_31115_iso_1_len_726_ver_2
ORTHOMCL12609	2	2	Camptotheca_acuminata Rauvolfia_serpentina	caa_locus_23088_iso_1_len_1128_ver_4 rsa_locus_28033_iso_1_len_1250_ver_2
ORTHOMCL12616	2	2	Camptotheca_acuminata Rauvolfia_serpentina	caa_locus_23160_iso_1_len_513_ver_4 rsa_locus_52673_iso_1_len_503_ver_2
ORTHOMCL12617	2	2	Camptotheca_acuminata Rauvolfia_serpentina	caa_locus_23161_iso_1_len_554_ver_4 rsa_locus_34364_iso_1_len_634_ver_2
ORTHOMCL12618	2	2	Camptotheca_acuminata Rauvolfia_serpentina	caa_locus_23168_iso_1_len_3012_ver_4 rsa_locus_21323_iso_1_len_1178_ver_2
ORTHOMCL12619	2	2	Camptotheca_acuminata Rauvolfia_serpentina	caa_locus_23193_iso_1_len_1264_ver_4 rsa_locus_3542_iso_1_len_1712_ver_2
ORTHOMCL12620	2	2	Camptotheca_acuminata Rauvolfia_serpentina	caa_locus_23247_iso_1_len_938_ver_4 rsa_locus_42317_iso_1_len_621_ver_2
ORTHOMCL12625	2	2	Camptotheca_acuminata Rauvolfia_serpentina	caa_locus_23307_iso_3_len_676_ver_4 rsa_locus_81786_iso_1_len_519_ver_2
ORTHOMCL12628	2	2	Camptotheca_acuminata Rauvolfia_serpentina	caa_locus_23409_iso_7_len_1904_ver_4 rsa_locus_54439_iso_2_len_967_ver_2
ORTHOMCL12630	2	2	Camptotheca_acuminata Rauvolfia_serpentina	caa_locus_2344_iso_3_len_2454_ver_4 rsa_locus_7813_iso_5_len_2347_ver_2
ORTHOMCL12632	2	2	Camptotheca_acuminata Rauvolfia_serpentina	caa_locus_23466_iso_1_len_875_ver_4 rsa_locus_74511_iso_1_len_356_ver_2
ORTHOMCL12633	2	2	Camptotheca_acuminata Rauvolfia_serpentina	caa_locus_23492_iso_7_len_1549_ver_4 rsa_locus_40965_iso_1_len_888_ver_2
ORTHOMCL12634	2	2	Camptotheca_acuminata Rauvolfia_serpentina	caa_locus_23498_iso_7_len_1583_ver_4 rsa_locus_27333_iso_3_len_1541_ver_2
ORTHOMCL12635	2	2	Camptotheca_acuminata Rauvolfia_serpentina	caa_locus_23501_iso_3_len_550_ver_4 rsa_locus_21788_iso_1_len_1020_ver_2
ORTHOMCL12640	2	2	Camptotheca_acuminata Rauvolfia_serpentina	caa_locus_23544_iso_4_len_838_ver_4 rsa_locus_75683_iso_1_len_896_ver_2
ORTHOMCL12641	2	2	Camptotheca_acuminata Rauvolfia_serpentina	caa_locus_23606_iso_1_len_2217_ver_4 rsa_locus_9658_iso_1_len_1750_ver_2
ORTHOMCL12642	2	2	Camptotheca_acuminata Rauvolfia_serpentina	caa_locus_23645_iso_1_len_264_ver_4 rsa_locus_804_iso_6_len_3385_ver_2
ORTHOMCL12644	2	2	Camptotheca_acuminata Rauvolfia_serpentina	caa_locus_2365_iso_5_len_1075_ver_4 rsa_locus_29644_iso_1_len_541_ver_2
ORTHOMCL12645	2	2	Camptotheca_acuminata Rauvolfia_serpentina	caa_locus_2367_iso_6_len_1152_ver_4 rsa_locus_53812_iso_1_len_863_ver_2
ORTHOMCL12646	2	2	Camptotheca_acuminata Rauvolfia_serpentina	caa_locus_236_iso_4_len_2895_ver_4 rsa_locus_5316_iso_4_len_3167_ver_2
ORTHOMCL12647	2	2	Camptotheca_acuminata Rauvolfia_serpentina	caa_locus_23714_iso_1_len_1206_ver_4 rsa_locus_49195_iso_1_len_451_ver_2
ORTHOMCL12649	2	2	Camptotheca_acuminata Rauvolfia_serpentina	caa_locus_23755_iso_2_len_1981_ver_4 rsa_locus_2450_iso_7_len_2270_ver_2
ORTHOMCL12650	2	2	Camptotheca_acuminata Rauvolfia_serpentina	caa_locus_23768_iso_1_len_1492_ver_4 rsa_locus_11799_iso_6_len_3343_ver_2
ORTHOMCL12651	2	2	Camptotheca_acuminata Rauvolfia_serpentina	caa_locus_23785_iso_3_len_655_ver_4 rsa_locus_10380_iso_4_len_1071_ver_2
ORTHOMCL12652	2	2	Camptotheca_acuminata Rauvolfia_serpentina	caa_locus_23817_iso_1_len_2684_ver_4 rsa_locus_13264_iso_2_len_2426_ver_2
ORTHOMCL12653	2	2	Camptotheca_acuminata Rauvolfia_serpentina	caa_locus_23845_iso_1_len_1080_ver_4 rsa_locus_11118_iso_1_len_1723_ver_2
ORTHOMCL12658	2	2	Camptotheca_acuminata Rauvolfia_serpentina	caa_locus_23919_iso_6_len_2113_ver_4 rsa_locus_12254_iso_1_len_1079_ver_2
ORTHOMCL12666	2	2	Camptotheca_acuminata Rauvolfia_serpentina	caa_locus_24110_iso_2_len_1034_ver_4 rsa_locus_15931_iso_1_len_867_ver_2
ORTHOMCL12668	2	2	Camptotheca_acuminata Rauvolfia_serpentina	caa_locus_24167_iso_3_len_1290_ver_4 rsa_locus_2650_iso_1_len_3125_ver_2
ORTHOMCL12671	2	2	Camptotheca_acuminata Rauvolfia_serpentina	caa_locus_24194_iso_1_len_2231_ver_4 rsa_locus_22392_iso_1_len_1444_ver_2
ORTHOMCL12677	2	2	Camptotheca_acuminata Rauvolfia_serpentina	caa_locus_24236_iso_1_len_1074_ver_4 rsa_locus_27955_iso_5_len_706_ver_2
ORTHOMCL12678	2	2	Camptotheca_acuminata Rauvolfia_serpentina	caa_locus_24244_iso_1_len_1972_ver_4 rsa_locus_21947_iso_1_len_1941_ver_2
ORTHOMCL12679	2	2	Camptotheca_acuminata Rauvolfia_serpentina	caa_locus_24249_iso_5_len_1198_ver_4 rsa_locus_19113_iso_2_len_850_ver_2
ORTHOMCL12680	2	2	Camptotheca_acuminata Rauvolfia_serpentina	caa_locus_24256_iso_1_len_679_ver_4 rsa_locus_30173_iso_1_len_541_ver_2
ORTHOMCL12682	2	2	Camptotheca_acuminata Rauvolfia_serpentina	caa_locus_24298_iso_1_len_906_ver_4 rsa_locus_15737_iso_2_len_468_ver_2
ORTHOMCL12683	2	2	Camptotheca_acuminata Rauvolfia_serpentina	caa_locus_242_iso_1_len_832_ver_4 rsa_locus_43036_iso_1_len_507_ver_2
ORTHOMCL12684	2	2	Camptotheca_acuminata Rauvolfia_serpentina	caa_locus_24324_iso_3_len_2583_ver_4 rsa_locus_7595_iso_4_len_2524_ver_2
ORTHOMCL12688	2	2	Camptotheca_acuminata Rauvolfia_serpentina	caa_locus_24379_iso_1_len_845_ver_4 rsa_locus_78305_iso_1_len_512_ver_2
ORTHOMCL12690	2	2	Camptotheca_acuminata Rauvolfia_serpentina	caa_locus_24404_iso_5_len_1198_ver_4 rsa_locus_58063_iso_1_len_592_ver_2
ORTHOMCL12691	2	2	Camptotheca_acuminata Rauvolfia_serpentina	caa_locus_24417_iso_1_len_1348_ver_4 rsa_locus_4472_iso_5_len_1404_ver_2
ORTHOMCL12693	2	2	Camptotheca_acuminata Rauvolfia_serpentina	caa_locus_24457_iso_1_len_891_ver_4 rsa_locus_1127_iso_1_len_1324_ver_2
ORTHOMCL12694	2	2	Camptotheca_acuminata Rauvolfia_serpentina	caa_locus_24470_iso_1_len_1067_ver_4 rsa_locus_14000_iso_2_len_997_ver_2
ORTHOMCL12695	2	2	Camptotheca_acuminata Rauvolfia_serpentina	caa_locus_24475_iso_1_len_2007_ver_4 rsa_locus_6470_iso_1_len_2100_ver_2
ORTHOMCL12699	2	2	Camptotheca_acuminata Rauvolfia_serpentina	caa_locus_24591_iso_3_len_864_ver_4 rsa_locus_11670_iso_1_len_1326_ver_2
ORTHOMCL12700	2	2	Camptotheca_acuminata Rauvolfia_serpentina	caa_locus_24610_iso_1_len_1108_ver_4 rsa_locus_17131_iso_1_len_1772_ver_2
ORTHOMCL12701	2	2	Camptotheca_acuminata Rauvolfia_serpentina	caa_locus_24612_iso_1_len_779_ver_4 rsa_locus_17006_iso_2_len_1216_ver_2
ORTHOMCL12703	2	2	Camptotheca_acuminata Rauvolfia_serpentina	caa_locus_2468_iso_1_len_1698_ver_4 rsa_locus_5817_iso_5_len_1980_ver_2
ORTHOMCL12704	2	2	Camptotheca_acuminata Rauvolfia_serpentina	caa_locus_2472_iso_6_len_1239_ver_4 rsa_locus_11582_iso_1_len_1246_ver_2
ORTHOMCL12705	2	2	Camptotheca_acuminata Rauvolfia_serpentina	caa_locus_24737_iso_1_len_1228_ver_4 rsa_locus_45187_iso_1_len_854_ver_2
ORTHOMCL12707	2	2	Camptotheca_acuminata Rauvolfia_serpentina	caa_locus_24773_iso_1_len_1387_ver_4 rsa_locus_28996_iso_1_len_1339_ver_2
ORTHOMCL12710	2	2	Camptotheca_acuminata Rauvolfia_serpentina	caa_locus_24870_iso_1_len_1284_ver_4 rsa_locus_981_iso_9_len_7254_ver_2
ORTHOMCL12711	2	2	Camptotheca_acuminata Rauvolfia_serpentina	caa_locus_24926_iso_1_len_1469_ver_4 rsa_locus_58068_iso_1_len_323_ver_2
ORTHOMCL12717	2	2	Camptotheca_acuminata Rauvolfia_serpentina	caa_locus_25065_iso_1_len_672_ver_4 rsa_locus_8772_iso_1_len_824_ver_2
ORTHOMCL12718	2	2	Camptotheca_acuminata Rauvolfia_serpentina	caa_locus_25105_iso_2_len_1076_ver_4 rsa_locus_19274_iso_1_len_931_ver_2
ORTHOMCL12721	2	2	Camptotheca_acuminata Rauvolfia_serpentina	caa_locus_25172_iso_7_len_4458_ver_4 rsa_locus_9692_iso_5_len_3050_ver_2
ORTHOMCL12723	2	2	Camptotheca_acuminata Rauvolfia_serpentina	caa_locus_25282_iso_1_len_1385_ver_4 rsa_locus_18631_iso_1_len_1266_ver_2
ORTHOMCL12725	2	2	Camptotheca_acuminata Rauvolfia_serpentina	caa_locus_2529_iso_1_len_1093_ver_4 rsa_locus_12011_iso_3_len_1139_ver_2
ORTHOMCL12727	2	2	Camptotheca_acuminata Rauvolfia_serpentina	caa_locus_253_iso_6_len_1639_ver_4 rsa_locus_32934_iso_1_len_402_ver_2
ORTHOMCL12729	2	2	Camptotheca_acuminata Rauvolfia_serpentina	caa_locus_25478_iso_2_len_2304_ver_4 rsa_locus_11439_iso_2_len_1221_ver_2
ORTHOMCL12732	2	2	Camptotheca_acuminata Rauvolfia_serpentina	caa_locus_25546_iso_1_len_1675_ver_4 rsa_locus_25094_iso_1_len_2023_ver_2
ORTHOMCL12734	2	2	Camptotheca_acuminata Rauvolfia_serpentina	caa_locus_25627_iso_1_len_2209_ver_4 rsa_locus_11630_iso_1_len_1541_ver_2
ORTHOMCL12736	2	2	Camptotheca_acuminata Rauvolfia_serpentina	caa_locus_2563_iso_3_len_1404_ver_4 rsa_locus_25762_iso_1_len_617_ver_2
ORTHOMCL12738	2	2	Camptotheca_acuminata Rauvolfia_serpentina	caa_locus_25720_iso_4_len_1176_ver_4 rsa_locus_12614_iso_1_len_1336_ver_2
ORTHOMCL12739	2	2	Camptotheca_acuminata Rauvolfia_serpentina	caa_locus_25728_iso_2_len_751_ver_4 rsa_locus_5594_iso_2_len_1435_ver_2
ORTHOMCL12740	2	2	Camptotheca_acuminata Rauvolfia_serpentina	caa_locus_25762_iso_1_len_482_ver_4 rsa_locus_21980_iso_1_len_1109_ver_2
ORTHOMCL12741	2	2	Camptotheca_acuminata Rauvolfia_serpentina	caa_locus_2579_iso_4_len_5613_ver_4 rsa_locus_266_iso_5_len_6743_ver_2
ORTHOMCL12742	2	2	Camptotheca_acuminata Rauvolfia_serpentina	caa_locus_2580_iso_5_len_1448_ver_4 rsa_locus_13045_iso_6_len_1550_ver_2
ORTHOMCL12743	2	2	Camptotheca_acuminata Rauvolfia_serpentina	caa_locus_25817_iso_1_len_1645_ver_4 rsa_locus_6005_iso_8_len_1614_ver_2
ORTHOMCL12745	2	2	Camptotheca_acuminata Rauvolfia_serpentina	caa_locus_2586_iso_3_len_2626_ver_4 rsa_locus_961_iso_5_len_2694_ver_2
ORTHOMCL12746	2	2	Camptotheca_acuminata Rauvolfia_serpentina	caa_locus_25910_iso_1_len_589_ver_4 rsa_locus_7711_iso_1_len_404_ver_2
ORTHOMCL12748	2	2	Camptotheca_acuminata Rauvolfia_serpentina	caa_locus_25959_iso_1_len_1287_ver_4 rsa_locus_5224_iso_1_len_2626_ver_2
ORTHOMCL12750	2	2	Camptotheca_acuminata Rauvolfia_serpentina	caa_locus_25964_iso_2_len_992_ver_4 rsa_locus_108593_iso_1_len_461_ver_2
ORTHOMCL12751	2	2	Camptotheca_acuminata Rauvolfia_serpentina	caa_locus_26006_iso_1_len_981_ver_4 rsa_locus_68345_iso_1_len_750_ver_2
ORTHOMCL12752	2	2	Camptotheca_acuminata Rauvolfia_serpentina	caa_locus_26017_iso_1_len_2118_ver_4 rsa_locus_2433_iso_5_len_2515_ver_2
ORTHOMCL12755	2	2	Camptotheca_acuminata Rauvolfia_serpentina	caa_locus_26040_iso_1_len_652_ver_4 rsa_locus_10461_iso_6_len_804_ver_2
ORTHOMCL12756	2	2	Camptotheca_acuminata Rauvolfia_serpentina	caa_locus_26059_iso_1_len_2440_ver_4 rsa_locus_30316_iso_1_len_1078_ver_2
ORTHOMCL12758	2	2	Camptotheca_acuminata Rauvolfia_serpentina	caa_locus_26074_iso_1_len_1359_ver_4 rsa_locus_49946_iso_2_len_703_ver_2
ORTHOMCL12759	2	2	Camptotheca_acuminata Rauvolfia_serpentina	caa_locus_26085_iso_1_len_789_ver_4 rsa_locus_48900_iso_1_len_331_ver_2
ORTHOMCL12761	2	2	Camptotheca_acuminata Rauvolfia_serpentina	caa_locus_2617_iso_3_len_1263_ver_4 rsa_locus_46866_iso_1_len_718_ver_2
ORTHOMCL12762	2	2	Camptotheca_acuminata Rauvolfia_serpentina	caa_locus_2619_iso_1_len_3599_ver_4 rsa_locus_1343_iso_4_len_4248_ver_2
ORTHOMCL12763	2	2	Camptotheca_acuminata Rauvolfia_serpentina	caa_locus_26266_iso_1_len_995_ver_4 rsa_locus_20959_iso_1_len_1226_ver_2
ORTHOMCL12764	2	2	Camptotheca_acuminata Rauvolfia_serpentina	caa_locus_26290_iso_1_len_913_ver_4 rsa_locus_56694_iso_1_len_805_ver_2
ORTHOMCL12765	2	2	Camptotheca_acuminata Rauvolfia_serpentina	caa_locus_26319_iso_1_len_1760_ver_4 rsa_locus_15284_iso_3_len_1935_ver_2
ORTHOMCL12766	2	2	Camptotheca_acuminata Rauvolfia_serpentina	caa_locus_26331_iso_1_len_1494_ver_4 rsa_locus_12779_iso_2_len_2114_ver_2
ORTHOMCL12767	2	2	Camptotheca_acuminata Rauvolfia_serpentina	caa_locus_26396_iso_1_len_436_ver_4 rsa_locus_25912_iso_1_len_449_ver_2
ORTHOMCL12769	2	2	Camptotheca_acuminata Rauvolfia_serpentina	caa_locus_2644_iso_2_len_2232_ver_4 rsa_locus_8288_iso_3_len_2430_ver_2
ORTHOMCL12770	2	2	Camptotheca_acuminata Rauvolfia_serpentina	caa_locus_2645_iso_3_len_586_ver_4 rsa_locus_33740_iso_1_len_481_ver_2
ORTHOMCL12772	2	2	Camptotheca_acuminata Rauvolfia_serpentina	caa_locus_26479_iso_3_len_1966_ver_4 rsa_locus_23461_iso_2_len_1963_ver_2
ORTHOMCL12773	2	2	Camptotheca_acuminata Rauvolfia_serpentina	caa_locus_2648_iso_6_len_2976_ver_4 rsa_locus_359_iso_11_len_5968_ver_2
ORTHOMCL12774	2	2	Camptotheca_acuminata Rauvolfia_serpentina	caa_locus_26549_iso_4_len_767_ver_4 rsa_locus_15568_iso_5_len_1363_ver_2
ORTHOMCL12776	2	2	Camptotheca_acuminata Rauvolfia_serpentina	caa_locus_26606_iso_1_len_450_ver_4 rsa_locus_28054_iso_1_len_470_ver_2
ORTHOMCL12777	2	2	Camptotheca_acuminata Rauvolfia_serpentina	caa_locus_26614_iso_1_len_602_ver_4 rsa_locus_51744_iso_1_len_561_ver_2
ORTHOMCL12778	2	2	Camptotheca_acuminata Rauvolfia_serpentina	caa_locus_26623_iso_3_len_577_ver_4 rsa_locus_42284_iso_1_len_815_ver_2
ORTHOMCL12780	2	2	Camptotheca_acuminata Rauvolfia_serpentina	caa_locus_26725_iso_2_len_1412_ver_4 rsa_locus_23902_iso_1_len_1040_ver_2
ORTHOMCL12781	2	2	Camptotheca_acuminata Rauvolfia_serpentina	caa_locus_267_iso_1_len_336_ver_4 rsa_locus_58566_iso_2_len_365_ver_2
ORTHOMCL12783	2	2	Camptotheca_acuminata Rauvolfia_serpentina	caa_locus_2680_iso_5_len_1058_ver_4 rsa_locus_72844_iso_1_len_337_ver_2
ORTHOMCL12785	2	2	Camptotheca_acuminata Rauvolfia_serpentina	caa_locus_2685_iso_8_len_2917_ver_4 rsa_locus_5617_iso_4_len_1686_ver_2
ORTHOMCL12789	2	2	Camptotheca_acuminata Rauvolfia_serpentina	caa_locus_26941_iso_1_len_474_ver_4 rsa_locus_74036_iso_1_len_308_ver_2
ORTHOMCL12790	2	2	Camptotheca_acuminata Rauvolfia_serpentina	caa_locus_26954_iso_2_len_2087_ver_4 rsa_locus_6448_iso_8_len_2446_ver_2
ORTHOMCL12792	2	2	Camptotheca_acuminata Rauvolfia_serpentina	caa_locus_26994_iso_4_len_821_ver_4 rsa_locus_58697_iso_1_len_935_ver_2
ORTHOMCL12793	2	2	Camptotheca_acuminata Rauvolfia_serpentina	caa_locus_27039_iso_1_len_522_ver_4 rsa_locus_68348_iso_1_len_312_ver_2
ORTHOMCL12794	2	2	Camptotheca_acuminata Rauvolfia_serpentina	caa_locus_27074_iso_1_len_1474_ver_4 rsa_locus_6611_iso_3_len_1976_ver_2
ORTHOMCL12795	2	2	Camptotheca_acuminata Rauvolfia_serpentina	caa_locus_27082_iso_3_len_2020_ver_4 rsa_locus_13502_iso_2_len_1143_ver_2
ORTHOMCL12796	2	2	Camptotheca_acuminata Rauvolfia_serpentina	caa_locus_27157_iso_1_len_1266_ver_4 rsa_locus_6209_iso_5_len_1383_ver_2
ORTHOMCL12801	2	2	Camptotheca_acuminata Rauvolfia_serpentina	caa_locus_27275_iso_1_len_549_ver_4 rsa_locus_20659_iso_1_len_576_ver_2
ORTHOMCL12803	2	2	Camptotheca_acuminata Rauvolfia_serpentina	caa_locus_2733_iso_6_len_2266_ver_4 rsa_locus_4137_iso_7_len_2137_ver_2
ORTHOMCL12804	2	2	Camptotheca_acuminata Rauvolfia_serpentina	caa_locus_2735_iso_7_len_2753_ver_4 rsa_locus_27210_iso_1_len_345_ver_2
ORTHOMCL12805	2	2	Camptotheca_acuminata Rauvolfia_serpentina	caa_locus_2741_iso_6_len_928_ver_4 rsa_locus_36578_iso_1_len_755_ver_2
ORTHOMCL12806	2	2	Camptotheca_acuminata Rauvolfia_serpentina	caa_locus_27439_iso_1_len_1581_ver_4 rsa_locus_11755_iso_2_len_1443_ver_2
ORTHOMCL12807	2	2	Camptotheca_acuminata Rauvolfia_serpentina	caa_locus_27467_iso_1_len_1267_ver_4 rsa_locus_22598_iso_1_len_369_ver_2
ORTHOMCL12812	2	2	Camptotheca_acuminata Rauvolfia_serpentina	caa_locus_27587_iso_7_len_1387_ver_4 rsa_locus_34814_iso_1_len_1171_ver_2
ORTHOMCL12813	2	2	Camptotheca_acuminata Rauvolfia_serpentina	caa_locus_275_iso_4_len_1674_ver_4 rsa_locus_72966_iso_1_len_540_ver_2
ORTHOMCL12820	2	2	Camptotheca_acuminata Rauvolfia_serpentina	caa_locus_27780_iso_1_len_587_ver_4 rsa_locus_33906_iso_1_len_584_ver_2
ORTHOMCL12821	2	2	Camptotheca_acuminata Rauvolfia_serpentina	caa_locus_27808_iso_1_len_1114_ver_4 rsa_locus_61680_iso_1_len_426_ver_2
ORTHOMCL12823	2	2	Camptotheca_acuminata Rauvolfia_serpentina	caa_locus_27825_iso_1_len_832_ver_4 rsa_locus_86781_iso_1_len_351_ver_2
ORTHOMCL12824	2	2	Camptotheca_acuminata Rauvolfia_serpentina	caa_locus_27873_iso_1_len_383_ver_4 rsa_locus_82840_iso_1_len_329_ver_2
ORTHOMCL12826	2	2	Camptotheca_acuminata Rauvolfia_serpentina	caa_locus_2795_iso_6_len_451_ver_4 rsa_locus_46647_iso_1_len_390_ver_2
ORTHOMCL12828	2	2	Camptotheca_acuminata Rauvolfia_serpentina	caa_locus_28051_iso_1_len_365_ver_4 rsa_locus_10886_iso_1_len_504_ver_2
ORTHOMCL12834	2	2	Camptotheca_acuminata Rauvolfia_serpentina	caa_locus_28203_iso_1_len_879_ver_4 rsa_locus_15352_iso_1_len_1569_ver_2
ORTHOMCL12835	2	2	Camptotheca_acuminata Rauvolfia_serpentina	caa_locus_2824_iso_7_len_2767_ver_4 rsa_locus_4743_iso_5_len_2422_ver_2
ORTHOMCL12836	2	2	Camptotheca_acuminata Rauvolfia_serpentina	caa_locus_28260_iso_1_len_1315_ver_4 rsa_locus_4232_iso_1_len_1337_ver_2
ORTHOMCL12837	2	2	Camptotheca_acuminata Rauvolfia_serpentina	caa_locus_28273_iso_1_len_2685_ver_4 rsa_locus_24097_iso_1_len_1726_ver_2
ORTHOMCL12840	2	2	Camptotheca_acuminata Rauvolfia_serpentina	caa_locus_28352_iso_1_len_603_ver_4 rsa_locus_73940_iso_1_len_906_ver_2
ORTHOMCL12843	2	2	Camptotheca_acuminata Rauvolfia_serpentina	caa_locus_2836_iso_4_len_574_ver_4 rsa_locus_68535_iso_1_len_457_ver_2
ORTHOMCL12845	2	2	Camptotheca_acuminata Rauvolfia_serpentina	caa_locus_28454_iso_3_len_1327_ver_4 rsa_locus_32399_iso_1_len_623_ver_2
ORTHOMCL12847	2	2	Camptotheca_acuminata Rauvolfia_serpentina	caa_locus_2847_iso_2_len_1837_ver_4 rsa_locus_6045_iso_5_len_1541_ver_2
ORTHOMCL12848	2	2	Camptotheca_acuminata Rauvolfia_serpentina	caa_locus_28483_iso_3_len_534_ver_4 rsa_locus_67887_iso_1_len_314_ver_2
ORTHOMCL12849	2	2	Camptotheca_acuminata Rauvolfia_serpentina	caa_locus_28486_iso_2_len_977_ver_4 rsa_locus_9198_iso_3_len_1098_ver_2
ORTHOMCL12852	2	2	Camptotheca_acuminata Rauvolfia_serpentina	caa_locus_28558_iso_1_len_1659_ver_4 rsa_locus_21490_iso_1_len_485_ver_2
ORTHOMCL12854	2	2	Camptotheca_acuminata Rauvolfia_serpentina	caa_locus_2857_iso_9_len_2792_ver_4 rsa_locus_1534_iso_1_len_2812_ver_2
ORTHOMCL12856	2	2	Camptotheca_acuminata Rauvolfia_serpentina	caa_locus_28603_iso_1_len_1033_ver_4 rsa_locus_24196_iso_1_len_489_ver_2
ORTHOMCL12857	2	2	Camptotheca_acuminata Rauvolfia_serpentina	caa_locus_28608_iso_1_len_1746_ver_4 rsa_locus_16573_iso_1_len_2074_ver_2
ORTHOMCL12863	2	2	Camptotheca_acuminata Rauvolfia_serpentina	caa_locus_2874_iso_3_len_1812_ver_4 rsa_locus_19109_iso_1_len_459_ver_2
ORTHOMCL12864	2	2	Camptotheca_acuminata Rauvolfia_serpentina	caa_locus_28768_iso_1_len_807_ver_4 rsa_locus_29597_iso_1_len_919_ver_2
ORTHOMCL12868	2	2	Camptotheca_acuminata Rauvolfia_serpentina	caa_locus_2896_iso_1_len_1048_ver_4 rsa_locus_32187_iso_1_len_781_ver_2
ORTHOMCL12873	2	2	Camptotheca_acuminata Rauvolfia_serpentina	caa_locus_29097_iso_1_len_379_ver_4 rsa_locus_43168_iso_2_len_735_ver_2
ORTHOMCL12874	2	2	Camptotheca_acuminata Rauvolfia_serpentina	caa_locus_2910_iso_6_len_1292_ver_4 rsa_locus_35489_iso_2_len_742_ver_2
ORTHOMCL12875	2	2	Camptotheca_acuminata Rauvolfia_serpentina	caa_locus_29121_iso_1_len_1960_ver_4 rsa_locus_27180_iso_1_len_1922_ver_2
ORTHOMCL12877	2	2	Camptotheca_acuminata Rauvolfia_serpentina	caa_locus_29188_iso_1_len_665_ver_4 rsa_locus_93065_iso_1_len_518_ver_2
ORTHOMCL12878	2	2	Camptotheca_acuminata Rauvolfia_serpentina	caa_locus_29209_iso_1_len_825_ver_4 rsa_locus_96158_iso_1_len_455_ver_2
ORTHOMCL12880	2	2	Camptotheca_acuminata Rauvolfia_serpentina	caa_locus_2924_iso_3_len_1371_ver_4 rsa_locus_21474_iso_1_len_998_ver_2
ORTHOMCL12882	2	2	Camptotheca_acuminata Rauvolfia_serpentina	caa_locus_292_iso_9_len_1918_ver_4 rsa_locus_40483_iso_1_len_989_ver_2
ORTHOMCL12883	2	2	Camptotheca_acuminata Rauvolfia_serpentina	caa_locus_2933_iso_3_len_886_ver_4 rsa_locus_23376_iso_2_len_1060_ver_2
ORTHOMCL12887	2	2	Camptotheca_acuminata Rauvolfia_serpentina	caa_locus_2952_iso_2_len_772_ver_4 rsa_locus_17592_iso_1_len_470_ver_2
ORTHOMCL12888	2	2	Camptotheca_acuminata Rauvolfia_serpentina	caa_locus_29578_iso_1_len_989_ver_4 rsa_locus_20086_iso_1_len_1809_ver_2
ORTHOMCL12889	2	2	Camptotheca_acuminata Rauvolfia_serpentina	caa_locus_29583_iso_1_len_1580_ver_4 rsa_locus_12685_iso_8_len_2263_ver_2
ORTHOMCL12897	2	2	Camptotheca_acuminata Rauvolfia_serpentina	caa_locus_2985_iso_1_len_570_ver_4 rsa_locus_4437_iso_1_len_674_ver_2
ORTHOMCL12899	2	2	Camptotheca_acuminata Rauvolfia_serpentina	caa_locus_2990_iso_5_len_1802_ver_4 rsa_locus_2310_iso_3_len_1675_ver_2
ORTHOMCL12901	2	2	Camptotheca_acuminata Rauvolfia_serpentina	caa_locus_29929_iso_1_len_295_ver_4 rsa_locus_42069_iso_1_len_575_ver_2
ORTHOMCL12903	2	2	Camptotheca_acuminata Rauvolfia_serpentina	caa_locus_29948_iso_1_len_1045_ver_4 rsa_locus_6509_iso_3_len_1467_ver_2
ORTHOMCL12904	2	2	Camptotheca_acuminata Rauvolfia_serpentina	caa_locus_29993_iso_1_len_1634_ver_4 rsa_locus_13827_iso_1_len_1773_ver_2
ORTHOMCL12905	2	2	Camptotheca_acuminata Rauvolfia_serpentina	caa_locus_30016_iso_1_len_1836_ver_4 rsa_locus_50252_iso_1_len_770_ver_2
ORTHOMCL12908	2	2	Camptotheca_acuminata Rauvolfia_serpentina	caa_locus_3008_iso_6_len_1110_ver_4 rsa_locus_50369_iso_1_len_761_ver_2
ORTHOMCL12910	2	2	Camptotheca_acuminata Rauvolfia_serpentina	caa_locus_30145_iso_1_len_1805_ver_4 rsa_locus_24708_iso_1_len_842_ver_2
ORTHOMCL12911	2	2	Camptotheca_acuminata Rauvolfia_serpentina	caa_locus_3015_iso_4_len_1585_ver_4 rsa_locus_296_iso_3_len_1930_ver_2
ORTHOMCL12912	2	2	Camptotheca_acuminata Rauvolfia_serpentina	caa_locus_3017_iso_3_len_1166_ver_4 rsa_locus_1596_iso_6_len_1081_ver_2
ORTHOMCL12914	2	2	Camptotheca_acuminata Rauvolfia_serpentina	caa_locus_30280_iso_1_len_426_ver_4 rsa_locus_82174_iso_1_len_424_ver_2
ORTHOMCL12915	2	2	Camptotheca_acuminata Rauvolfia_serpentina	caa_locus_3030_iso_7_len_1177_ver_4 rsa_locus_12642_iso_1_len_665_ver_2
ORTHOMCL12916	2	2	Camptotheca_acuminata Rauvolfia_serpentina	caa_locus_30332_iso_1_len_1853_ver_4 rsa_locus_6716_iso_1_len_2016_ver_2
ORTHOMCL12918	2	2	Camptotheca_acuminata Rauvolfia_serpentina	caa_locus_3034_iso_1_len_1038_ver_4 rsa_locus_12515_iso_1_len_1021_ver_2
ORTHOMCL12919	2	2	Camptotheca_acuminata Rauvolfia_serpentina	caa_locus_30405_iso_1_len_1381_ver_4 rsa_locus_15115_iso_1_len_1029_ver_2
ORTHOMCL12920	2	2	Camptotheca_acuminata Rauvolfia_serpentina	caa_locus_30407_iso_1_len_287_ver_4 rsa_locus_21694_iso_1_len_443_ver_2
ORTHOMCL12921	2	2	Camptotheca_acuminata Rauvolfia_serpentina	caa_locus_30408_iso_1_len_793_ver_4 rsa_locus_34057_iso_1_len_853_ver_2
ORTHOMCL12922	2	2	Camptotheca_acuminata Rauvolfia_serpentina	caa_locus_30442_iso_1_len_1333_ver_4 rsa_locus_109430_iso_1_len_309_ver_2
ORTHOMCL12924	2	2	Camptotheca_acuminata Rauvolfia_serpentina	caa_locus_30459_iso_1_len_282_ver_4 rsa_locus_70218_iso_1_len_662_ver_2
ORTHOMCL12925	2	2	Camptotheca_acuminata Rauvolfia_serpentina	caa_locus_3046_iso_8_len_1851_ver_4 rsa_locus_19299_iso_1_len_1485_ver_2
ORTHOMCL12926	2	2	Camptotheca_acuminata Rauvolfia_serpentina	caa_locus_3051_iso_1_len_361_ver_4 rsa_locus_13410_iso_1_len_281_ver_2
ORTHOMCL12929	2	2	Camptotheca_acuminata Rauvolfia_serpentina	caa_locus_30555_iso_1_len_481_ver_4 rsa_locus_19360_iso_1_len_294_ver_2
ORTHOMCL12932	2	2	Camptotheca_acuminata Rauvolfia_serpentina	caa_locus_30587_iso_2_len_1152_ver_4 rsa_locus_15449_iso_1_len_1225_ver_2
ORTHOMCL12935	2	2	Camptotheca_acuminata Rauvolfia_serpentina	caa_locus_30604_iso_1_len_516_ver_4 rsa_locus_5232_iso_1_len_483_ver_2
ORTHOMCL12941	2	2	Camptotheca_acuminata Rauvolfia_serpentina	caa_locus_3073_iso_1_len_1956_ver_4 rsa_locus_3396_iso_6_len_1659_ver_2
ORTHOMCL12942	2	2	Camptotheca_acuminata Rauvolfia_serpentina	caa_locus_3074_iso_1_len_963_ver_4 rsa_locus_5259_iso_1_len_1014_ver_2
ORTHOMCL12945	2	2	Camptotheca_acuminata Rauvolfia_serpentina	caa_locus_3087_iso_5_len_1616_ver_4 rsa_locus_29298_iso_1_len_822_ver_2
ORTHOMCL12950	2	2	Camptotheca_acuminata Rauvolfia_serpentina	caa_locus_3097_iso_6_len_1033_ver_4 rsa_locus_23134_iso_1_len_1355_ver_2
ORTHOMCL12953	2	2	Camptotheca_acuminata Rauvolfia_serpentina	caa_locus_30996_iso_1_len_390_ver_4 rsa_locus_107102_iso_1_len_560_ver_2
ORTHOMCL12954	2	2	Camptotheca_acuminata Rauvolfia_serpentina	caa_locus_31027_iso_1_len_660_ver_4 rsa_locus_49176_iso_1_len_1011_ver_2
ORTHOMCL12955	2	2	Camptotheca_acuminata Rauvolfia_serpentina	caa_locus_31045_iso_1_len_1188_ver_4 rsa_locus_11716_iso_1_len_2843_ver_2
ORTHOMCL12956	2	2	Camptotheca_acuminata Rauvolfia_serpentina	caa_locus_31089_iso_5_len_1637_ver_4 rsa_locus_28896_iso_1_len_1134_ver_2
ORTHOMCL12963	2	2	Camptotheca_acuminata Rauvolfia_serpentina	caa_locus_31352_iso_2_len_1976_ver_4 rsa_locus_14353_iso_3_len_2113_ver_2
ORTHOMCL12965	2	2	Camptotheca_acuminata Rauvolfia_serpentina	caa_locus_31368_iso_1_len_1060_ver_4 rsa_locus_40648_iso_1_len_458_ver_2
ORTHOMCL12967	2	2	Camptotheca_acuminata Rauvolfia_serpentina	caa_locus_31375_iso_1_len_372_ver_4 rsa_locus_31828_iso_1_len_344_ver_2
ORTHOMCL12968	2	2	Camptotheca_acuminata Rauvolfia_serpentina	caa_locus_31380_iso_2_len_1036_ver_4 rsa_locus_15121_iso_1_len_962_ver_2
ORTHOMCL12972	2	2	Camptotheca_acuminata Rauvolfia_serpentina	caa_locus_31504_iso_9_len_2707_ver_4 rsa_locus_21731_iso_2_len_2655_ver_2
ORTHOMCL12973	2	2	Camptotheca_acuminata Rauvolfia_serpentina	caa_locus_31522_iso_1_len_802_ver_4 rsa_locus_30728_iso_1_len_887_ver_2
ORTHOMCL12974	2	2	Camptotheca_acuminata Rauvolfia_serpentina	caa_locus_31523_iso_1_len_544_ver_4 rsa_locus_57192_iso_1_len_560_ver_2
ORTHOMCL12976	2	2	Camptotheca_acuminata Rauvolfia_serpentina	caa_locus_31611_iso_1_len_1939_ver_4 rsa_locus_13415_iso_7_len_2502_ver_2
ORTHOMCL12978	2	2	Camptotheca_acuminata Rauvolfia_serpentina	caa_locus_31683_iso_1_len_624_ver_4 rsa_locus_16360_iso_1_len_290_ver_2
ORTHOMCL12979	2	2	Camptotheca_acuminata Rauvolfia_serpentina	caa_locus_31759_iso_1_len_334_ver_4 rsa_locus_42168_iso_6_len_885_ver_2
ORTHOMCL12980	2	2	Camptotheca_acuminata Rauvolfia_serpentina	caa_locus_3178_iso_1_len_990_ver_4 rsa_locus_33629_iso_1_len_355_ver_2
ORTHOMCL12984	2	2	Camptotheca_acuminata Rauvolfia_serpentina	caa_locus_31918_iso_1_len_1383_ver_4 rsa_locus_86759_iso_1_len_375_ver_2
ORTHOMCL12985	2	2	Camptotheca_acuminata Rauvolfia_serpentina	caa_locus_31_iso_7_len_5100_ver_4 rsa_locus_2882_iso_6_len_2387_ver_2
ORTHOMCL12987	2	2	Camptotheca_acuminata Rauvolfia_serpentina	caa_locus_32017_iso_1_len_1190_ver_4 rsa_locus_38440_iso_1_len_537_ver_2
ORTHOMCL12988	2	2	Camptotheca_acuminata Rauvolfia_serpentina	caa_locus_32060_iso_1_len_398_ver_4 rsa_locus_8410_iso_2_len_2994_ver_2
ORTHOMCL12990	2	2	Camptotheca_acuminata Rauvolfia_serpentina	caa_locus_3208_iso_10_len_1612_ver_4 rsa_locus_7425_iso_4_len_1339_ver_2
ORTHOMCL12992	2	2	Camptotheca_acuminata Rauvolfia_serpentina	caa_locus_32176_iso_1_len_1226_ver_4 rsa_locus_54454_iso_2_len_672_ver_2
ORTHOMCL12993	2	2	Camptotheca_acuminata Rauvolfia_serpentina	caa_locus_32189_iso_4_len_1124_ver_4 rsa_locus_17357_iso_5_len_1069_ver_2
ORTHOMCL12994	2	2	Camptotheca_acuminata Rauvolfia_serpentina	caa_locus_32241_iso_4_len_915_ver_4 rsa_locus_51481_iso_1_len_423_ver_2
ORTHOMCL12995	2	2	Camptotheca_acuminata Rauvolfia_serpentina	caa_locus_3224_iso_10_len_1241_ver_4 rsa_locus_6269_iso_10_len_1300_ver_2
ORTHOMCL12996	2	2	Camptotheca_acuminata Rauvolfia_serpentina	caa_locus_32251_iso_1_len_893_ver_4 rsa_locus_10140_iso_1_len_1031_ver_2
ORTHOMCL12997	2	2	Camptotheca_acuminata Rauvolfia_serpentina	caa_locus_3225_iso_2_len_452_ver_4 rsa_locus_16192_iso_1_len_365_ver_2
ORTHOMCL12998	2	2	Camptotheca_acuminata Rauvolfia_serpentina	caa_locus_32284_iso_1_len_622_ver_4 rsa_locus_15959_iso_1_len_1649_ver_2
ORTHOMCL13000	2	2	Camptotheca_acuminata Rauvolfia_serpentina	caa_locus_32371_iso_7_len_1201_ver_4 rsa_locus_21135_iso_1_len_1437_ver_2
ORTHOMCL13005	2	2	Camptotheca_acuminata Rauvolfia_serpentina	caa_locus_32586_iso_1_len_629_ver_4 rsa_locus_18481_iso_1_len_589_ver_2
ORTHOMCL13006	2	2	Camptotheca_acuminata Rauvolfia_serpentina	caa_locus_32595_iso_1_len_1156_ver_4 rsa_locus_11152_iso_1_len_1403_ver_2
ORTHOMCL13008	2	2	Camptotheca_acuminata Rauvolfia_serpentina	caa_locus_32610_iso_1_len_734_ver_4 rsa_locus_85659_iso_1_len_438_ver_2
ORTHOMCL13009	2	2	Camptotheca_acuminata Rauvolfia_serpentina	caa_locus_32701_iso_1_len_579_ver_4 rsa_locus_98099_iso_1_len_281_ver_2
ORTHOMCL13011	2	2	Camptotheca_acuminata Rauvolfia_serpentina	caa_locus_3277_iso_1_len_1883_ver_4 rsa_locus_1735_iso_8_len_2007_ver_2
ORTHOMCL13013	2	2	Camptotheca_acuminata Rauvolfia_serpentina	caa_locus_32794_iso_1_len_329_ver_4 rsa_locus_78707_iso_1_len_350_ver_2
ORTHOMCL13014	2	2	Camptotheca_acuminata Rauvolfia_serpentina	caa_locus_327_iso_2_len_593_ver_4 rsa_locus_84626_iso_1_len_372_ver_2
ORTHOMCL13015	2	2	Camptotheca_acuminata Rauvolfia_serpentina	caa_locus_32819_iso_1_len_516_ver_4 rsa_locus_24861_iso_1_len_1253_ver_2
ORTHOMCL13019	2	2	Camptotheca_acuminata Rauvolfia_serpentina	caa_locus_3299_iso_2_len_695_ver_4 rsa_locus_29161_iso_1_len_1022_ver_2
ORTHOMCL13021	2	2	Camptotheca_acuminata Rauvolfia_serpentina	caa_locus_33020_iso_1_len_453_ver_4 rsa_locus_36811_iso_1_len_1012_ver_2
ORTHOMCL13023	2	2	Camptotheca_acuminata Rauvolfia_serpentina	caa_locus_3308_iso_3_len_503_ver_4 rsa_locus_33688_iso_1_len_288_ver_2
ORTHOMCL13024	2	2	Camptotheca_acuminata Rauvolfia_serpentina	caa_locus_3321_iso_8_len_2304_ver_4 rsa_locus_23668_iso_2_len_1362_ver_2
ORTHOMCL13026	2	2	Camptotheca_acuminata Rauvolfia_serpentina	caa_locus_3324_iso_6_len_1726_ver_4 rsa_locus_16376_iso_2_len_1817_ver_2
ORTHOMCL13027	2	2	Camptotheca_acuminata Rauvolfia_serpentina	caa_locus_33276_iso_1_len_1064_ver_4 rsa_locus_103943_iso_1_len_395_ver_2
ORTHOMCL13028	2	2	Camptotheca_acuminata Rauvolfia_serpentina	caa_locus_3327_iso_4_len_552_ver_4 rsa_locus_92067_iso_1_len_386_ver_2
ORTHOMCL13029	2	2	Camptotheca_acuminata Rauvolfia_serpentina	caa_locus_3328_iso_1_len_703_ver_4 rsa_locus_34257_iso_2_len_636_ver_2
ORTHOMCL13033	2	2	Camptotheca_acuminata Rauvolfia_serpentina	caa_locus_3335_iso_4_len_1212_ver_4 rsa_locus_38506_iso_1_len_866_ver_2
ORTHOMCL13034	2	2	Camptotheca_acuminata Rauvolfia_serpentina	caa_locus_3340_iso_4_len_2050_ver_4 rsa_locus_597_iso_2_len_3034_ver_2
ORTHOMCL13035	2	2	Camptotheca_acuminata Rauvolfia_serpentina	caa_locus_3345_iso_10_len_2135_ver_4 rsa_locus_42989_iso_1_len_788_ver_2
ORTHOMCL13039	2	2	Camptotheca_acuminata Rauvolfia_serpentina	caa_locus_33607_iso_1_len_298_ver_4 rsa_locus_31834_iso_1_len_325_ver_2
ORTHOMCL13040	2	2	Camptotheca_acuminata Rauvolfia_serpentina	caa_locus_3366_iso_2_len_1424_ver_4 rsa_locus_22472_iso_3_len_775_ver_2
ORTHOMCL13043	2	2	Camptotheca_acuminata Rauvolfia_serpentina	caa_locus_33719_iso_1_len_1444_ver_4 rsa_locus_34774_iso_1_len_672_ver_2
ORTHOMCL13044	2	2	Camptotheca_acuminata Rauvolfia_serpentina	caa_locus_3372_iso_8_len_1929_ver_4 rsa_locus_12733_iso_10_len_1919_ver_2
ORTHOMCL13045	2	2	Camptotheca_acuminata Rauvolfia_serpentina	caa_locus_3382_iso_7_len_3429_ver_4 rsa_locus_2434_iso_8_len_3549_ver_2
ORTHOMCL13047	2	2	Camptotheca_acuminata Rauvolfia_serpentina	caa_locus_33851_iso_3_len_1525_ver_4 rsa_locus_10994_iso_1_len_1025_ver_2
ORTHOMCL13054	2	2	Camptotheca_acuminata Rauvolfia_serpentina	caa_locus_34042_iso_1_len_540_ver_4 rsa_locus_34043_iso_1_len_765_ver_2
ORTHOMCL13057	2	2	Camptotheca_acuminata Rauvolfia_serpentina	caa_locus_3412_iso_5_len_2618_ver_4 rsa_locus_16090_iso_1_len_943_ver_2
ORTHOMCL13059	2	2	Camptotheca_acuminata Rauvolfia_serpentina	caa_locus_34232_iso_1_len_1068_ver_4 rsa_locus_22388_iso_1_len_2762_ver_2
ORTHOMCL13060	2	2	Camptotheca_acuminata Rauvolfia_serpentina	caa_locus_34234_iso_1_len_582_ver_4 rsa_locus_23515_iso_1_len_718_ver_2
ORTHOMCL13061	2	2	Camptotheca_acuminata Rauvolfia_serpentina	caa_locus_34275_iso_2_len_1546_ver_4 rsa_locus_20523_iso_1_len_1244_ver_2
ORTHOMCL13062	2	2	Camptotheca_acuminata Rauvolfia_serpentina	caa_locus_3427_iso_2_len_1613_ver_4 rsa_locus_5190_iso_8_len_1805_ver_2
ORTHOMCL13065	2	2	Camptotheca_acuminata Rauvolfia_serpentina	caa_locus_34350_iso_1_len_1976_ver_4 rsa_locus_18540_iso_1_len_668_ver_2
ORTHOMCL13066	2	2	Camptotheca_acuminata Rauvolfia_serpentina	caa_locus_3436_iso_4_len_1507_ver_4 rsa_locus_21950_iso_1_len_1339_ver_2
ORTHOMCL13069	2	2	Camptotheca_acuminata Rauvolfia_serpentina	caa_locus_34450_iso_1_len_1870_ver_4 rsa_locus_10880_iso_1_len_2340_ver_2
ORTHOMCL13070	2	2	Camptotheca_acuminata Rauvolfia_serpentina	caa_locus_34486_iso_1_len_662_ver_4 rsa_locus_33217_iso_1_len_762_ver_2
ORTHOMCL13073	2	2	Camptotheca_acuminata Rauvolfia_serpentina	caa_locus_34521_iso_2_len_1420_ver_4 rsa_locus_12096_iso_2_len_1187_ver_2
ORTHOMCL13075	2	2	Camptotheca_acuminata Rauvolfia_serpentina	caa_locus_3463_iso_4_len_1454_ver_4 rsa_locus_83071_iso_1_len_304_ver_2
ORTHOMCL13076	2	2	Camptotheca_acuminata Rauvolfia_serpentina	caa_locus_34653_iso_1_len_395_ver_4 rsa_locus_49537_iso_1_len_465_ver_2
ORTHOMCL13080	2	2	Camptotheca_acuminata Rauvolfia_serpentina	caa_locus_3478_iso_3_len_1790_ver_4 rsa_locus_443_iso_3_len_1974_ver_2
ORTHOMCL13082	2	2	Camptotheca_acuminata Rauvolfia_serpentina	caa_locus_34813_iso_1_len_533_ver_4 rsa_locus_87681_iso_1_len_328_ver_2
ORTHOMCL13084	2	2	Camptotheca_acuminata Rauvolfia_serpentina	caa_locus_34874_iso_1_len_2006_ver_4 rsa_locus_3155_iso_2_len_2282_ver_2
ORTHOMCL13085	2	2	Camptotheca_acuminata Rauvolfia_serpentina	caa_locus_348_iso_4_len_3307_ver_4 rsa_locus_2039_iso_2_len_4755_ver_2
ORTHOMCL13086	2	2	Camptotheca_acuminata Rauvolfia_serpentina	caa_locus_34976_iso_1_len_772_ver_4 rsa_locus_19853_iso_4_len_1294_ver_2
ORTHOMCL13088	2	2	Camptotheca_acuminata Rauvolfia_serpentina	caa_locus_35024_iso_1_len_578_ver_4 rsa_locus_19043_iso_1_len_346_ver_2
ORTHOMCL13089	2	2	Camptotheca_acuminata Rauvolfia_serpentina	caa_locus_35029_iso_1_len_2077_ver_4 rsa_locus_49524_iso_1_len_776_ver_2
ORTHOMCL13090	2	2	Camptotheca_acuminata Rauvolfia_serpentina	caa_locus_3502_iso_10_len_1753_ver_4 rsa_locus_37938_iso_1_len_624_ver_2
ORTHOMCL13091	2	2	Camptotheca_acuminata Rauvolfia_serpentina	caa_locus_35127_iso_1_len_534_ver_4 rsa_locus_43807_iso_1_len_324_ver_2
ORTHOMCL13092	2	2	Camptotheca_acuminata Rauvolfia_serpentina	caa_locus_35192_iso_1_len_860_ver_4 rsa_locus_78283_iso_1_len_334_ver_2
ORTHOMCL13093	2	2	Camptotheca_acuminata Rauvolfia_serpentina	caa_locus_35201_iso_1_len_323_ver_4 rsa_locus_78465_iso_1_len_382_ver_2
ORTHOMCL13095	2	2	Camptotheca_acuminata Rauvolfia_serpentina	caa_locus_35241_iso_1_len_1930_ver_4 rsa_locus_41064_iso_1_len_456_ver_2
ORTHOMCL13097	2	2	Camptotheca_acuminata Rauvolfia_serpentina	caa_locus_35287_iso_1_len_1271_ver_4 rsa_locus_32413_iso_1_len_543_ver_2
ORTHOMCL13102	2	2	Camptotheca_acuminata Rauvolfia_serpentina	caa_locus_35478_iso_1_len_413_ver_4 rsa_locus_847_iso_1_len_660_ver_2
ORTHOMCL13104	2	2	Camptotheca_acuminata Rauvolfia_serpentina	caa_locus_3552_iso_1_len_587_ver_4 rsa_locus_7372_iso_3_len_988_ver_2
ORTHOMCL13105	2	2	Camptotheca_acuminata Rauvolfia_serpentina	caa_locus_35579_iso_4_len_1051_ver_4 rsa_locus_22023_iso_1_len_928_ver_2
ORTHOMCL13108	2	2	Camptotheca_acuminata Rauvolfia_serpentina	caa_locus_3561_iso_4_len_403_ver_4 rsa_locus_38121_iso_1_len_372_ver_2
ORTHOMCL13109	2	2	Camptotheca_acuminata Rauvolfia_serpentina	caa_locus_3567_iso_1_len_370_ver_4 rsa_locus_107347_iso_1_len_324_ver_2
ORTHOMCL13110	2	2	Camptotheca_acuminata Rauvolfia_serpentina	caa_locus_35682_iso_2_len_694_ver_4 rsa_locus_36782_iso_1_len_393_ver_2
ORTHOMCL13111	2	2	Camptotheca_acuminata Rauvolfia_serpentina	caa_locus_35685_iso_1_len_364_ver_4 rsa_locus_7747_iso_1_len_933_ver_2
ORTHOMCL13112	2	2	Camptotheca_acuminata Rauvolfia_serpentina	caa_locus_3570_iso_4_len_1032_ver_4 rsa_locus_811_iso_6_len_978_ver_2
ORTHOMCL13113	2	2	Camptotheca_acuminata Rauvolfia_serpentina	caa_locus_3584_iso_3_len_494_ver_4 rsa_locus_71831_iso_1_len_298_ver_2
ORTHOMCL13114	2	2	Camptotheca_acuminata Rauvolfia_serpentina	caa_locus_35868_iso_1_len_531_ver_4 rsa_locus_29513_iso_1_len_383_ver_2
ORTHOMCL13119	2	2	Camptotheca_acuminata Rauvolfia_serpentina	caa_locus_36038_iso_3_len_1381_ver_4 rsa_locus_5078_iso_5_len_2806_ver_2
ORTHOMCL13122	2	2	Camptotheca_acuminata Rauvolfia_serpentina	caa_locus_3609_iso_9_len_3365_ver_4 rsa_locus_8417_iso_1_len_4248_ver_2
ORTHOMCL13123	2	2	Camptotheca_acuminata Rauvolfia_serpentina	caa_locus_3620_iso_9_len_2752_ver_4 rsa_locus_37055_iso_2_len_1114_ver_2
ORTHOMCL13126	2	2	Camptotheca_acuminata Rauvolfia_serpentina	caa_locus_3633_iso_5_len_1781_ver_4 rsa_locus_11348_iso_4_len_1698_ver_2
ORTHOMCL13127	2	2	Camptotheca_acuminata Rauvolfia_serpentina	caa_locus_36348_iso_1_len_1204_ver_4 rsa_locus_12495_iso_1_len_1455_ver_2
ORTHOMCL13128	2	2	Camptotheca_acuminata Rauvolfia_serpentina	caa_locus_36350_iso_1_len_409_ver_4 rsa_locus_46163_iso_2_len_1025_ver_2
ORTHOMCL13130	2	2	Camptotheca_acuminata Rauvolfia_serpentina	caa_locus_36398_iso_1_len_580_ver_4 rsa_locus_49216_iso_1_len_431_ver_2
ORTHOMCL13133	2	2	Camptotheca_acuminata Rauvolfia_serpentina	caa_locus_36466_iso_1_len_375_ver_4 rsa_locus_36983_iso_1_len_465_ver_2
ORTHOMCL13136	2	2	Camptotheca_acuminata Rauvolfia_serpentina	caa_locus_36651_iso_2_len_1107_ver_4 rsa_locus_18916_iso_3_len_1420_ver_2
ORTHOMCL13138	2	2	Camptotheca_acuminata Rauvolfia_serpentina	caa_locus_3673_iso_1_len_985_ver_4 rsa_locus_7728_iso_1_len_820_ver_2
ORTHOMCL13143	2	2	Camptotheca_acuminata Rauvolfia_serpentina	caa_locus_36884_iso_3_len_862_ver_4 rsa_locus_23367_iso_1_len_1098_ver_2
ORTHOMCL13145	2	2	Camptotheca_acuminata Rauvolfia_serpentina	caa_locus_36940_iso_1_len_718_ver_4 rsa_locus_11709_iso_2_len_2237_ver_2
ORTHOMCL13148	2	2	Camptotheca_acuminata Rauvolfia_serpentina	caa_locus_37035_iso_1_len_434_ver_4 rsa_locus_28859_iso_1_len_478_ver_2
ORTHOMCL13149	2	2	Camptotheca_acuminata Rauvolfia_serpentina	caa_locus_37065_iso_2_len_711_ver_4 rsa_locus_21034_iso_3_len_860_ver_2
ORTHOMCL13151	2	2	Camptotheca_acuminata Rauvolfia_serpentina	caa_locus_3716_iso_1_len_1744_ver_4 rsa_locus_23368_iso_7_len_1756_ver_2
ORTHOMCL13153	2	2	Camptotheca_acuminata Rauvolfia_serpentina	caa_locus_37198_iso_1_len_1296_ver_4 rsa_locus_1190_iso_2_len_1040_ver_2
ORTHOMCL13154	2	2	Camptotheca_acuminata Rauvolfia_serpentina	caa_locus_3719_iso_1_len_789_ver_4 rsa_locus_9290_iso_1_len_668_ver_2
ORTHOMCL13155	2	2	Camptotheca_acuminata Rauvolfia_serpentina	caa_locus_3722_iso_2_len_388_ver_4 rsa_locus_8101_iso_1_len_1134_ver_2
ORTHOMCL13161	2	2	Camptotheca_acuminata Rauvolfia_serpentina	caa_locus_3748_iso_1_len_1012_ver_4 rsa_locus_6417_iso_4_len_1306_ver_2
ORTHOMCL13163	2	2	Camptotheca_acuminata Rauvolfia_serpentina	caa_locus_37507_iso_1_len_329_ver_4 rsa_locus_58397_iso_1_len_296_ver_2
ORTHOMCL13164	2	2	Camptotheca_acuminata Rauvolfia_serpentina	caa_locus_3755_iso_1_len_2546_ver_4 rsa_locus_13258_iso_5_len_2429_ver_2
ORTHOMCL13166	2	2	Camptotheca_acuminata Rauvolfia_serpentina	caa_locus_37613_iso_1_len_961_ver_4 rsa_locus_28783_iso_1_len_619_ver_2
ORTHOMCL13169	2	2	Camptotheca_acuminata Rauvolfia_serpentina	caa_locus_37699_iso_1_len_1216_ver_4 rsa_locus_48782_iso_1_len_862_ver_2
ORTHOMCL13172	2	2	Camptotheca_acuminata Rauvolfia_serpentina	caa_locus_3778_iso_3_len_2304_ver_4 rsa_locus_12428_iso_3_len_2086_ver_2
ORTHOMCL13174	2	2	Camptotheca_acuminata Rauvolfia_serpentina	caa_locus_3786_iso_4_len_1163_ver_4 rsa_locus_23113_iso_1_len_1213_ver_2
ORTHOMCL13175	2	2	Camptotheca_acuminata Rauvolfia_serpentina	caa_locus_378_iso_4_len_1500_ver_4 rsa_locus_50763_iso_1_len_891_ver_2
ORTHOMCL13180	2	2	Camptotheca_acuminata Rauvolfia_serpentina	caa_locus_38222_iso_1_len_2179_ver_4 rsa_locus_1384_iso_5_len_1694_ver_2
ORTHOMCL13182	2	2	Camptotheca_acuminata Rauvolfia_serpentina	caa_locus_38276_iso_1_len_524_ver_4 rsa_locus_57319_iso_1_len_319_ver_2
ORTHOMCL13185	2	2	Camptotheca_acuminata Rauvolfia_serpentina	caa_locus_38376_iso_1_len_338_ver_4 rsa_locus_64050_iso_1_len_473_ver_2
ORTHOMCL13190	2	2	Camptotheca_acuminata Rauvolfia_serpentina	caa_locus_3863_iso_1_len_1847_ver_4 rsa_locus_71593_iso_2_len_538_ver_2
ORTHOMCL13192	2	2	Camptotheca_acuminata Rauvolfia_serpentina	caa_locus_3879_iso_3_len_905_ver_4 rsa_locus_44865_iso_1_len_706_ver_2
ORTHOMCL13195	2	2	Camptotheca_acuminata Rauvolfia_serpentina	caa_locus_38908_iso_1_len_1640_ver_4 rsa_locus_4513_iso_3_len_1953_ver_2
ORTHOMCL13196	2	2	Camptotheca_acuminata Rauvolfia_serpentina	caa_locus_39022_iso_1_len_356_ver_4 rsa_locus_32828_iso_1_len_362_ver_2
ORTHOMCL13200	2	2	Camptotheca_acuminata Rauvolfia_serpentina	caa_locus_3914_iso_2_len_1311_ver_4 rsa_locus_26897_iso_1_len_451_ver_2
ORTHOMCL13203	2	2	Camptotheca_acuminata Rauvolfia_serpentina	caa_locus_3925_iso_3_len_1265_ver_4 rsa_locus_19752_iso_2_len_865_ver_2
ORTHOMCL13204	2	2	Camptotheca_acuminata Rauvolfia_serpentina	caa_locus_39274_iso_4_len_2027_ver_4 rsa_locus_23224_iso_3_len_1401_ver_2
ORTHOMCL13205	2	2	Camptotheca_acuminata Rauvolfia_serpentina	caa_locus_39283_iso_1_len_637_ver_4 rsa_locus_17653_iso_1_len_1137_ver_2
ORTHOMCL13207	2	2	Camptotheca_acuminata Rauvolfia_serpentina	caa_locus_39328_iso_2_len_1946_ver_4 rsa_locus_34501_iso_1_len_289_ver_2
ORTHOMCL13209	2	2	Camptotheca_acuminata Rauvolfia_serpentina	caa_locus_39351_iso_1_len_873_ver_4 rsa_locus_19255_iso_1_len_1613_ver_2
ORTHOMCL13211	2	2	Camptotheca_acuminata Rauvolfia_serpentina	caa_locus_39461_iso_1_len_1085_ver_4 rsa_locus_9207_iso_6_len_1026_ver_2
ORTHOMCL13212	2	2	Camptotheca_acuminata Rauvolfia_serpentina	caa_locus_39462_iso_1_len_1026_ver_4 rsa_locus_40564_iso_1_len_500_ver_2
ORTHOMCL13213	2	2	Camptotheca_acuminata Rauvolfia_serpentina	caa_locus_3947_iso_3_len_698_ver_4 rsa_locus_11387_iso_1_len_1107_ver_2
ORTHOMCL13214	2	2	Camptotheca_acuminata Rauvolfia_serpentina	caa_locus_394_iso_6_len_1935_ver_4 rsa_locus_19015_iso_3_len_1739_ver_2
ORTHOMCL13215	2	2	Camptotheca_acuminata Rauvolfia_serpentina	caa_locus_39632_iso_1_len_653_ver_4 rsa_locus_50259_iso_1_len_774_ver_2
ORTHOMCL13219	2	2	Camptotheca_acuminata Rauvolfia_serpentina	caa_locus_3993_iso_5_len_1666_ver_4 rsa_locus_8383_iso_6_len_1736_ver_2
ORTHOMCL13220	2	2	Camptotheca_acuminata Rauvolfia_serpentina	caa_locus_3998_iso_1_len_2141_ver_4 rsa_locus_19296_iso_1_len_1814_ver_2
ORTHOMCL13223	2	2	Camptotheca_acuminata Rauvolfia_serpentina	caa_locus_4006_iso_2_len_350_ver_4 rsa_locus_54098_iso_1_len_493_ver_2
ORTHOMCL13226	2	2	Camptotheca_acuminata Rauvolfia_serpentina	caa_locus_40084_iso_2_len_1558_ver_4 rsa_locus_13428_iso_3_len_1871_ver_2
ORTHOMCL13227	2	2	Camptotheca_acuminata Rauvolfia_serpentina	caa_locus_4008_iso_1_len_1206_ver_4 rsa_locus_8008_iso_5_len_1675_ver_2
ORTHOMCL13228	2	2	Camptotheca_acuminata Rauvolfia_serpentina	caa_locus_40221_iso_1_len_1371_ver_4 rsa_locus_18494_iso_2_len_1149_ver_2
ORTHOMCL13229	2	2	Camptotheca_acuminata Rauvolfia_serpentina	caa_locus_40253_iso_1_len_1526_ver_4 rsa_locus_31886_iso_1_len_1265_ver_2
ORTHOMCL13230	2	2	Camptotheca_acuminata Rauvolfia_serpentina	caa_locus_4025_iso_3_len_2193_ver_4 rsa_locus_16523_iso_3_len_2569_ver_2
ORTHOMCL13231	2	2	Camptotheca_acuminata Rauvolfia_serpentina	caa_locus_40282_iso_1_len_1083_ver_4 rsa_locus_22854_iso_2_len_2134_ver_2
ORTHOMCL13233	2	2	Camptotheca_acuminata Rauvolfia_serpentina	caa_locus_4040_iso_6_len_1920_ver_4 rsa_locus_9691_iso_5_len_1800_ver_2
ORTHOMCL13237	2	2	Camptotheca_acuminata Rauvolfia_serpentina	caa_locus_40557_iso_1_len_1031_ver_4 rsa_locus_10896_iso_2_len_1736_ver_2
ORTHOMCL13239	2	2	Camptotheca_acuminata Rauvolfia_serpentina	caa_locus_40685_iso_1_len_1086_ver_4 rsa_locus_11739_iso_1_len_981_ver_2
ORTHOMCL13240	2	2	Camptotheca_acuminata Rauvolfia_serpentina	caa_locus_4076_iso_2_len_1578_ver_4 rsa_locus_70440_iso_1_len_540_ver_2
ORTHOMCL13241	2	2	Camptotheca_acuminata Rauvolfia_serpentina	caa_locus_40812_iso_1_len_950_ver_4 rsa_locus_23220_iso_1_len_628_ver_2
ORTHOMCL13242	2	2	Camptotheca_acuminata Rauvolfia_serpentina	caa_locus_40853_iso_1_len_585_ver_4 rsa_locus_47720_iso_1_len_637_ver_2
ORTHOMCL13244	2	2	Camptotheca_acuminata Rauvolfia_serpentina	caa_locus_40982_iso_1_len_1315_ver_4 rsa_locus_109861_iso_1_len_420_ver_2
ORTHOMCL13245	2	2	Camptotheca_acuminata Rauvolfia_serpentina	caa_locus_4099_iso_5_len_1397_ver_4 rsa_locus_13549_iso_5_len_1131_ver_2
ORTHOMCL13246	2	2	Camptotheca_acuminata Rauvolfia_serpentina	caa_locus_41014_iso_1_len_586_ver_4 rsa_locus_50028_iso_1_len_304_ver_2
ORTHOMCL13250	2	2	Camptotheca_acuminata Rauvolfia_serpentina	caa_locus_4113_iso_3_len_1249_ver_4 rsa_locus_34329_iso_1_len_851_ver_2
ORTHOMCL13251	2	2	Camptotheca_acuminata Rauvolfia_serpentina	caa_locus_41168_iso_2_len_867_ver_4 rsa_locus_19422_iso_1_len_1669_ver_2
ORTHOMCL13253	2	2	Camptotheca_acuminata Rauvolfia_serpentina	caa_locus_4136_iso_3_len_1914_ver_4 rsa_locus_70585_iso_1_len_616_ver_2
ORTHOMCL13254	2	2	Camptotheca_acuminata Rauvolfia_serpentina	caa_locus_4140_iso_3_len_1313_ver_4 rsa_locus_44807_iso_1_len_904_ver_2
ORTHOMCL13255	2	2	Camptotheca_acuminata Rauvolfia_serpentina	caa_locus_41413_iso_1_len_872_ver_4 rsa_locus_102138_iso_1_len_398_ver_2
ORTHOMCL13256	2	2	Camptotheca_acuminata Rauvolfia_serpentina	caa_locus_41414_iso_1_len_1690_ver_4 rsa_locus_44440_iso_1_len_1250_ver_2
ORTHOMCL13261	2	2	Camptotheca_acuminata Rauvolfia_serpentina	caa_locus_41594_iso_1_len_486_ver_4 rsa_locus_15288_iso_9_len_1524_ver_2
ORTHOMCL13266	2	2	Camptotheca_acuminata Rauvolfia_serpentina	caa_locus_42007_iso_2_len_1656_ver_4 rsa_locus_7929_iso_1_len_2200_ver_2
ORTHOMCL13270	2	2	Camptotheca_acuminata Rauvolfia_serpentina	caa_locus_42133_iso_1_len_2827_ver_4 rsa_locus_19053_iso_1_len_2248_ver_2
ORTHOMCL13271	2	2	Camptotheca_acuminata Rauvolfia_serpentina	caa_locus_4213_iso_2_len_1701_ver_4 rsa_locus_25457_iso_1_len_341_ver_2
ORTHOMCL13272	2	2	Camptotheca_acuminata Rauvolfia_serpentina	caa_locus_4214_iso_3_len_2552_ver_4 rsa_locus_11116_iso_4_len_3251_ver_2
ORTHOMCL13274	2	2	Camptotheca_acuminata Rauvolfia_serpentina	caa_locus_4230_iso_4_len_1600_ver_4 rsa_locus_21070_iso_5_len_2303_ver_2
ORTHOMCL13275	2	2	Camptotheca_acuminata Rauvolfia_serpentina	caa_locus_4244_iso_1_len_520_ver_4 rsa_locus_50695_iso_1_len_695_ver_2
ORTHOMCL13276	2	2	Camptotheca_acuminata Rauvolfia_serpentina	caa_locus_4256_iso_3_len_1616_ver_4 rsa_locus_19273_iso_1_len_861_ver_2
ORTHOMCL13277	2	2	Camptotheca_acuminata Rauvolfia_serpentina	caa_locus_4259_iso_2_len_1364_ver_4 rsa_locus_23750_iso_1_len_494_ver_2
ORTHOMCL13279	2	2	Camptotheca_acuminata Rauvolfia_serpentina	caa_locus_42687_iso_1_len_932_ver_4 rsa_locus_17045_iso_1_len_1458_ver_2
ORTHOMCL13280	2	2	Camptotheca_acuminata Rauvolfia_serpentina	caa_locus_42730_iso_1_len_1307_ver_4 rsa_locus_12803_iso_2_len_1500_ver_2
ORTHOMCL13284	2	2	Camptotheca_acuminata Rauvolfia_serpentina	caa_locus_4285_iso_3_len_1105_ver_4 rsa_locus_17283_iso_1_len_851_ver_2
ORTHOMCL13285	2	2	Camptotheca_acuminata Rauvolfia_serpentina	caa_locus_4292_iso_7_len_2243_ver_4 rsa_locus_12205_iso_2_len_1371_ver_2
ORTHOMCL13287	2	2	Camptotheca_acuminata Rauvolfia_serpentina	caa_locus_4302_iso_1_len_1612_ver_4 rsa_locus_7571_iso_6_len_2269_ver_2
ORTHOMCL13289	2	2	Camptotheca_acuminata Rauvolfia_serpentina	caa_locus_43088_iso_6_len_968_ver_4 rsa_locus_20649_iso_2_len_783_ver_2
ORTHOMCL13290	2	2	Camptotheca_acuminata Rauvolfia_serpentina	caa_locus_4311_iso_4_len_2051_ver_4 rsa_locus_6864_iso_8_len_2009_ver_2
ORTHOMCL13291	2	2	Camptotheca_acuminata Rauvolfia_serpentina	caa_locus_43166_iso_1_len_750_ver_4 rsa_locus_98833_iso_1_len_297_ver_2
ORTHOMCL13296	2	2	Camptotheca_acuminata Rauvolfia_serpentina	caa_locus_43385_iso_1_len_859_ver_4 rsa_locus_11229_iso_1_len_1196_ver_2
ORTHOMCL13297	2	2	Camptotheca_acuminata Rauvolfia_serpentina	caa_locus_4338_iso_7_len_1447_ver_4 rsa_locus_14322_iso_2_len_1443_ver_2
ORTHOMCL13301	2	2	Camptotheca_acuminata Rauvolfia_serpentina	caa_locus_4349_iso_1_len_4103_ver_4 rsa_locus_4374_iso_3_len_2674_ver_2
ORTHOMCL13302	2	2	Camptotheca_acuminata Rauvolfia_serpentina	caa_locus_4353_iso_1_len_978_ver_4 rsa_locus_58722_iso_1_len_366_ver_2
ORTHOMCL13303	2	2	Camptotheca_acuminata Rauvolfia_serpentina	caa_locus_43542_iso_1_len_834_ver_4 rsa_locus_45060_iso_1_len_441_ver_2
ORTHOMCL13307	2	2	Camptotheca_acuminata Rauvolfia_serpentina	caa_locus_4363_iso_3_len_972_ver_4 rsa_locus_14944_iso_2_len_743_ver_2
ORTHOMCL13308	2	2	Camptotheca_acuminata Rauvolfia_serpentina	caa_locus_436_iso_3_len_1177_ver_4 rsa_locus_24774_iso_1_len_1182_ver_2
ORTHOMCL13309	2	2	Camptotheca_acuminata Rauvolfia_serpentina	caa_locus_43762_iso_1_len_615_ver_4 rsa_locus_35875_iso_1_len_283_ver_2
ORTHOMCL13310	2	2	Camptotheca_acuminata Rauvolfia_serpentina	caa_locus_4388_iso_4_len_2374_ver_4 rsa_locus_6904_iso_3_len_2214_ver_2
ORTHOMCL13311	2	2	Camptotheca_acuminata Rauvolfia_serpentina	caa_locus_4390_iso_2_len_1529_ver_4 rsa_locus_4299_iso_4_len_1608_ver_2
ORTHOMCL13312	2	2	Camptotheca_acuminata Rauvolfia_serpentina	caa_locus_4407_iso_2_len_2832_ver_4 rsa_locus_89381_iso_1_len_895_ver_2
ORTHOMCL13313	2	2	Camptotheca_acuminata Rauvolfia_serpentina	caa_locus_4408_iso_3_len_392_ver_4 rsa_locus_65013_iso_1_len_351_ver_2
ORTHOMCL13314	2	2	Camptotheca_acuminata Rauvolfia_serpentina	caa_locus_44129_iso_1_len_1055_ver_4 rsa_locus_15357_iso_4_len_1144_ver_2
ORTHOMCL13315	2	2	Camptotheca_acuminata Rauvolfia_serpentina	caa_locus_44219_iso_1_len_455_ver_4 rsa_locus_21640_iso_2_len_692_ver_2
ORTHOMCL13321	2	2	Camptotheca_acuminata Rauvolfia_serpentina	caa_locus_44425_iso_1_len_1032_ver_4 rsa_locus_63903_iso_1_len_601_ver_2
ORTHOMCL13322	2	2	Camptotheca_acuminata Rauvolfia_serpentina	caa_locus_4444_iso_9_len_1014_ver_4 rsa_locus_9059_iso_1_len_1641_ver_2
ORTHOMCL13324	2	2	Camptotheca_acuminata Rauvolfia_serpentina	caa_locus_4459_iso_3_len_1686_ver_4 rsa_locus_11154_iso_1_len_1751_ver_2
ORTHOMCL13333	2	2	Camptotheca_acuminata Rauvolfia_serpentina	caa_locus_4540_iso_3_len_975_ver_4 rsa_locus_17145_iso_1_len_468_ver_2
ORTHOMCL13335	2	2	Camptotheca_acuminata Rauvolfia_serpentina	caa_locus_4562_iso_3_len_887_ver_4 rsa_locus_63066_iso_1_len_567_ver_2
ORTHOMCL13339	2	2	Camptotheca_acuminata Rauvolfia_serpentina	caa_locus_45907_iso_1_len_699_ver_4 rsa_locus_38135_iso_1_len_947_ver_2
ORTHOMCL13341	2	2	Camptotheca_acuminata Rauvolfia_serpentina	caa_locus_4595_iso_2_len_1005_ver_4 rsa_locus_7990_iso_3_len_2208_ver_2
ORTHOMCL13343	2	2	Camptotheca_acuminata Rauvolfia_serpentina	caa_locus_4607_iso_7_len_4017_ver_4 rsa_locus_36058_iso_1_len_852_ver_2
ORTHOMCL13345	2	2	Camptotheca_acuminata Rauvolfia_serpentina	caa_locus_4633_iso_1_len_748_ver_4 rsa_locus_20601_iso_1_len_444_ver_2
ORTHOMCL13347	2	2	Camptotheca_acuminata Rauvolfia_serpentina	caa_locus_4648_iso_1_len_555_ver_4 rsa_locus_63680_iso_1_len_328_ver_2
ORTHOMCL13349	2	2	Camptotheca_acuminata Rauvolfia_serpentina	caa_locus_4662_iso_3_len_643_ver_4 rsa_locus_48042_iso_1_len_618_ver_2
ORTHOMCL13356	2	2	Camptotheca_acuminata Rauvolfia_serpentina	caa_locus_4683_iso_1_len_1736_ver_4 rsa_locus_3566_iso_1_len_1244_ver_2
ORTHOMCL13359	2	2	Camptotheca_acuminata Rauvolfia_serpentina	caa_locus_4714_iso_5_len_795_ver_4 rsa_locus_22390_iso_1_len_282_ver_2
ORTHOMCL13361	2	2	Camptotheca_acuminata Rauvolfia_serpentina	caa_locus_4721_iso_3_len_1297_ver_4 rsa_locus_5147_iso_10_len_1740_ver_2
ORTHOMCL13364	2	2	Camptotheca_acuminata Rauvolfia_serpentina	caa_locus_47299_iso_1_len_567_ver_4 rsa_locus_18806_iso_1_len_1394_ver_2
ORTHOMCL13365	2	2	Camptotheca_acuminata Rauvolfia_serpentina	caa_locus_4733_iso_2_len_485_ver_4 rsa_locus_54841_iso_1_len_580_ver_2
ORTHOMCL13366	2	2	Camptotheca_acuminata Rauvolfia_serpentina	caa_locus_47389_iso_1_len_496_ver_4 rsa_locus_4491_iso_8_len_3288_ver_2
ORTHOMCL13368	2	2	Camptotheca_acuminata Rauvolfia_serpentina	caa_locus_47460_iso_1_len_844_ver_4 rsa_locus_80766_iso_1_len_434_ver_2
ORTHOMCL13371	2	2	Camptotheca_acuminata Rauvolfia_serpentina	caa_locus_4754_iso_7_len_2205_ver_4 rsa_locus_36476_iso_1_len_1567_ver_2
ORTHOMCL13373	2	2	Camptotheca_acuminata Rauvolfia_serpentina	caa_locus_4759_iso_1_len_866_ver_4 rsa_locus_54231_iso_1_len_497_ver_2
ORTHOMCL13375	2	2	Camptotheca_acuminata Rauvolfia_serpentina	caa_locus_47836_iso_2_len_1655_ver_4 rsa_locus_9527_iso_2_len_2059_ver_2
ORTHOMCL13376	2	2	Camptotheca_acuminata Rauvolfia_serpentina	caa_locus_47848_iso_1_len_1073_ver_4 rsa_locus_5857_iso_7_len_4067_ver_2
ORTHOMCL13377	2	2	Camptotheca_acuminata Rauvolfia_serpentina	caa_locus_4785_iso_9_len_3021_ver_4 rsa_locus_44979_iso_1_len_551_ver_2
ORTHOMCL13379	2	2	Camptotheca_acuminata Rauvolfia_serpentina	caa_locus_48078_iso_1_len_776_ver_4 rsa_locus_80459_iso_1_len_613_ver_2
ORTHOMCL13382	2	2	Camptotheca_acuminata Rauvolfia_serpentina	caa_locus_48392_iso_1_len_619_ver_4 rsa_locus_31136_iso_1_len_662_ver_2
ORTHOMCL13386	2	2	Camptotheca_acuminata Rauvolfia_serpentina	caa_locus_4850_iso_1_len_3311_ver_4 rsa_locus_5765_iso_4_len_1938_ver_2
ORTHOMCL13388	2	2	Camptotheca_acuminata Rauvolfia_serpentina	caa_locus_48607_iso_3_len_2458_ver_4 rsa_locus_9516_iso_1_len_2055_ver_2
ORTHOMCL13390	2	2	Camptotheca_acuminata Rauvolfia_serpentina	caa_locus_4873_iso_2_len_607_ver_4 rsa_locus_15952_iso_9_len_1655_ver_2
ORTHOMCL13394	2	2	Camptotheca_acuminata Rauvolfia_serpentina	caa_locus_4886_iso_2_len_1108_ver_4 rsa_locus_58012_iso_2_len_606_ver_2
ORTHOMCL13395	2	2	Camptotheca_acuminata Rauvolfia_serpentina	caa_locus_4890_iso_1_len_555_ver_4 rsa_locus_26602_iso_1_len_626_ver_2
ORTHOMCL13398	2	2	Camptotheca_acuminata Rauvolfia_serpentina	caa_locus_48_iso_2_len_1926_ver_4 rsa_locus_12441_iso_5_len_2101_ver_2
ORTHOMCL13399	2	2	Camptotheca_acuminata Rauvolfia_serpentina	caa_locus_4910_iso_2_len_1010_ver_4 rsa_locus_1090_iso_3_len_1466_ver_2
ORTHOMCL13400	2	2	Camptotheca_acuminata Rauvolfia_serpentina	caa_locus_49213_iso_1_len_798_ver_4 rsa_locus_32968_iso_1_len_513_ver_2
ORTHOMCL13402	2	2	Camptotheca_acuminata Rauvolfia_serpentina	caa_locus_49282_iso_1_len_813_ver_4 rsa_locus_25702_iso_1_len_474_ver_2
ORTHOMCL13403	2	2	Camptotheca_acuminata Rauvolfia_serpentina	caa_locus_4929_iso_12_len_1303_ver_4 rsa_locus_15935_iso_1_len_1038_ver_2
ORTHOMCL13405	2	2	Camptotheca_acuminata Rauvolfia_serpentina	caa_locus_49492_iso_1_len_1726_ver_4 rsa_locus_29421_iso_1_len_1211_ver_2
ORTHOMCL13410	2	2	Camptotheca_acuminata Rauvolfia_serpentina	caa_locus_4972_iso_2_len_1276_ver_4 rsa_locus_31408_iso_1_len_1089_ver_2
ORTHOMCL13412	2	2	Camptotheca_acuminata Rauvolfia_serpentina	caa_locus_49806_iso_1_len_828_ver_4 rsa_locus_21386_iso_1_len_2322_ver_2
ORTHOMCL13414	2	2	Camptotheca_acuminata Rauvolfia_serpentina	caa_locus_4992_iso_3_len_1358_ver_4 rsa_locus_27078_iso_2_len_641_ver_2
ORTHOMCL13417	2	2	Camptotheca_acuminata Rauvolfia_serpentina	caa_locus_4998_iso_4_len_1382_ver_4 rsa_locus_2557_iso_3_len_1024_ver_2
ORTHOMCL13419	2	2	Camptotheca_acuminata Rauvolfia_serpentina	caa_locus_50085_iso_1_len_335_ver_4 rsa_locus_58536_iso_1_len_303_ver_2
ORTHOMCL13421	2	2	Camptotheca_acuminata Rauvolfia_serpentina	caa_locus_50171_iso_1_len_522_ver_4 rsa_locus_68734_iso_1_len_606_ver_2
ORTHOMCL13425	2	2	Camptotheca_acuminata Rauvolfia_serpentina	caa_locus_50278_iso_1_len_397_ver_4 rsa_locus_39771_iso_1_len_975_ver_2
ORTHOMCL13426	2	2	Camptotheca_acuminata Rauvolfia_serpentina	caa_locus_502_iso_4_len_738_ver_4 rsa_locus_40770_iso_1_len_649_ver_2
ORTHOMCL13427	2	2	Camptotheca_acuminata Rauvolfia_serpentina	caa_locus_5045_iso_1_len_2311_ver_4 rsa_locus_8920_iso_1_len_1747_ver_2
ORTHOMCL13428	2	2	Camptotheca_acuminata Rauvolfia_serpentina	caa_locus_5065_iso_1_len_965_ver_4 rsa_locus_95759_iso_1_len_708_ver_2
ORTHOMCL13431	2	2	Camptotheca_acuminata Rauvolfia_serpentina	caa_locus_5072_iso_11_len_7893_ver_4 rsa_locus_23850_iso_1_len_1693_ver_2
ORTHOMCL13432	2	2	Camptotheca_acuminata Rauvolfia_serpentina	caa_locus_50841_iso_1_len_318_ver_4 rsa_locus_24962_iso_2_len_887_ver_2
ORTHOMCL13433	2	2	Camptotheca_acuminata Rauvolfia_serpentina	caa_locus_50891_iso_1_len_311_ver_4 rsa_locus_17391_iso_3_len_1129_ver_2
ORTHOMCL13434	2	2	Camptotheca_acuminata Rauvolfia_serpentina	caa_locus_5089_iso_3_len_2376_ver_4 rsa_locus_10538_iso_3_len_1779_ver_2
ORTHOMCL13436	2	2	Camptotheca_acuminata Rauvolfia_serpentina	caa_locus_5095_iso_3_len_1959_ver_4 rsa_locus_29533_iso_1_len_465_ver_2
ORTHOMCL13438	2	2	Camptotheca_acuminata Rauvolfia_serpentina	caa_locus_51253_iso_1_len_487_ver_4 rsa_locus_40345_iso_1_len_388_ver_2
ORTHOMCL13440	2	2	Camptotheca_acuminata Rauvolfia_serpentina	caa_locus_5133_iso_1_len_1209_ver_4 rsa_locus_22318_iso_1_len_1041_ver_2
ORTHOMCL13441	2	2	Camptotheca_acuminata Rauvolfia_serpentina	caa_locus_51361_iso_1_len_402_ver_4 rsa_locus_83387_iso_1_len_283_ver_2
ORTHOMCL13442	2	2	Camptotheca_acuminata Rauvolfia_serpentina	caa_locus_51391_iso_1_len_398_ver_4 rsa_locus_19527_iso_1_len_544_ver_2
ORTHOMCL13443	2	2	Camptotheca_acuminata Rauvolfia_serpentina	caa_locus_5140_iso_5_len_1461_ver_4 rsa_locus_2907_iso_4_len_2007_ver_2
ORTHOMCL13446	2	2	Camptotheca_acuminata Rauvolfia_serpentina	caa_locus_5157_iso_6_len_1251_ver_4 rsa_locus_13855_iso_6_len_1559_ver_2
ORTHOMCL13448	2	2	Camptotheca_acuminata Rauvolfia_serpentina	caa_locus_5161_iso_4_len_1288_ver_4 rsa_locus_24198_iso_1_len_533_ver_2
ORTHOMCL13449	2	2	Camptotheca_acuminata Rauvolfia_serpentina	caa_locus_5172_iso_4_len_544_ver_4 rsa_locus_33288_iso_1_len_588_ver_2
ORTHOMCL13450	2	2	Camptotheca_acuminata Rauvolfia_serpentina	caa_locus_5176_iso_1_len_2885_ver_4 rsa_locus_6540_iso_1_len_2608_ver_2
ORTHOMCL13451	2	2	Camptotheca_acuminata Rauvolfia_serpentina	caa_locus_51814_iso_2_len_1869_ver_4 rsa_locus_27821_iso_1_len_1062_ver_2
ORTHOMCL13454	2	2	Camptotheca_acuminata Rauvolfia_serpentina	caa_locus_5199_iso_5_len_936_ver_4 rsa_locus_25163_iso_1_len_424_ver_2
ORTHOMCL13455	2	2	Camptotheca_acuminata Rauvolfia_serpentina	caa_locus_5214_iso_1_len_1255_ver_4 rsa_locus_2266_iso_4_len_1213_ver_2
ORTHOMCL13456	2	2	Camptotheca_acuminata Rauvolfia_serpentina	caa_locus_5218_iso_3_len_1719_ver_4 rsa_locus_16460_iso_2_len_684_ver_2
ORTHOMCL13457	2	2	Camptotheca_acuminata Rauvolfia_serpentina	caa_locus_52208_iso_1_len_988_ver_4 rsa_locus_37402_iso_1_len_1800_ver_2
ORTHOMCL13458	2	2	Camptotheca_acuminata Rauvolfia_serpentina	caa_locus_52216_iso_1_len_896_ver_4 rsa_locus_49701_iso_1_len_795_ver_2
ORTHOMCL13459	2	2	Camptotheca_acuminata Rauvolfia_serpentina	caa_locus_52222_iso_1_len_1420_ver_4 rsa_locus_40797_iso_1_len_603_ver_2
ORTHOMCL13462	2	2	Camptotheca_acuminata Rauvolfia_serpentina	caa_locus_524_iso_7_len_1774_ver_4 rsa_locus_22254_iso_2_len_1434_ver_2
ORTHOMCL13463	2	2	Camptotheca_acuminata Rauvolfia_serpentina	caa_locus_5254_iso_5_len_2409_ver_4 rsa_locus_11375_iso_2_len_1929_ver_2
ORTHOMCL13464	2	2	Camptotheca_acuminata Rauvolfia_serpentina	caa_locus_52551_iso_1_len_3146_ver_4 rsa_locus_6620_iso_1_len_2050_ver_2
ORTHOMCL13465	2	2	Camptotheca_acuminata Rauvolfia_serpentina	caa_locus_5264_iso_2_len_1661_ver_4 rsa_locus_3851_iso_6_len_1774_ver_2
ORTHOMCL13466	2	2	Camptotheca_acuminata Rauvolfia_serpentina	caa_locus_5276_iso_3_len_1168_ver_4 rsa_locus_39670_iso_1_len_444_ver_2
ORTHOMCL13467	2	2	Camptotheca_acuminata Rauvolfia_serpentina	caa_locus_5284_iso_4_len_4774_ver_4 rsa_locus_9581_iso_3_len_2826_ver_2
ORTHOMCL13472	2	2	Camptotheca_acuminata Rauvolfia_serpentina	caa_locus_53365_iso_1_len_496_ver_4 rsa_locus_94114_iso_1_len_376_ver_2
ORTHOMCL13473	2	2	Camptotheca_acuminata Rauvolfia_serpentina	caa_locus_5338_iso_3_len_1691_ver_4 rsa_locus_37525_iso_1_len_898_ver_2
ORTHOMCL13474	2	2	Camptotheca_acuminata Rauvolfia_serpentina	caa_locus_5355_iso_4_len_584_ver_4 rsa_locus_5376_iso_2_len_568_ver_2
ORTHOMCL13476	2	2	Camptotheca_acuminata Rauvolfia_serpentina	caa_locus_53629_iso_1_len_677_ver_4 rsa_locus_43695_iso_1_len_416_ver_2
ORTHOMCL13480	2	2	Camptotheca_acuminata Rauvolfia_serpentina	caa_locus_54016_iso_3_len_3086_ver_4 rsa_locus_4781_iso_2_len_1958_ver_2
ORTHOMCL13482	2	2	Camptotheca_acuminata Rauvolfia_serpentina	caa_locus_5429_iso_5_len_1295_ver_4 rsa_locus_10031_iso_6_len_1362_ver_2
ORTHOMCL13483	2	2	Camptotheca_acuminata Rauvolfia_serpentina	caa_locus_54345_iso_1_len_837_ver_4 rsa_locus_560_iso_2_len_961_ver_2
ORTHOMCL13484	2	2	Camptotheca_acuminata Rauvolfia_serpentina	caa_locus_5434_iso_2_len_2149_ver_4 rsa_locus_6003_iso_9_len_2064_ver_2
ORTHOMCL13485	2	2	Camptotheca_acuminata Rauvolfia_serpentina	caa_locus_5443_iso_4_len_1877_ver_4 rsa_locus_38804_iso_1_len_491_ver_2
ORTHOMCL13486	2	2	Camptotheca_acuminata Rauvolfia_serpentina	caa_locus_5445_iso_1_len_2080_ver_4 rsa_locus_10784_iso_6_len_2162_ver_2
ORTHOMCL13489	2	2	Camptotheca_acuminata Rauvolfia_serpentina	caa_locus_54587_iso_1_len_1951_ver_4 rsa_locus_28135_iso_1_len_1188_ver_2
ORTHOMCL13491	2	2	Camptotheca_acuminata Rauvolfia_serpentina	caa_locus_54654_iso_1_len_1062_ver_4 rsa_locus_36323_iso_1_len_550_ver_2
ORTHOMCL13496	2	2	Camptotheca_acuminata Rauvolfia_serpentina	caa_locus_5477_iso_1_len_2045_ver_4 rsa_locus_67174_iso_1_len_574_ver_2
ORTHOMCL13497	2	2	Camptotheca_acuminata Rauvolfia_serpentina	caa_locus_5485_iso_2_len_570_ver_4 rsa_locus_9982_iso_2_len_675_ver_2
ORTHOMCL13501	2	2	Camptotheca_acuminata Rauvolfia_serpentina	caa_locus_5519_iso_8_len_1689_ver_4 rsa_locus_2286_iso_7_len_3124_ver_2
ORTHOMCL13502	2	2	Camptotheca_acuminata Rauvolfia_serpentina	caa_locus_5528_iso_3_len_1919_ver_4 rsa_locus_58246_iso_1_len_605_ver_2
ORTHOMCL13506	2	2	Camptotheca_acuminata Rauvolfia_serpentina	caa_locus_5543_iso_5_len_1213_ver_4 rsa_locus_55737_iso_1_len_436_ver_2
ORTHOMCL13507	2	2	Camptotheca_acuminata Rauvolfia_serpentina	caa_locus_55625_iso_1_len_1550_ver_4 rsa_locus_29636_iso_1_len_1290_ver_2
ORTHOMCL13513	2	2	Camptotheca_acuminata Rauvolfia_serpentina	caa_locus_558_iso_3_len_2177_ver_4 rsa_locus_18861_iso_1_len_1373_ver_2
ORTHOMCL13515	2	2	Camptotheca_acuminata Rauvolfia_serpentina	caa_locus_5597_iso_5_len_902_ver_4 rsa_locus_16471_iso_4_len_1328_ver_2
ORTHOMCL13516	2	2	Camptotheca_acuminata Rauvolfia_serpentina	caa_locus_5599_iso_8_len_2443_ver_4 rsa_locus_18054_iso_1_len_704_ver_2
ORTHOMCL13518	2	2	Camptotheca_acuminata Rauvolfia_serpentina	caa_locus_5610_iso_1_len_2020_ver_4 rsa_locus_12345_iso_1_len_2001_ver_2
ORTHOMCL13519	2	2	Camptotheca_acuminata Rauvolfia_serpentina	caa_locus_5616_iso_5_len_1817_ver_4 rsa_locus_72396_iso_1_len_606_ver_2
ORTHOMCL13520	2	2	Camptotheca_acuminata Rauvolfia_serpentina	caa_locus_5621_iso_2_len_986_ver_4 rsa_locus_16170_iso_3_len_535_ver_2
ORTHOMCL13521	2	2	Camptotheca_acuminata Rauvolfia_serpentina	caa_locus_5628_iso_2_len_1320_ver_4 rsa_locus_23969_iso_1_len_681_ver_2
ORTHOMCL13522	2	2	Camptotheca_acuminata Rauvolfia_serpentina	caa_locus_5639_iso_8_len_2709_ver_4 rsa_locus_1520_iso_3_len_2133_ver_2
ORTHOMCL13523	2	2	Camptotheca_acuminata Rauvolfia_serpentina	caa_locus_56420_iso_1_len_1652_ver_4 rsa_locus_12204_iso_1_len_313_ver_2
ORTHOMCL13527	2	2	Camptotheca_acuminata Rauvolfia_serpentina	caa_locus_56772_iso_8_len_1725_ver_4 rsa_locus_3700_iso_5_len_2611_ver_2
ORTHOMCL13528	2	2	Camptotheca_acuminata Rauvolfia_serpentina	caa_locus_5679_iso_1_len_932_ver_4 rsa_locus_16172_iso_1_len_1079_ver_2
ORTHOMCL13529	2	2	Camptotheca_acuminata Rauvolfia_serpentina	caa_locus_5686_iso_7_len_1714_ver_4 rsa_locus_5589_iso_8_len_2004_ver_2
ORTHOMCL13530	2	2	Camptotheca_acuminata Rauvolfia_serpentina	caa_locus_57053_iso_3_len_1348_ver_4 rsa_locus_44196_iso_1_len_719_ver_2
ORTHOMCL13537	2	2	Camptotheca_acuminata Rauvolfia_serpentina	caa_locus_5741_iso_9_len_4061_ver_4 rsa_locus_595_iso_13_len_2676_ver_2
ORTHOMCL13539	2	2	Camptotheca_acuminata Rauvolfia_serpentina	caa_locus_5746_iso_4_len_721_ver_4 rsa_locus_11679_iso_1_len_554_ver_2
ORTHOMCL13541	2	2	Camptotheca_acuminata Rauvolfia_serpentina	caa_locus_5782_iso_1_len_905_ver_4 rsa_locus_8730_iso_5_len_1843_ver_2
ORTHOMCL13542	2	2	Camptotheca_acuminata Rauvolfia_serpentina	caa_locus_57957_iso_1_len_1202_ver_4 rsa_locus_11959_iso_2_len_1064_ver_2
ORTHOMCL13545	2	2	Camptotheca_acuminata Rauvolfia_serpentina	caa_locus_58309_iso_1_len_1261_ver_4 rsa_locus_3654_iso_5_len_1484_ver_2
ORTHOMCL13547	2	2	Camptotheca_acuminata Rauvolfia_serpentina	caa_locus_5850_iso_4_len_1681_ver_4 rsa_locus_41754_iso_1_len_808_ver_2
ORTHOMCL13548	2	2	Camptotheca_acuminata Rauvolfia_serpentina	caa_locus_58539_iso_1_len_1226_ver_4 rsa_locus_16595_iso_1_len_1283_ver_2
ORTHOMCL13550	2	2	Camptotheca_acuminata Rauvolfia_serpentina	caa_locus_5875_iso_7_len_2255_ver_4 rsa_locus_26330_iso_1_len_1104_ver_2
ORTHOMCL13551	2	2	Camptotheca_acuminata Rauvolfia_serpentina	caa_locus_5892_iso_3_len_1820_ver_4 rsa_locus_5252_iso_1_len_1684_ver_2
ORTHOMCL13552	2	2	Camptotheca_acuminata Rauvolfia_serpentina	caa_locus_5900_iso_3_len_951_ver_4 rsa_locus_2553_iso_1_len_549_ver_2
ORTHOMCL13555	2	2	Camptotheca_acuminata Rauvolfia_serpentina	caa_locus_59199_iso_1_len_431_ver_4 rsa_locus_24913_iso_1_len_593_ver_2
ORTHOMCL13556	2	2	Camptotheca_acuminata Rauvolfia_serpentina	caa_locus_5924_iso_1_len_947_ver_4 rsa_locus_53333_iso_1_len_691_ver_2
ORTHOMCL13557	2	2	Camptotheca_acuminata Rauvolfia_serpentina	caa_locus_5925_iso_2_len_1582_ver_4 rsa_locus_27322_iso_1_len_1268_ver_2
ORTHOMCL13559	2	2	Camptotheca_acuminata Rauvolfia_serpentina	caa_locus_5935_iso_1_len_799_ver_4 rsa_locus_8592_iso_1_len_846_ver_2
ORTHOMCL13560	2	2	Camptotheca_acuminata Rauvolfia_serpentina	caa_locus_5949_iso_1_len_1018_ver_4 rsa_locus_103034_iso_1_len_591_ver_2
ORTHOMCL13568	2	2	Camptotheca_acuminata Rauvolfia_serpentina	caa_locus_599_iso_3_len_2807_ver_4 rsa_locus_5891_iso_1_len_2620_ver_2
ORTHOMCL13569	2	2	Camptotheca_acuminata Rauvolfia_serpentina	caa_locus_6008_iso_7_len_2002_ver_4 rsa_locus_12448_iso_1_len_984_ver_2
ORTHOMCL13570	2	2	Camptotheca_acuminata Rauvolfia_serpentina	caa_locus_60328_iso_1_len_862_ver_4 rsa_locus_34747_iso_1_len_1031_ver_2
ORTHOMCL13571	2	2	Camptotheca_acuminata Rauvolfia_serpentina	caa_locus_6035_iso_6_len_2834_ver_4 rsa_locus_49189_iso_1_len_633_ver_2
ORTHOMCL13573	2	2	Camptotheca_acuminata Rauvolfia_serpentina	caa_locus_6040_iso_2_len_1159_ver_4 rsa_locus_7431_iso_3_len_3583_ver_2
ORTHOMCL13574	2	2	Camptotheca_acuminata Rauvolfia_serpentina	caa_locus_60538_iso_1_len_378_ver_4 rsa_locus_71885_iso_1_len_386_ver_2
ORTHOMCL13577	2	2	Camptotheca_acuminata Rauvolfia_serpentina	caa_locus_6101_iso_4_len_1227_ver_4 rsa_locus_27275_iso_1_len_404_ver_2
ORTHOMCL13578	2	2	Camptotheca_acuminata Rauvolfia_serpentina	caa_locus_6102_iso_1_len_1401_ver_4 rsa_locus_8966_iso_3_len_1269_ver_2
ORTHOMCL13579	2	2	Camptotheca_acuminata Rauvolfia_serpentina	caa_locus_61100_iso_2_len_1227_ver_4 rsa_locus_68186_iso_1_len_475_ver_2
ORTHOMCL13580	2	2	Camptotheca_acuminata Rauvolfia_serpentina	caa_locus_6111_iso_1_len_3499_ver_4 rsa_locus_1408_iso_2_len_3317_ver_2
ORTHOMCL13582	2	2	Camptotheca_acuminata Rauvolfia_serpentina	caa_locus_6121_iso_1_len_1033_ver_4 rsa_locus_68131_iso_1_len_289_ver_2
ORTHOMCL13586	2	2	Camptotheca_acuminata Rauvolfia_serpentina	caa_locus_6184_iso_6_len_1144_ver_4 rsa_locus_9415_iso_8_len_1697_ver_2
ORTHOMCL13587	2	2	Camptotheca_acuminata Rauvolfia_serpentina	caa_locus_6190_iso_1_len_1103_ver_4 rsa_locus_3954_iso_10_len_1689_ver_2
ORTHOMCL13590	2	2	Camptotheca_acuminata Rauvolfia_serpentina	caa_locus_6219_iso_2_len_1768_ver_4 rsa_locus_37150_iso_1_len_900_ver_2
ORTHOMCL13591	2	2	Camptotheca_acuminata Rauvolfia_serpentina	caa_locus_62226_iso_1_len_753_ver_4 rsa_locus_3266_iso_1_len_1733_ver_2
ORTHOMCL13592	2	2	Camptotheca_acuminata Rauvolfia_serpentina	caa_locus_6222_iso_1_len_714_ver_4 rsa_locus_35235_iso_1_len_607_ver_2
ORTHOMCL13594	2	2	Camptotheca_acuminata Rauvolfia_serpentina	caa_locus_62550_iso_2_len_2217_ver_4 rsa_locus_2094_iso_1_len_1079_ver_2
ORTHOMCL13597	2	2	Camptotheca_acuminata Rauvolfia_serpentina	caa_locus_62570_iso_1_len_669_ver_4 rsa_locus_61166_iso_1_len_382_ver_2
ORTHOMCL13598	2	2	Camptotheca_acuminata Rauvolfia_serpentina	caa_locus_62579_iso_1_len_450_ver_4 rsa_locus_14746_iso_1_len_909_ver_2
ORTHOMCL13605	2	2	Camptotheca_acuminata Rauvolfia_serpentina	caa_locus_6314_iso_2_len_2069_ver_4 rsa_locus_12797_iso_3_len_1743_ver_2
ORTHOMCL13610	2	2	Camptotheca_acuminata Rauvolfia_serpentina	caa_locus_6355_iso_6_len_1362_ver_4 rsa_locus_21306_iso_3_len_1444_ver_2
ORTHOMCL13611	2	2	Camptotheca_acuminata Rauvolfia_serpentina	caa_locus_6360_iso_5_len_2937_ver_4 rsa_locus_852_iso_6_len_2253_ver_2
ORTHOMCL13612	2	2	Camptotheca_acuminata Rauvolfia_serpentina	caa_locus_6362_iso_4_len_1650_ver_4 rsa_locus_756_iso_9_len_1697_ver_2
ORTHOMCL13614	2	2	Camptotheca_acuminata Rauvolfia_serpentina	caa_locus_6374_iso_1_len_1279_ver_4 rsa_locus_21175_iso_1_len_889_ver_2
ORTHOMCL13615	2	2	Camptotheca_acuminata Rauvolfia_serpentina	caa_locus_63776_iso_1_len_819_ver_4 rsa_locus_43679_iso_1_len_315_ver_2
ORTHOMCL13616	2	2	Camptotheca_acuminata Rauvolfia_serpentina	caa_locus_6380_iso_1_len_696_ver_4 rsa_locus_29862_iso_1_len_324_ver_2
ORTHOMCL13617	2	2	Camptotheca_acuminata Rauvolfia_serpentina	caa_locus_6393_iso_3_len_1376_ver_4 rsa_locus_17608_iso_1_len_642_ver_2
ORTHOMCL13618	2	2	Camptotheca_acuminata Rauvolfia_serpentina	caa_locus_63994_iso_1_len_360_ver_4 rsa_locus_51364_iso_1_len_633_ver_2
ORTHOMCL13620	2	2	Camptotheca_acuminata Rauvolfia_serpentina	caa_locus_6422_iso_5_len_1327_ver_4 rsa_locus_9951_iso_8_len_1926_ver_2
ORTHOMCL13621	2	2	Camptotheca_acuminata Rauvolfia_serpentina	caa_locus_6438_iso_4_len_1162_ver_4 rsa_locus_17152_iso_4_len_1171_ver_2
ORTHOMCL13622	2	2	Camptotheca_acuminata Rauvolfia_serpentina	caa_locus_6449_iso_5_len_1483_ver_4 rsa_locus_18368_iso_5_len_1536_ver_2
ORTHOMCL13623	2	2	Camptotheca_acuminata Rauvolfia_serpentina	caa_locus_6452_iso_4_len_2460_ver_4 rsa_locus_6446_iso_7_len_3242_ver_2
ORTHOMCL13624	2	2	Camptotheca_acuminata Rauvolfia_serpentina	caa_locus_6473_iso_3_len_1463_ver_4 rsa_locus_6565_iso_1_len_1571_ver_2
ORTHOMCL13626	2	2	Camptotheca_acuminata Rauvolfia_serpentina	caa_locus_6478_iso_6_len_1561_ver_4 rsa_locus_25286_iso_1_len_674_ver_2
ORTHOMCL13627	2	2	Camptotheca_acuminata Rauvolfia_serpentina	caa_locus_6479_iso_1_len_1322_ver_4 rsa_locus_10194_iso_2_len_1245_ver_2
ORTHOMCL13630	2	2	Camptotheca_acuminata Rauvolfia_serpentina	caa_locus_6499_iso_1_len_1361_ver_4 rsa_locus_3167_iso_6_len_3116_ver_2
ORTHOMCL13632	2	2	Camptotheca_acuminata Rauvolfia_serpentina	caa_locus_6517_iso_2_len_1730_ver_4 rsa_locus_1634_iso_4_len_1624_ver_2
ORTHOMCL13633	2	2	Camptotheca_acuminata Rauvolfia_serpentina	caa_locus_6518_iso_3_len_826_ver_4 rsa_locus_28129_iso_3_len_1061_ver_2
ORTHOMCL13635	2	2	Camptotheca_acuminata Rauvolfia_serpentina	caa_locus_6528_iso_1_len_2247_ver_4 rsa_locus_7287_iso_8_len_2033_ver_2
ORTHOMCL13638	2	2	Camptotheca_acuminata Rauvolfia_serpentina	caa_locus_654_iso_2_len_1990_ver_4 rsa_locus_34559_iso_1_len_1295_ver_2
ORTHOMCL13639	2	2	Camptotheca_acuminata Rauvolfia_serpentina	caa_locus_6555_iso_2_len_2572_ver_4 rsa_locus_5481_iso_4_len_2352_ver_2
ORTHOMCL13643	2	2	Camptotheca_acuminata Rauvolfia_serpentina	caa_locus_66028_iso_1_len_1097_ver_4 rsa_locus_19985_iso_1_len_882_ver_2
ORTHOMCL13644	2	2	Camptotheca_acuminata Rauvolfia_serpentina	caa_locus_660_iso_1_len_955_ver_4 rsa_locus_50519_iso_1_len_350_ver_2
ORTHOMCL13646	2	2	Camptotheca_acuminata Rauvolfia_serpentina	caa_locus_6636_iso_2_len_1577_ver_4 rsa_locus_24953_iso_3_len_833_ver_2
ORTHOMCL13649	2	2	Camptotheca_acuminata Rauvolfia_serpentina	caa_locus_6673_iso_5_len_1595_ver_4 rsa_locus_4919_iso_9_len_1424_ver_2
ORTHOMCL13650	2	2	Camptotheca_acuminata Rauvolfia_serpentina	caa_locus_6678_iso_2_len_1883_ver_4 rsa_locus_20669_iso_1_len_1040_ver_2
ORTHOMCL13652	2	2	Camptotheca_acuminata Rauvolfia_serpentina	caa_locus_667_iso_3_len_1297_ver_4 rsa_locus_22879_iso_1_len_932_ver_2
ORTHOMCL13653	2	2	Camptotheca_acuminata Rauvolfia_serpentina	caa_locus_6681_iso_5_len_2347_ver_4 rsa_locus_6930_iso_1_len_2109_ver_2
ORTHOMCL13654	2	2	Camptotheca_acuminata Rauvolfia_serpentina	caa_locus_66862_iso_1_len_1136_ver_4 rsa_locus_6212_iso_3_len_1789_ver_2
ORTHOMCL13655	2	2	Camptotheca_acuminata Rauvolfia_serpentina	caa_locus_6689_iso_1_len_1872_ver_4 rsa_locus_8400_iso_1_len_1577_ver_2
ORTHOMCL13660	2	2	Camptotheca_acuminata Rauvolfia_serpentina	caa_locus_67227_iso_1_len_1009_ver_4 rsa_locus_11946_iso_1_len_1281_ver_2
ORTHOMCL13661	2	2	Camptotheca_acuminata Rauvolfia_serpentina	caa_locus_6727_iso_6_len_1619_ver_4 rsa_locus_9384_iso_2_len_1431_ver_2
ORTHOMCL13663	2	2	Camptotheca_acuminata Rauvolfia_serpentina	caa_locus_6745_iso_2_len_1055_ver_4 rsa_locus_16009_iso_1_len_413_ver_2
ORTHOMCL13664	2	2	Camptotheca_acuminata Rauvolfia_serpentina	caa_locus_6749_iso_3_len_1330_ver_4 rsa_locus_22368_iso_1_len_529_ver_2
ORTHOMCL13665	2	2	Camptotheca_acuminata Rauvolfia_serpentina	caa_locus_6765_iso_1_len_561_ver_4 rsa_locus_40938_iso_1_len_487_ver_2
ORTHOMCL13667	2	2	Camptotheca_acuminata Rauvolfia_serpentina	caa_locus_6829_iso_2_len_2412_ver_4 rsa_locus_4776_iso_7_len_2792_ver_2
ORTHOMCL13669	2	2	Camptotheca_acuminata Rauvolfia_serpentina	caa_locus_6842_iso_1_len_1215_ver_4 rsa_locus_5994_iso_1_len_770_ver_2
ORTHOMCL13670	2	2	Camptotheca_acuminata Rauvolfia_serpentina	caa_locus_6863_iso_5_len_2140_ver_4 rsa_locus_13281_iso_1_len_871_ver_2
ORTHOMCL13671	2	2	Camptotheca_acuminata Rauvolfia_serpentina	caa_locus_6883_iso_5_len_1948_ver_4 rsa_locus_13378_iso_4_len_1468_ver_2
ORTHOMCL13673	2	2	Camptotheca_acuminata Rauvolfia_serpentina	caa_locus_68993_iso_1_len_306_ver_4 rsa_locus_86797_iso_1_len_334_ver_2
ORTHOMCL13675	2	2	Camptotheca_acuminata Rauvolfia_serpentina	caa_locus_6921_iso_6_len_1371_ver_4 rsa_locus_23846_iso_1_len_921_ver_2
ORTHOMCL13679	2	2	Camptotheca_acuminata Rauvolfia_serpentina	caa_locus_6961_iso_3_len_1358_ver_4 rsa_locus_9446_iso_6_len_2615_ver_2
ORTHOMCL13683	2	2	Camptotheca_acuminata Rauvolfia_serpentina	caa_locus_70504_iso_1_len_860_ver_4 rsa_locus_18058_iso_1_len_1165_ver_2
ORTHOMCL13684	2	2	Camptotheca_acuminata Rauvolfia_serpentina	caa_locus_7057_iso_6_len_620_ver_4 rsa_locus_26462_iso_1_len_766_ver_2
ORTHOMCL13685	2	2	Camptotheca_acuminata Rauvolfia_serpentina	caa_locus_70843_iso_1_len_954_ver_4 rsa_locus_13067_iso_1_len_739_ver_2
ORTHOMCL13686	2	2	Camptotheca_acuminata Rauvolfia_serpentina	caa_locus_7107_iso_7_len_2692_ver_4 rsa_locus_34903_iso_1_len_979_ver_2
ORTHOMCL13688	2	2	Camptotheca_acuminata Rauvolfia_serpentina	caa_locus_7119_iso_1_len_927_ver_4 rsa_locus_19521_iso_2_len_1023_ver_2
ORTHOMCL13690	2	2	Camptotheca_acuminata Rauvolfia_serpentina	caa_locus_7147_iso_1_len_1497_ver_4 rsa_locus_50811_iso_1_len_682_ver_2
ORTHOMCL13691	2	2	Camptotheca_acuminata Rauvolfia_serpentina	caa_locus_7154_iso_4_len_1396_ver_4 rsa_locus_29782_iso_1_len_553_ver_2
ORTHOMCL13692	2	2	Camptotheca_acuminata Rauvolfia_serpentina	caa_locus_7165_iso_2_len_1809_ver_4 rsa_locus_16602_iso_1_len_962_ver_2
ORTHOMCL13694	2	2	Camptotheca_acuminata Rauvolfia_serpentina	caa_locus_71774_iso_1_len_1279_ver_4 rsa_locus_76148_iso_1_len_713_ver_2
ORTHOMCL13695	2	2	Camptotheca_acuminata Rauvolfia_serpentina	caa_locus_7191_iso_7_len_2432_ver_4 rsa_locus_29574_iso_1_len_396_ver_2
ORTHOMCL13699	2	2	Camptotheca_acuminata Rauvolfia_serpentina	caa_locus_7216_iso_4_len_2202_ver_4 rsa_locus_11531_iso_1_len_1804_ver_2
ORTHOMCL13700	2	2	Camptotheca_acuminata Rauvolfia_serpentina	caa_locus_72254_iso_1_len_1049_ver_4 rsa_locus_34388_iso_1_len_890_ver_2
ORTHOMCL13701	2	2	Camptotheca_acuminata Rauvolfia_serpentina	caa_locus_7240_iso_1_len_404_ver_4 rsa_locus_29669_iso_1_len_397_ver_2
ORTHOMCL13702	2	2	Camptotheca_acuminata Rauvolfia_serpentina	caa_locus_72421_iso_1_len_400_ver_4 rsa_locus_15630_iso_1_len_839_ver_2
ORTHOMCL13707	2	2	Camptotheca_acuminata Rauvolfia_serpentina	caa_locus_72_iso_1_len_1776_ver_4 rsa_locus_2177_iso_8_len_2480_ver_2
ORTHOMCL13708	2	2	Camptotheca_acuminata Rauvolfia_serpentina	caa_locus_7302_iso_3_len_1511_ver_4 rsa_locus_39818_iso_1_len_669_ver_2
ORTHOMCL13710	2	2	Camptotheca_acuminata Rauvolfia_serpentina	caa_locus_7327_iso_1_len_2756_ver_4 rsa_locus_6121_iso_6_len_3170_ver_2
ORTHOMCL13711	2	2	Camptotheca_acuminata Rauvolfia_serpentina	caa_locus_7337_iso_1_len_1405_ver_4 rsa_locus_26448_iso_1_len_762_ver_2
ORTHOMCL13713	2	2	Camptotheca_acuminata Rauvolfia_serpentina	caa_locus_7358_iso_1_len_1255_ver_4 rsa_locus_55375_iso_1_len_654_ver_2
ORTHOMCL13715	2	2	Camptotheca_acuminata Rauvolfia_serpentina	caa_locus_7374_iso_2_len_1162_ver_4 rsa_locus_84396_iso_1_len_324_ver_2
ORTHOMCL13716	2	2	Camptotheca_acuminata Rauvolfia_serpentina	caa_locus_7379_iso_4_len_1287_ver_4 rsa_locus_18205_iso_1_len_314_ver_2
ORTHOMCL13717	2	2	Camptotheca_acuminata Rauvolfia_serpentina	caa_locus_738_iso_3_len_2100_ver_4 rsa_locus_40292_iso_1_len_1025_ver_2
ORTHOMCL13719	2	2	Camptotheca_acuminata Rauvolfia_serpentina	caa_locus_74074_iso_1_len_307_ver_4 rsa_locus_24564_iso_1_len_388_ver_2
ORTHOMCL13720	2	2	Camptotheca_acuminata Rauvolfia_serpentina	caa_locus_7419_iso_2_len_1503_ver_4 rsa_locus_22229_iso_1_len_619_ver_2
ORTHOMCL13721	2	2	Camptotheca_acuminata Rauvolfia_serpentina	caa_locus_743_iso_6_len_805_ver_4 rsa_locus_27442_iso_1_len_718_ver_2
ORTHOMCL13725	2	2	Camptotheca_acuminata Rauvolfia_serpentina	caa_locus_745_iso_1_len_2389_ver_4 rsa_locus_26071_iso_3_len_1966_ver_2
ORTHOMCL13728	2	2	Camptotheca_acuminata Rauvolfia_serpentina	caa_locus_7501_iso_1_len_2664_ver_4 rsa_locus_12672_iso_7_len_2389_ver_2
ORTHOMCL13729	2	2	Camptotheca_acuminata Rauvolfia_serpentina	caa_locus_7519_iso_2_len_1245_ver_4 rsa_locus_25734_iso_1_len_607_ver_2
ORTHOMCL13731	2	2	Camptotheca_acuminata Rauvolfia_serpentina	caa_locus_7538_iso_1_len_1466_ver_4 rsa_locus_19561_iso_1_len_489_ver_2
ORTHOMCL13733	2	2	Camptotheca_acuminata Rauvolfia_serpentina	caa_locus_7568_iso_1_len_1039_ver_4 rsa_locus_63360_iso_1_len_470_ver_2
ORTHOMCL13734	2	2	Camptotheca_acuminata Rauvolfia_serpentina	caa_locus_756_iso_6_len_1516_ver_4 rsa_locus_39575_iso_1_len_780_ver_2
ORTHOMCL13735	2	2	Camptotheca_acuminata Rauvolfia_serpentina	caa_locus_7577_iso_3_len_2134_ver_4 rsa_locus_1426_iso_8_len_2230_ver_2
ORTHOMCL13738	2	2	Camptotheca_acuminata Rauvolfia_serpentina	caa_locus_7604_iso_6_len_2338_ver_4 rsa_locus_14304_iso_1_len_2130_ver_2
ORTHOMCL13741	2	2	Camptotheca_acuminata Rauvolfia_serpentina	caa_locus_7621_iso_6_len_2184_ver_4 rsa_locus_30178_iso_1_len_790_ver_2
ORTHOMCL13743	2	2	Camptotheca_acuminata Rauvolfia_serpentina	caa_locus_7632_iso_1_len_1346_ver_4 rsa_locus_27997_iso_1_len_961_ver_2
ORTHOMCL13747	2	2	Camptotheca_acuminata Rauvolfia_serpentina	caa_locus_7663_iso_1_len_966_ver_4 rsa_locus_23137_iso_2_len_717_ver_2
ORTHOMCL13748	2	2	Camptotheca_acuminata Rauvolfia_serpentina	caa_locus_76648_iso_1_len_468_ver_4 rsa_locus_43979_iso_1_len_711_ver_2
ORTHOMCL13751	2	2	Camptotheca_acuminata Rauvolfia_serpentina	caa_locus_7685_iso_3_len_951_ver_4 rsa_locus_60199_iso_1_len_464_ver_2
ORTHOMCL13752	2	2	Camptotheca_acuminata Rauvolfia_serpentina	caa_locus_7689_iso_1_len_2016_ver_4 rsa_locus_19153_iso_2_len_2301_ver_2
ORTHOMCL13754	2	2	Camptotheca_acuminata Rauvolfia_serpentina	caa_locus_769_iso_1_len_1204_ver_4 rsa_locus_27584_iso_1_len_356_ver_2
ORTHOMCL13757	2	2	Camptotheca_acuminata Rauvolfia_serpentina	caa_locus_7719_iso_3_len_4020_ver_4 rsa_locus_331_iso_3_len_2314_ver_2
ORTHOMCL13758	2	2	Camptotheca_acuminata Rauvolfia_serpentina	caa_locus_7721_iso_7_len_1807_ver_4 rsa_locus_4938_iso_4_len_2011_ver_2
ORTHOMCL13759	2	2	Camptotheca_acuminata Rauvolfia_serpentina	caa_locus_7725_iso_3_len_1408_ver_4 rsa_locus_92529_iso_1_len_637_ver_2
ORTHOMCL13761	2	2	Camptotheca_acuminata Rauvolfia_serpentina	caa_locus_77290_iso_1_len_684_ver_4 rsa_locus_2444_iso_1_len_822_ver_2
ORTHOMCL13762	2	2	Camptotheca_acuminata Rauvolfia_serpentina	caa_locus_7741_iso_6_len_1402_ver_4 rsa_locus_56196_iso_1_len_780_ver_2
ORTHOMCL13764	2	2	Camptotheca_acuminata Rauvolfia_serpentina	caa_locus_7760_iso_2_len_743_ver_4 rsa_locus_19415_iso_1_len_1266_ver_2
ORTHOMCL13767	2	2	Camptotheca_acuminata Rauvolfia_serpentina	caa_locus_7802_iso_7_len_1400_ver_4 rsa_locus_23374_iso_1_len_495_ver_2
ORTHOMCL13772	2	2	Camptotheca_acuminata Rauvolfia_serpentina	caa_locus_7852_iso_3_len_1343_ver_4 rsa_locus_17606_iso_6_len_1537_ver_2
ORTHOMCL13774	2	2	Camptotheca_acuminata Rauvolfia_serpentina	caa_locus_7870_iso_3_len_2113_ver_4 rsa_locus_295_iso_2_len_1343_ver_2
ORTHOMCL13777	2	2	Camptotheca_acuminata Rauvolfia_serpentina	caa_locus_7910_iso_6_len_1549_ver_4 rsa_locus_13499_iso_6_len_1428_ver_2
ORTHOMCL13779	2	2	Camptotheca_acuminata Rauvolfia_serpentina	caa_locus_7936_iso_1_len_775_ver_4 rsa_locus_94450_iso_1_len_305_ver_2
ORTHOMCL13780	2	2	Camptotheca_acuminata Rauvolfia_serpentina	caa_locus_79388_iso_1_len_1278_ver_4 rsa_locus_14618_iso_2_len_1992_ver_2
ORTHOMCL13786	2	2	Camptotheca_acuminata Rauvolfia_serpentina	caa_locus_7972_iso_1_len_888_ver_4 rsa_locus_61013_iso_1_len_705_ver_2
ORTHOMCL13787	2	2	Camptotheca_acuminata Rauvolfia_serpentina	caa_locus_7976_iso_6_len_2431_ver_4 rsa_locus_24818_iso_1_len_832_ver_2
ORTHOMCL13788	2	2	Camptotheca_acuminata Rauvolfia_serpentina	caa_locus_7983_iso_3_len_1521_ver_4 rsa_locus_5171_iso_5_len_1937_ver_2
ORTHOMCL13790	2	2	Camptotheca_acuminata Rauvolfia_serpentina	caa_locus_80100_iso_1_len_692_ver_4 rsa_locus_27203_iso_1_len_635_ver_2
ORTHOMCL13791	2	2	Camptotheca_acuminata Rauvolfia_serpentina	caa_locus_8012_iso_8_len_1755_ver_4 rsa_locus_29321_iso_1_len_640_ver_2
ORTHOMCL13792	2	2	Camptotheca_acuminata Rauvolfia_serpentina	caa_locus_8015_iso_2_len_1160_ver_4 rsa_locus_2618_iso_4_len_2177_ver_2
ORTHOMCL13793	2	2	Camptotheca_acuminata Rauvolfia_serpentina	caa_locus_80306_iso_1_len_836_ver_4 rsa_locus_28256_iso_1_len_1534_ver_2
ORTHOMCL13794	2	2	Camptotheca_acuminata Rauvolfia_serpentina	caa_locus_8030_iso_5_len_834_ver_4 rsa_locus_15696_iso_1_len_517_ver_2
ORTHOMCL13795	2	2	Camptotheca_acuminata Rauvolfia_serpentina	caa_locus_8031_iso_1_len_947_ver_4 rsa_locus_15338_iso_1_len_706_ver_2
ORTHOMCL13796	2	2	Camptotheca_acuminata Rauvolfia_serpentina	caa_locus_8039_iso_2_len_1885_ver_4 rsa_locus_17356_iso_1_len_981_ver_2
ORTHOMCL13797	2	2	Camptotheca_acuminata Rauvolfia_serpentina	caa_locus_8046_iso_1_len_1396_ver_4 rsa_locus_3601_iso_6_len_1406_ver_2
ORTHOMCL13800	2	2	Camptotheca_acuminata Rauvolfia_serpentina	caa_locus_8086_iso_1_len_1744_ver_4 rsa_locus_6316_iso_3_len_1780_ver_2
ORTHOMCL13801	2	2	Camptotheca_acuminata Rauvolfia_serpentina	caa_locus_8110_iso_1_len_1336_ver_4 rsa_locus_8975_iso_1_len_1244_ver_2
ORTHOMCL13804	2	2	Camptotheca_acuminata Rauvolfia_serpentina	caa_locus_8120_iso_3_len_1330_ver_4 rsa_locus_74692_iso_1_len_682_ver_2
ORTHOMCL13809	2	2	Camptotheca_acuminata Rauvolfia_serpentina	caa_locus_81956_iso_1_len_916_ver_4 rsa_locus_10229_iso_1_len_1589_ver_2
ORTHOMCL13810	2	2	Camptotheca_acuminata Rauvolfia_serpentina	caa_locus_8203_iso_1_len_1104_ver_4 rsa_locus_30516_iso_2_len_922_ver_2
ORTHOMCL13811	2	2	Camptotheca_acuminata Rauvolfia_serpentina	caa_locus_8217_iso_2_len_1342_ver_4 rsa_locus_2890_iso_6_len_1583_ver_2
ORTHOMCL13814	2	2	Camptotheca_acuminata Rauvolfia_serpentina	caa_locus_8243_iso_1_len_2266_ver_4 rsa_locus_2807_iso_2_len_2421_ver_2
ORTHOMCL13815	2	2	Camptotheca_acuminata Rauvolfia_serpentina	caa_locus_8244_iso_3_len_1182_ver_4 rsa_locus_87144_iso_1_len_541_ver_2
ORTHOMCL13816	2	2	Camptotheca_acuminata Rauvolfia_serpentina	caa_locus_824_iso_4_len_790_ver_4 rsa_locus_13545_iso_1_len_353_ver_2
ORTHOMCL13820	2	2	Camptotheca_acuminata Rauvolfia_serpentina	caa_locus_828_iso_2_len_1162_ver_4 rsa_locus_3109_iso_3_len_1545_ver_2
ORTHOMCL13821	2	2	Camptotheca_acuminata Rauvolfia_serpentina	caa_locus_8290_iso_5_len_1858_ver_4 rsa_locus_11016_iso_3_len_2068_ver_2
ORTHOMCL13822	2	2	Camptotheca_acuminata Rauvolfia_serpentina	caa_locus_8296_iso_5_len_1648_ver_4 rsa_locus_3214_iso_6_len_2659_ver_2
ORTHOMCL13823	2	2	Camptotheca_acuminata Rauvolfia_serpentina	caa_locus_8307_iso_1_len_926_ver_4 rsa_locus_12056_iso_2_len_502_ver_2
ORTHOMCL13826	2	2	Camptotheca_acuminata Rauvolfia_serpentina	caa_locus_8326_iso_2_len_810_ver_4 rsa_locus_20518_iso_1_len_420_ver_2
ORTHOMCL13827	2	2	Camptotheca_acuminata Rauvolfia_serpentina	caa_locus_832_iso_3_len_1408_ver_4 rsa_locus_48684_iso_1_len_515_ver_2
ORTHOMCL13829	2	2	Camptotheca_acuminata Rauvolfia_serpentina	caa_locus_8353_iso_3_len_992_ver_4 rsa_locus_156_iso_9_len_1143_ver_2
ORTHOMCL13831	2	2	Camptotheca_acuminata Rauvolfia_serpentina	caa_locus_8391_iso_7_len_1363_ver_4 rsa_locus_43329_iso_1_len_738_ver_2
ORTHOMCL13834	2	2	Camptotheca_acuminata Rauvolfia_serpentina	caa_locus_8406_iso_1_len_613_ver_4 rsa_locus_20992_iso_1_len_295_ver_2
ORTHOMCL13837	2	2	Camptotheca_acuminata Rauvolfia_serpentina	caa_locus_8427_iso_4_len_979_ver_4 rsa_locus_61161_iso_1_len_346_ver_2
ORTHOMCL13838	2	2	Camptotheca_acuminata Rauvolfia_serpentina	caa_locus_8448_iso_5_len_1252_ver_4 rsa_locus_17489_iso_3_len_962_ver_2
ORTHOMCL13839	2	2	Camptotheca_acuminata Rauvolfia_serpentina	caa_locus_844_iso_1_len_836_ver_4 rsa_locus_19544_iso_2_len_813_ver_2
ORTHOMCL13841	2	2	Camptotheca_acuminata Rauvolfia_serpentina	caa_locus_8457_iso_1_len_493_ver_4 rsa_locus_34834_iso_1_len_455_ver_2
ORTHOMCL13842	2	2	Camptotheca_acuminata Rauvolfia_serpentina	caa_locus_8485_iso_3_len_1735_ver_4 rsa_locus_48008_iso_1_len_502_ver_2
ORTHOMCL13843	2	2	Camptotheca_acuminata Rauvolfia_serpentina	caa_locus_8487_iso_10_len_2637_ver_4 rsa_locus_34395_iso_1_len_583_ver_2
ORTHOMCL13845	2	2	Camptotheca_acuminata Rauvolfia_serpentina	caa_locus_8515_iso_2_len_1448_ver_4 rsa_locus_14143_iso_1_len_1174_ver_2
ORTHOMCL13846	2	2	Camptotheca_acuminata Rauvolfia_serpentina	caa_locus_8518_iso_3_len_757_ver_4 rsa_locus_1252_iso_1_len_1186_ver_2
ORTHOMCL13847	2	2	Camptotheca_acuminata Rauvolfia_serpentina	caa_locus_8525_iso_3_len_1298_ver_4 rsa_locus_36351_iso_1_len_905_ver_2
ORTHOMCL13848	2	2	Camptotheca_acuminata Rauvolfia_serpentina	caa_locus_8528_iso_1_len_497_ver_4 rsa_locus_13512_iso_3_len_1656_ver_2
ORTHOMCL13850	2	2	Camptotheca_acuminata Rauvolfia_serpentina	caa_locus_8563_iso_1_len_792_ver_4 rsa_locus_20844_iso_1_len_1145_ver_2
ORTHOMCL13851	2	2	Camptotheca_acuminata Rauvolfia_serpentina	caa_locus_8573_iso_3_len_1197_ver_4 rsa_locus_89734_iso_1_len_287_ver_2
ORTHOMCL13853	2	2	Camptotheca_acuminata Rauvolfia_serpentina	caa_locus_8588_iso_2_len_1786_ver_4 rsa_locus_10116_iso_4_len_3554_ver_2
ORTHOMCL13854	2	2	Camptotheca_acuminata Rauvolfia_serpentina	caa_locus_8592_iso_4_len_1163_ver_4 rsa_locus_10748_iso_3_len_1084_ver_2
ORTHOMCL13855	2	2	Camptotheca_acuminata Rauvolfia_serpentina	caa_locus_8597_iso_4_len_1515_ver_4 rsa_locus_51971_iso_1_len_299_ver_2
ORTHOMCL13856	2	2	Camptotheca_acuminata Rauvolfia_serpentina	caa_locus_8621_iso_5_len_2437_ver_4 rsa_locus_32713_iso_1_len_382_ver_2
ORTHOMCL13857	2	2	Camptotheca_acuminata Rauvolfia_serpentina	caa_locus_8632_iso_1_len_572_ver_4 rsa_locus_21644_iso_1_len_831_ver_2
ORTHOMCL13859	2	2	Camptotheca_acuminata Rauvolfia_serpentina	caa_locus_864_iso_4_len_1884_ver_4 rsa_locus_10483_iso_5_len_1650_ver_2
ORTHOMCL13863	2	2	Camptotheca_acuminata Rauvolfia_serpentina	caa_locus_8664_iso_1_len_1156_ver_4 rsa_locus_30898_iso_3_len_919_ver_2
ORTHOMCL13865	2	2	Camptotheca_acuminata Rauvolfia_serpentina	caa_locus_8686_iso_3_len_1273_ver_4 rsa_locus_41656_iso_1_len_517_ver_2
ORTHOMCL13866	2	2	Camptotheca_acuminata Rauvolfia_serpentina	caa_locus_8690_iso_3_len_953_ver_4 rsa_locus_7883_iso_2_len_921_ver_2
ORTHOMCL13869	2	2	Camptotheca_acuminata Rauvolfia_serpentina	caa_locus_8710_iso_1_len_1342_ver_4 rsa_locus_13510_iso_2_len_1085_ver_2
ORTHOMCL13870	2	2	Camptotheca_acuminata Rauvolfia_serpentina	caa_locus_8712_iso_2_len_814_ver_4 rsa_locus_90731_iso_1_len_368_ver_2
ORTHOMCL13873	2	2	Camptotheca_acuminata Rauvolfia_serpentina	caa_locus_8739_iso_4_len_2593_ver_4 rsa_locus_14021_iso_2_len_575_ver_2
ORTHOMCL13875	2	2	Camptotheca_acuminata Rauvolfia_serpentina	caa_locus_8777_iso_1_len_795_ver_4 rsa_locus_35590_iso_1_len_1143_ver_2
ORTHOMCL13876	2	2	Camptotheca_acuminata Rauvolfia_serpentina	caa_locus_8780_iso_2_len_1074_ver_4 rsa_locus_48740_iso_1_len_585_ver_2
ORTHOMCL13878	2	2	Camptotheca_acuminata Rauvolfia_serpentina	caa_locus_88030_iso_1_len_297_ver_4 rsa_locus_39702_iso_1_len_302_ver_2
ORTHOMCL13879	2	2	Camptotheca_acuminata Rauvolfia_serpentina	caa_locus_8806_iso_1_len_1072_ver_4 rsa_locus_13386_iso_1_len_777_ver_2
ORTHOMCL13880	2	2	Camptotheca_acuminata Rauvolfia_serpentina	caa_locus_8807_iso_1_len_1780_ver_4 rsa_locus_14999_iso_2_len_1333_ver_2
ORTHOMCL13881	2	2	Camptotheca_acuminata Rauvolfia_serpentina	caa_locus_8820_iso_1_len_937_ver_4 rsa_locus_45410_iso_1_len_386_ver_2
ORTHOMCL13882	2	2	Camptotheca_acuminata Rauvolfia_serpentina	caa_locus_8828_iso_1_len_738_ver_4 rsa_locus_89016_iso_1_len_305_ver_2
ORTHOMCL13883	2	2	Camptotheca_acuminata Rauvolfia_serpentina	caa_locus_8881_iso_2_len_2002_ver_4 rsa_locus_2137_iso_2_len_2598_ver_2
ORTHOMCL13885	2	2	Camptotheca_acuminata Rauvolfia_serpentina	caa_locus_889_iso_3_len_2095_ver_4 rsa_locus_7157_iso_3_len_1861_ver_2
ORTHOMCL13887	2	2	Camptotheca_acuminata Rauvolfia_serpentina	caa_locus_8909_iso_2_len_1588_ver_4 rsa_locus_61622_iso_1_len_418_ver_2
ORTHOMCL13889	2	2	Camptotheca_acuminata Rauvolfia_serpentina	caa_locus_8957_iso_3_len_1093_ver_4 rsa_locus_70903_iso_1_len_482_ver_2
ORTHOMCL13891	2	2	Camptotheca_acuminata Rauvolfia_serpentina	caa_locus_8963_iso_1_len_453_ver_4 rsa_locus_62462_iso_1_len_332_ver_2
ORTHOMCL13892	2	2	Camptotheca_acuminata Rauvolfia_serpentina	caa_locus_8965_iso_9_len_3243_ver_4 rsa_locus_4002_iso_6_len_2080_ver_2
ORTHOMCL13893	2	2	Camptotheca_acuminata Rauvolfia_serpentina	caa_locus_8978_iso_6_len_2572_ver_4 rsa_locus_9246_iso_1_len_2559_ver_2
ORTHOMCL13894	2	2	Camptotheca_acuminata Rauvolfia_serpentina	caa_locus_89797_iso_1_len_672_ver_4 rsa_locus_48835_iso_1_len_394_ver_2
ORTHOMCL13895	2	2	Camptotheca_acuminata Rauvolfia_serpentina	caa_locus_8984_iso_10_len_2240_ver_4 rsa_locus_5858_iso_7_len_2362_ver_2
ORTHOMCL13896	2	2	Camptotheca_acuminata Rauvolfia_serpentina	caa_locus_9026_iso_1_len_999_ver_4 rsa_locus_36727_iso_1_len_438_ver_2
ORTHOMCL13897	2	2	Camptotheca_acuminata Rauvolfia_serpentina	caa_locus_9028_iso_2_len_1706_ver_4 rsa_locus_10027_iso_2_len_1615_ver_2
ORTHOMCL13898	2	2	Camptotheca_acuminata Rauvolfia_serpentina	caa_locus_9057_iso_3_len_2607_ver_4 rsa_locus_5440_iso_5_len_3123_ver_2
ORTHOMCL13899	2	2	Camptotheca_acuminata Rauvolfia_serpentina	caa_locus_9058_iso_1_len_1897_ver_4 rsa_locus_9770_iso_3_len_1823_ver_2
ORTHOMCL13901	2	2	Camptotheca_acuminata Rauvolfia_serpentina	caa_locus_9069_iso_8_len_2755_ver_4 rsa_locus_4829_iso_9_len_2377_ver_2
ORTHOMCL13902	2	2	Camptotheca_acuminata Rauvolfia_serpentina	caa_locus_9070_iso_3_len_1744_ver_4 rsa_locus_22855_iso_1_len_689_ver_2
ORTHOMCL13904	2	2	Camptotheca_acuminata Rauvolfia_serpentina	caa_locus_907_iso_4_len_2873_ver_4 rsa_locus_1967_iso_2_len_2616_ver_2
ORTHOMCL13905	2	2	Camptotheca_acuminata Rauvolfia_serpentina	caa_locus_9129_iso_3_len_2202_ver_4 rsa_locus_16616_iso_1_len_654_ver_2
ORTHOMCL13906	2	2	Camptotheca_acuminata Rauvolfia_serpentina	caa_locus_9137_iso_6_len_1554_ver_4 rsa_locus_32714_iso_1_len_785_ver_2
ORTHOMCL13907	2	2	Camptotheca_acuminata Rauvolfia_serpentina	caa_locus_913_iso_1_len_710_ver_4 rsa_locus_32004_iso_1_len_562_ver_2
ORTHOMCL13908	2	2	Camptotheca_acuminata Rauvolfia_serpentina	caa_locus_9158_iso_1_len_2441_ver_4 rsa_locus_24028_iso_3_len_1722_ver_2
ORTHOMCL13910	2	2	Camptotheca_acuminata Rauvolfia_serpentina	caa_locus_9166_iso_3_len_989_ver_4 rsa_locus_10627_iso_5_len_1712_ver_2
ORTHOMCL13912	2	2	Camptotheca_acuminata Rauvolfia_serpentina	caa_locus_9192_iso_1_len_737_ver_4 rsa_locus_62551_iso_1_len_633_ver_2
ORTHOMCL13913	2	2	Camptotheca_acuminata Rauvolfia_serpentina	caa_locus_9196_iso_1_len_2011_ver_4 rsa_locus_28283_iso_1_len_1745_ver_2
ORTHOMCL13914	2	2	Camptotheca_acuminata Rauvolfia_serpentina	caa_locus_91982_iso_1_len_774_ver_4 rsa_locus_2086_iso_1_len_740_ver_2
ORTHOMCL13915	2	2	Camptotheca_acuminata Rauvolfia_serpentina	caa_locus_9206_iso_7_len_2649_ver_4 rsa_locus_9467_iso_4_len_1700_ver_2
ORTHOMCL13919	2	2	Camptotheca_acuminata Rauvolfia_serpentina	caa_locus_92621_iso_2_len_694_ver_4 rsa_locus_12305_iso_1_len_359_ver_2
ORTHOMCL13920	2	2	Camptotheca_acuminata Rauvolfia_serpentina	caa_locus_9273_iso_4_len_1665_ver_4 rsa_locus_718_iso_5_len_3311_ver_2
ORTHOMCL13921	2	2	Camptotheca_acuminata Rauvolfia_serpentina	caa_locus_9276_iso_1_len_662_ver_4 rsa_locus_26259_iso_1_len_919_ver_2
ORTHOMCL13922	2	2	Camptotheca_acuminata Rauvolfia_serpentina	caa_locus_928_iso_3_len_2647_ver_4 rsa_locus_19407_iso_2_len_793_ver_2
ORTHOMCL13923	2	2	Camptotheca_acuminata Rauvolfia_serpentina	caa_locus_9316_iso_1_len_1413_ver_4 rsa_locus_18128_iso_1_len_903_ver_2
ORTHOMCL13926	2	2	Camptotheca_acuminata Rauvolfia_serpentina	caa_locus_9347_iso_1_len_489_ver_4 rsa_locus_2414_iso_1_len_1839_ver_2
ORTHOMCL13929	2	2	Camptotheca_acuminata Rauvolfia_serpentina	caa_locus_9367_iso_7_len_1057_ver_4 rsa_locus_56960_iso_1_len_507_ver_2
ORTHOMCL13933	2	2	Camptotheca_acuminata Rauvolfia_serpentina	caa_locus_939_iso_7_len_844_ver_4 rsa_locus_70823_iso_1_len_398_ver_2
ORTHOMCL13934	2	2	Camptotheca_acuminata Rauvolfia_serpentina	caa_locus_9408_iso_3_len_1980_ver_4 rsa_locus_4896_iso_1_len_3325_ver_2
ORTHOMCL13938	2	2	Camptotheca_acuminata Rauvolfia_serpentina	caa_locus_9435_iso_3_len_1020_ver_4 rsa_locus_63912_iso_1_len_1001_ver_2
ORTHOMCL13939	2	2	Camptotheca_acuminata Rauvolfia_serpentina	caa_locus_9447_iso_1_len_1282_ver_4 rsa_locus_72335_iso_1_len_304_ver_2
ORTHOMCL13940	2	2	Camptotheca_acuminata Rauvolfia_serpentina	caa_locus_9452_iso_1_len_1606_ver_4 rsa_locus_4489_iso_4_len_1624_ver_2
ORTHOMCL13943	2	2	Camptotheca_acuminata Rauvolfia_serpentina	caa_locus_9488_iso_2_len_633_ver_4 rsa_locus_37776_iso_1_len_620_ver_2
ORTHOMCL13944	2	2	Camptotheca_acuminata Rauvolfia_serpentina	caa_locus_9497_iso_3_len_1916_ver_4 rsa_locus_14453_iso_6_len_1889_ver_2
ORTHOMCL13946	2	2	Camptotheca_acuminata Rauvolfia_serpentina	caa_locus_95025_iso_1_len_768_ver_4 rsa_locus_58838_iso_1_len_360_ver_2
ORTHOMCL13947	2	2	Camptotheca_acuminata Rauvolfia_serpentina	caa_locus_9503_iso_3_len_1715_ver_4 rsa_locus_13166_iso_1_len_1757_ver_2
ORTHOMCL13951	2	2	Camptotheca_acuminata Rauvolfia_serpentina	caa_locus_9555_iso_1_len_894_ver_4 rsa_locus_10790_iso_1_len_1102_ver_2
ORTHOMCL13953	2	2	Camptotheca_acuminata Rauvolfia_serpentina	caa_locus_9576_iso_1_len_855_ver_4 rsa_locus_30608_iso_1_len_751_ver_2
ORTHOMCL13954	2	2	Camptotheca_acuminata Rauvolfia_serpentina	caa_locus_95939_iso_1_len_592_ver_4 rsa_locus_52457_iso_1_len_304_ver_2
ORTHOMCL13955	2	2	Camptotheca_acuminata Rauvolfia_serpentina	caa_locus_9623_iso_1_len_484_ver_4 rsa_locus_8841_iso_1_len_1140_ver_2
ORTHOMCL13956	2	2	Camptotheca_acuminata Rauvolfia_serpentina	caa_locus_9632_iso_1_len_402_ver_4 rsa_locus_31061_iso_1_len_977_ver_2
ORTHOMCL13957	2	2	Camptotheca_acuminata Rauvolfia_serpentina	caa_locus_9664_iso_3_len_1009_ver_4 rsa_locus_47649_iso_1_len_1312_ver_2
ORTHOMCL13958	2	2	Camptotheca_acuminata Rauvolfia_serpentina	caa_locus_9673_iso_1_len_667_ver_4 rsa_locus_60799_iso_1_len_659_ver_2
ORTHOMCL13959	2	2	Camptotheca_acuminata Rauvolfia_serpentina	caa_locus_9676_iso_3_len_1398_ver_4 rsa_locus_75392_iso_1_len_341_ver_2
ORTHOMCL13960	2	2	Camptotheca_acuminata Rauvolfia_serpentina	caa_locus_9686_iso_4_len_2524_ver_4 rsa_locus_11773_iso_1_len_2096_ver_2
ORTHOMCL13961	2	2	Camptotheca_acuminata Rauvolfia_serpentina	caa_locus_96874_iso_1_len_516_ver_4 rsa_locus_40725_iso_1_len_384_ver_2
ORTHOMCL13962	2	2	Camptotheca_acuminata Rauvolfia_serpentina	caa_locus_9687_iso_5_len_3236_ver_4 rsa_locus_12933_iso_2_len_3541_ver_2
ORTHOMCL13966	2	2	Camptotheca_acuminata Rauvolfia_serpentina	caa_locus_9739_iso_3_len_2182_ver_4 rsa_locus_2066_iso_5_len_2025_ver_2
ORTHOMCL13968	2	2	Camptotheca_acuminata Rauvolfia_serpentina	caa_locus_9747_iso_1_len_550_ver_4 rsa_locus_20895_iso_1_len_456_ver_2
ORTHOMCL13969	2	2	Camptotheca_acuminata Rauvolfia_serpentina	caa_locus_9749_iso_5_len_1012_ver_4 rsa_locus_30132_iso_1_len_625_ver_2
ORTHOMCL13973	2	2	Camptotheca_acuminata Rauvolfia_serpentina	caa_locus_9832_iso_3_len_2665_ver_4 rsa_locus_2395_iso_2_len_2353_ver_2
ORTHOMCL13974	2	2	Camptotheca_acuminata Rauvolfia_serpentina	caa_locus_9837_iso_8_len_1442_ver_4 rsa_locus_29913_iso_1_len_908_ver_2
ORTHOMCL13976	2	2	Camptotheca_acuminata Rauvolfia_serpentina	caa_locus_9854_iso_1_len_565_ver_4 rsa_locus_31343_iso_2_len_409_ver_2
ORTHOMCL13978	2	2	Camptotheca_acuminata Rauvolfia_serpentina	caa_locus_9871_iso_4_len_1450_ver_4 rsa_locus_1308_iso_5_len_1187_ver_2
ORTHOMCL13980	2	2	Camptotheca_acuminata Rauvolfia_serpentina	caa_locus_9888_iso_9_len_5367_ver_4 rsa_locus_3223_iso_8_len_2320_ver_2
ORTHOMCL13983	2	2	Camptotheca_acuminata Rauvolfia_serpentina	caa_locus_9927_iso_1_len_752_ver_4 rsa_locus_59615_iso_1_len_356_ver_2
ORTHOMCL13984	2	2	Camptotheca_acuminata Rauvolfia_serpentina	caa_locus_993_iso_3_len_1364_ver_4 rsa_locus_15995_iso_1_len_932_ver_2
ORTHOMCL13985	2	2	Camptotheca_acuminata Rauvolfia_serpentina	caa_locus_9947_iso_4_len_1990_ver_4 rsa_locus_2014_iso_4_len_2384_ver_2
ORTHOMCL13989	2	2	Camptotheca_acuminata Rauvolfia_serpentina	caa_locus_9967_iso_1_len_436_ver_4 rsa_locus_4006_iso_4_len_983_ver_2
ORTHOMCL13990	2	2	Camptotheca_acuminata Rauvolfia_serpentina	caa_locus_9976_iso_3_len_1942_ver_4 rsa_locus_29611_iso_1_len_1315_ver_2
