# Supplementary material for: Development of Transcriptomic Resources for Interrogating the Biosynthesis of Monoterpene Indole Alkaloids in Medicinal Plant Species
Source: PLoS One. 2012 Dec 26;7(12):e52506. doi: 10.1371/journal.pone.0052506 (PMC3530497; doi:10.1371/journal.pone.0052506)
Supplement: Table S9 — List of transcripts in paralogous groups restricted to Camptotheca acuminata . (XLSX) [file pone.0052506.s010.xlsx]

## Sheet: SuppTable9
Table S9. List of transcripts in paralogous groups restricted to Camptotheca acuminata.
CLUSTER ID	NUMBER OF PROTEINS	NUMBER OF TAXA	TAXA ID	PREDICTED PROTEINS ID
ORTHOMCL0	320	1	Camptotheca_acuminata	caa_locus_100636_iso_1_len_304_ver_4 caa_locus_100767_iso_1_len_295_ver_4 caa_locus_102091_iso_1_len_307_ver_4 caa_locus_102681_iso_1_len_285_ver_4 caa_locus_103012_iso_1_len_294_ver_4 caa_locus_103655_iso_1_len_428_ver_4 caa_locus_103915_iso_1_len_485_ver_4 caa_locus_103980_iso_1_len_327_ver_4 caa_locus_107621_iso_1_len_416_ver_4 caa_locus_108672_iso_1_len_253_ver_4 caa_locus_110804_iso_1_len_32…
ORTHOMCL1	318	1	Camptotheca_acuminata	caa_locus_100019_iso_1_len_620_ver_4 caa_locus_100445_iso_1_len_352_ver_4 caa_locus_100541_iso_1_len_551_ver_4 caa_locus_100906_iso_1_len_880_ver_4 caa_locus_100995_iso_1_len_615_ver_4 caa_locus_101212_iso_1_len_446_ver_4 caa_locus_101403_iso_1_len_273_ver_4 caa_locus_101465_iso_1_len_595_ver_4 caa_locus_101476_iso_1_len_288_ver_4 caa_locus_102078_iso_1_len_902_ver_4 caa_locus_103137_iso_1_len_82…
ORTHOMCL2	188	1	Camptotheca_acuminata	caa_locus_101631_iso_1_len_332_ver_4 caa_locus_101739_iso_1_len_341_ver_4 caa_locus_102093_iso_1_len_449_ver_4 caa_locus_10324_iso_3_len_3855_ver_4 caa_locus_107730_iso_1_len_270_ver_4 caa_locus_10850_iso_8_len_2774_ver_4 caa_locus_108676_iso_1_len_356_ver_4 caa_locus_114068_iso_1_len_371_ver_4 caa_locus_114571_iso_1_len_311_ver_4 caa_locus_119528_iso_1_len_435_ver_4 caa_locus_123437_iso_1_len_31…
ORTHOMCL3	146	1	Camptotheca_acuminata	caa_locus_100511_iso_1_len_457_ver_4 caa_locus_101265_iso_2_len_378_ver_4 caa_locus_102019_iso_1_len_396_ver_4 caa_locus_104342_iso_1_len_324_ver_4 caa_locus_104494_iso_1_len_476_ver_4 caa_locus_105940_iso_1_len_325_ver_4 caa_locus_106213_iso_1_len_318_ver_4 caa_locus_106770_iso_1_len_362_ver_4 caa_locus_11218_iso_1_len_762_ver_4 caa_locus_20827_iso_1_len_298_ver_4 caa_locus_24213_iso_1_len_321_v…
ORTHOMCL4	111	1	Camptotheca_acuminata	caa_locus_101335_iso_1_len_643_ver_4 caa_locus_101687_iso_1_len_294_ver_4 caa_locus_102182_iso_1_len_357_ver_4 caa_locus_102609_iso_1_len_276_ver_4 caa_locus_102703_iso_1_len_317_ver_4 caa_locus_103168_iso_1_len_398_ver_4 caa_locus_104672_iso_2_len_305_ver_4 caa_locus_108663_iso_1_len_270_ver_4 caa_locus_113706_iso_1_len_315_ver_4 caa_locus_114160_iso_1_len_419_ver_4 caa_locus_114223_iso_1_len_45…
ORTHOMCL5	53	1	Camptotheca_acuminata	caa_locus_106366_iso_1_len_283_ver_4 caa_locus_115625_iso_1_len_493_ver_4 caa_locus_120_iso_9_len_1832_ver_4 caa_locus_21977_iso_2_len_692_ver_4 caa_locus_25465_iso_1_len_547_ver_4 caa_locus_29196_iso_1_len_604_ver_4 caa_locus_29552_iso_1_len_684_ver_4 caa_locus_30727_iso_1_len_377_ver_4 caa_locus_33949_iso_1_len_1738_ver_4 caa_locus_42030_iso_1_len_357_ver_4 caa_locus_44824_iso_1_len_361_ver_4 c…
ORTHOMCL6	32	1	Camptotheca_acuminata	caa_locus_104249_iso_2_len_409_ver_4 caa_locus_118425_iso_1_len_396_ver_4 caa_locus_23326_iso_2_len_1097_ver_4 caa_locus_28147_iso_1_len_296_ver_4 caa_locus_33294_iso_1_len_404_ver_4 caa_locus_40034_iso_1_len_431_ver_4 caa_locus_40775_iso_1_len_363_ver_4 caa_locus_43865_iso_4_len_1046_ver_4 caa_locus_52285_iso_1_len_350_ver_4 caa_locus_55182_iso_1_len_292_ver_4 caa_locus_61664_iso_1_len_761_ver_4…
ORTHOMCL10	23	1	Camptotheca_acuminata	caa_locus_101122_iso_2_len_522_ver_4 caa_locus_117103_iso_1_len_298_ver_4 caa_locus_15722_iso_3_len_4444_ver_4 caa_locus_28169_iso_2_len_1174_ver_4 caa_locus_36058_iso_1_len_1090_ver_4 caa_locus_46230_iso_1_len_1287_ver_4 caa_locus_52087_iso_1_len_439_ver_4 caa_locus_54847_iso_1_len_1140_ver_4 caa_locus_55830_iso_1_len_633_ver_4 caa_locus_58162_iso_4_len_1418_ver_4 caa_locus_58288_iso_2_len_1294_…
ORTHOMCL11	23	1	Camptotheca_acuminata	caa_locus_22332_iso_1_len_340_ver_4 caa_locus_24715_iso_1_len_905_ver_4 caa_locus_27718_iso_1_len_724_ver_4 caa_locus_28826_iso_1_len_568_ver_4 caa_locus_35367_iso_1_len_720_ver_4 caa_locus_41683_iso_1_len_500_ver_4 caa_locus_43263_iso_1_len_1311_ver_4 caa_locus_51748_iso_1_len_415_ver_4 caa_locus_52944_iso_1_len_609_ver_4 caa_locus_54007_iso_1_len_325_ver_4 caa_locus_56922_iso_1_len_382_ver_4 ca…
ORTHOMCL13	19	1	Camptotheca_acuminata	caa_locus_109561_iso_1_len_528_ver_4 caa_locus_114754_iso_1_len_283_ver_4 caa_locus_12508_iso_5_len_3065_ver_4 caa_locus_16731_iso_8_len_2291_ver_4 caa_locus_24521_iso_1_len_342_ver_4 caa_locus_24838_iso_1_len_467_ver_4 caa_locus_27241_iso_5_len_1729_ver_4 caa_locus_28908_iso_1_len_2436_ver_4 caa_locus_29173_iso_1_len_462_ver_4 caa_locus_29530_iso_4_len_1322_ver_4 caa_locus_31189_iso_4_len_1365_v…
ORTHOMCL18	17	1	Camptotheca_acuminata	caa_locus_103036_iso_1_len_318_ver_4 caa_locus_114326_iso_1_len_568_ver_4 caa_locus_30803_iso_1_len_717_ver_4 caa_locus_39598_iso_2_len_787_ver_4 caa_locus_45404_iso_2_len_946_ver_4 caa_locus_52499_iso_1_len_342_ver_4 caa_locus_61964_iso_1_len_663_ver_4 caa_locus_64729_iso_5_len_693_ver_4 caa_locus_71016_iso_3_len_617_ver_4 caa_locus_71937_iso_1_len_426_ver_4 caa_locus_73512_iso_1_len_1362_ver_4 …
ORTHOMCL19	17	1	Camptotheca_acuminata	caa_locus_114157_iso_1_len_335_ver_4 caa_locus_27502_iso_2_len_531_ver_4 caa_locus_29176_iso_1_len_300_ver_4 caa_locus_41150_iso_1_len_341_ver_4 caa_locus_51771_iso_1_len_322_ver_4 caa_locus_53801_iso_2_len_465_ver_4 caa_locus_54504_iso_1_len_869_ver_4 caa_locus_55840_iso_1_len_405_ver_4 caa_locus_59253_iso_1_len_345_ver_4 caa_locus_59513_iso_1_len_592_ver_4 caa_locus_62341_iso_1_len_422_ver_4 ca…
ORTHOMCL20	16	1	Camptotheca_acuminata	caa_locus_101102_iso_1_len_284_ver_4 caa_locus_116013_iso_1_len_292_ver_4 caa_locus_129711_iso_1_len_915_ver_4 caa_locus_27046_iso_1_len_424_ver_4 caa_locus_35121_iso_1_len_1676_ver_4 caa_locus_39001_iso_1_len_438_ver_4 caa_locus_48052_iso_1_len_448_ver_4 caa_locus_53215_iso_1_len_297_ver_4 caa_locus_62108_iso_1_len_359_ver_4 caa_locus_67124_iso_1_len_362_ver_4 caa_locus_69305_iso_1_len_522_ver_4…
ORTHOMCL21	16	1	Camptotheca_acuminata	caa_locus_101948_iso_1_len_315_ver_4 caa_locus_106574_iso_1_len_262_ver_4 caa_locus_26783_iso_1_len_859_ver_4 caa_locus_38150_iso_1_len_300_ver_4 caa_locus_39133_iso_1_len_1125_ver_4 caa_locus_57615_iso_1_len_604_ver_4 caa_locus_60491_iso_1_len_320_ver_4 caa_locus_62429_iso_1_len_281_ver_4 caa_locus_63671_iso_1_len_452_ver_4 caa_locus_65058_iso_1_len_491_ver_4 caa_locus_66166_iso_2_len_447_ver_4 …
ORTHOMCL24	15	1	Camptotheca_acuminata	caa_locus_118193_iso_1_len_425_ver_4 caa_locus_32180_iso_1_len_606_ver_4 caa_locus_59387_iso_1_len_613_ver_4 caa_locus_64645_iso_1_len_384_ver_4 caa_locus_67490_iso_1_len_482_ver_4 caa_locus_72363_iso_1_len_333_ver_4 caa_locus_74326_iso_1_len_268_ver_4 caa_locus_75758_iso_1_len_295_ver_4 caa_locus_80543_iso_1_len_581_ver_4 caa_locus_83956_iso_1_len_408_ver_4 caa_locus_84883_iso_1_len_464_ver_4 ca…
ORTHOMCL27	15	1	Camptotheca_acuminata	caa_locus_32415_iso_1_len_932_ver_4 caa_locus_35170_iso_1_len_643_ver_4 caa_locus_39420_iso_1_len_523_ver_4 caa_locus_40642_iso_1_len_393_ver_4 caa_locus_60667_iso_1_len_2448_ver_4 caa_locus_61421_iso_1_len_714_ver_4 caa_locus_63867_iso_1_len_410_ver_4 caa_locus_71328_iso_1_len_791_ver_4 caa_locus_74771_iso_1_len_339_ver_4 caa_locus_77949_iso_1_len_479_ver_4 caa_locus_84726_iso_1_len_286_ver_4 ca…
ORTHOMCL30	13	1	Camptotheca_acuminata	caa_locus_102224_iso_2_len_388_ver_4 caa_locus_37744_iso_1_len_279_ver_4 caa_locus_38774_iso_1_len_490_ver_4 caa_locus_54009_iso_1_len_784_ver_4 caa_locus_62631_iso_5_len_601_ver_4 caa_locus_70020_iso_1_len_324_ver_4 caa_locus_75878_iso_1_len_551_ver_4 caa_locus_76861_iso_1_len_491_ver_4 caa_locus_78114_iso_1_len_329_ver_4 caa_locus_80200_iso_1_len_404_ver_4 caa_locus_82107_iso_1_len_2329_ver_4 c…
ORTHOMCL31	13	1	Camptotheca_acuminata	caa_locus_102439_iso_1_len_1061_ver_4 caa_locus_105518_iso_1_len_1113_ver_4 caa_locus_11015_iso_5_len_3645_ver_4 caa_locus_15653_iso_7_len_3317_ver_4 caa_locus_15736_iso_1_len_2241_ver_4 caa_locus_16017_iso_1_len_1006_ver_4 caa_locus_21667_iso_3_len_3630_ver_4 caa_locus_28099_iso_3_len_1175_ver_4 caa_locus_30258_iso_4_len_1585_ver_4 caa_locus_3270_iso_1_len_2856_ver_4 caa_locus_33250_iso_1_len_17…
ORTHOMCL33	12	1	Camptotheca_acuminata	caa_locus_102460_iso_1_len_282_ver_4 caa_locus_28884_iso_1_len_329_ver_4 caa_locus_30678_iso_1_len_1089_ver_4 caa_locus_35060_iso_2_len_1090_ver_4 caa_locus_38842_iso_1_len_523_ver_4 caa_locus_44664_iso_1_len_1289_ver_4 caa_locus_55568_iso_1_len_759_ver_4 caa_locus_58188_iso_1_len_393_ver_4 caa_locus_63220_iso_1_len_517_ver_4 caa_locus_68768_iso_1_len_425_ver_4 caa_locus_69540_iso_1_len_582_ver_4…
ORTHOMCL35	11	1	Camptotheca_acuminata	caa_locus_102641_iso_1_len_431_ver_4 caa_locus_112705_iso_1_len_302_ver_4 caa_locus_114312_iso_1_len_290_ver_4 caa_locus_32935_iso_2_len_499_ver_4 caa_locus_55607_iso_3_len_930_ver_4 caa_locus_64667_iso_1_len_359_ver_4 caa_locus_72109_iso_1_len_399_ver_4 caa_locus_74809_iso_1_len_441_ver_4 caa_locus_74923_iso_1_len_654_ver_4 caa_locus_80708_iso_1_len_726_ver_4 caa_locus_97263_iso_1_len_281_ver_4
ORTHOMCL40	11	1	Camptotheca_acuminata	caa_locus_13200_iso_3_len_723_ver_4 caa_locus_37916_iso_4_len_983_ver_4 caa_locus_44328_iso_3_len_1149_ver_4 caa_locus_56732_iso_3_len_942_ver_4 caa_locus_61696_iso_1_len_661_ver_4 caa_locus_68026_iso_1_len_475_ver_4 caa_locus_70261_iso_1_len_317_ver_4 caa_locus_73848_iso_1_len_730_ver_4 caa_locus_76809_iso_2_len_613_ver_4 caa_locus_79968_iso_1_len_633_ver_4 caa_locus_81610_iso_1_len_436_ver_4
ORTHOMCL45	11	1	Camptotheca_acuminata	caa_locus_23841_iso_8_len_882_ver_4 caa_locus_27763_iso_1_len_867_ver_4 caa_locus_32532_iso_1_len_411_ver_4 caa_locus_47889_iso_1_len_506_ver_4 caa_locus_48862_iso_1_len_560_ver_4 caa_locus_52116_iso_1_len_797_ver_4 caa_locus_52828_iso_1_len_978_ver_4 caa_locus_67393_iso_1_len_308_ver_4 caa_locus_88126_iso_1_len_307_ver_4 caa_locus_96650_iso_1_len_326_ver_4 caa_locus_99387_iso_1_len_830_ver_4
ORTHOMCL46	10	1	Camptotheca_acuminata	caa_locus_104318_iso_1_len_607_ver_4 caa_locus_106406_iso_1_len_374_ver_4 caa_locus_33387_iso_3_len_1737_ver_4 caa_locus_35674_iso_4_len_1695_ver_4 caa_locus_41033_iso_1_len_808_ver_4 caa_locus_41971_iso_5_len_1410_ver_4 caa_locus_48054_iso_1_len_525_ver_4 caa_locus_64063_iso_1_len_358_ver_4 caa_locus_66342_iso_1_len_315_ver_4 caa_locus_70946_iso_3_len_1871_ver_4
ORTHOMCL59	9	1	Camptotheca_acuminata	caa_locus_111184_iso_1_len_300_ver_4 caa_locus_28101_iso_1_len_775_ver_4 caa_locus_45496_iso_1_len_297_ver_4 caa_locus_49587_iso_2_len_1190_ver_4 caa_locus_61933_iso_1_len_425_ver_4 caa_locus_65918_iso_1_len_565_ver_4 caa_locus_66032_iso_2_len_395_ver_4 caa_locus_68913_iso_6_len_682_ver_4 caa_locus_75958_iso_1_len_711_ver_4
ORTHOMCL60	9	1	Camptotheca_acuminata	caa_locus_114180_iso_1_len_384_ver_4 caa_locus_114415_iso_1_len_474_ver_4 caa_locus_118712_iso_1_len_310_ver_4 caa_locus_47589_iso_3_len_869_ver_4 caa_locus_54945_iso_1_len_631_ver_4 caa_locus_59607_iso_1_len_324_ver_4 caa_locus_74017_iso_1_len_744_ver_4 caa_locus_81922_iso_1_len_528_ver_4 caa_locus_82985_iso_1_len_341_ver_4
ORTHOMCL61	9	1	Camptotheca_acuminata	caa_locus_114248_iso_2_len_3205_ver_4 caa_locus_19637_iso_1_len_1230_ver_4 caa_locus_34508_iso_1_len_1586_ver_4 caa_locus_41296_iso_1_len_1200_ver_4 caa_locus_44507_iso_3_len_2442_ver_4 caa_locus_58367_iso_1_len_1134_ver_4 caa_locus_73602_iso_1_len_579_ver_4 caa_locus_84440_iso_1_len_480_ver_4 caa_locus_85323_iso_1_len_461_ver_4
ORTHOMCL69	9	1	Camptotheca_acuminata	caa_locus_24973_iso_1_len_495_ver_4 caa_locus_40152_iso_1_len_1091_ver_4 caa_locus_45974_iso_1_len_365_ver_4 caa_locus_66729_iso_1_len_677_ver_4 caa_locus_70815_iso_1_len_912_ver_4 caa_locus_81504_iso_1_len_505_ver_4 caa_locus_82101_iso_1_len_694_ver_4 caa_locus_92143_iso_1_len_357_ver_4 caa_locus_95008_iso_1_len_486_ver_4
ORTHOMCL71	9	1	Camptotheca_acuminata	caa_locus_29759_iso_3_len_344_ver_4 caa_locus_31885_iso_1_len_457_ver_4 caa_locus_33759_iso_1_len_537_ver_4 caa_locus_38861_iso_1_len_569_ver_4 caa_locus_39888_iso_1_len_381_ver_4 caa_locus_48447_iso_2_len_739_ver_4 caa_locus_72256_iso_1_len_372_ver_4 caa_locus_76586_iso_2_len_275_ver_4 caa_locus_89173_iso_1_len_403_ver_4
ORTHOMCL81	8	1	Camptotheca_acuminata	caa_locus_107278_iso_1_len_299_ver_4 caa_locus_38506_iso_4_len_662_ver_4 caa_locus_41819_iso_4_len_614_ver_4 caa_locus_55410_iso_2_len_1111_ver_4 caa_locus_66588_iso_1_len_545_ver_4 caa_locus_69820_iso_1_len_421_ver_4 caa_locus_71270_iso_1_len_316_ver_4 caa_locus_72722_iso_1_len_347_ver_4
ORTHOMCL87	8	1	Camptotheca_acuminata	caa_locus_15822_iso_1_len_1438_ver_4 caa_locus_2048_iso_1_len_2069_ver_4 caa_locus_35445_iso_1_len_394_ver_4 caa_locus_35866_iso_1_len_1457_ver_4 caa_locus_35964_iso_1_len_833_ver_4 caa_locus_43392_iso_5_len_1699_ver_4 caa_locus_50412_iso_1_len_974_ver_4 caa_locus_71833_iso_1_len_1881_ver_4
ORTHOMCL92	8	1	Camptotheca_acuminata	caa_locus_35516_iso_1_len_571_ver_4 caa_locus_37474_iso_1_len_1530_ver_4 caa_locus_39917_iso_1_len_722_ver_4 caa_locus_40808_iso_1_len_399_ver_4 caa_locus_60730_iso_1_len_644_ver_4 caa_locus_61083_iso_1_len_763_ver_4 caa_locus_86455_iso_1_len_451_ver_4 caa_locus_91213_iso_1_len_350_ver_4
ORTHOMCL93	8	1	Camptotheca_acuminata	caa_locus_39993_iso_1_len_437_ver_4 caa_locus_44528_iso_3_len_577_ver_4 caa_locus_50377_iso_2_len_357_ver_4 caa_locus_67455_iso_1_len_314_ver_4 caa_locus_72860_iso_1_len_320_ver_4 caa_locus_74844_iso_1_len_381_ver_4 caa_locus_75110_iso_1_len_1264_ver_4 caa_locus_80022_iso_1_len_336_ver_4
ORTHOMCL94	8	1	Camptotheca_acuminata	caa_locus_41396_iso_1_len_290_ver_4 caa_locus_73300_iso_1_len_254_ver_4 caa_locus_77797_iso_1_len_301_ver_4 caa_locus_83135_iso_1_len_348_ver_4 caa_locus_83146_iso_1_len_423_ver_4 caa_locus_95821_iso_1_len_276_ver_4 caa_locus_96238_iso_1_len_252_ver_4 caa_locus_97630_iso_1_len_394_ver_4
ORTHOMCL106	7	1	Camptotheca_acuminata	caa_locus_107495_iso_1_len_297_ver_4 caa_locus_38619_iso_1_len_295_ver_4 caa_locus_43549_iso_2_len_912_ver_4 caa_locus_58231_iso_1_len_325_ver_4 caa_locus_58836_iso_1_len_378_ver_4 caa_locus_64554_iso_1_len_259_ver_4 caa_locus_96652_iso_1_len_378_ver_4
ORTHOMCL132	7	1	Camptotheca_acuminata	caa_locus_15200_iso_1_len_727_ver_4 caa_locus_17425_iso_1_len_1275_ver_4 caa_locus_19982_iso_8_len_3302_ver_4 caa_locus_23631_iso_1_len_1500_ver_4 caa_locus_35018_iso_1_len_332_ver_4 caa_locus_36153_iso_2_len_1292_ver_4 caa_locus_65765_iso_1_len_658_ver_4
ORTHOMCL138	7	1	Camptotheca_acuminata	caa_locus_16645_iso_1_len_474_ver_4 caa_locus_39240_iso_1_len_721_ver_4 caa_locus_40478_iso_1_len_1202_ver_4 caa_locus_40735_iso_1_len_841_ver_4 caa_locus_46473_iso_1_len_530_ver_4 caa_locus_58962_iso_1_len_1542_ver_4 caa_locus_67133_iso_1_len_1659_ver_4
ORTHOMCL147	7	1	Camptotheca_acuminata	caa_locus_19235_iso_6_len_2116_ver_4 caa_locus_34322_iso_1_len_850_ver_4 caa_locus_41085_iso_1_len_746_ver_4 caa_locus_43879_iso_1_len_1435_ver_4 caa_locus_50837_iso_1_len_616_ver_4 caa_locus_77625_iso_1_len_890_ver_4 caa_locus_87077_iso_1_len_514_ver_4
ORTHOMCL156	7	1	Camptotheca_acuminata	caa_locus_24344_iso_2_len_942_ver_4 caa_locus_24767_iso_1_len_294_ver_4 caa_locus_29383_iso_1_len_484_ver_4 caa_locus_53282_iso_1_len_622_ver_4 caa_locus_54435_iso_1_len_397_ver_4 caa_locus_73106_iso_1_len_534_ver_4 caa_locus_89913_iso_1_len_451_ver_4
ORTHOMCL159	7	1	Camptotheca_acuminata	caa_locus_26955_iso_1_len_654_ver_4 caa_locus_28019_iso_1_len_991_ver_4 caa_locus_38826_iso_1_len_312_ver_4 caa_locus_42556_iso_1_len_664_ver_4 caa_locus_67690_iso_1_len_367_ver_4 caa_locus_72643_iso_1_len_380_ver_4 caa_locus_76458_iso_1_len_1032_ver_4
ORTHOMCL175	6	1	Camptotheca_acuminata	caa_locus_100759_iso_2_len_331_ver_4 caa_locus_31734_iso_1_len_290_ver_4 caa_locus_38888_iso_1_len_440_ver_4 caa_locus_51763_iso_1_len_289_ver_4 caa_locus_54033_iso_1_len_314_ver_4 caa_locus_63388_iso_1_len_347_ver_4
ORTHOMCL176	6	1	Camptotheca_acuminata	caa_locus_10118_iso_1_len_335_ver_4 caa_locus_19857_iso_2_len_381_ver_4 caa_locus_31203_iso_1_len_281_ver_4 caa_locus_61968_iso_1_len_416_ver_4 caa_locus_81976_iso_1_len_311_ver_4 caa_locus_83870_iso_1_len_323_ver_4
ORTHOMCL183	6	1	Camptotheca_acuminata	caa_locus_10529_iso_5_len_1250_ver_4 caa_locus_16226_iso_4_len_1575_ver_4 caa_locus_17332_iso_4_len_1336_ver_4 caa_locus_25704_iso_1_len_654_ver_4 caa_locus_75136_iso_1_len_311_ver_4 caa_locus_9119_iso_10_len_2379_ver_4
ORTHOMCL187	6	1	Camptotheca_acuminata	caa_locus_10691_iso_1_len_542_ver_4 caa_locus_113051_iso_1_len_665_ver_4 caa_locus_30542_iso_1_len_926_ver_4 caa_locus_31023_iso_1_len_764_ver_4 caa_locus_43163_iso_1_len_658_ver_4 caa_locus_45919_iso_1_len_860_ver_4
ORTHOMCL190	6	1	Camptotheca_acuminata	caa_locus_107881_iso_1_len_358_ver_4 caa_locus_114868_iso_1_len_373_ver_4 caa_locus_1440_iso_9_len_1898_ver_4 caa_locus_2083_iso_3_len_1373_ver_4 caa_locus_31048_iso_1_len_933_ver_4 caa_locus_43472_iso_1_len_741_ver_4
ORTHOMCL193	6	1	Camptotheca_acuminata	caa_locus_10906_iso_3_len_950_ver_4 caa_locus_24599_iso_2_len_1038_ver_4 caa_locus_36079_iso_1_len_784_ver_4 caa_locus_50157_iso_4_len_928_ver_4 caa_locus_55983_iso_1_len_977_ver_4 caa_locus_63748_iso_1_len_368_ver_4
ORTHOMCL199	6	1	Camptotheca_acuminata	caa_locus_113554_iso_1_len_427_ver_4 caa_locus_32936_iso_1_len_379_ver_4 caa_locus_57279_iso_1_len_310_ver_4 caa_locus_59768_iso_1_len_716_ver_4 caa_locus_70676_iso_1_len_333_ver_4 caa_locus_78071_iso_1_len_335_ver_4
ORTHOMCL201	6	1	Camptotheca_acuminata	caa_locus_11616_iso_1_len_934_ver_4 caa_locus_1752_iso_1_len_921_ver_4 caa_locus_20963_iso_1_len_860_ver_4 caa_locus_31072_iso_1_len_826_ver_4 caa_locus_43117_iso_1_len_604_ver_4 caa_locus_51_iso_2_len_817_ver_4
ORTHOMCL255	6	1	Camptotheca_acuminata	caa_locus_1521_iso_9_len_1218_ver_4 caa_locus_15594_iso_1_len_759_ver_4 caa_locus_18376_iso_1_len_802_ver_4 caa_locus_22330_iso_1_len_846_ver_4 caa_locus_27335_iso_1_len_783_ver_4 caa_locus_9438_iso_1_len_895_ver_4
ORTHOMCL271	6	1	Camptotheca_acuminata	caa_locus_16917_iso_1_len_910_ver_4 caa_locus_46466_iso_1_len_310_ver_4 caa_locus_52724_iso_1_len_1158_ver_4 caa_locus_75883_iso_1_len_294_ver_4 caa_locus_79855_iso_1_len_392_ver_4 caa_locus_90174_iso_1_len_281_ver_4
ORTHOMCL284	6	1	Camptotheca_acuminata	caa_locus_17823_iso_2_len_1266_ver_4 caa_locus_23297_iso_1_len_322_ver_4 caa_locus_40150_iso_1_len_604_ver_4 caa_locus_41839_iso_1_len_642_ver_4 caa_locus_6010_iso_4_len_1667_ver_4 caa_locus_62851_iso_1_len_311_ver_4
ORTHOMCL303	6	1	Camptotheca_acuminata	caa_locus_22027_iso_1_len_392_ver_4 caa_locus_24957_iso_2_len_747_ver_4 caa_locus_25705_iso_4_len_344_ver_4 caa_locus_26956_iso_1_len_587_ver_4 caa_locus_63032_iso_1_len_344_ver_4 caa_locus_64028_iso_1_len_643_ver_4
ORTHOMCL329	6	1	Camptotheca_acuminata	caa_locus_35850_iso_1_len_746_ver_4 caa_locus_51553_iso_2_len_1614_ver_4 caa_locus_58844_iso_1_len_1907_ver_4 caa_locus_60882_iso_1_len_289_ver_4 caa_locus_64240_iso_1_len_483_ver_4 caa_locus_64635_iso_1_len_432_ver_4
ORTHOMCL331	6	1	Camptotheca_acuminata	caa_locus_38121_iso_3_len_750_ver_4 caa_locus_43235_iso_4_len_364_ver_4 caa_locus_48780_iso_2_len_1015_ver_4 caa_locus_71299_iso_3_len_388_ver_4 caa_locus_82435_iso_3_len_455_ver_4 caa_locus_91400_iso_1_len_357_ver_4
ORTHOMCL342	6	1	Camptotheca_acuminata	caa_locus_55017_iso_6_len_1775_ver_4 caa_locus_66482_iso_1_len_968_ver_4 caa_locus_77620_iso_1_len_689_ver_4 caa_locus_83997_iso_2_len_579_ver_4 caa_locus_84115_iso_1_len_547_ver_4 caa_locus_84799_iso_1_len_798_ver_4
ORTHOMCL355	5	1	Camptotheca_acuminata	caa_locus_100037_iso_1_len_620_ver_4 caa_locus_29672_iso_1_len_467_ver_4 caa_locus_41199_iso_1_len_763_ver_4 caa_locus_56000_iso_1_len_289_ver_4 caa_locus_91970_iso_1_len_328_ver_4
ORTHOMCL359	5	1	Camptotheca_acuminata	caa_locus_100294_iso_1_len_354_ver_4 caa_locus_32170_iso_3_len_427_ver_4 caa_locus_61046_iso_1_len_830_ver_4 caa_locus_62793_iso_1_len_323_ver_4 caa_locus_97923_iso_1_len_301_ver_4
ORTHOMCL372	5	1	Camptotheca_acuminata	caa_locus_10376_iso_1_len_1174_ver_4 caa_locus_13754_iso_1_len_1153_ver_4 caa_locus_16934_iso_1_len_1847_ver_4 caa_locus_18093_iso_3_len_1465_ver_4 caa_locus_8319_iso_1_len_950_ver_4
ORTHOMCL378	5	1	Camptotheca_acuminata	caa_locus_10737_iso_2_len_3576_ver_4 caa_locus_21834_iso_8_len_2906_ver_4 caa_locus_23496_iso_2_len_2789_ver_4 caa_locus_27687_iso_7_len_4053_ver_4 caa_locus_35094_iso_2_len_3477_ver_4
ORTHOMCL399	5	1	Camptotheca_acuminata	caa_locus_114795_iso_1_len_340_ver_4 caa_locus_12077_iso_3_len_737_ver_4 caa_locus_129606_iso_1_len_394_ver_4 caa_locus_1593_iso_1_len_793_ver_4 caa_locus_30864_iso_1_len_366_ver_4
ORTHOMCL433	5	1	Camptotheca_acuminata	caa_locus_12600_iso_7_len_1400_ver_4 caa_locus_21247_iso_1_len_654_ver_4 caa_locus_25977_iso_1_len_423_ver_4 caa_locus_62670_iso_1_len_258_ver_4 caa_locus_64365_iso_1_len_308_ver_4
ORTHOMCL469	5	1	Camptotheca_acuminata	caa_locus_14030_iso_6_len_1275_ver_4 caa_locus_28010_iso_1_len_419_ver_4 caa_locus_75177_iso_1_len_427_ver_4 caa_locus_90863_iso_1_len_348_ver_4 caa_locus_95572_iso_1_len_289_ver_4
ORTHOMCL530	5	1	Camptotheca_acuminata	caa_locus_17800_iso_1_len_374_ver_4 caa_locus_44734_iso_1_len_306_ver_4 caa_locus_69148_iso_1_len_373_ver_4 caa_locus_69195_iso_1_len_705_ver_4 caa_locus_71920_iso_3_len_969_ver_4
ORTHOMCL588	5	1	Camptotheca_acuminata	caa_locus_22423_iso_1_len_1258_ver_4 caa_locus_60898_iso_1_len_544_ver_4 caa_locus_77738_iso_2_len_433_ver_4 caa_locus_84271_iso_1_len_403_ver_4 caa_locus_86402_iso_1_len_379_ver_4
ORTHOMCL634	5	1	Camptotheca_acuminata	caa_locus_32252_iso_1_len_352_ver_4 caa_locus_32488_iso_1_len_436_ver_4 caa_locus_54711_iso_1_len_371_ver_4 caa_locus_63720_iso_1_len_515_ver_4 caa_locus_65133_iso_1_len_297_ver_4
ORTHOMCL635	5	1	Camptotheca_acuminata	caa_locus_33000_iso_1_len_258_ver_4 caa_locus_53853_iso_1_len_932_ver_4 caa_locus_65598_iso_1_len_453_ver_4 caa_locus_93036_iso_1_len_392_ver_4 caa_locus_98708_iso_1_len_550_ver_4
ORTHOMCL658	5	1	Camptotheca_acuminata	caa_locus_40451_iso_1_len_309_ver_4 caa_locus_57288_iso_2_len_353_ver_4 caa_locus_66668_iso_1_len_457_ver_4 caa_locus_71394_iso_1_len_453_ver_4 caa_locus_80256_iso_1_len_282_ver_4
ORTHOMCL682	5	1	Camptotheca_acuminata	caa_locus_50880_iso_1_len_308_ver_4 caa_locus_70155_iso_1_len_547_ver_4 caa_locus_72539_iso_4_len_429_ver_4 caa_locus_75788_iso_1_len_302_ver_4 caa_locus_85578_iso_1_len_441_ver_4
ORTHOMCL904	4	1	Camptotheca_acuminata	caa_locus_108510_iso_1_len_298_ver_4 caa_locus_45860_iso_1_len_1527_ver_4 caa_locus_63966_iso_3_len_367_ver_4 caa_locus_68672_iso_1_len_321_ver_4
ORTHOMCL961	4	1	Camptotheca_acuminata	caa_locus_11144_iso_1_len_2310_ver_4 caa_locus_17538_iso_3_len_1491_ver_4 caa_locus_29960_iso_1_len_1254_ver_4 caa_locus_62435_iso_1_len_453_ver_4
ORTHOMCL1002	4	1	Camptotheca_acuminata	caa_locus_113391_iso_1_len_344_ver_4 caa_locus_61938_iso_1_len_486_ver_4 caa_locus_73008_iso_1_len_381_ver_4 caa_locus_73672_iso_1_len_523_ver_4
ORTHOMCL1005	4	1	Camptotheca_acuminata	caa_locus_113460_iso_1_len_461_ver_4 caa_locus_38731_iso_1_len_2165_ver_4 caa_locus_53534_iso_8_len_2269_ver_4 caa_locus_9444_iso_6_len_1483_ver_4
ORTHOMCL1008	4	1	Camptotheca_acuminata	caa_locus_113506_iso_1_len_438_ver_4 caa_locus_62872_iso_1_len_471_ver_4 caa_locus_63457_iso_1_len_792_ver_4 caa_locus_67221_iso_1_len_454_ver_4
ORTHOMCL1057	4	1	Camptotheca_acuminata	caa_locus_116249_iso_1_len_320_ver_4 caa_locus_37530_iso_2_len_360_ver_4 caa_locus_58223_iso_1_len_297_ver_4 caa_locus_64490_iso_1_len_265_ver_4
ORTHOMCL1066	4	1	Camptotheca_acuminata	caa_locus_117072_iso_1_len_332_ver_4 caa_locus_36744_iso_2_len_294_ver_4 caa_locus_67499_iso_1_len_364_ver_4 caa_locus_69897_iso_2_len_350_ver_4
ORTHOMCL1089	4	1	Camptotheca_acuminata	caa_locus_118215_iso_1_len_1902_ver_4 caa_locus_25972_iso_1_len_698_ver_4 caa_locus_49714_iso_1_len_542_ver_4 caa_locus_55158_iso_1_len_670_ver_4
ORTHOMCL1205	4	1	Camptotheca_acuminata	caa_locus_126179_iso_1_len_400_ver_4 caa_locus_37531_iso_1_len_380_ver_4 caa_locus_61791_iso_1_len_763_ver_4 caa_locus_91568_iso_1_len_345_ver_4
ORTHOMCL1319	4	1	Camptotheca_acuminata	caa_locus_13483_iso_2_len_1825_ver_4 caa_locus_22693_iso_1_len_1499_ver_4 caa_locus_24900_iso_1_len_789_ver_4 caa_locus_52209_iso_1_len_556_ver_4
ORTHOMCL1329	4	1	Camptotheca_acuminata	caa_locus_13528_iso_5_len_2639_ver_4 caa_locus_15746_iso_1_len_2133_ver_4 caa_locus_17742_iso_1_len_1798_ver_4 caa_locus_52970_iso_1_len_1563_ver_4
ORTHOMCL1604	4	1	Camptotheca_acuminata	caa_locus_15901_iso_3_len_822_ver_4 caa_locus_29761_iso_2_len_823_ver_4 caa_locus_37930_iso_3_len_740_ver_4 caa_locus_77641_iso_1_len_688_ver_4
ORTHOMCL1643	4	1	Camptotheca_acuminata	caa_locus_16261_iso_2_len_563_ver_4 caa_locus_33226_iso_1_len_1806_ver_4 caa_locus_57871_iso_2_len_2257_ver_4 caa_locus_87521_iso_1_len_405_ver_4
ORTHOMCL1733	4	1	Camptotheca_acuminata	caa_locus_16981_iso_1_len_427_ver_4 caa_locus_2040_iso_1_len_704_ver_4 caa_locus_23415_iso_1_len_890_ver_4 caa_locus_4445_iso_1_len_626_ver_4
ORTHOMCL1784	4	1	Camptotheca_acuminata	caa_locus_1754_iso_1_len_850_ver_4 caa_locus_23760_iso_1_len_372_ver_4 caa_locus_38819_iso_1_len_425_ver_4 caa_locus_53095_iso_1_len_418_ver_4
ORTHOMCL1914	4	1	Camptotheca_acuminata	caa_locus_18985_iso_2_len_868_ver_4 caa_locus_44152_iso_2_len_415_ver_4 caa_locus_55199_iso_1_len_350_ver_4 caa_locus_60019_iso_1_len_272_ver_4
ORTHOMCL1927	4	1	Camptotheca_acuminata	caa_locus_19150_iso_2_len_812_ver_4 caa_locus_22887_iso_1_len_307_ver_4 caa_locus_25419_iso_1_len_963_ver_4 caa_locus_79844_iso_1_len_335_ver_4
ORTHOMCL2277	4	1	Camptotheca_acuminata	caa_locus_25370_iso_2_len_339_ver_4 caa_locus_68066_iso_1_len_343_ver_4 caa_locus_85796_iso_1_len_331_ver_4 caa_locus_88799_iso_1_len_279_ver_4
ORTHOMCL2391	4	1	Camptotheca_acuminata	caa_locus_29614_iso_2_len_874_ver_4 caa_locus_39683_iso_8_len_631_ver_4 caa_locus_45278_iso_1_len_348_ver_4 caa_locus_64759_iso_1_len_291_ver_4
ORTHOMCL2400	4	1	Camptotheca_acuminata	caa_locus_30072_iso_1_len_1463_ver_4 caa_locus_33364_iso_1_len_579_ver_4 caa_locus_52465_iso_1_len_526_ver_4 caa_locus_94593_iso_1_len_648_ver_4
ORTHOMCL2444	4	1	Camptotheca_acuminata	caa_locus_31802_iso_3_len_1574_ver_4 caa_locus_55044_iso_1_len_299_ver_4 caa_locus_68085_iso_1_len_716_ver_4 caa_locus_71489_iso_1_len_1015_ver_4
ORTHOMCL2484	4	1	Camptotheca_acuminata	caa_locus_34343_iso_1_len_559_ver_4 caa_locus_49882_iso_1_len_420_ver_4 caa_locus_54583_iso_1_len_832_ver_4 caa_locus_88452_iso_1_len_288_ver_4
ORTHOMCL2498	4	1	Camptotheca_acuminata	caa_locus_34969_iso_6_len_920_ver_4 caa_locus_43037_iso_1_len_438_ver_4 caa_locus_44927_iso_1_len_316_ver_4 caa_locus_61659_iso_1_len_1550_ver_4
ORTHOMCL2653	4	1	Camptotheca_acuminata	caa_locus_47331_iso_1_len_483_ver_4 caa_locus_73045_iso_1_len_373_ver_4 caa_locus_73896_iso_1_len_311_ver_4 caa_locus_74359_iso_1_len_380_ver_4
ORTHOMCL2778	4	1	Camptotheca_acuminata	caa_locus_59159_iso_1_len_371_ver_4 caa_locus_61862_iso_1_len_1090_ver_4 caa_locus_73484_iso_1_len_555_ver_4 caa_locus_83344_iso_1_len_932_ver_4
ORTHOMCL2804	4	1	Camptotheca_acuminata	caa_locus_62021_iso_1_len_1027_ver_4 caa_locus_73537_iso_1_len_490_ver_4 caa_locus_74606_iso_1_len_1036_ver_4 caa_locus_88619_iso_1_len_376_ver_4
ORTHOMCL2821	4	1	Camptotheca_acuminata	caa_locus_63932_iso_1_len_291_ver_4 caa_locus_65284_iso_1_len_467_ver_4 caa_locus_70054_iso_1_len_282_ver_4 caa_locus_96657_iso_1_len_321_ver_4
ORTHOMCL3180	3	1	Camptotheca_acuminata	caa_locus_10209_iso_1_len_1479_ver_4 caa_locus_31937_iso_1_len_539_ver_4 caa_locus_34841_iso_1_len_340_ver_4
ORTHOMCL3278	3	1	Camptotheca_acuminata	caa_locus_104412_iso_1_len_257_ver_4 caa_locus_106459_iso_1_len_314_ver_4 caa_locus_77617_iso_1_len_283_ver_4
ORTHOMCL3324	3	1	Camptotheca_acuminata	caa_locus_105330_iso_1_len_285_ver_4 caa_locus_70041_iso_2_len_421_ver_4 caa_locus_97847_iso_1_len_371_ver_4
ORTHOMCL3387	3	1	Camptotheca_acuminata	caa_locus_106766_iso_1_len_364_ver_4 caa_locus_11564_iso_2_len_1947_ver_4 caa_locus_88893_iso_3_len_704_ver_4
ORTHOMCL3419	3	1	Camptotheca_acuminata	caa_locus_107471_iso_1_len_468_ver_4 caa_locus_76306_iso_1_len_549_ver_4 caa_locus_9278_iso_4_len_3061_ver_4
ORTHOMCL3429	3	1	Camptotheca_acuminata	caa_locus_107757_iso_1_len_683_ver_4 caa_locus_20214_iso_1_len_1434_ver_4 caa_locus_9331_iso_1_len_1439_ver_4
ORTHOMCL3545	3	1	Camptotheca_acuminata	caa_locus_11061_iso_3_len_2495_ver_4 caa_locus_17402_iso_2_len_1641_ver_4 caa_locus_30672_iso_2_len_2183_ver_4
ORTHOMCL3554	3	1	Camptotheca_acuminata	caa_locus_110779_iso_1_len_300_ver_4 caa_locus_61702_iso_1_len_323_ver_4 caa_locus_75973_iso_1_len_1231_ver_4
ORTHOMCL3611	3	1	Camptotheca_acuminata	caa_locus_11215_iso_1_len_2197_ver_4 caa_locus_12918_iso_5_len_4699_ver_4 caa_locus_15031_iso_4_len_2163_ver_4
ORTHOMCL4063	3	1	Camptotheca_acuminata	caa_locus_1224_iso_1_len_1301_ver_4 caa_locus_12473_iso_1_len_1506_ver_4 caa_locus_1972_iso_5_len_1394_ver_4
ORTHOMCL4096	3	1	Camptotheca_acuminata	caa_locus_123370_iso_1_len_2853_ver_4 caa_locus_25914_iso_1_len_1009_ver_4 caa_locus_64692_iso_1_len_686_ver_4
ORTHOMCL4105	3	1	Camptotheca_acuminata	caa_locus_123491_iso_1_len_1730_ver_4 caa_locus_8720_iso_1_len_1785_ver_4 caa_locus_9665_iso_3_len_1588_ver_4
ORTHOMCL4116	3	1	Camptotheca_acuminata	caa_locus_123648_iso_1_len_977_ver_4 caa_locus_123936_iso_1_len_527_ver_4 caa_locus_27764_iso_4_len_2049_ver_4
ORTHOMCL4191	3	1	Camptotheca_acuminata	caa_locus_125324_iso_1_len_420_ver_4 caa_locus_23814_iso_1_len_475_ver_4 caa_locus_30481_iso_1_len_1066_ver_4
ORTHOMCL4205	3	1	Camptotheca_acuminata	caa_locus_12560_iso_2_len_2108_ver_4 caa_locus_15131_iso_5_len_2062_ver_4 caa_locus_19475_iso_1_len_2089_ver_4
ORTHOMCL4206	3	1	Camptotheca_acuminata	caa_locus_125618_iso_2_len_1664_ver_4 caa_locus_13241_iso_1_len_1695_ver_4 caa_locus_18216_iso_1_len_1711_ver_4
ORTHOMCL4391	3	1	Camptotheca_acuminata	caa_locus_13035_iso_6_len_2343_ver_4 caa_locus_68591_iso_1_len_407_ver_4 caa_locus_87490_iso_1_len_391_ver_4
ORTHOMCL4592	3	1	Camptotheca_acuminata	caa_locus_13564_iso_1_len_2843_ver_4 caa_locus_27799_iso_1_len_2310_ver_4 caa_locus_28510_iso_1_len_2672_ver_4
ORTHOMCL4672	3	1	Camptotheca_acuminata	caa_locus_13778_iso_2_len_3315_ver_4 caa_locus_6443_iso_3_len_3736_ver_4 caa_locus_81333_iso_1_len_2480_ver_4
ORTHOMCL4676	3	1	Camptotheca_acuminata	caa_locus_13793_iso_1_len_2249_ver_4 caa_locus_18278_iso_4_len_2217_ver_4 caa_locus_22299_iso_1_len_2232_ver_4
ORTHOMCL4847	3	1	Camptotheca_acuminata	caa_locus_14292_iso_4_len_1598_ver_4 caa_locus_4543_iso_4_len_1658_ver_4 caa_locus_8200_iso_3_len_1656_ver_4
ORTHOMCL4849	3	1	Camptotheca_acuminata	caa_locus_14297_iso_2_len_2022_ver_4 caa_locus_22377_iso_1_len_302_ver_4 caa_locus_34173_iso_1_len_298_ver_4
ORTHOMCL5139	3	1	Camptotheca_acuminata	caa_locus_15102_iso_1_len_745_ver_4 caa_locus_29731_iso_1_len_375_ver_4 caa_locus_38275_iso_1_len_329_ver_4
ORTHOMCL5278	3	1	Camptotheca_acuminata	caa_locus_15482_iso_2_len_2400_ver_4 caa_locus_15632_iso_1_len_2367_ver_4 caa_locus_24137_iso_1_len_2296_ver_4
ORTHOMCL5325	3	1	Camptotheca_acuminata	caa_locus_15618_iso_1_len_1795_ver_4 caa_locus_22403_iso_2_len_1388_ver_4 caa_locus_26721_iso_5_len_1418_ver_4
ORTHOMCL5329	3	1	Camptotheca_acuminata	caa_locus_15626_iso_5_len_4308_ver_4 caa_locus_4054_iso_1_len_1370_ver_4 caa_locus_8440_iso_4_len_1345_ver_4
ORTHOMCL5413	3	1	Camptotheca_acuminata	caa_locus_15910_iso_1_len_2099_ver_4 caa_locus_46382_iso_2_len_3687_ver_4 caa_locus_6941_iso_3_len_3297_ver_4
ORTHOMCL5587	3	1	Camptotheca_acuminata	caa_locus_16444_iso_1_len_926_ver_4 caa_locus_18189_iso_1_len_629_ver_4 caa_locus_49251_iso_1_len_534_ver_4
ORTHOMCL5619	3	1	Camptotheca_acuminata	caa_locus_16565_iso_1_len_301_ver_4 caa_locus_66245_iso_1_len_658_ver_4 caa_locus_68959_iso_1_len_440_ver_4
ORTHOMCL5677	3	1	Camptotheca_acuminata	caa_locus_16742_iso_2_len_631_ver_4 caa_locus_17414_iso_2_len_786_ver_4 caa_locus_31698_iso_1_len_385_ver_4
ORTHOMCL5718	3	1	Camptotheca_acuminata	caa_locus_16869_iso_4_len_1760_ver_4 caa_locus_21509_iso_1_len_600_ver_4 caa_locus_64922_iso_1_len_357_ver_4
ORTHOMCL5725	3	1	Camptotheca_acuminata	caa_locus_16891_iso_2_len_719_ver_4 caa_locus_73883_iso_1_len_565_ver_4 caa_locus_81820_iso_2_len_320_ver_4
ORTHOMCL5750	3	1	Camptotheca_acuminata	caa_locus_16978_iso_8_len_1832_ver_4 caa_locus_21576_iso_1_len_1753_ver_4 caa_locus_9204_iso_9_len_5169_ver_4
ORTHOMCL6062	3	1	Camptotheca_acuminata	caa_locus_18004_iso_1_len_648_ver_4 caa_locus_21478_iso_1_len_2005_ver_4 caa_locus_27488_iso_1_len_1423_ver_4
ORTHOMCL6148	3	1	Camptotheca_acuminata	caa_locus_1830_iso_5_len_1761_ver_4 caa_locus_41466_iso_1_len_1076_ver_4 caa_locus_759_iso_1_len_1542_ver_4
ORTHOMCL6166	3	1	Camptotheca_acuminata	caa_locus_18388_iso_9_len_3391_ver_4 caa_locus_2615_iso_1_len_3334_ver_4 caa_locus_60_iso_1_len_3371_ver_4
ORTHOMCL6254	3	1	Camptotheca_acuminata	caa_locus_18698_iso_2_len_1403_ver_4 caa_locus_21354_iso_2_len_706_ver_4 caa_locus_24617_iso_1_len_481_ver_4
ORTHOMCL6286	3	1	Camptotheca_acuminata	caa_locus_18810_iso_3_len_788_ver_4 caa_locus_19549_iso_1_len_761_ver_4 caa_locus_7893_iso_1_len_763_ver_4
ORTHOMCL6287	3	1	Camptotheca_acuminata	caa_locus_18816_iso_2_len_1186_ver_4 caa_locus_39916_iso_1_len_395_ver_4 caa_locus_55156_iso_1_len_388_ver_4
ORTHOMCL6639	3	1	Camptotheca_acuminata	caa_locus_20228_iso_1_len_1027_ver_4 caa_locus_68928_iso_1_len_501_ver_4 caa_locus_93286_iso_1_len_341_ver_4
ORTHOMCL6719	3	1	Camptotheca_acuminata	caa_locus_20583_iso_2_len_993_ver_4 caa_locus_20806_iso_1_len_550_ver_4 caa_locus_52764_iso_1_len_579_ver_4
ORTHOMCL6919	3	1	Camptotheca_acuminata	caa_locus_21532_iso_1_len_580_ver_4 caa_locus_42936_iso_2_len_773_ver_4 caa_locus_59314_iso_1_len_839_ver_4
ORTHOMCL7096	3	1	Camptotheca_acuminata	caa_locus_22556_iso_3_len_1267_ver_4 caa_locus_33442_iso_3_len_1464_ver_4 caa_locus_7061_iso_1_len_1975_ver_4
ORTHOMCL7223	3	1	Camptotheca_acuminata	caa_locus_23346_iso_2_len_1488_ver_4 caa_locus_41561_iso_1_len_815_ver_4 caa_locus_76565_iso_1_len_487_ver_4
ORTHOMCL7261	3	1	Camptotheca_acuminata	caa_locus_23582_iso_1_len_532_ver_4 caa_locus_38084_iso_2_len_555_ver_4 caa_locus_70840_iso_1_len_579_ver_4
ORTHOMCL7273	3	1	Camptotheca_acuminata	caa_locus_23633_iso_1_len_621_ver_4 caa_locus_44982_iso_1_len_295_ver_4 caa_locus_80012_iso_1_len_483_ver_4
ORTHOMCL7293	3	1	Camptotheca_acuminata	caa_locus_23832_iso_2_len_1438_ver_4 caa_locus_59510_iso_1_len_1518_ver_4 caa_locus_78850_iso_1_len_703_ver_4
ORTHOMCL7355	3	1	Camptotheca_acuminata	caa_locus_2428_iso_1_len_1315_ver_4 caa_locus_4423_iso_3_len_1608_ver_4 caa_locus_612_iso_5_len_1178_ver_4
ORTHOMCL7386	3	1	Camptotheca_acuminata	caa_locus_24454_iso_1_len_2148_ver_4 caa_locus_4844_iso_2_len_1999_ver_4 caa_locus_9325_iso_1_len_2503_ver_4
ORTHOMCL7465	3	1	Camptotheca_acuminata	caa_locus_2504_iso_1_len_340_ver_4 caa_locus_48245_iso_1_len_610_ver_4 caa_locus_53859_iso_1_len_463_ver_4
ORTHOMCL7676	3	1	Camptotheca_acuminata	caa_locus_26700_iso_1_len_1346_ver_4 caa_locus_67964_iso_1_len_2433_ver_4 caa_locus_90001_iso_1_len_439_ver_4
ORTHOMCL7698	3	1	Camptotheca_acuminata	caa_locus_2683_iso_1_len_1470_ver_4 caa_locus_31432_iso_1_len_1601_ver_4 caa_locus_8596_iso_2_len_1684_ver_4
ORTHOMCL7700	3	1	Camptotheca_acuminata	caa_locus_26863_iso_1_len_256_ver_4 caa_locus_51256_iso_1_len_375_ver_4 caa_locus_52241_iso_1_len_312_ver_4
ORTHOMCL7721	3	1	Camptotheca_acuminata	caa_locus_27040_iso_1_len_433_ver_4 caa_locus_53272_iso_1_len_499_ver_4 caa_locus_6486_iso_4_len_2528_ver_4
ORTHOMCL7832	3	1	Camptotheca_acuminata	caa_locus_28201_iso_4_len_795_ver_4 caa_locus_50983_iso_1_len_411_ver_4 caa_locus_66770_iso_1_len_375_ver_4
ORTHOMCL7962	3	1	Camptotheca_acuminata	caa_locus_29543_iso_1_len_999_ver_4 caa_locus_33784_iso_2_len_1244_ver_4 caa_locus_35931_iso_2_len_689_ver_4
ORTHOMCL7965	3	1	Camptotheca_acuminata	caa_locus_29579_iso_1_len_738_ver_4 caa_locus_33720_iso_2_len_2285_ver_4 caa_locus_37064_iso_1_len_844_ver_4
ORTHOMCL8054	3	1	Camptotheca_acuminata	caa_locus_30710_iso_1_len_462_ver_4 caa_locus_61815_iso_2_len_383_ver_4 caa_locus_68805_iso_1_len_499_ver_4
ORTHOMCL8168	3	1	Camptotheca_acuminata	caa_locus_32409_iso_1_len_1928_ver_4 caa_locus_35578_iso_1_len_956_ver_4 caa_locus_39752_iso_1_len_284_ver_4
ORTHOMCL8241	3	1	Camptotheca_acuminata	caa_locus_33560_iso_1_len_332_ver_4 caa_locus_44324_iso_1_len_348_ver_4 caa_locus_8925_iso_4_len_1551_ver_4
ORTHOMCL8343	3	1	Camptotheca_acuminata	caa_locus_34964_iso_1_len_312_ver_4 caa_locus_62162_iso_1_len_324_ver_4 caa_locus_67877_iso_1_len_282_ver_4
ORTHOMCL8373	3	1	Camptotheca_acuminata	caa_locus_35314_iso_2_len_807_ver_4 caa_locus_40073_iso_1_len_356_ver_4 caa_locus_61170_iso_1_len_333_ver_4
ORTHOMCL8431	3	1	Camptotheca_acuminata	caa_locus_36248_iso_1_len_302_ver_4 caa_locus_71430_iso_1_len_342_ver_4 caa_locus_72275_iso_1_len_327_ver_4
ORTHOMCL8466	3	1	Camptotheca_acuminata	caa_locus_36729_iso_1_len_655_ver_4 caa_locus_53820_iso_1_len_437_ver_4 caa_locus_76395_iso_1_len_379_ver_4
ORTHOMCL8493	3	1	Camptotheca_acuminata	caa_locus_37041_iso_1_len_1332_ver_4 caa_locus_66857_iso_1_len_296_ver_4 caa_locus_80098_iso_1_len_394_ver_4
ORTHOMCL8611	3	1	Camptotheca_acuminata	caa_locus_39094_iso_5_len_1151_ver_4 caa_locus_7655_iso_2_len_446_ver_4 caa_locus_91639_iso_1_len_332_ver_4
ORTHOMCL8617	3	1	Camptotheca_acuminata	caa_locus_39130_iso_4_len_2995_ver_4 caa_locus_73498_iso_1_len_407_ver_4 caa_locus_73813_iso_1_len_385_ver_4
ORTHOMCL8698	3	1	Camptotheca_acuminata	caa_locus_40474_iso_1_len_432_ver_4 caa_locus_62668_iso_1_len_328_ver_4 caa_locus_72445_iso_1_len_422_ver_4
ORTHOMCL9038	3	1	Camptotheca_acuminata	caa_locus_47123_iso_1_len_1166_ver_4 caa_locus_6622_iso_1_len_1280_ver_4 caa_locus_9460_iso_1_len_1477_ver_4
ORTHOMCL9264	3	1	Camptotheca_acuminata	caa_locus_51528_iso_1_len_549_ver_4 caa_locus_71547_iso_1_len_1051_ver_4 caa_locus_77319_iso_1_len_300_ver_4
ORTHOMCL9303	3	1	Camptotheca_acuminata	caa_locus_52399_iso_1_len_464_ver_4 caa_locus_60323_iso_1_len_1183_ver_4 caa_locus_62123_iso_1_len_602_ver_4
ORTHOMCL9360	3	1	Camptotheca_acuminata	caa_locus_53518_iso_1_len_270_ver_4 caa_locus_62991_iso_1_len_515_ver_4 caa_locus_63843_iso_1_len_460_ver_4
ORTHOMCL9391	3	1	Camptotheca_acuminata	caa_locus_53951_iso_1_len_380_ver_4 caa_locus_59042_iso_1_len_300_ver_4 caa_locus_64309_iso_2_len_677_ver_4
ORTHOMCL9397	3	1	Camptotheca_acuminata	caa_locus_54068_iso_1_len_405_ver_4 caa_locus_88749_iso_1_len_757_ver_4 caa_locus_99052_iso_1_len_396_ver_4
ORTHOMCL9821	3	1	Camptotheca_acuminata	caa_locus_63206_iso_1_len_295_ver_4 caa_locus_69966_iso_1_len_324_ver_4 caa_locus_88894_iso_1_len_338_ver_4
ORTHOMCL10166	3	1	Camptotheca_acuminata	caa_locus_71468_iso_1_len_439_ver_4 caa_locus_73769_iso_1_len_251_ver_4 caa_locus_75949_iso_1_len_330_ver_4
ORTHOMCL10237	3	1	Camptotheca_acuminata	caa_locus_73143_iso_1_len_333_ver_4 caa_locus_85359_iso_1_len_600_ver_4 caa_locus_95605_iso_1_len_305_ver_4
ORTHOMCL10309	3	1	Camptotheca_acuminata	caa_locus_75000_iso_1_len_625_ver_4 caa_locus_77347_iso_1_len_324_ver_4 caa_locus_77698_iso_1_len_315_ver_4
ORTHOMCL11467	2	1	Camptotheca_acuminata	caa_locus_10028_iso_6_len_3666_ver_4 caa_locus_107393_iso_1_len_337_ver_4
ORTHOMCL11477	2	1	Camptotheca_acuminata	caa_locus_10106_iso_1_len_2972_ver_4 caa_locus_13794_iso_4_len_3013_ver_4
ORTHOMCL11488	2	1	Camptotheca_acuminata	caa_locus_102331_iso_1_len_305_ver_4 caa_locus_66863_iso_2_len_373_ver_4
ORTHOMCL11493	2	1	Camptotheca_acuminata	caa_locus_10270_iso_1_len_504_ver_4 caa_locus_36536_iso_1_len_408_ver_4
ORTHOMCL11496	2	1	Camptotheca_acuminata	caa_locus_10313_iso_1_len_370_ver_4 caa_locus_39235_iso_1_len_531_ver_4
ORTHOMCL11507	2	1	Camptotheca_acuminata	caa_locus_10416_iso_1_len_1960_ver_4 caa_locus_27018_iso_1_len_2989_ver_4
ORTHOMCL11509	2	1	Camptotheca_acuminata	caa_locus_10425_iso_1_len_410_ver_4 caa_locus_18341_iso_4_len_1047_ver_4
ORTHOMCL11517	2	1	Camptotheca_acuminata	caa_locus_105358_iso_1_len_461_ver_4 caa_locus_55243_iso_1_len_799_ver_4
ORTHOMCL11521	2	1	Camptotheca_acuminata	caa_locus_10563_iso_1_len_1338_ver_4 caa_locus_14828_iso_3_len_2279_ver_4
ORTHOMCL11525	2	1	Camptotheca_acuminata	caa_locus_10594_iso_1_len_1386_ver_4 caa_locus_15754_iso_1_len_801_ver_4
ORTHOMCL11526	2	1	Camptotheca_acuminata	caa_locus_1059_iso_3_len_2413_ver_4 caa_locus_3401_iso_6_len_2259_ver_4
ORTHOMCL11529	2	1	Camptotheca_acuminata	caa_locus_10626_iso_3_len_2348_ver_4 caa_locus_50965_iso_2_len_2458_ver_4
ORTHOMCL11536	2	1	Camptotheca_acuminata	caa_locus_10678_iso_1_len_2176_ver_4 caa_locus_960_iso_10_len_2343_ver_4
ORTHOMCL11537	2	1	Camptotheca_acuminata	caa_locus_106800_iso_1_len_307_ver_4 caa_locus_47325_iso_1_len_565_ver_4
ORTHOMCL11544	2	1	Camptotheca_acuminata	caa_locus_10753_iso_1_len_1291_ver_4 caa_locus_7795_iso_3_len_1513_ver_4
ORTHOMCL11549	2	1	Camptotheca_acuminata	caa_locus_108138_iso_1_len_342_ver_4 caa_locus_53556_iso_1_len_398_ver_4
ORTHOMCL11550	2	1	Camptotheca_acuminata	caa_locus_108181_iso_1_len_291_ver_4 caa_locus_26090_iso_1_len_317_ver_4
ORTHOMCL11552	2	1	Camptotheca_acuminata	caa_locus_1086_iso_2_len_587_ver_4 caa_locus_19890_iso_2_len_698_ver_4
ORTHOMCL11553	2	1	Camptotheca_acuminata	caa_locus_10873_iso_1_len_749_ver_4 caa_locus_22820_iso_2_len_674_ver_4
ORTHOMCL11556	2	1	Camptotheca_acuminata	caa_locus_108932_iso_1_len_555_ver_4 caa_locus_41659_iso_1_len_715_ver_4
ORTHOMCL11560	2	1	Camptotheca_acuminata	caa_locus_109095_iso_1_len_694_ver_4 caa_locus_93803_iso_1_len_492_ver_4
ORTHOMCL11562	2	1	Camptotheca_acuminata	caa_locus_109351_iso_1_len_861_ver_4 caa_locus_73183_iso_1_len_733_ver_4
ORTHOMCL11567	2	1	Camptotheca_acuminata	caa_locus_109843_iso_1_len_650_ver_4 caa_locus_17903_iso_1_len_1410_ver_4
ORTHOMCL11575	2	1	Camptotheca_acuminata	caa_locus_11053_iso_1_len_2425_ver_4 caa_locus_12823_iso_1_len_2162_ver_4
ORTHOMCL11588	2	1	Camptotheca_acuminata	caa_locus_11143_iso_1_len_1232_ver_4 caa_locus_7183_iso_2_len_1276_ver_4
ORTHOMCL11591	2	1	Camptotheca_acuminata	caa_locus_11168_iso_2_len_608_ver_4 caa_locus_1438_iso_1_len_1012_ver_4
ORTHOMCL11594	2	1	Camptotheca_acuminata	caa_locus_11199_iso_1_len_385_ver_4 caa_locus_19861_iso_1_len_825_ver_4
ORTHOMCL11595	2	1	Camptotheca_acuminata	caa_locus_112099_iso_1_len_865_ver_4 caa_locus_28787_iso_1_len_540_ver_4
ORTHOMCL11598	2	1	Camptotheca_acuminata	caa_locus_112281_iso_1_len_1232_ver_4 caa_locus_38748_iso_1_len_799_ver_4
ORTHOMCL11605	2	1	Camptotheca_acuminata	caa_locus_112748_iso_1_len_516_ver_4 caa_locus_29034_iso_1_len_487_ver_4
ORTHOMCL11607	2	1	Camptotheca_acuminata	caa_locus_11280_iso_1_len_1044_ver_4 caa_locus_32111_iso_1_len_477_ver_4
ORTHOMCL11610	2	1	Camptotheca_acuminata	caa_locus_11307_iso_9_len_3018_ver_4 caa_locus_12630_iso_3_len_1865_ver_4
ORTHOMCL11614	2	1	Camptotheca_acuminata	caa_locus_113279_iso_1_len_1216_ver_4 caa_locus_24519_iso_1_len_754_ver_4
ORTHOMCL11617	2	1	Camptotheca_acuminata	caa_locus_113407_iso_1_len_631_ver_4 caa_locus_92500_iso_1_len_476_ver_4
ORTHOMCL11622	2	1	Camptotheca_acuminata	caa_locus_113747_iso_1_len_319_ver_4 caa_locus_113938_iso_1_len_568_ver_4
ORTHOMCL11625	2	1	Camptotheca_acuminata	caa_locus_113848_iso_1_len_344_ver_4 caa_locus_94368_iso_1_len_579_ver_4
ORTHOMCL11626	2	1	Camptotheca_acuminata	caa_locus_11401_iso_1_len_2975_ver_4 caa_locus_13991_iso_6_len_2505_ver_4
ORTHOMCL11634	2	1	Camptotheca_acuminata	caa_locus_11455_iso_5_len_1165_ver_4 caa_locus_34721_iso_1_len_527_ver_4
ORTHOMCL11635	2	1	Camptotheca_acuminata	caa_locus_11464_iso_1_len_380_ver_4 caa_locus_19929_iso_1_len_517_ver_4
ORTHOMCL11638	2	1	Camptotheca_acuminata	caa_locus_114892_iso_1_len_424_ver_4 caa_locus_81692_iso_1_len_434_ver_4
ORTHOMCL11645	2	1	Camptotheca_acuminata	caa_locus_11521_iso_1_len_925_ver_4 caa_locus_15883_iso_5_len_776_ver_4
ORTHOMCL11647	2	1	Camptotheca_acuminata	caa_locus_11530_iso_1_len_823_ver_4 caa_locus_12819_iso_1_len_836_ver_4
ORTHOMCL11649	2	1	Camptotheca_acuminata	caa_locus_11584_iso_1_len_308_ver_4 caa_locus_8864_iso_1_len_723_ver_4
ORTHOMCL11650	2	1	Camptotheca_acuminata	caa_locus_115898_iso_1_len_1032_ver_4 caa_locus_30421_iso_1_len_519_ver_4
ORTHOMCL11653	2	1	Camptotheca_acuminata	caa_locus_116050_iso_1_len_359_ver_4 caa_locus_349_iso_3_len_852_ver_4
ORTHOMCL11660	2	1	Camptotheca_acuminata	caa_locus_11648_iso_7_len_703_ver_4 caa_locus_9890_iso_2_len_611_ver_4
ORTHOMCL11665	2	1	Camptotheca_acuminata	caa_locus_116823_iso_1_len_408_ver_4 caa_locus_66942_iso_1_len_513_ver_4
ORTHOMCL11677	2	1	Camptotheca_acuminata	caa_locus_11738_iso_3_len_1287_ver_4 caa_locus_9743_iso_4_len_2224_ver_4
ORTHOMCL11679	2	1	Camptotheca_acuminata	caa_locus_11788_iso_1_len_1628_ver_4 caa_locus_19684_iso_1_len_2279_ver_4
ORTHOMCL11680	2	1	Camptotheca_acuminata	caa_locus_117895_iso_1_len_412_ver_4 caa_locus_80326_iso_1_len_796_ver_4
ORTHOMCL11689	2	1	Camptotheca_acuminata	caa_locus_118245_iso_1_len_281_ver_4 caa_locus_28853_iso_2_len_482_ver_4
ORTHOMCL11690	2	1	Camptotheca_acuminata	caa_locus_11825_iso_1_len_487_ver_4 caa_locus_18209_iso_1_len_497_ver_4
ORTHOMCL11703	2	1	Camptotheca_acuminata	caa_locus_11938_iso_1_len_1840_ver_4 caa_locus_20769_iso_1_len_1618_ver_4
ORTHOMCL11710	2	1	Camptotheca_acuminata	caa_locus_12012_iso_1_len_2852_ver_4 caa_locus_7552_iso_4_len_2807_ver_4
ORTHOMCL11713	2	1	Camptotheca_acuminata	caa_locus_12021_iso_1_len_695_ver_4 caa_locus_16494_iso_1_len_885_ver_4
ORTHOMCL11718	2	1	Camptotheca_acuminata	caa_locus_12051_iso_1_len_630_ver_4 caa_locus_51582_iso_1_len_509_ver_4
ORTHOMCL11731	2	1	Camptotheca_acuminata	caa_locus_12178_iso_1_len_655_ver_4 caa_locus_32678_iso_1_len_647_ver_4
ORTHOMCL11740	2	1	Camptotheca_acuminata	caa_locus_12229_iso_3_len_1101_ver_4 caa_locus_891_iso_1_len_1464_ver_4
ORTHOMCL11741	2	1	Camptotheca_acuminata	caa_locus_12237_iso_4_len_3242_ver_4 caa_locus_16038_iso_3_len_3048_ver_4
ORTHOMCL11747	2	1	Camptotheca_acuminata	caa_locus_12304_iso_4_len_1717_ver_4 caa_locus_15739_iso_1_len_1749_ver_4
ORTHOMCL11750	2	1	Camptotheca_acuminata	caa_locus_12315_iso_5_len_1436_ver_4 caa_locus_18594_iso_3_len_1567_ver_4
ORTHOMCL11756	2	1	Camptotheca_acuminata	caa_locus_123394_iso_1_len_344_ver_4 caa_locus_123407_iso_1_len_393_ver_4
ORTHOMCL11757	2	1	Camptotheca_acuminata	caa_locus_123401_iso_1_len_1371_ver_4 caa_locus_27178_iso_1_len_1125_ver_4
ORTHOMCL11758	2	1	Camptotheca_acuminata	caa_locus_123406_iso_3_len_1286_ver_4 caa_locus_72740_iso_1_len_1272_ver_4
ORTHOMCL11761	2	1	Camptotheca_acuminata	caa_locus_123461_iso_1_len_1063_ver_4 caa_locus_123470_iso_1_len_894_ver_4
ORTHOMCL11766	2	1	Camptotheca_acuminata	caa_locus_123554_iso_1_len_430_ver_4 caa_locus_68145_iso_1_len_433_ver_4
ORTHOMCL11768	2	1	Camptotheca_acuminata	caa_locus_123656_iso_1_len_534_ver_4 caa_locus_126920_iso_1_len_616_ver_4
ORTHOMCL11771	2	1	Camptotheca_acuminata	caa_locus_123751_iso_1_len_453_ver_4 caa_locus_30394_iso_1_len_326_ver_4
ORTHOMCL11773	2	1	Camptotheca_acuminata	caa_locus_12380_iso_1_len_1784_ver_4 caa_locus_14555_iso_1_len_1618_ver_4
ORTHOMCL11774	2	1	Camptotheca_acuminata	caa_locus_123883_iso_1_len_338_ver_4 caa_locus_55287_iso_1_len_368_ver_4
ORTHOMCL11779	2	1	Camptotheca_acuminata	caa_locus_124291_iso_1_len_334_ver_4 caa_locus_27772_iso_1_len_677_ver_4
ORTHOMCL11786	2	1	Camptotheca_acuminata	caa_locus_12478_iso_3_len_1278_ver_4 caa_locus_13494_iso_2_len_1795_ver_4
ORTHOMCL11788	2	1	Camptotheca_acuminata	caa_locus_12503_iso_2_len_1030_ver_4 caa_locus_23989_iso_1_len_895_ver_4
ORTHOMCL11796	2	1	Camptotheca_acuminata	caa_locus_125368_iso_1_len_565_ver_4 caa_locus_125677_iso_1_len_351_ver_4
ORTHOMCL11797	2	1	Camptotheca_acuminata	caa_locus_12550_iso_1_len_647_ver_4 caa_locus_28026_iso_1_len_1191_ver_4
ORTHOMCL11801	2	1	Camptotheca_acuminata	caa_locus_12563_iso_3_len_935_ver_4 caa_locus_9790_iso_2_len_635_ver_4
ORTHOMCL11811	2	1	Camptotheca_acuminata	caa_locus_1266_iso_1_len_2071_ver_4 caa_locus_17852_iso_1_len_1875_ver_4
ORTHOMCL11817	2	1	Camptotheca_acuminata	caa_locus_126960_iso_1_len_537_ver_4 caa_locus_26375_iso_1_len_633_ver_4
ORTHOMCL11821	2	1	Camptotheca_acuminata	caa_locus_12721_iso_1_len_2576_ver_4 caa_locus_17730_iso_2_len_2955_ver_4
ORTHOMCL11826	2	1	Camptotheca_acuminata	caa_locus_127450_iso_2_len_809_ver_4 caa_locus_15902_iso_1_len_638_ver_4
ORTHOMCL11827	2	1	Camptotheca_acuminata	caa_locus_12745_iso_1_len_1028_ver_4 caa_locus_2131_iso_2_len_1268_ver_4
ORTHOMCL11830	2	1	Camptotheca_acuminata	caa_locus_127690_iso_1_len_687_ver_4 caa_locus_27812_iso_2_len_1101_ver_4
ORTHOMCL11834	2	1	Camptotheca_acuminata	caa_locus_127973_iso_2_len_1054_ver_4 caa_locus_128662_iso_1_len_315_ver_4
ORTHOMCL11837	2	1	Camptotheca_acuminata	caa_locus_128093_iso_1_len_978_ver_4 caa_locus_52791_iso_1_len_1579_ver_4
ORTHOMCL11838	2	1	Camptotheca_acuminata	caa_locus_128116_iso_1_len_292_ver_4 caa_locus_29646_iso_1_len_590_ver_4
ORTHOMCL11843	2	1	Camptotheca_acuminata	caa_locus_12885_iso_1_len_1174_ver_4 caa_locus_14186_iso_3_len_1019_ver_4
ORTHOMCL11845	2	1	Camptotheca_acuminata	caa_locus_12899_iso_1_len_1124_ver_4 caa_locus_17834_iso_1_len_1060_ver_4
ORTHOMCL11848	2	1	Camptotheca_acuminata	caa_locus_12920_iso_1_len_1321_ver_4 caa_locus_34749_iso_1_len_1318_ver_4
ORTHOMCL11855	2	1	Camptotheca_acuminata	caa_locus_129558_iso_1_len_1114_ver_4 caa_locus_41164_iso_1_len_9309_ver_4
ORTHOMCL11856	2	1	Camptotheca_acuminata	caa_locus_129568_iso_1_len_1192_ver_4 caa_locus_99113_iso_1_len_1267_ver_4
ORTHOMCL11857	2	1	Camptotheca_acuminata	caa_locus_129579_iso_1_len_816_ver_4 caa_locus_129588_iso_1_len_919_ver_4
ORTHOMCL11858	2	1	Camptotheca_acuminata	caa_locus_129708_iso_1_len_373_ver_4 caa_locus_23688_iso_1_len_517_ver_4
ORTHOMCL11860	2	1	Camptotheca_acuminata	caa_locus_129753_iso_1_len_434_ver_4 caa_locus_43313_iso_1_len_625_ver_4
ORTHOMCL11861	2	1	Camptotheca_acuminata	caa_locus_129761_iso_1_len_415_ver_4 caa_locus_51378_iso_1_len_602_ver_4
ORTHOMCL11863	2	1	Camptotheca_acuminata	caa_locus_129847_iso_1_len_452_ver_4 caa_locus_129874_iso_1_len_713_ver_4
ORTHOMCL11873	2	1	Camptotheca_acuminata	caa_locus_130102_iso_1_len_291_ver_4 caa_locus_130142_iso_1_len_292_ver_4
ORTHOMCL11874	2	1	Camptotheca_acuminata	caa_locus_130335_iso_1_len_288_ver_4 caa_locus_38951_iso_1_len_359_ver_4
ORTHOMCL11879	2	1	Camptotheca_acuminata	caa_locus_13122_iso_1_len_3004_ver_4 caa_locus_8136_iso_9_len_3766_ver_4
ORTHOMCL11891	2	1	Camptotheca_acuminata	caa_locus_13273_iso_1_len_1603_ver_4 caa_locus_17046_iso_1_len_1617_ver_4
ORTHOMCL11903	2	1	Camptotheca_acuminata	caa_locus_13392_iso_1_len_761_ver_4 caa_locus_29863_iso_1_len_523_ver_4
ORTHOMCL11910	2	1	Camptotheca_acuminata	caa_locus_13436_iso_1_len_511_ver_4 caa_locus_28469_iso_1_len_581_ver_4
ORTHOMCL11913	2	1	Camptotheca_acuminata	caa_locus_13491_iso_1_len_508_ver_4 caa_locus_16189_iso_1_len_589_ver_4
ORTHOMCL11928	2	1	Camptotheca_acuminata	caa_locus_13627_iso_1_len_2243_ver_4 caa_locus_46625_iso_1_len_1966_ver_4
ORTHOMCL11939	2	1	Camptotheca_acuminata	caa_locus_13713_iso_1_len_1148_ver_4 caa_locus_2178_iso_2_len_1120_ver_4
ORTHOMCL11953	2	1	Camptotheca_acuminata	caa_locus_13890_iso_10_len_4032_ver_4 caa_locus_21946_iso_3_len_2567_ver_4
ORTHOMCL11957	2	1	Camptotheca_acuminata	caa_locus_13930_iso_1_len_689_ver_4 caa_locus_6566_iso_1_len_778_ver_4
ORTHOMCL11960	2	1	Camptotheca_acuminata	caa_locus_13970_iso_5_len_2667_ver_4 caa_locus_1507_iso_10_len_2181_ver_4
ORTHOMCL11962	2	1	Camptotheca_acuminata	caa_locus_13997_iso_1_len_806_ver_4 caa_locus_2133_iso_1_len_538_ver_4
ORTHOMCL11963	2	1	Camptotheca_acuminata	caa_locus_14019_iso_1_len_545_ver_4 caa_locus_27943_iso_1_len_317_ver_4
ORTHOMCL11970	2	1	Camptotheca_acuminata	caa_locus_14102_iso_5_len_857_ver_4 caa_locus_18673_iso_1_len_1391_ver_4
ORTHOMCL11975	2	1	Camptotheca_acuminata	caa_locus_14159_iso_3_len_2075_ver_4 caa_locus_22714_iso_3_len_2366_ver_4
ORTHOMCL11980	2	1	Camptotheca_acuminata	caa_locus_14197_iso_4_len_1717_ver_4 caa_locus_402_iso_7_len_663_ver_4
ORTHOMCL11988	2	1	Camptotheca_acuminata	caa_locus_14323_iso_1_len_714_ver_4 caa_locus_22160_iso_1_len_577_ver_4
ORTHOMCL11991	2	1	Camptotheca_acuminata	caa_locus_14357_iso_1_len_1072_ver_4 caa_locus_20640_iso_2_len_1093_ver_4
ORTHOMCL11998	2	1	Camptotheca_acuminata	caa_locus_14403_iso_3_len_736_ver_4 caa_locus_37377_iso_2_len_789_ver_4
ORTHOMCL12002	2	1	Camptotheca_acuminata	caa_locus_14418_iso_1_len_383_ver_4 caa_locus_16881_iso_5_len_328_ver_4
ORTHOMCL12025	2	1	Camptotheca_acuminata	caa_locus_14750_iso_7_len_3531_ver_4 caa_locus_20765_iso_2_len_2991_ver_4
ORTHOMCL12033	2	1	Camptotheca_acuminata	caa_locus_14913_iso_3_len_4134_ver_4 caa_locus_19244_iso_2_len_2520_ver_4
ORTHOMCL12036	2	1	Camptotheca_acuminata	caa_locus_14944_iso_1_len_2320_ver_4 caa_locus_21248_iso_1_len_2269_ver_4
ORTHOMCL12045	2	1	Camptotheca_acuminata	caa_locus_15079_iso_1_len_1522_ver_4 caa_locus_23166_iso_1_len_1407_ver_4
ORTHOMCL12051	2	1	Camptotheca_acuminata	caa_locus_15153_iso_2_len_1165_ver_4 caa_locus_18158_iso_1_len_1440_ver_4
ORTHOMCL12060	2	1	Camptotheca_acuminata	caa_locus_15273_iso_1_len_631_ver_4 caa_locus_9403_iso_2_len_584_ver_4
ORTHOMCL12094	2	1	Camptotheca_acuminata	caa_locus_15648_iso_1_len_740_ver_4 caa_locus_19031_iso_2_len_1712_ver_4
ORTHOMCL12111	2	1	Camptotheca_acuminata	caa_locus_15850_iso_5_len_1114_ver_4 caa_locus_47112_iso_1_len_363_ver_4
ORTHOMCL12120	2	1	Camptotheca_acuminata	caa_locus_15924_iso_8_len_513_ver_4 caa_locus_68296_iso_1_len_362_ver_4
ORTHOMCL12123	2	1	Camptotheca_acuminata	caa_locus_15966_iso_1_len_911_ver_4 caa_locus_26859_iso_1_len_620_ver_4
ORTHOMCL12136	2	1	Camptotheca_acuminata	caa_locus_16154_iso_3_len_378_ver_4 caa_locus_5842_iso_1_len_403_ver_4
ORTHOMCL12139	2	1	Camptotheca_acuminata	caa_locus_16202_iso_1_len_1265_ver_4 caa_locus_17068_iso_2_len_1218_ver_4
ORTHOMCL12144	2	1	Camptotheca_acuminata	caa_locus_16232_iso_7_len_1590_ver_4 caa_locus_7044_iso_5_len_959_ver_4
ORTHOMCL12150	2	1	Camptotheca_acuminata	caa_locus_16301_iso_1_len_377_ver_4 caa_locus_26316_iso_1_len_962_ver_4
ORTHOMCL12152	2	1	Camptotheca_acuminata	caa_locus_16355_iso_1_len_873_ver_4 caa_locus_21508_iso_3_len_1620_ver_4
ORTHOMCL12161	2	1	Camptotheca_acuminata	caa_locus_16471_iso_1_len_2114_ver_4 caa_locus_17625_iso_3_len_1896_ver_4
ORTHOMCL12165	2	1	Camptotheca_acuminata	caa_locus_16482_iso_6_len_1413_ver_4 caa_locus_60178_iso_2_len_1523_ver_4
ORTHOMCL12179	2	1	Camptotheca_acuminata	caa_locus_16757_iso_1_len_293_ver_4 caa_locus_24090_iso_1_len_596_ver_4
ORTHOMCL12182	2	1	Camptotheca_acuminata	caa_locus_16791_iso_1_len_595_ver_4 caa_locus_65084_iso_1_len_500_ver_4
ORTHOMCL12183	2	1	Camptotheca_acuminata	caa_locus_16818_iso_4_len_1722_ver_4 caa_locus_8689_iso_4_len_2135_ver_4
ORTHOMCL12185	2	1	Camptotheca_acuminata	caa_locus_16838_iso_2_len_1017_ver_4 caa_locus_17839_iso_4_len_1158_ver_4
ORTHOMCL12186	2	1	Camptotheca_acuminata	caa_locus_16887_iso_2_len_2732_ver_4 caa_locus_24326_iso_1_len_2676_ver_4
ORTHOMCL12188	2	1	Camptotheca_acuminata	caa_locus_16956_iso_6_len_2042_ver_4 caa_locus_38492_iso_2_len_1807_ver_4
ORTHOMCL12198	2	1	Camptotheca_acuminata	caa_locus_17074_iso_1_len_371_ver_4 caa_locus_28977_iso_1_len_465_ver_4
ORTHOMCL12210	2	1	Camptotheca_acuminata	caa_locus_17194_iso_1_len_1057_ver_4 caa_locus_27785_iso_1_len_874_ver_4
ORTHOMCL12211	2	1	Camptotheca_acuminata	caa_locus_17195_iso_1_len_2034_ver_4 caa_locus_29907_iso_6_len_1388_ver_4
ORTHOMCL12215	2	1	Camptotheca_acuminata	caa_locus_17246_iso_3_len_3565_ver_4 caa_locus_2839_iso_4_len_4104_ver_4
ORTHOMCL12216	2	1	Camptotheca_acuminata	caa_locus_17268_iso_1_len_1455_ver_4 caa_locus_19461_iso_1_len_1233_ver_4
ORTHOMCL12223	2	1	Camptotheca_acuminata	caa_locus_17366_iso_1_len_651_ver_4 caa_locus_4451_iso_1_len_742_ver_4
ORTHOMCL12227	2	1	Camptotheca_acuminata	caa_locus_17413_iso_1_len_2033_ver_4 caa_locus_41297_iso_1_len_564_ver_4
ORTHOMCL12232	2	1	Camptotheca_acuminata	caa_locus_17489_iso_4_len_3179_ver_4 caa_locus_40475_iso_3_len_2364_ver_4
ORTHOMCL12234	2	1	Camptotheca_acuminata	caa_locus_17492_iso_1_len_768_ver_4 caa_locus_37098_iso_1_len_557_ver_4
ORTHOMCL12237	2	1	Camptotheca_acuminata	caa_locus_17565_iso_1_len_1047_ver_4 caa_locus_25727_iso_1_len_1219_ver_4
ORTHOMCL12241	2	1	Camptotheca_acuminata	caa_locus_17596_iso_1_len_447_ver_4 caa_locus_38064_iso_1_len_397_ver_4
ORTHOMCL12244	2	1	Camptotheca_acuminata	caa_locus_17627_iso_1_len_872_ver_4 caa_locus_18254_iso_2_len_876_ver_4
ORTHOMCL12245	2	1	Camptotheca_acuminata	caa_locus_17652_iso_10_len_2087_ver_4 caa_locus_28562_iso_2_len_907_ver_4
ORTHOMCL12246	2	1	Camptotheca_acuminata	caa_locus_17657_iso_4_len_4253_ver_4 caa_locus_23816_iso_1_len_1761_ver_4
ORTHOMCL12254	2	1	Camptotheca_acuminata	caa_locus_17712_iso_1_len_3303_ver_4 caa_locus_23834_iso_1_len_2222_ver_4
ORTHOMCL12256	2	1	Camptotheca_acuminata	caa_locus_1771_iso_1_len_312_ver_4 caa_locus_21265_iso_2_len_831_ver_4
ORTHOMCL12263	2	1	Camptotheca_acuminata	caa_locus_17889_iso_1_len_392_ver_4 caa_locus_21773_iso_1_len_1180_ver_4
ORTHOMCL12266	2	1	Camptotheca_acuminata	caa_locus_17919_iso_1_len_1364_ver_4 caa_locus_19715_iso_1_len_1018_ver_4
ORTHOMCL12272	2	1	Camptotheca_acuminata	caa_locus_17950_iso_5_len_1614_ver_4 caa_locus_6021_iso_2_len_1324_ver_4
ORTHOMCL12279	2	1	Camptotheca_acuminata	caa_locus_18072_iso_1_len_1790_ver_4 caa_locus_27856_iso_1_len_1868_ver_4
ORTHOMCL12288	2	1	Camptotheca_acuminata	caa_locus_18204_iso_9_len_2663_ver_4 caa_locus_23441_iso_3_len_2528_ver_4
ORTHOMCL12304	2	1	Camptotheca_acuminata	caa_locus_18534_iso_1_len_1542_ver_4 caa_locus_446_iso_5_len_729_ver_4
ORTHOMCL12307	2	1	Camptotheca_acuminata	caa_locus_18547_iso_3_len_1575_ver_4 caa_locus_42757_iso_2_len_1872_ver_4
ORTHOMCL12309	2	1	Camptotheca_acuminata	caa_locus_18553_iso_1_len_1103_ver_4 caa_locus_9410_iso_1_len_1304_ver_4
ORTHOMCL12325	2	1	Camptotheca_acuminata	caa_locus_18731_iso_1_len_1978_ver_4 caa_locus_5590_iso_1_len_1686_ver_4
ORTHOMCL12331	2	1	Camptotheca_acuminata	caa_locus_18796_iso_1_len_475_ver_4 caa_locus_39109_iso_1_len_658_ver_4
ORTHOMCL12336	2	1	Camptotheca_acuminata	caa_locus_18831_iso_1_len_421_ver_4 caa_locus_47023_iso_1_len_516_ver_4
ORTHOMCL12341	2	1	Camptotheca_acuminata	caa_locus_18874_iso_2_len_1668_ver_4 caa_locus_3994_iso_6_len_2119_ver_4
ORTHOMCL12347	2	1	Camptotheca_acuminata	caa_locus_1892_iso_3_len_1535_ver_4 caa_locus_5458_iso_1_len_1257_ver_4
ORTHOMCL12350	2	1	Camptotheca_acuminata	caa_locus_18935_iso_1_len_1227_ver_4 caa_locus_9916_iso_1_len_1394_ver_4
ORTHOMCL12353	2	1	Camptotheca_acuminata	caa_locus_18950_iso_1_len_1935_ver_4 caa_locus_4888_iso_1_len_1588_ver_4
ORTHOMCL12359	2	1	Camptotheca_acuminata	caa_locus_19037_iso_1_len_2528_ver_4 caa_locus_21579_iso_4_len_4039_ver_4
ORTHOMCL12362	2	1	Camptotheca_acuminata	caa_locus_19045_iso_1_len_827_ver_4 caa_locus_34990_iso_1_len_405_ver_4
ORTHOMCL12363	2	1	Camptotheca_acuminata	caa_locus_19063_iso_1_len_673_ver_4 caa_locus_37928_iso_1_len_337_ver_4
ORTHOMCL12377	2	1	Camptotheca_acuminata	caa_locus_19223_iso_1_len_2402_ver_4 caa_locus_4643_iso_2_len_3086_ver_4
ORTHOMCL12378	2	1	Camptotheca_acuminata	caa_locus_19241_iso_1_len_690_ver_4 caa_locus_90556_iso_1_len_332_ver_4
ORTHOMCL12380	2	1	Camptotheca_acuminata	caa_locus_1926_iso_1_len_942_ver_4 caa_locus_21563_iso_2_len_852_ver_4
ORTHOMCL12383	2	1	Camptotheca_acuminata	caa_locus_19301_iso_1_len_1434_ver_4 caa_locus_23896_iso_1_len_1263_ver_4
ORTHOMCL12385	2	1	Camptotheca_acuminata	caa_locus_19318_iso_1_len_1822_ver_4 caa_locus_23569_iso_7_len_2404_ver_4
ORTHOMCL12389	2	1	Camptotheca_acuminata	caa_locus_19377_iso_1_len_4042_ver_4 caa_locus_5908_iso_3_len_3452_ver_4
ORTHOMCL12394	2	1	Camptotheca_acuminata	caa_locus_19442_iso_1_len_2239_ver_4 caa_locus_33739_iso_3_len_2219_ver_4
ORTHOMCL12398	2	1	Camptotheca_acuminata	caa_locus_19483_iso_1_len_433_ver_4 caa_locus_31612_iso_4_len_810_ver_4
ORTHOMCL12400	2	1	Camptotheca_acuminata	caa_locus_19505_iso_4_len_592_ver_4 caa_locus_28198_iso_1_len_514_ver_4
ORTHOMCL12410	2	1	Camptotheca_acuminata	caa_locus_19689_iso_3_len_1565_ver_4 caa_locus_25940_iso_4_len_837_ver_4
ORTHOMCL12416	2	1	Camptotheca_acuminata	caa_locus_19781_iso_1_len_2550_ver_4 caa_locus_3820_iso_1_len_2102_ver_4
ORTHOMCL12419	2	1	Camptotheca_acuminata	caa_locus_19796_iso_2_len_507_ver_4 caa_locus_50876_iso_1_len_589_ver_4
ORTHOMCL12430	2	1	Camptotheca_acuminata	caa_locus_20025_iso_1_len_1021_ver_4 caa_locus_47827_iso_1_len_760_ver_4
ORTHOMCL12431	2	1	Camptotheca_acuminata	caa_locus_2003_iso_3_len_1720_ver_4 caa_locus_3789_iso_1_len_1751_ver_4
ORTHOMCL12433	2	1	Camptotheca_acuminata	caa_locus_20049_iso_1_len_1038_ver_4 caa_locus_28775_iso_1_len_484_ver_4
ORTHOMCL12441	2	1	Camptotheca_acuminata	caa_locus_20247_iso_5_len_1405_ver_4 caa_locus_49629_iso_1_len_495_ver_4
ORTHOMCL12442	2	1	Camptotheca_acuminata	caa_locus_20264_iso_2_len_2023_ver_4 caa_locus_23878_iso_3_len_2193_ver_4
ORTHOMCL12450	2	1	Camptotheca_acuminata	caa_locus_20354_iso_2_len_2365_ver_4 caa_locus_2956_iso_1_len_1816_ver_4
ORTHOMCL12455	2	1	Camptotheca_acuminata	caa_locus_20389_iso_1_len_2071_ver_4 caa_locus_9685_iso_4_len_1829_ver_4
ORTHOMCL12462	2	1	Camptotheca_acuminata	caa_locus_20453_iso_1_len_522_ver_4 caa_locus_58656_iso_1_len_312_ver_4
ORTHOMCL12473	2	1	Camptotheca_acuminata	caa_locus_20656_iso_1_len_438_ver_4 caa_locus_5439_iso_1_len_335_ver_4
ORTHOMCL12482	2	1	Camptotheca_acuminata	caa_locus_20747_iso_1_len_2897_ver_4 caa_locus_27646_iso_1_len_2666_ver_4
ORTHOMCL12484	2	1	Camptotheca_acuminata	caa_locus_20759_iso_1_len_2038_ver_4 caa_locus_25847_iso_1_len_1467_ver_4
ORTHOMCL12491	2	1	Camptotheca_acuminata	caa_locus_2084_iso_1_len_1638_ver_4 caa_locus_9211_iso_1_len_1456_ver_4
ORTHOMCL12497	2	1	Camptotheca_acuminata	caa_locus_20970_iso_2_len_1233_ver_4 caa_locus_26673_iso_2_len_1353_ver_4
ORTHOMCL12499	2	1	Camptotheca_acuminata	caa_locus_20998_iso_8_len_1862_ver_4 caa_locus_5529_iso_4_len_1773_ver_4
ORTHOMCL12501	2	1	Camptotheca_acuminata	caa_locus_21010_iso_1_len_640_ver_4 caa_locus_66144_iso_1_len_349_ver_4
ORTHOMCL12512	2	1	Camptotheca_acuminata	caa_locus_21185_iso_1_len_778_ver_4 caa_locus_9299_iso_1_len_655_ver_4
ORTHOMCL12514	2	1	Camptotheca_acuminata	caa_locus_21205_iso_6_len_2640_ver_4 caa_locus_23936_iso_7_len_2105_ver_4
ORTHOMCL12524	2	1	Camptotheca_acuminata	caa_locus_21350_iso_1_len_471_ver_4 caa_locus_5893_iso_2_len_417_ver_4
ORTHOMCL12531	2	1	Camptotheca_acuminata	caa_locus_21495_iso_1_len_435_ver_4 caa_locus_34419_iso_2_len_316_ver_4
ORTHOMCL12543	2	1	Camptotheca_acuminata	caa_locus_21651_iso_1_len_664_ver_4 caa_locus_771_iso_2_len_1190_ver_4
ORTHOMCL12555	2	1	Camptotheca_acuminata	caa_locus_21904_iso_1_len_758_ver_4 caa_locus_24556_iso_1_len_829_ver_4
ORTHOMCL12562	2	1	Camptotheca_acuminata	caa_locus_22007_iso_1_len_1119_ver_4 caa_locus_24790_iso_2_len_1365_ver_4
ORTHOMCL12563	2	1	Camptotheca_acuminata	caa_locus_2200_iso_5_len_2230_ver_4 caa_locus_22459_iso_4_len_1986_ver_4
ORTHOMCL12574	2	1	Camptotheca_acuminata	caa_locus_22186_iso_1_len_348_ver_4 caa_locus_34124_iso_1_len_390_ver_4
ORTHOMCL12584	2	1	Camptotheca_acuminata	caa_locus_22431_iso_2_len_740_ver_4 caa_locus_34529_iso_1_len_783_ver_4
ORTHOMCL12600	2	1	Camptotheca_acuminata	caa_locus_22819_iso_1_len_552_ver_4 caa_locus_46631_iso_1_len_691_ver_4
ORTHOMCL12603	2	1	Camptotheca_acuminata	caa_locus_22867_iso_2_len_683_ver_4 caa_locus_44823_iso_1_len_586_ver_4
ORTHOMCL12605	2	1	Camptotheca_acuminata	caa_locus_22979_iso_2_len_2091_ver_4 caa_locus_7598_iso_1_len_2450_ver_4
ORTHOMCL12610	2	1	Camptotheca_acuminata	caa_locus_23099_iso_1_len_848_ver_4 caa_locus_54113_iso_1_len_934_ver_4
ORTHOMCL12611	2	1	Camptotheca_acuminata	caa_locus_2310_iso_1_len_982_ver_4 caa_locus_8750_iso_1_len_290_ver_4
ORTHOMCL12613	2	1	Camptotheca_acuminata	caa_locus_23124_iso_1_len_831_ver_4 caa_locus_4663_iso_2_len_1476_ver_4
ORTHOMCL12623	2	1	Camptotheca_acuminata	caa_locus_23287_iso_2_len_2031_ver_4 caa_locus_31199_iso_1_len_1988_ver_4
ORTHOMCL12626	2	1	Camptotheca_acuminata	caa_locus_23385_iso_2_len_1136_ver_4 caa_locus_84358_iso_1_len_388_ver_4
ORTHOMCL12627	2	1	Camptotheca_acuminata	caa_locus_23396_iso_1_len_978_ver_4 caa_locus_30955_iso_1_len_670_ver_4
ORTHOMCL12629	2	1	Camptotheca_acuminata	caa_locus_23447_iso_1_len_967_ver_4 caa_locus_67854_iso_1_len_361_ver_4
ORTHOMCL12631	2	1	Camptotheca_acuminata	caa_locus_23457_iso_1_len_1331_ver_4 caa_locus_50130_iso_1_len_914_ver_4
ORTHOMCL12637	2	1	Camptotheca_acuminata	caa_locus_23520_iso_2_len_1931_ver_4 caa_locus_24837_iso_2_len_1906_ver_4
ORTHOMCL12638	2	1	Camptotheca_acuminata	caa_locus_23522_iso_1_len_294_ver_4 caa_locus_62193_iso_1_len_407_ver_4
ORTHOMCL12639	2	1	Camptotheca_acuminata	caa_locus_2352_iso_3_len_1099_ver_4 caa_locus_9657_iso_2_len_1063_ver_4
ORTHOMCL12648	2	1	Camptotheca_acuminata	caa_locus_23721_iso_1_len_1622_ver_4 caa_locus_79806_iso_1_len_496_ver_4
ORTHOMCL12655	2	1	Camptotheca_acuminata	caa_locus_23875_iso_1_len_1060_ver_4 caa_locus_53903_iso_1_len_340_ver_4
ORTHOMCL12657	2	1	Camptotheca_acuminata	caa_locus_23898_iso_1_len_1068_ver_4 caa_locus_58377_iso_1_len_854_ver_4
ORTHOMCL12661	2	1	Camptotheca_acuminata	caa_locus_23972_iso_2_len_2248_ver_4 caa_locus_42952_iso_1_len_1204_ver_4
ORTHOMCL12665	2	1	Camptotheca_acuminata	caa_locus_24105_iso_1_len_1021_ver_4 caa_locus_6639_iso_2_len_1297_ver_4
ORTHOMCL12669	2	1	Camptotheca_acuminata	caa_locus_24188_iso_1_len_820_ver_4 caa_locus_32632_iso_2_len_898_ver_4
ORTHOMCL12675	2	1	Camptotheca_acuminata	caa_locus_2421_iso_1_len_3445_ver_4 caa_locus_7413_iso_2_len_1773_ver_4
ORTHOMCL12681	2	1	Camptotheca_acuminata	caa_locus_24287_iso_2_len_1199_ver_4 caa_locus_33027_iso_1_len_1020_ver_4
ORTHOMCL12692	2	1	Camptotheca_acuminata	caa_locus_24418_iso_1_len_1175_ver_4 caa_locus_4520_iso_4_len_869_ver_4
ORTHOMCL12709	2	1	Camptotheca_acuminata	caa_locus_24865_iso_1_len_987_ver_4 caa_locus_72181_iso_1_len_794_ver_4
ORTHOMCL12715	2	1	Camptotheca_acuminata	caa_locus_24985_iso_1_len_1735_ver_4 caa_locus_31476_iso_1_len_1419_ver_4
ORTHOMCL12716	2	1	Camptotheca_acuminata	caa_locus_25004_iso_1_len_916_ver_4 caa_locus_25970_iso_1_len_643_ver_4
ORTHOMCL12724	2	1	Camptotheca_acuminata	caa_locus_25298_iso_1_len_778_ver_4 caa_locus_33042_iso_1_len_535_ver_4
ORTHOMCL12733	2	1	Camptotheca_acuminata	caa_locus_25605_iso_1_len_370_ver_4 caa_locus_3785_iso_1_len_343_ver_4
ORTHOMCL12737	2	1	Camptotheca_acuminata	caa_locus_25701_iso_1_len_1080_ver_4 caa_locus_53287_iso_1_len_980_ver_4
ORTHOMCL12744	2	1	Camptotheca_acuminata	caa_locus_25848_iso_2_len_1384_ver_4 caa_locus_7175_iso_3_len_1476_ver_4
ORTHOMCL12754	2	1	Camptotheca_acuminata	caa_locus_26023_iso_3_len_1265_ver_4 caa_locus_62030_iso_1_len_425_ver_4
ORTHOMCL12757	2	1	Camptotheca_acuminata	caa_locus_26070_iso_1_len_301_ver_4 caa_locus_46969_iso_3_len_862_ver_4
ORTHOMCL12782	2	1	Camptotheca_acuminata	caa_locus_26809_iso_1_len_584_ver_4 caa_locus_62330_iso_1_len_531_ver_4
ORTHOMCL12787	2	1	Camptotheca_acuminata	caa_locus_26929_iso_1_len_4047_ver_4 caa_locus_9016_iso_1_len_3918_ver_4
ORTHOMCL12788	2	1	Camptotheca_acuminata	caa_locus_26931_iso_1_len_550_ver_4 caa_locus_758_iso_2_len_256_ver_4
ORTHOMCL12791	2	1	Camptotheca_acuminata	caa_locus_2698_iso_3_len_386_ver_4 caa_locus_3787_iso_5_len_419_ver_4
ORTHOMCL12797	2	1	Camptotheca_acuminata	caa_locus_27187_iso_1_len_1187_ver_4 caa_locus_3016_iso_4_len_1389_ver_4
ORTHOMCL12802	2	1	Camptotheca_acuminata	caa_locus_27276_iso_1_len_519_ver_4 caa_locus_29780_iso_1_len_453_ver_4
ORTHOMCL12829	2	1	Camptotheca_acuminata	caa_locus_28059_iso_1_len_299_ver_4 caa_locus_30455_iso_1_len_803_ver_4
ORTHOMCL12832	2	1	Camptotheca_acuminata	caa_locus_28194_iso_1_len_2234_ver_4 caa_locus_94935_iso_1_len_473_ver_4
ORTHOMCL12841	2	1	Camptotheca_acuminata	caa_locus_28354_iso_1_len_815_ver_4 caa_locus_57242_iso_1_len_534_ver_4
ORTHOMCL12844	2	1	Camptotheca_acuminata	caa_locus_28416_iso_1_len_283_ver_4 caa_locus_30889_iso_1_len_291_ver_4
ORTHOMCL12846	2	1	Camptotheca_acuminata	caa_locus_28466_iso_1_len_664_ver_4 caa_locus_50888_iso_1_len_738_ver_4
ORTHOMCL12850	2	1	Camptotheca_acuminata	caa_locus_28520_iso_1_len_1516_ver_4 caa_locus_43554_iso_1_len_1354_ver_4
ORTHOMCL12858	2	1	Camptotheca_acuminata	caa_locus_28620_iso_1_len_2627_ver_4 caa_locus_4622_iso_5_len_3069_ver_4
ORTHOMCL12859	2	1	Camptotheca_acuminata	caa_locus_2865_iso_2_len_1210_ver_4 caa_locus_4894_iso_9_len_2116_ver_4
ORTHOMCL12860	2	1	Camptotheca_acuminata	caa_locus_28678_iso_1_len_276_ver_4 caa_locus_69118_iso_1_len_286_ver_4
ORTHOMCL12876	2	1	Camptotheca_acuminata	caa_locus_29180_iso_1_len_587_ver_4 caa_locus_94895_iso_1_len_927_ver_4
ORTHOMCL12879	2	1	Camptotheca_acuminata	caa_locus_29249_iso_1_len_983_ver_4 caa_locus_39637_iso_1_len_1076_ver_4
ORTHOMCL12881	2	1	Camptotheca_acuminata	caa_locus_2927_iso_1_len_1570_ver_4 caa_locus_7257_iso_4_len_3493_ver_4
ORTHOMCL12884	2	1	Camptotheca_acuminata	caa_locus_29426_iso_2_len_740_ver_4 caa_locus_38043_iso_1_len_601_ver_4
ORTHOMCL12885	2	1	Camptotheca_acuminata	caa_locus_2942_iso_1_len_1321_ver_4 caa_locus_404_iso_4_len_1514_ver_4
ORTHOMCL12890	2	1	Camptotheca_acuminata	caa_locus_29603_iso_3_len_390_ver_4 caa_locus_56881_iso_1_len_452_ver_4
ORTHOMCL12894	2	1	Camptotheca_acuminata	caa_locus_29782_iso_1_len_559_ver_4 caa_locus_56975_iso_1_len_453_ver_4
ORTHOMCL12900	2	1	Camptotheca_acuminata	caa_locus_29919_iso_1_len_789_ver_4 caa_locus_36509_iso_1_len_541_ver_4
ORTHOMCL12906	2	1	Camptotheca_acuminata	caa_locus_30056_iso_1_len_511_ver_4 caa_locus_39578_iso_1_len_524_ver_4
ORTHOMCL12907	2	1	Camptotheca_acuminata	caa_locus_30070_iso_1_len_449_ver_4 caa_locus_30750_iso_2_len_451_ver_4
ORTHOMCL12917	2	1	Camptotheca_acuminata	caa_locus_3033_iso_9_len_1818_ver_4 caa_locus_6491_iso_5_len_1591_ver_4
ORTHOMCL12927	2	1	Camptotheca_acuminata	caa_locus_30530_iso_1_len_1493_ver_4 caa_locus_52325_iso_1_len_1545_ver_4
ORTHOMCL12934	2	1	Camptotheca_acuminata	caa_locus_30602_iso_1_len_573_ver_4 caa_locus_72760_iso_1_len_434_ver_4
ORTHOMCL12936	2	1	Camptotheca_acuminata	caa_locus_30610_iso_1_len_336_ver_4 caa_locus_89232_iso_1_len_333_ver_4
ORTHOMCL12940	2	1	Camptotheca_acuminata	caa_locus_30712_iso_1_len_389_ver_4 caa_locus_31557_iso_1_len_660_ver_4
ORTHOMCL12943	2	1	Camptotheca_acuminata	caa_locus_30780_iso_1_len_567_ver_4 caa_locus_90061_iso_1_len_428_ver_4
ORTHOMCL12944	2	1	Camptotheca_acuminata	caa_locus_30823_iso_1_len_759_ver_4 caa_locus_39309_iso_1_len_1002_ver_4
ORTHOMCL12946	2	1	Camptotheca_acuminata	caa_locus_30894_iso_1_len_606_ver_4 caa_locus_64493_iso_1_len_302_ver_4
ORTHOMCL12957	2	1	Camptotheca_acuminata	caa_locus_31120_iso_1_len_355_ver_4 caa_locus_51081_iso_1_len_331_ver_4
ORTHOMCL12961	2	1	Camptotheca_acuminata	caa_locus_31261_iso_1_len_361_ver_4 caa_locus_57578_iso_1_len_473_ver_4
ORTHOMCL12969	2	1	Camptotheca_acuminata	caa_locus_31436_iso_1_len_2862_ver_4 caa_locus_74916_iso_1_len_923_ver_4
ORTHOMCL12975	2	1	Camptotheca_acuminata	caa_locus_31591_iso_4_len_4333_ver_4 caa_locus_46183_iso_1_len_1136_ver_4
ORTHOMCL12983	2	1	Camptotheca_acuminata	caa_locus_3190_iso_5_len_1128_ver_4 caa_locus_9552_iso_1_len_1104_ver_4
ORTHOMCL12986	2	1	Camptotheca_acuminata	caa_locus_32007_iso_1_len_451_ver_4 caa_locus_38208_iso_1_len_365_ver_4
ORTHOMCL13002	2	1	Camptotheca_acuminata	caa_locus_32486_iso_1_len_356_ver_4 caa_locus_34974_iso_1_len_319_ver_4
ORTHOMCL13003	2	1	Camptotheca_acuminata	caa_locus_32506_iso_1_len_737_ver_4 caa_locus_70143_iso_1_len_1289_ver_4
ORTHOMCL13004	2	1	Camptotheca_acuminata	caa_locus_32514_iso_1_len_251_ver_4 caa_locus_60993_iso_1_len_1116_ver_4
ORTHOMCL13007	2	1	Camptotheca_acuminata	caa_locus_32604_iso_1_len_1789_ver_4 caa_locus_42517_iso_1_len_973_ver_4
ORTHOMCL13012	2	1	Camptotheca_acuminata	caa_locus_32790_iso_1_len_766_ver_4 caa_locus_94968_iso_1_len_601_ver_4
ORTHOMCL13022	2	1	Camptotheca_acuminata	caa_locus_33040_iso_1_len_1068_ver_4 caa_locus_3526_iso_4_len_1612_ver_4
ORTHOMCL13031	2	1	Camptotheca_acuminata	caa_locus_33320_iso_1_len_468_ver_4 caa_locus_33522_iso_1_len_309_ver_4
ORTHOMCL13038	2	1	Camptotheca_acuminata	caa_locus_33508_iso_1_len_578_ver_4 caa_locus_43764_iso_1_len_591_ver_4
ORTHOMCL13046	2	1	Camptotheca_acuminata	caa_locus_33831_iso_1_len_2363_ver_4 caa_locus_41777_iso_1_len_550_ver_4
ORTHOMCL13048	2	1	Camptotheca_acuminata	caa_locus_33862_iso_1_len_612_ver_4 caa_locus_61572_iso_1_len_289_ver_4
ORTHOMCL13050	2	1	Camptotheca_acuminata	caa_locus_33882_iso_1_len_380_ver_4 caa_locus_60158_iso_1_len_346_ver_4
ORTHOMCL13051	2	1	Camptotheca_acuminata	caa_locus_3393_iso_2_len_2321_ver_4 caa_locus_37438_iso_1_len_1411_ver_4
ORTHOMCL13052	2	1	Camptotheca_acuminata	caa_locus_33956_iso_1_len_929_ver_4 caa_locus_36881_iso_1_len_799_ver_4
ORTHOMCL13055	2	1	Camptotheca_acuminata	caa_locus_34065_iso_1_len_1928_ver_4 caa_locus_42581_iso_1_len_1738_ver_4
ORTHOMCL13056	2	1	Camptotheca_acuminata	caa_locus_34102_iso_1_len_2817_ver_4 caa_locus_6490_iso_1_len_2313_ver_4
ORTHOMCL13071	2	1	Camptotheca_acuminata	caa_locus_34500_iso_1_len_399_ver_4 caa_locus_46995_iso_1_len_457_ver_4
ORTHOMCL13072	2	1	Camptotheca_acuminata	caa_locus_34516_iso_1_len_3225_ver_4 caa_locus_362_iso_4_len_4891_ver_4
ORTHOMCL13081	2	1	Camptotheca_acuminata	caa_locus_34809_iso_2_len_1412_ver_4 caa_locus_4897_iso_3_len_1761_ver_4
ORTHOMCL13083	2	1	Camptotheca_acuminata	caa_locus_34872_iso_1_len_378_ver_4 caa_locus_50648_iso_1_len_453_ver_4
ORTHOMCL13096	2	1	Camptotheca_acuminata	caa_locus_3525_iso_3_len_1050_ver_4 caa_locus_6982_iso_1_len_1194_ver_4
ORTHOMCL13103	2	1	Camptotheca_acuminata	caa_locus_35527_iso_1_len_709_ver_4 caa_locus_76_iso_6_len_2504_ver_4
ORTHOMCL13106	2	1	Camptotheca_acuminata	caa_locus_35582_iso_3_len_701_ver_4 caa_locus_73668_iso_1_len_476_ver_4
ORTHOMCL13116	2	1	Camptotheca_acuminata	caa_locus_35898_iso_1_len_804_ver_4 caa_locus_9580_iso_2_len_1405_ver_4
ORTHOMCL13118	2	1	Camptotheca_acuminata	caa_locus_36001_iso_1_len_517_ver_4 caa_locus_9754_iso_3_len_722_ver_4
ORTHOMCL13120	2	1	Camptotheca_acuminata	caa_locus_36054_iso_1_len_401_ver_4 caa_locus_89498_iso_1_len_267_ver_4
ORTHOMCL13121	2	1	Camptotheca_acuminata	caa_locus_36066_iso_1_len_451_ver_4 caa_locus_5243_iso_7_len_3102_ver_4
ORTHOMCL13132	2	1	Camptotheca_acuminata	caa_locus_36400_iso_1_len_916_ver_4 caa_locus_46744_iso_1_len_324_ver_4
ORTHOMCL13135	2	1	Camptotheca_acuminata	caa_locus_36605_iso_1_len_492_ver_4 caa_locus_43480_iso_1_len_595_ver_4
ORTHOMCL13137	2	1	Camptotheca_acuminata	caa_locus_36696_iso_1_len_1961_ver_4 caa_locus_78063_iso_1_len_581_ver_4
ORTHOMCL13139	2	1	Camptotheca_acuminata	caa_locus_36749_iso_1_len_359_ver_4 caa_locus_50067_iso_1_len_391_ver_4
ORTHOMCL13141	2	1	Camptotheca_acuminata	caa_locus_3682_iso_9_len_2279_ver_4 caa_locus_3966_iso_8_len_2227_ver_4
ORTHOMCL13147	2	1	Camptotheca_acuminata	caa_locus_37017_iso_1_len_365_ver_4 caa_locus_44701_iso_1_len_373_ver_4
ORTHOMCL13158	2	1	Camptotheca_acuminata	caa_locus_37376_iso_1_len_1176_ver_4 caa_locus_38797_iso_1_len_595_ver_4
ORTHOMCL13170	2	1	Camptotheca_acuminata	caa_locus_3775_iso_6_len_1137_ver_4 caa_locus_8312_iso_1_len_1029_ver_4
ORTHOMCL13173	2	1	Camptotheca_acuminata	caa_locus_37850_iso_1_len_581_ver_4 caa_locus_5708_iso_7_len_1629_ver_4
ORTHOMCL13176	2	1	Camptotheca_acuminata	caa_locus_37999_iso_1_len_812_ver_4 caa_locus_39739_iso_1_len_951_ver_4
ORTHOMCL13178	2	1	Camptotheca_acuminata	caa_locus_38120_iso_1_len_872_ver_4 caa_locus_56710_iso_2_len_1589_ver_4
ORTHOMCL13181	2	1	Camptotheca_acuminata	caa_locus_38249_iso_1_len_885_ver_4 caa_locus_80371_iso_1_len_463_ver_4
ORTHOMCL13184	2	1	Camptotheca_acuminata	caa_locus_38342_iso_1_len_601_ver_4 caa_locus_56019_iso_1_len_621_ver_4
ORTHOMCL13187	2	1	Camptotheca_acuminata	caa_locus_38398_iso_1_len_553_ver_4 caa_locus_9095_iso_2_len_687_ver_4
ORTHOMCL13206	2	1	Camptotheca_acuminata	caa_locus_39284_iso_1_len_474_ver_4 caa_locus_43555_iso_1_len_599_ver_4
ORTHOMCL13218	2	1	Camptotheca_acuminata	caa_locus_39805_iso_1_len_1073_ver_4 caa_locus_85155_iso_1_len_2103_ver_4
ORTHOMCL13235	2	1	Camptotheca_acuminata	caa_locus_4045_iso_1_len_838_ver_4 caa_locus_7969_iso_5_len_1538_ver_4
ORTHOMCL13247	2	1	Camptotheca_acuminata	caa_locus_4106_iso_7_len_1134_ver_4 caa_locus_69774_iso_1_len_480_ver_4
ORTHOMCL13252	2	1	Camptotheca_acuminata	caa_locus_41348_iso_1_len_809_ver_4 caa_locus_57451_iso_1_len_613_ver_4
ORTHOMCL13258	2	1	Camptotheca_acuminata	caa_locus_41435_iso_1_len_416_ver_4 caa_locus_42437_iso_2_len_850_ver_4
ORTHOMCL13259	2	1	Camptotheca_acuminata	caa_locus_41555_iso_1_len_345_ver_4 caa_locus_75346_iso_2_len_689_ver_4
ORTHOMCL13260	2	1	Camptotheca_acuminata	caa_locus_4156_iso_10_len_2099_ver_4 caa_locus_5345_iso_2_len_2020_ver_4
ORTHOMCL13264	2	1	Camptotheca_acuminata	caa_locus_4193_iso_3_len_1181_ver_4 caa_locus_6882_iso_2_len_891_ver_4
ORTHOMCL13268	2	1	Camptotheca_acuminata	caa_locus_4206_iso_2_len_725_ver_4 caa_locus_4667_iso_3_len_911_ver_4
ORTHOMCL13273	2	1	Camptotheca_acuminata	caa_locus_42207_iso_1_len_705_ver_4 caa_locus_69349_iso_1_len_449_ver_4
ORTHOMCL13278	2	1	Camptotheca_acuminata	caa_locus_4264_iso_6_len_2278_ver_4 caa_locus_5723_iso_7_len_4458_ver_4
ORTHOMCL13286	2	1	Camptotheca_acuminata	caa_locus_42995_iso_1_len_329_ver_4 caa_locus_47510_iso_1_len_328_ver_4
ORTHOMCL13288	2	1	Camptotheca_acuminata	caa_locus_43055_iso_1_len_310_ver_4 caa_locus_76109_iso_3_len_416_ver_4
ORTHOMCL13293	2	1	Camptotheca_acuminata	caa_locus_43191_iso_1_len_1952_ver_4 caa_locus_48045_iso_1_len_829_ver_4
ORTHOMCL13304	2	1	Camptotheca_acuminata	caa_locus_43569_iso_1_len_357_ver_4 caa_locus_75009_iso_1_len_351_ver_4
ORTHOMCL13306	2	1	Camptotheca_acuminata	caa_locus_43627_iso_3_len_869_ver_4 caa_locus_83933_iso_1_len_475_ver_4
ORTHOMCL13323	2	1	Camptotheca_acuminata	caa_locus_44482_iso_1_len_587_ver_4 caa_locus_48243_iso_3_len_890_ver_4
ORTHOMCL13325	2	1	Camptotheca_acuminata	caa_locus_44610_iso_1_len_1573_ver_4 caa_locus_64160_iso_1_len_731_ver_4
ORTHOMCL13328	2	1	Camptotheca_acuminata	caa_locus_45039_iso_1_len_677_ver_4 caa_locus_51959_iso_1_len_431_ver_4
ORTHOMCL13330	2	1	Camptotheca_acuminata	caa_locus_45276_iso_1_len_392_ver_4 caa_locus_55071_iso_1_len_395_ver_4
ORTHOMCL13337	2	1	Camptotheca_acuminata	caa_locus_45851_iso_1_len_1178_ver_4 caa_locus_53133_iso_1_len_1346_ver_4
ORTHOMCL13340	2	1	Camptotheca_acuminata	caa_locus_45958_iso_1_len_344_ver_4 caa_locus_95657_iso_1_len_301_ver_4
ORTHOMCL13346	2	1	Camptotheca_acuminata	caa_locus_46380_iso_6_len_760_ver_4 caa_locus_46564_iso_2_len_458_ver_4
ORTHOMCL13355	2	1	Camptotheca_acuminata	caa_locus_46821_iso_1_len_567_ver_4 caa_locus_61766_iso_2_len_555_ver_4
ORTHOMCL13357	2	1	Camptotheca_acuminata	caa_locus_46885_iso_1_len_261_ver_4 caa_locus_75858_iso_2_len_295_ver_4
ORTHOMCL13358	2	1	Camptotheca_acuminata	caa_locus_47108_iso_1_len_2224_ver_4 caa_locus_73711_iso_1_len_549_ver_4
ORTHOMCL13360	2	1	Camptotheca_acuminata	caa_locus_47183_iso_1_len_460_ver_4 caa_locus_64704_iso_1_len_703_ver_4
ORTHOMCL13363	2	1	Camptotheca_acuminata	caa_locus_47283_iso_1_len_724_ver_4 caa_locus_87194_iso_1_len_486_ver_4
ORTHOMCL13370	2	1	Camptotheca_acuminata	caa_locus_47523_iso_2_len_2340_ver_4 caa_locus_68537_iso_1_len_796_ver_4
ORTHOMCL13385	2	1	Camptotheca_acuminata	caa_locus_48498_iso_1_len_321_ver_4 caa_locus_78543_iso_1_len_916_ver_4
ORTHOMCL13411	2	1	Camptotheca_acuminata	caa_locus_49757_iso_1_len_507_ver_4 caa_locus_80423_iso_1_len_452_ver_4
ORTHOMCL13413	2	1	Camptotheca_acuminata	caa_locus_49902_iso_5_len_2207_ver_4 caa_locus_57733_iso_1_len_1966_ver_4
ORTHOMCL13416	2	1	Camptotheca_acuminata	caa_locus_49988_iso_1_len_447_ver_4 caa_locus_75433_iso_1_len_285_ver_4
ORTHOMCL13424	2	1	Camptotheca_acuminata	caa_locus_50250_iso_3_len_421_ver_4 caa_locus_67901_iso_1_len_300_ver_4
ORTHOMCL13445	2	1	Camptotheca_acuminata	caa_locus_51523_iso_1_len_367_ver_4 caa_locus_61965_iso_1_len_813_ver_4
ORTHOMCL13460	2	1	Camptotheca_acuminata	caa_locus_52244_iso_1_len_568_ver_4 caa_locus_91441_iso_1_len_402_ver_4
ORTHOMCL13461	2	1	Camptotheca_acuminata	caa_locus_52332_iso_1_len_711_ver_4 caa_locus_67376_iso_1_len_384_ver_4
ORTHOMCL13468	2	1	Camptotheca_acuminata	caa_locus_5288_iso_2_len_657_ver_4 caa_locus_931_iso_1_len_582_ver_4
ORTHOMCL13475	2	1	Camptotheca_acuminata	caa_locus_53611_iso_1_len_364_ver_4 caa_locus_88678_iso_1_len_377_ver_4
ORTHOMCL13481	2	1	Camptotheca_acuminata	caa_locus_54218_iso_1_len_294_ver_4 caa_locus_8142_iso_4_len_785_ver_4
ORTHOMCL13487	2	1	Camptotheca_acuminata	caa_locus_54564_iso_1_len_405_ver_4 caa_locus_84477_iso_1_len_323_ver_4
ORTHOMCL13492	2	1	Camptotheca_acuminata	caa_locus_54693_iso_1_len_319_ver_4 caa_locus_91193_iso_1_len_397_ver_4
ORTHOMCL13499	2	1	Camptotheca_acuminata	caa_locus_55064_iso_1_len_1081_ver_4 caa_locus_59384_iso_1_len_1070_ver_4
ORTHOMCL13503	2	1	Camptotheca_acuminata	caa_locus_55314_iso_1_len_365_ver_4 caa_locus_68263_iso_1_len_317_ver_4
ORTHOMCL13510	2	1	Camptotheca_acuminata	caa_locus_5569_iso_3_len_1264_ver_4 caa_locus_7557_iso_2_len_1253_ver_4
ORTHOMCL13512	2	1	Camptotheca_acuminata	caa_locus_55891_iso_1_len_444_ver_4 caa_locus_60643_iso_1_len_390_ver_4
ORTHOMCL13514	2	1	Camptotheca_acuminata	caa_locus_55952_iso_1_len_756_ver_4 caa_locus_95726_iso_1_len_386_ver_4
ORTHOMCL13525	2	1	Camptotheca_acuminata	caa_locus_56476_iso_1_len_915_ver_4 caa_locus_71314_iso_1_len_1092_ver_4
ORTHOMCL13534	2	1	Camptotheca_acuminata	caa_locus_57318_iso_1_len_329_ver_4 caa_locus_64621_iso_1_len_516_ver_4
ORTHOMCL13538	2	1	Camptotheca_acuminata	caa_locus_57446_iso_1_len_823_ver_4 caa_locus_7483_iso_1_len_1561_ver_4
ORTHOMCL13543	2	1	Camptotheca_acuminata	caa_locus_58092_iso_1_len_676_ver_4 caa_locus_87617_iso_1_len_551_ver_4
ORTHOMCL13544	2	1	Camptotheca_acuminata	caa_locus_58214_iso_1_len_314_ver_4 caa_locus_76304_iso_2_len_532_ver_4
ORTHOMCL13549	2	1	Camptotheca_acuminata	caa_locus_58687_iso_1_len_739_ver_4 caa_locus_75635_iso_1_len_467_ver_4
ORTHOMCL13554	2	1	Camptotheca_acuminata	caa_locus_59074_iso_1_len_448_ver_4 caa_locus_85790_iso_1_len_406_ver_4
ORTHOMCL13581	2	1	Camptotheca_acuminata	caa_locus_61133_iso_1_len_294_ver_4 caa_locus_65261_iso_1_len_432_ver_4
ORTHOMCL13584	2	1	Camptotheca_acuminata	caa_locus_61697_iso_1_len_468_ver_4 caa_locus_99213_iso_1_len_415_ver_4
ORTHOMCL13589	2	1	Camptotheca_acuminata	caa_locus_62037_iso_1_len_474_ver_4 caa_locus_97045_iso_1_len_328_ver_4
ORTHOMCL13600	2	1	Camptotheca_acuminata	caa_locus_62927_iso_1_len_522_ver_4 caa_locus_77055_iso_1_len_417_ver_4
ORTHOMCL13603	2	1	Camptotheca_acuminata	caa_locus_6309_iso_1_len_643_ver_4 caa_locus_6816_iso_2_len_789_ver_4
ORTHOMCL13604	2	1	Camptotheca_acuminata	caa_locus_63139_iso_1_len_535_ver_4 caa_locus_75374_iso_1_len_686_ver_4
ORTHOMCL13613	2	1	Camptotheca_acuminata	caa_locus_63739_iso_1_len_836_ver_4 caa_locus_81049_iso_1_len_918_ver_4
ORTHOMCL13625	2	1	Camptotheca_acuminata	caa_locus_64744_iso_1_len_467_ver_4 caa_locus_95282_iso_1_len_291_ver_4
ORTHOMCL13642	2	1	Camptotheca_acuminata	caa_locus_65910_iso_1_len_301_ver_4 caa_locus_94306_iso_1_len_388_ver_4
ORTHOMCL13657	2	1	Camptotheca_acuminata	caa_locus_67096_iso_1_len_282_ver_4 caa_locus_96623_iso_1_len_330_ver_4
ORTHOMCL13681	2	1	Camptotheca_acuminata	caa_locus_70171_iso_1_len_288_ver_4 caa_locus_75584_iso_1_len_294_ver_4
ORTHOMCL13726	2	1	Camptotheca_acuminata	caa_locus_7460_iso_1_len_2704_ver_4 caa_locus_8837_iso_5_len_2311_ver_4
ORTHOMCL13737	2	1	Camptotheca_acuminata	caa_locus_75980_iso_1_len_370_ver_4 caa_locus_95058_iso_1_len_630_ver_4
ORTHOMCL13739	2	1	Camptotheca_acuminata	caa_locus_76176_iso_1_len_327_ver_4 caa_locus_90060_iso_1_len_336_ver_4
ORTHOMCL13744	2	1	Camptotheca_acuminata	caa_locus_76407_iso_1_len_304_ver_4 caa_locus_9322_iso_4_len_758_ver_4
ORTHOMCL13746	2	1	Camptotheca_acuminata	caa_locus_76587_iso_1_len_639_ver_4 caa_locus_91657_iso_1_len_649_ver_4
ORTHOMCL13753	2	1	Camptotheca_acuminata	caa_locus_76973_iso_1_len_524_ver_4 caa_locus_84189_iso_1_len_296_ver_4
ORTHOMCL13760	2	1	Camptotheca_acuminata	caa_locus_7726_iso_8_len_1679_ver_4 caa_locus_9528_iso_9_len_1730_ver_4
ORTHOMCL13781	2	1	Camptotheca_acuminata	caa_locus_79426_iso_1_len_340_ver_4 caa_locus_94750_iso_1_len_302_ver_4
ORTHOMCL13805	2	1	Camptotheca_acuminata	caa_locus_81266_iso_1_len_364_ver_4 caa_locus_87263_iso_1_len_284_ver_4
ORTHOMCL13828	2	1	Camptotheca_acuminata	caa_locus_83451_iso_1_len_541_ver_4 caa_locus_93061_iso_2_len_355_ver_4
ORTHOMCL13840	2	1	Camptotheca_acuminata	caa_locus_84567_iso_1_len_289_ver_4 caa_locus_87994_iso_1_len_288_ver_4
