# Supplementary material for: Development of Transcriptomic Resources for Interrogating the Biosynthesis of Monoterpene Indole Alkaloids in Medicinal Plant Species
Source: PLoS One. 2012 Dec 26;7(12):e52506. doi: 10.1371/journal.pone.0052506 (PMC3530497; doi:10.1371/journal.pone.0052506)
Supplement: Table S11 — List of transcripts in paralogous groups restricted to Rauvolfia serpentina . (XLSX) [file pone.0052506.s012.xlsx]

## Sheet: SuppTable11
Table S11. List of transcripts in paralogous groups restricted to Rauvolfia serpentina.
CLUSTER ID	NUMBER OF PROTEINS	NUMBER OF TAXA	TAXA ID	PREDICTED PROTEINS ID
ORTHOMCL55	10	1	Rauvolfia_serpentina	rsa_locus_107552_iso_1_len_1097_ver_2 rsa_locus_1142_iso_9_len_1769_ver_2 rsa_locus_11895_iso_1_len_1496_ver_2 rsa_locus_18843_iso_2_len_1901_ver_2 rsa_locus_21633_iso_1_len_900_ver_2 rsa_locus_25879_iso_1_len_404_ver_2 rsa_locus_3704_iso_4_len_1666_ver_2 rsa_locus_44372_iso_2_len_1131_ver_2 rsa_locus_5407_iso_3_len_1465_ver_2 rsa_locus_57526_iso_1_len_282_ver_2
ORTHOMCL353	6	1	Rauvolfia_serpentina	rsa_locus_10912_iso_4_len_1739_ver_2 rsa_locus_1491_iso_9_len_2014_ver_2 rsa_locus_16757_iso_2_len_1334_ver_2 rsa_locus_2283_iso_10_len_1408_ver_2 rsa_locus_34138_iso_3_len_1155_ver_2 rsa_locus_71677_iso_1_len_777_ver_2
ORTHOMCL354	6	1	Rauvolfia_serpentina	rsa_locus_20692_iso_1_len_500_ver_2 rsa_locus_21693_iso_1_len_1601_ver_2 rsa_locus_25415_iso_1_len_1201_ver_2 rsa_locus_28495_iso_3_len_1145_ver_2 rsa_locus_54099_iso_1_len_764_ver_2 rsa_locus_93008_iso_1_len_352_ver_2
ORTHOMCL758	5	1	Rauvolfia_serpentina	rsa_locus_13341_iso_1_len_449_ver_2 rsa_locus_14146_iso_1_len_1009_ver_2 rsa_locus_22800_iso_1_len_1169_ver_2 rsa_locus_29688_iso_1_len_934_ver_2 rsa_locus_49097_iso_1_len_472_ver_2
ORTHOMCL759	5	1	Rauvolfia_serpentina	rsa_locus_36490_iso_1_len_403_ver_2 rsa_locus_43277_iso_1_len_388_ver_2 rsa_locus_508_iso_1_len_776_ver_2 rsa_locus_75943_iso_1_len_595_ver_2 rsa_locus_92705_iso_1_len_336_ver_2
ORTHOMCL3076	4	1	Rauvolfia_serpentina	rsa_locus_11046_iso_1_len_1037_ver_2 rsa_locus_13220_iso_5_len_2643_ver_2 rsa_locus_28153_iso_2_len_1273_ver_2 rsa_locus_6419_iso_4_len_3161_ver_2
ORTHOMCL3077	4	1	Rauvolfia_serpentina	rsa_locus_1171_iso_9_len_2098_ver_2 rsa_locus_14255_iso_1_len_1098_ver_2 rsa_locus_22398_iso_1_len_862_ver_2 rsa_locus_23811_iso_1_len_1126_ver_2
ORTHOMCL3078	4	1	Rauvolfia_serpentina	rsa_locus_12105_iso_1_len_1140_ver_2 rsa_locus_18864_iso_1_len_1296_ver_2 rsa_locus_38625_iso_1_len_593_ver_2 rsa_locus_76110_iso_1_len_299_ver_2
ORTHOMCL3079	4	1	Rauvolfia_serpentina	rsa_locus_16646_iso_3_len_1584_ver_2 rsa_locus_24544_iso_1_len_1244_ver_2 rsa_locus_72494_iso_1_len_1390_ver_2 rsa_locus_81_iso_7_len_1588_ver_2
ORTHOMCL3080	4	1	Rauvolfia_serpentina	rsa_locus_16824_iso_1_len_1536_ver_2 rsa_locus_17104_iso_1_len_2333_ver_2 rsa_locus_3564_iso_1_len_1864_ver_2 rsa_locus_9478_iso_5_len_2974_ver_2
ORTHOMCL3081	4	1	Rauvolfia_serpentina	rsa_locus_1692_iso_8_len_4268_ver_2 rsa_locus_17782_iso_1_len_549_ver_2 rsa_locus_32021_iso_1_len_287_ver_2 rsa_locus_51007_iso_1_len_455_ver_2
ORTHOMCL3082	4	1	Rauvolfia_serpentina	rsa_locus_18989_iso_1_len_1709_ver_2 rsa_locus_19441_iso_2_len_1770_ver_2 rsa_locus_20722_iso_1_len_1509_ver_2 rsa_locus_8818_iso_4_len_2295_ver_2
ORTHOMCL3083	4	1	Rauvolfia_serpentina	rsa_locus_20635_iso_1_len_1019_ver_2 rsa_locus_29104_iso_4_len_801_ver_2 rsa_locus_31239_iso_1_len_872_ver_2 rsa_locus_6768_iso_5_len_1914_ver_2
ORTHOMCL3084	4	1	Rauvolfia_serpentina	rsa_locus_23962_iso_3_len_1176_ver_2 rsa_locus_25052_iso_2_len_1177_ver_2 rsa_locus_3992_iso_9_len_1619_ver_2 rsa_locus_517_iso_6_len_1755_ver_2
ORTHOMCL3085	4	1	Rauvolfia_serpentina	rsa_locus_25032_iso_1_len_874_ver_2 rsa_locus_38478_iso_1_len_481_ver_2 rsa_locus_43627_iso_1_len_469_ver_2 rsa_locus_57658_iso_1_len_415_ver_2
ORTHOMCL11439	3	1	Rauvolfia_serpentina	rsa_locus_10154_iso_1_len_398_ver_2 rsa_locus_24442_iso_1_len_797_ver_2 rsa_locus_44558_iso_1_len_623_ver_2
ORTHOMCL11440	3	1	Rauvolfia_serpentina	rsa_locus_10712_iso_3_len_780_ver_2 rsa_locus_3548_iso_4_len_1614_ver_2 rsa_locus_3728_iso_1_len_1199_ver_2
ORTHOMCL11441	3	1	Rauvolfia_serpentina	rsa_locus_11072_iso_3_len_2351_ver_2 rsa_locus_15500_iso_1_len_444_ver_2 rsa_locus_45914_iso_1_len_361_ver_2
ORTHOMCL11442	3	1	Rauvolfia_serpentina	rsa_locus_12244_iso_4_len_1131_ver_2 rsa_locus_20636_iso_1_len_487_ver_2 rsa_locus_29985_iso_2_len_824_ver_2
ORTHOMCL11443	3	1	Rauvolfia_serpentina	rsa_locus_122_iso_5_len_1122_ver_2 rsa_locus_4703_iso_3_len_437_ver_2 rsa_locus_4704_iso_1_len_920_ver_2
ORTHOMCL11444	3	1	Rauvolfia_serpentina	rsa_locus_1287_iso_4_len_2716_ver_2 rsa_locus_1964_iso_7_len_2064_ver_2 rsa_locus_2710_iso_4_len_2785_ver_2
ORTHOMCL11445	3	1	Rauvolfia_serpentina	rsa_locus_12881_iso_1_len_1096_ver_2 rsa_locus_23806_iso_1_len_1128_ver_2 rsa_locus_4129_iso_3_len_1761_ver_2
ORTHOMCL11446	3	1	Rauvolfia_serpentina	rsa_locus_15664_iso_1_len_668_ver_2 rsa_locus_18216_iso_1_len_1645_ver_2 rsa_locus_3993_iso_4_len_1755_ver_2
ORTHOMCL11447	3	1	Rauvolfia_serpentina	rsa_locus_15687_iso_1_len_1616_ver_2 rsa_locus_21063_iso_1_len_783_ver_2 rsa_locus_24306_iso_1_len_1156_ver_2
ORTHOMCL11448	3	1	Rauvolfia_serpentina	rsa_locus_16129_iso_1_len_624_ver_2 rsa_locus_45934_iso_1_len_586_ver_2 rsa_locus_70047_iso_1_len_320_ver_2
ORTHOMCL11449	3	1	Rauvolfia_serpentina	rsa_locus_17219_iso_1_len_1259_ver_2 rsa_locus_29087_iso_2_len_1158_ver_2 rsa_locus_633_iso_2_len_2046_ver_2
ORTHOMCL11450	3	1	Rauvolfia_serpentina	rsa_locus_18839_iso_2_len_685_ver_2 rsa_locus_19777_iso_1_len_308_ver_2 rsa_locus_32144_iso_1_len_780_ver_2
ORTHOMCL11451	3	1	Rauvolfia_serpentina	rsa_locus_20419_iso_3_len_1339_ver_2 rsa_locus_32296_iso_1_len_838_ver_2 rsa_locus_32409_iso_4_len_1352_ver_2
ORTHOMCL11452	3	1	Rauvolfia_serpentina	rsa_locus_20823_iso_1_len_790_ver_2 rsa_locus_32062_iso_1_len_507_ver_2 rsa_locus_6378_iso_1_len_1354_ver_2
ORTHOMCL11453	3	1	Rauvolfia_serpentina	rsa_locus_21211_iso_2_len_808_ver_2 rsa_locus_29071_iso_1_len_471_ver_2 rsa_locus_43028_iso_1_len_365_ver_2
ORTHOMCL11454	3	1	Rauvolfia_serpentina	rsa_locus_21416_iso_1_len_427_ver_2 rsa_locus_85369_iso_1_len_507_ver_2 rsa_locus_91653_iso_1_len_489_ver_2
ORTHOMCL11455	3	1	Rauvolfia_serpentina	rsa_locus_23569_iso_2_len_1332_ver_2 rsa_locus_28304_iso_1_len_620_ver_2 rsa_locus_32816_iso_1_len_646_ver_2
ORTHOMCL11456	3	1	Rauvolfia_serpentina	rsa_locus_24143_iso_1_len_563_ver_2 rsa_locus_37165_iso_1_len_536_ver_2 rsa_locus_44563_iso_1_len_286_ver_2
ORTHOMCL11457	3	1	Rauvolfia_serpentina	rsa_locus_25468_iso_1_len_294_ver_2 rsa_locus_42428_iso_2_len_321_ver_2 rsa_locus_8163_iso_5_len_1813_ver_2
ORTHOMCL11458	3	1	Rauvolfia_serpentina	rsa_locus_26144_iso_3_len_995_ver_2 rsa_locus_27557_iso_3_len_957_ver_2 rsa_locus_90933_iso_1_len_691_ver_2
ORTHOMCL11459	3	1	Rauvolfia_serpentina	rsa_locus_2820_iso_3_len_1051_ver_2 rsa_locus_62112_iso_1_len_425_ver_2 rsa_locus_80128_iso_1_len_364_ver_2
ORTHOMCL11460	3	1	Rauvolfia_serpentina	rsa_locus_2990_iso_4_len_1860_ver_2 rsa_locus_50660_iso_1_len_853_ver_2 rsa_locus_56703_iso_1_len_316_ver_2
ORTHOMCL11461	3	1	Rauvolfia_serpentina	rsa_locus_33493_iso_1_len_358_ver_2 rsa_locus_33494_iso_1_len_446_ver_2 rsa_locus_70610_iso_1_len_333_ver_2
ORTHOMCL11462	3	1	Rauvolfia_serpentina	rsa_locus_35046_iso_1_len_1017_ver_2 rsa_locus_49138_iso_1_len_558_ver_2 rsa_locus_51183_iso_1_len_721_ver_2
ORTHOMCL11463	3	1	Rauvolfia_serpentina	rsa_locus_3517_iso_1_len_2020_ver_2 rsa_locus_40556_iso_1_len_647_ver_2 rsa_locus_72035_iso_1_len_466_ver_2
ORTHOMCL11464	3	1	Rauvolfia_serpentina	rsa_locus_38714_iso_1_len_400_ver_2 rsa_locus_72230_iso_1_len_420_ver_2 rsa_locus_77192_iso_1_len_348_ver_2
ORTHOMCL16294	2	1	Rauvolfia_serpentina	rsa_locus_10009_iso_1_len_652_ver_2 rsa_locus_24552_iso_1_len_425_ver_2
ORTHOMCL16295	2	1	Rauvolfia_serpentina	rsa_locus_10450_iso_1_len_653_ver_2 rsa_locus_28154_iso_1_len_730_ver_2
ORTHOMCL16296	2	1	Rauvolfia_serpentina	rsa_locus_105609_iso_1_len_367_ver_2 rsa_locus_63689_iso_1_len_439_ver_2
ORTHOMCL16297	2	1	Rauvolfia_serpentina	rsa_locus_10612_iso_1_len_1804_ver_2 rsa_locus_3546_iso_1_len_1323_ver_2
ORTHOMCL16298	2	1	Rauvolfia_serpentina	rsa_locus_109459_iso_1_len_472_ver_2 rsa_locus_9250_iso_6_len_2082_ver_2
ORTHOMCL16299	2	1	Rauvolfia_serpentina	rsa_locus_1095_iso_3_len_999_ver_2 rsa_locus_48882_iso_1_len_378_ver_2
ORTHOMCL16300	2	1	Rauvolfia_serpentina	rsa_locus_110271_iso_1_len_569_ver_2 rsa_locus_34999_iso_1_len_473_ver_2
ORTHOMCL16301	2	1	Rauvolfia_serpentina	rsa_locus_11253_iso_3_len_399_ver_2 rsa_locus_17921_iso_10_len_809_ver_2
ORTHOMCL16302	2	1	Rauvolfia_serpentina	rsa_locus_112787_iso_1_len_333_ver_2 rsa_locus_93649_iso_1_len_339_ver_2
ORTHOMCL16303	2	1	Rauvolfia_serpentina	rsa_locus_11523_iso_3_len_2863_ver_2 rsa_locus_14628_iso_2_len_1512_ver_2
ORTHOMCL16304	2	1	Rauvolfia_serpentina	rsa_locus_11528_iso_2_len_684_ver_2 rsa_locus_43908_iso_1_len_696_ver_2
ORTHOMCL16305	2	1	Rauvolfia_serpentina	rsa_locus_11640_iso_1_len_573_ver_2 rsa_locus_90187_iso_1_len_350_ver_2
ORTHOMCL16306	2	1	Rauvolfia_serpentina	rsa_locus_117917_iso_1_len_526_ver_2 rsa_locus_117918_iso_1_len_439_ver_2
ORTHOMCL16307	2	1	Rauvolfia_serpentina	rsa_locus_11806_iso_6_len_1550_ver_2 rsa_locus_40281_iso_1_len_698_ver_2
ORTHOMCL16308	2	1	Rauvolfia_serpentina	rsa_locus_118130_iso_1_len_355_ver_2 rsa_locus_87668_iso_1_len_397_ver_2
ORTHOMCL16309	2	1	Rauvolfia_serpentina	rsa_locus_11869_iso_1_len_1378_ver_2 rsa_locus_9744_iso_1_len_1448_ver_2
ORTHOMCL16310	2	1	Rauvolfia_serpentina	rsa_locus_11936_iso_3_len_2531_ver_2 rsa_locus_8751_iso_5_len_2490_ver_2
ORTHOMCL16311	2	1	Rauvolfia_serpentina	rsa_locus_1205_iso_8_len_2489_ver_2 rsa_locus_24728_iso_3_len_1566_ver_2
ORTHOMCL16312	2	1	Rauvolfia_serpentina	rsa_locus_12382_iso_1_len_1714_ver_2 rsa_locus_7694_iso_4_len_1834_ver_2
ORTHOMCL16313	2	1	Rauvolfia_serpentina	rsa_locus_12507_iso_2_len_668_ver_2 rsa_locus_17381_iso_1_len_885_ver_2
ORTHOMCL16314	2	1	Rauvolfia_serpentina	rsa_locus_12632_iso_7_len_1587_ver_2 rsa_locus_12869_iso_7_len_2347_ver_2
ORTHOMCL16315	2	1	Rauvolfia_serpentina	rsa_locus_12683_iso_1_len_607_ver_2 rsa_locus_16187_iso_1_len_717_ver_2
ORTHOMCL16316	2	1	Rauvolfia_serpentina	rsa_locus_1271_iso_5_len_2072_ver_2 rsa_locus_28673_iso_2_len_979_ver_2
ORTHOMCL16317	2	1	Rauvolfia_serpentina	rsa_locus_1279_iso_2_len_964_ver_2 rsa_locus_20644_iso_1_len_489_ver_2
ORTHOMCL16318	2	1	Rauvolfia_serpentina	rsa_locus_12994_iso_4_len_1255_ver_2 rsa_locus_19999_iso_1_len_382_ver_2
ORTHOMCL16319	2	1	Rauvolfia_serpentina	rsa_locus_13049_iso_1_len_1151_ver_2 rsa_locus_34244_iso_2_len_1044_ver_2
ORTHOMCL16320	2	1	Rauvolfia_serpentina	rsa_locus_13245_iso_2_len_1204_ver_2 rsa_locus_7702_iso_7_len_1131_ver_2
ORTHOMCL16321	2	1	Rauvolfia_serpentina	rsa_locus_1336_iso_1_len_923_ver_2 rsa_locus_28648_iso_1_len_1057_ver_2
ORTHOMCL16322	2	1	Rauvolfia_serpentina	rsa_locus_13683_iso_1_len_495_ver_2 rsa_locus_44669_iso_1_len_331_ver_2
ORTHOMCL16323	2	1	Rauvolfia_serpentina	rsa_locus_13970_iso_1_len_715_ver_2 rsa_locus_37268_iso_1_len_358_ver_2
ORTHOMCL16324	2	1	Rauvolfia_serpentina	rsa_locus_1398_iso_6_len_2326_ver_2 rsa_locus_26562_iso_7_len_1960_ver_2
ORTHOMCL16325	2	1	Rauvolfia_serpentina	rsa_locus_14071_iso_1_len_1254_ver_2 rsa_locus_35992_iso_1_len_575_ver_2
ORTHOMCL16326	2	1	Rauvolfia_serpentina	rsa_locus_14419_iso_2_len_680_ver_2 rsa_locus_25116_iso_4_len_817_ver_2
ORTHOMCL16327	2	1	Rauvolfia_serpentina	rsa_locus_14448_iso_2_len_1366_ver_2 rsa_locus_16807_iso_3_len_1643_ver_2
ORTHOMCL16328	2	1	Rauvolfia_serpentina	rsa_locus_14463_iso_2_len_516_ver_2 rsa_locus_24095_iso_1_len_657_ver_2
ORTHOMCL16329	2	1	Rauvolfia_serpentina	rsa_locus_14529_iso_1_len_356_ver_2 rsa_locus_40543_iso_1_len_515_ver_2
ORTHOMCL16330	2	1	Rauvolfia_serpentina	rsa_locus_14573_iso_1_len_326_ver_2 rsa_locus_32668_iso_1_len_488_ver_2
ORTHOMCL16331	2	1	Rauvolfia_serpentina	rsa_locus_1498_iso_3_len_1420_ver_2 rsa_locus_9192_iso_1_len_948_ver_2
ORTHOMCL16332	2	1	Rauvolfia_serpentina	rsa_locus_15231_iso_1_len_1815_ver_2 rsa_locus_21021_iso_1_len_1796_ver_2
ORTHOMCL16333	2	1	Rauvolfia_serpentina	rsa_locus_15271_iso_1_len_904_ver_2 rsa_locus_22663_iso_1_len_862_ver_2
ORTHOMCL16334	2	1	Rauvolfia_serpentina	rsa_locus_15463_iso_5_len_670_ver_2 rsa_locus_39849_iso_1_len_389_ver_2
ORTHOMCL16335	2	1	Rauvolfia_serpentina	rsa_locus_15519_iso_3_len_941_ver_2 rsa_locus_42712_iso_1_len_298_ver_2
ORTHOMCL16336	2	1	Rauvolfia_serpentina	rsa_locus_1554_iso_7_len_1788_ver_2 rsa_locus_21886_iso_3_len_1545_ver_2
ORTHOMCL16337	2	1	Rauvolfia_serpentina	rsa_locus_15646_iso_1_len_488_ver_2 rsa_locus_21603_iso_1_len_454_ver_2
ORTHOMCL16338	2	1	Rauvolfia_serpentina	rsa_locus_16068_iso_5_len_1517_ver_2 rsa_locus_20764_iso_1_len_587_ver_2
ORTHOMCL16339	2	1	Rauvolfia_serpentina	rsa_locus_16505_iso_2_len_1054_ver_2 rsa_locus_18174_iso_1_len_675_ver_2
ORTHOMCL16340	2	1	Rauvolfia_serpentina	rsa_locus_16635_iso_1_len_1049_ver_2 rsa_locus_35865_iso_1_len_711_ver_2
ORTHOMCL16341	2	1	Rauvolfia_serpentina	rsa_locus_16722_iso_1_len_825_ver_2 rsa_locus_62029_iso_1_len_632_ver_2
ORTHOMCL16342	2	1	Rauvolfia_serpentina	rsa_locus_16962_iso_3_len_575_ver_2 rsa_locus_24541_iso_2_len_493_ver_2
ORTHOMCL16343	2	1	Rauvolfia_serpentina	rsa_locus_16990_iso_1_len_841_ver_2 rsa_locus_23238_iso_4_len_1039_ver_2
ORTHOMCL16344	2	1	Rauvolfia_serpentina	rsa_locus_17134_iso_1_len_1483_ver_2 rsa_locus_47448_iso_1_len_286_ver_2
ORTHOMCL16345	2	1	Rauvolfia_serpentina	rsa_locus_17153_iso_1_len_1401_ver_2 rsa_locus_19365_iso_2_len_1165_ver_2
ORTHOMCL16346	2	1	Rauvolfia_serpentina	rsa_locus_17204_iso_2_len_2069_ver_2 rsa_locus_38071_iso_1_len_437_ver_2
ORTHOMCL16347	2	1	Rauvolfia_serpentina	rsa_locus_17209_iso_1_len_880_ver_2 rsa_locus_50261_iso_3_len_948_ver_2
ORTHOMCL16348	2	1	Rauvolfia_serpentina	rsa_locus_17276_iso_1_len_419_ver_2 rsa_locus_25370_iso_1_len_510_ver_2
ORTHOMCL16349	2	1	Rauvolfia_serpentina	rsa_locus_17398_iso_8_len_2105_ver_2 rsa_locus_35754_iso_1_len_766_ver_2
ORTHOMCL16350	2	1	Rauvolfia_serpentina	rsa_locus_17529_iso_1_len_366_ver_2 rsa_locus_35518_iso_1_len_336_ver_2
ORTHOMCL16351	2	1	Rauvolfia_serpentina	rsa_locus_17540_iso_1_len_1570_ver_2 rsa_locus_19305_iso_3_len_2052_ver_2
ORTHOMCL16352	2	1	Rauvolfia_serpentina	rsa_locus_17833_iso_2_len_1133_ver_2 rsa_locus_19510_iso_1_len_405_ver_2
ORTHOMCL16353	2	1	Rauvolfia_serpentina	rsa_locus_17917_iso_2_len_1033_ver_2 rsa_locus_24636_iso_1_len_1107_ver_2
ORTHOMCL16354	2	1	Rauvolfia_serpentina	rsa_locus_18014_iso_1_len_1111_ver_2 rsa_locus_46807_iso_1_len_704_ver_2
ORTHOMCL16355	2	1	Rauvolfia_serpentina	rsa_locus_18130_iso_1_len_436_ver_2 rsa_locus_41032_iso_1_len_592_ver_2
ORTHOMCL16356	2	1	Rauvolfia_serpentina	rsa_locus_18280_iso_1_len_711_ver_2 rsa_locus_28369_iso_1_len_819_ver_2
ORTHOMCL16357	2	1	Rauvolfia_serpentina	rsa_locus_18747_iso_1_len_786_ver_2 rsa_locus_47887_iso_1_len_874_ver_2
ORTHOMCL16358	2	1	Rauvolfia_serpentina	rsa_locus_19098_iso_3_len_1303_ver_2 rsa_locus_9292_iso_4_len_1883_ver_2
ORTHOMCL16359	2	1	Rauvolfia_serpentina	rsa_locus_19111_iso_3_len_1640_ver_2 rsa_locus_51231_iso_1_len_627_ver_2
ORTHOMCL16360	2	1	Rauvolfia_serpentina	rsa_locus_19412_iso_1_len_397_ver_2 rsa_locus_29101_iso_1_len_303_ver_2
ORTHOMCL16361	2	1	Rauvolfia_serpentina	rsa_locus_19464_iso_1_len_351_ver_2 rsa_locus_56231_iso_1_len_347_ver_2
ORTHOMCL16362	2	1	Rauvolfia_serpentina	rsa_locus_19513_iso_1_len_566_ver_2 rsa_locus_25955_iso_1_len_585_ver_2
ORTHOMCL16363	2	1	Rauvolfia_serpentina	rsa_locus_19636_iso_3_len_892_ver_2 rsa_locus_46696_iso_1_len_756_ver_2
ORTHOMCL16364	2	1	Rauvolfia_serpentina	rsa_locus_19661_iso_1_len_762_ver_2 rsa_locus_36923_iso_1_len_625_ver_2
ORTHOMCL16365	2	1	Rauvolfia_serpentina	rsa_locus_19857_iso_2_len_1089_ver_2 rsa_locus_63472_iso_1_len_307_ver_2
ORTHOMCL16366	2	1	Rauvolfia_serpentina	rsa_locus_1991_iso_7_len_1822_ver_2 rsa_locus_59941_iso_1_len_559_ver_2
ORTHOMCL16367	2	1	Rauvolfia_serpentina	rsa_locus_20345_iso_2_len_616_ver_2 rsa_locus_20887_iso_2_len_637_ver_2
ORTHOMCL16368	2	1	Rauvolfia_serpentina	rsa_locus_20828_iso_1_len_710_ver_2 rsa_locus_32529_iso_1_len_619_ver_2
ORTHOMCL16369	2	1	Rauvolfia_serpentina	rsa_locus_21020_iso_1_len_630_ver_2 rsa_locus_30863_iso_1_len_792_ver_2
ORTHOMCL16370	2	1	Rauvolfia_serpentina	rsa_locus_21325_iso_1_len_891_ver_2 rsa_locus_22705_iso_1_len_514_ver_2
ORTHOMCL16371	2	1	Rauvolfia_serpentina	rsa_locus_2147_iso_2_len_611_ver_2 rsa_locus_57029_iso_1_len_469_ver_2
ORTHOMCL16372	2	1	Rauvolfia_serpentina	rsa_locus_21502_iso_3_len_1159_ver_2 rsa_locus_50141_iso_1_len_484_ver_2
ORTHOMCL16373	2	1	Rauvolfia_serpentina	rsa_locus_21561_iso_1_len_1089_ver_2 rsa_locus_38210_iso_1_len_321_ver_2
ORTHOMCL16374	2	1	Rauvolfia_serpentina	rsa_locus_21679_iso_1_len_990_ver_2 rsa_locus_6573_iso_6_len_2280_ver_2
ORTHOMCL16375	2	1	Rauvolfia_serpentina	rsa_locus_21768_iso_1_len_717_ver_2 rsa_locus_54496_iso_1_len_607_ver_2
ORTHOMCL16376	2	1	Rauvolfia_serpentina	rsa_locus_21803_iso_1_len_485_ver_2 rsa_locus_80189_iso_1_len_305_ver_2
ORTHOMCL16377	2	1	Rauvolfia_serpentina	rsa_locus_2186_iso_4_len_887_ver_2 rsa_locus_741_iso_4_len_803_ver_2
ORTHOMCL16378	2	1	Rauvolfia_serpentina	rsa_locus_2188_iso_1_len_1087_ver_2 rsa_locus_25850_iso_1_len_773_ver_2
ORTHOMCL16379	2	1	Rauvolfia_serpentina	rsa_locus_22103_iso_1_len_403_ver_2 rsa_locus_45280_iso_1_len_436_ver_2
ORTHOMCL16380	2	1	Rauvolfia_serpentina	rsa_locus_22171_iso_1_len_735_ver_2 rsa_locus_25079_iso_1_len_638_ver_2
ORTHOMCL16381	2	1	Rauvolfia_serpentina	rsa_locus_22219_iso_3_len_829_ver_2 rsa_locus_3802_iso_10_len_1316_ver_2
ORTHOMCL16382	2	1	Rauvolfia_serpentina	rsa_locus_22509_iso_1_len_474_ver_2 rsa_locus_57307_iso_1_len_552_ver_2
ORTHOMCL16383	2	1	Rauvolfia_serpentina	rsa_locus_22524_iso_5_len_2871_ver_2 rsa_locus_4544_iso_5_len_2362_ver_2
ORTHOMCL16384	2	1	Rauvolfia_serpentina	rsa_locus_22624_iso_3_len_742_ver_2 rsa_locus_85112_iso_1_len_346_ver_2
ORTHOMCL16385	2	1	Rauvolfia_serpentina	rsa_locus_22639_iso_1_len_450_ver_2 rsa_locus_23107_iso_1_len_300_ver_2
ORTHOMCL16386	2	1	Rauvolfia_serpentina	rsa_locus_22647_iso_1_len_844_ver_2 rsa_locus_93687_iso_1_len_382_ver_2
ORTHOMCL16387	2	1	Rauvolfia_serpentina	rsa_locus_22726_iso_1_len_651_ver_2 rsa_locus_27765_iso_1_len_421_ver_2
ORTHOMCL16388	2	1	Rauvolfia_serpentina	rsa_locus_22728_iso_2_len_558_ver_2 rsa_locus_24621_iso_3_len_635_ver_2
ORTHOMCL16389	2	1	Rauvolfia_serpentina	rsa_locus_22957_iso_1_len_503_ver_2 rsa_locus_80855_iso_1_len_353_ver_2
ORTHOMCL16390	2	1	Rauvolfia_serpentina	rsa_locus_23304_iso_1_len_410_ver_2 rsa_locus_83312_iso_2_len_472_ver_2
ORTHOMCL16391	2	1	Rauvolfia_serpentina	rsa_locus_23356_iso_1_len_1067_ver_2 rsa_locus_52962_iso_1_len_1084_ver_2
ORTHOMCL16392	2	1	Rauvolfia_serpentina	rsa_locus_23379_iso_1_len_669_ver_2 rsa_locus_49201_iso_1_len_384_ver_2
ORTHOMCL16393	2	1	Rauvolfia_serpentina	rsa_locus_23837_iso_1_len_292_ver_2 rsa_locus_36101_iso_1_len_345_ver_2
ORTHOMCL16394	2	1	Rauvolfia_serpentina	rsa_locus_24193_iso_2_len_1434_ver_2 rsa_locus_3183_iso_10_len_2039_ver_2
ORTHOMCL16395	2	1	Rauvolfia_serpentina	rsa_locus_24329_iso_1_len_486_ver_2 rsa_locus_25828_iso_1_len_906_ver_2
ORTHOMCL16396	2	1	Rauvolfia_serpentina	rsa_locus_24826_iso_1_len_861_ver_2 rsa_locus_37760_iso_1_len_342_ver_2
ORTHOMCL16397	2	1	Rauvolfia_serpentina	rsa_locus_24954_iso_1_len_786_ver_2 rsa_locus_26172_iso_1_len_606_ver_2
ORTHOMCL16398	2	1	Rauvolfia_serpentina	rsa_locus_25096_iso_4_len_871_ver_2 rsa_locus_74046_iso_1_len_293_ver_2
ORTHOMCL16399	2	1	Rauvolfia_serpentina	rsa_locus_25447_iso_1_len_533_ver_2 rsa_locus_34148_iso_1_len_765_ver_2
ORTHOMCL16400	2	1	Rauvolfia_serpentina	rsa_locus_25722_iso_2_len_627_ver_2 rsa_locus_41674_iso_1_len_329_ver_2
ORTHOMCL16401	2	1	Rauvolfia_serpentina	rsa_locus_26436_iso_1_len_356_ver_2 rsa_locus_8878_iso_1_len_915_ver_2
ORTHOMCL16402	2	1	Rauvolfia_serpentina	rsa_locus_26963_iso_2_len_1093_ver_2 rsa_locus_3822_iso_4_len_1615_ver_2
ORTHOMCL16403	2	1	Rauvolfia_serpentina	rsa_locus_27439_iso_1_len_1154_ver_2 rsa_locus_68495_iso_1_len_288_ver_2
ORTHOMCL16404	2	1	Rauvolfia_serpentina	rsa_locus_28417_iso_1_len_937_ver_2 rsa_locus_72872_iso_1_len_438_ver_2
ORTHOMCL16405	2	1	Rauvolfia_serpentina	rsa_locus_28426_iso_1_len_613_ver_2 rsa_locus_61965_iso_1_len_308_ver_2
ORTHOMCL16406	2	1	Rauvolfia_serpentina	rsa_locus_29361_iso_1_len_289_ver_2 rsa_locus_84269_iso_1_len_354_ver_2
ORTHOMCL16407	2	1	Rauvolfia_serpentina	rsa_locus_29607_iso_1_len_513_ver_2 rsa_locus_92625_iso_1_len_451_ver_2
ORTHOMCL16408	2	1	Rauvolfia_serpentina	rsa_locus_29718_iso_1_len_395_ver_2 rsa_locus_66661_iso_1_len_301_ver_2
ORTHOMCL16409	2	1	Rauvolfia_serpentina	rsa_locus_29719_iso_1_len_640_ver_2 rsa_locus_42679_iso_1_len_355_ver_2
ORTHOMCL16410	2	1	Rauvolfia_serpentina	rsa_locus_30037_iso_1_len_411_ver_2 rsa_locus_50911_iso_1_len_290_ver_2
ORTHOMCL16411	2	1	Rauvolfia_serpentina	rsa_locus_30415_iso_1_len_454_ver_2 rsa_locus_68210_iso_1_len_467_ver_2
ORTHOMCL16412	2	1	Rauvolfia_serpentina	rsa_locus_30443_iso_1_len_627_ver_2 rsa_locus_48670_iso_1_len_632_ver_2
ORTHOMCL16413	2	1	Rauvolfia_serpentina	rsa_locus_305_iso_1_len_1028_ver_2 rsa_locus_67712_iso_1_len_368_ver_2
ORTHOMCL16414	2	1	Rauvolfia_serpentina	rsa_locus_30622_iso_1_len_770_ver_2 rsa_locus_57315_iso_1_len_306_ver_2
ORTHOMCL16415	2	1	Rauvolfia_serpentina	rsa_locus_30656_iso_2_len_458_ver_2 rsa_locus_8469_iso_1_len_467_ver_2
ORTHOMCL16416	2	1	Rauvolfia_serpentina	rsa_locus_31571_iso_1_len_329_ver_2 rsa_locus_65387_iso_1_len_293_ver_2
ORTHOMCL16417	2	1	Rauvolfia_serpentina	rsa_locus_3175_iso_2_len_1100_ver_2 rsa_locus_65694_iso_1_len_324_ver_2
ORTHOMCL16418	2	1	Rauvolfia_serpentina	rsa_locus_31793_iso_1_len_554_ver_2 rsa_locus_49864_iso_1_len_758_ver_2
ORTHOMCL16419	2	1	Rauvolfia_serpentina	rsa_locus_31866_iso_1_len_395_ver_2 rsa_locus_36414_iso_1_len_474_ver_2
ORTHOMCL16420	2	1	Rauvolfia_serpentina	rsa_locus_32224_iso_1_len_541_ver_2 rsa_locus_33843_iso_1_len_468_ver_2
ORTHOMCL16421	2	1	Rauvolfia_serpentina	rsa_locus_32557_iso_1_len_921_ver_2 rsa_locus_63801_iso_1_len_633_ver_2
ORTHOMCL16422	2	1	Rauvolfia_serpentina	rsa_locus_33060_iso_1_len_975_ver_2 rsa_locus_36367_iso_1_len_1503_ver_2
ORTHOMCL16423	2	1	Rauvolfia_serpentina	rsa_locus_33076_iso_1_len_531_ver_2 rsa_locus_97862_iso_1_len_407_ver_2
ORTHOMCL16424	2	1	Rauvolfia_serpentina	rsa_locus_33313_iso_1_len_497_ver_2 rsa_locus_88941_iso_1_len_331_ver_2
ORTHOMCL16425	2	1	Rauvolfia_serpentina	rsa_locus_33383_iso_1_len_297_ver_2 rsa_locus_38418_iso_1_len_869_ver_2
ORTHOMCL16426	2	1	Rauvolfia_serpentina	rsa_locus_340_iso_1_len_534_ver_2 rsa_locus_3530_iso_2_len_773_ver_2
ORTHOMCL16427	2	1	Rauvolfia_serpentina	rsa_locus_3428_iso_4_len_1390_ver_2 rsa_locus_41382_iso_1_len_810_ver_2
ORTHOMCL16428	2	1	Rauvolfia_serpentina	rsa_locus_3478_iso_2_len_1046_ver_2 rsa_locus_36452_iso_1_len_744_ver_2
ORTHOMCL16429	2	1	Rauvolfia_serpentina	rsa_locus_34990_iso_1_len_391_ver_2 rsa_locus_74864_iso_1_len_334_ver_2
ORTHOMCL16430	2	1	Rauvolfia_serpentina	rsa_locus_35370_iso_1_len_285_ver_2 rsa_locus_5766_iso_6_len_1190_ver_2
ORTHOMCL16431	2	1	Rauvolfia_serpentina	rsa_locus_35509_iso_1_len_447_ver_2 rsa_locus_9176_iso_3_len_1306_ver_2
ORTHOMCL16432	2	1	Rauvolfia_serpentina	rsa_locus_35863_iso_1_len_535_ver_2 rsa_locus_79190_iso_1_len_304_ver_2
ORTHOMCL16433	2	1	Rauvolfia_serpentina	rsa_locus_36051_iso_1_len_423_ver_2 rsa_locus_60851_iso_1_len_332_ver_2
ORTHOMCL16434	2	1	Rauvolfia_serpentina	rsa_locus_36376_iso_1_len_928_ver_2 rsa_locus_9481_iso_4_len_1387_ver_2
ORTHOMCL16435	2	1	Rauvolfia_serpentina	rsa_locus_3667_iso_1_len_1675_ver_2 rsa_locus_4298_iso_5_len_2938_ver_2
ORTHOMCL16436	2	1	Rauvolfia_serpentina	rsa_locus_37181_iso_1_len_531_ver_2 rsa_locus_41531_iso_1_len_612_ver_2
ORTHOMCL16437	2	1	Rauvolfia_serpentina	rsa_locus_37213_iso_1_len_289_ver_2 rsa_locus_48119_iso_1_len_301_ver_2
ORTHOMCL16438	2	1	Rauvolfia_serpentina	rsa_locus_3733_iso_1_len_809_ver_2 rsa_locus_6486_iso_1_len_933_ver_2
ORTHOMCL16439	2	1	Rauvolfia_serpentina	rsa_locus_38677_iso_1_len_414_ver_2 rsa_locus_74718_iso_1_len_342_ver_2
ORTHOMCL16440	2	1	Rauvolfia_serpentina	rsa_locus_39592_iso_1_len_563_ver_2 rsa_locus_46730_iso_1_len_468_ver_2
ORTHOMCL16441	2	1	Rauvolfia_serpentina	rsa_locus_41925_iso_3_len_706_ver_2 rsa_locus_65748_iso_1_len_399_ver_2
ORTHOMCL16442	2	1	Rauvolfia_serpentina	rsa_locus_42278_iso_1_len_761_ver_2 rsa_locus_42470_iso_1_len_281_ver_2
ORTHOMCL16443	2	1	Rauvolfia_serpentina	rsa_locus_43351_iso_1_len_1381_ver_2 rsa_locus_7026_iso_1_len_1283_ver_2
ORTHOMCL16444	2	1	Rauvolfia_serpentina	rsa_locus_43760_iso_1_len_291_ver_2 rsa_locus_59069_iso_1_len_695_ver_2
ORTHOMCL16445	2	1	Rauvolfia_serpentina	rsa_locus_43833_iso_1_len_388_ver_2 rsa_locus_85681_iso_1_len_471_ver_2
ORTHOMCL16446	2	1	Rauvolfia_serpentina	rsa_locus_43963_iso_1_len_312_ver_2 rsa_locus_85119_iso_1_len_382_ver_2
ORTHOMCL16447	2	1	Rauvolfia_serpentina	rsa_locus_44022_iso_1_len_368_ver_2 rsa_locus_9320_iso_6_len_2161_ver_2
ORTHOMCL16448	2	1	Rauvolfia_serpentina	rsa_locus_44600_iso_1_len_890_ver_2 rsa_locus_79241_iso_1_len_352_ver_2
ORTHOMCL16449	2	1	Rauvolfia_serpentina	rsa_locus_44664_iso_1_len_452_ver_2 rsa_locus_62858_iso_1_len_390_ver_2
ORTHOMCL16450	2	1	Rauvolfia_serpentina	rsa_locus_45053_iso_2_len_597_ver_2 rsa_locus_56213_iso_1_len_505_ver_2
ORTHOMCL16451	2	1	Rauvolfia_serpentina	rsa_locus_46712_iso_1_len_313_ver_2 rsa_locus_7243_iso_1_len_893_ver_2
ORTHOMCL16452	2	1	Rauvolfia_serpentina	rsa_locus_4685_iso_2_len_723_ver_2 rsa_locus_68936_iso_1_len_572_ver_2
ORTHOMCL16453	2	1	Rauvolfia_serpentina	rsa_locus_47625_iso_1_len_400_ver_2 rsa_locus_52576_iso_1_len_352_ver_2
ORTHOMCL16454	2	1	Rauvolfia_serpentina	rsa_locus_48302_iso_1_len_831_ver_2 rsa_locus_6915_iso_1_len_758_ver_2
ORTHOMCL16455	2	1	Rauvolfia_serpentina	rsa_locus_49483_iso_1_len_570_ver_2 rsa_locus_81280_iso_1_len_301_ver_2
ORTHOMCL16456	2	1	Rauvolfia_serpentina	rsa_locus_50890_iso_1_len_324_ver_2 rsa_locus_79602_iso_1_len_291_ver_2
ORTHOMCL16457	2	1	Rauvolfia_serpentina	rsa_locus_51010_iso_1_len_607_ver_2 rsa_locus_5370_iso_2_len_1598_ver_2
ORTHOMCL16458	2	1	Rauvolfia_serpentina	rsa_locus_51641_iso_1_len_426_ver_2 rsa_locus_7749_iso_1_len_1102_ver_2
ORTHOMCL16459	2	1	Rauvolfia_serpentina	rsa_locus_51795_iso_1_len_420_ver_2 rsa_locus_82874_iso_1_len_358_ver_2
ORTHOMCL16460	2	1	Rauvolfia_serpentina	rsa_locus_53409_iso_1_len_609_ver_2 rsa_locus_83519_iso_1_len_514_ver_2
ORTHOMCL16461	2	1	Rauvolfia_serpentina	rsa_locus_5373_iso_5_len_2476_ver_2 rsa_locus_9952_iso_3_len_2083_ver_2
ORTHOMCL16462	2	1	Rauvolfia_serpentina	rsa_locus_56617_iso_1_len_369_ver_2 rsa_locus_60659_iso_1_len_556_ver_2
ORTHOMCL16463	2	1	Rauvolfia_serpentina	rsa_locus_60947_iso_1_len_367_ver_2 rsa_locus_82114_iso_1_len_312_ver_2
ORTHOMCL16464	2	1	Rauvolfia_serpentina	rsa_locus_6216_iso_6_len_1484_ver_2 rsa_locus_73132_iso_1_len_487_ver_2
ORTHOMCL16465	2	1	Rauvolfia_serpentina	rsa_locus_64214_iso_1_len_316_ver_2 rsa_locus_70554_iso_1_len_497_ver_2
ORTHOMCL16466	2	1	Rauvolfia_serpentina	rsa_locus_64265_iso_1_len_493_ver_2 rsa_locus_9764_iso_1_len_448_ver_2
ORTHOMCL16467	2	1	Rauvolfia_serpentina	rsa_locus_6432_iso_6_len_1642_ver_2 rsa_locus_957_iso_9_len_2109_ver_2
ORTHOMCL16468	2	1	Rauvolfia_serpentina	rsa_locus_90390_iso_1_len_412_ver_2 rsa_locus_98956_iso_1_len_358_ver_2
